# Supplementary material for: Detection of m6A from direct RNA sequencing using a multiple instance learning framework
Source: Nat Methods. 2022 Nov 10;19(12):1590–8. doi: 10.1038/s41592-022-01666-1 (PMC9718678; doi:10.1038/s41592-022-01666-1)
Supplement: Supplementary file 5 — Predicted modification probabilities on the HEK293T cell line on the 18 DRACH motifs by m6Anet, Tombo, EpiNano, MINES, and nanom6A. Columns show the individual probability score by each model along with the adjusted P value given by xPore and two-sided Welch’s t-test, labels from m6ACE-Seq and miCLIP. Multiple testing correction is performed using Benjamini–Hochberg with sites being statistically significant if it has P < 0.05. [file 41592_2022_1666_MOESM5_ESM.csv]

gene_id	genomic_position	chr	probability_modified_m6Anet	probability_modified_tombo	probability_modified_EpiNano_1	probability_modified_EpiNano_2	probability_modified_EpiNano_3	probability_modified_EpiNano_4	probability_modified_EpiNano_5	probability_modified_MINES	probability_modified_nanom6a	m6ACE	miCLIP	modification_status	adjusted_pvalue_xPore	pvalue	adjusted_pvalue_ttest
ENSG00000000003	100629726	chrX	0.019845854	0.07145	0.596793423165	0.798188327936036	0.5372442022153091	0.5387429504340727	0.8856398788713982		0.3513513513513513	0	0	0.0	1.0	0.2043165161143084	1.0
ENSG00000000003	100629744	chrX	0.007654178	0.90625	0.1265246926155381	0.0602185285618665	2.752743379603867e-06	0.016353337982397	0.6889967328806575		0.027027027027027	0	0	0.0	1.0	0.5370732728016623	1.0
ENSG00000000003	100629862	chrX	0.32121092	0.53225	0.0643292516838889	0.3640676627099837	0.0867168686670543	0.06388277749572	0.8734446276008878		0.3157894736842105	0	0	0.0	1.0	0.3289645688347322	1.0
ENSG00000000003	100629869	chrX	0.13509591	0.01615	0.0037871939365133	0.2361300487034338	0.147704166509152	0.2514721575800019	0.9227887660959736		0.0263157894736842	0	0	0.0	1.0	0.361245205375592	1.0
ENSG00000000003	100629907	chrX	0.008264696	0.06895	0.3248954742506664	0.4686794724244956	0.3240009952882277	0.3076643604238052	0.943931581048966		0.6891891891891893	0	0	0.0	1.0	0.0439465619449074	1.0
ENSG00000000003	100629915	chrX	0.020721257	0.0441	0.0738340074608687	0.2686992316116603	0.39778760260641	0.4080639329840208	0.9533319860629188		0.3783783783783784	0	0	0.0	1.0	0.1709641758212357	1.0
ENSG00000000003	100629935	chrX	0.032665096	0.07145	0.4183092979737726	0.3135333994178929	0.4219911165793785	0.4254622796954856	0.9575318156254032			0	0	0.0	1.0	0.4344172935948733	1.0
ENSG00000000003	100629939	chrX	0.9142973	0.4375	0.3832927068686018	0.9278423144349532	0.7765866807198769	0.0569732993531635	0.8922043569028223		0.1666666666666666	0	0	0.0	1.0	0.1707376389472206	1.0
ENSG00000000003	100629985	chrX	0.31579837	0.69565	0.4933582236843157	0.4042292401312055	0.6581080846435289	0.6930106925511172	0.9804567452367194	0.2480182359831962	0.25	0	0	0.0	1.0	0.5598419535070662	1.0
ENSG00000000003	100630798	chrX	0.0008914828	0.76315	0.095851841965438	0.1504216575055448	0.0141291644367645	0.0100568532922622	0.8149597961549823			0	0	0.0	1.0	0.5090571395692568	1.0
ENSG00000000003	100630817	chrX	0.005951238	0.381	0.5490104081334525	0.3798486923549091	0.1461645613419011	0.1024809086813553	0.9048645234278924			0	0	0.0	1.0	0.4299331778587848	1.0
ENSG00000000003	100630824	chrX	0.016024863	0.0714	0.1268740603995421	0.3459902833784087	0.1495346685947569	0.1542413216556486	0.9061146830389748			0	0	0.0	1.0	0.2344299147462451	1.0
ENSG00000000003	100632547	chrX	0.22983988	0.0	0.1174991190000855	0.567836282024811	0.1241848884562667	0.0852068782399598	0.8694054694887968			0	0	0.0	1.0	0.4128286198638624	1.0
ENSG00000000003	100633412	chrX	0.005538094	0.3182	0.0215025331454824	0.0808578502255834	0.0102961610398995	0.0206859397007353	0.7903692306172228		0.8571428571428571	0	0	0.0	1.0	0.5042863964423377	1.0
ENSG00000000003	100633421	chrX	0.0085020065	1.0	0.4107984748894125	0.3396988168094275	0.6254794434090716	0.5332545761885538	0.9726448111578814			0	0	0.0	1.0	0.690873752777932	1.0
ENSG00000000003	100633453	chrX	0.20246586	0.8636	0.0089239201146251	0.3577140313002777	0.020741741558271	0.0115771010040433	0.7560026589874325		0.4	0	0	0.0	1.0	0.566451686789754	1.0
ENSG00000000003	100633503	chrX	0.05010066	0.8966	0.2830318352850737	0.3246224547454769	0.197588220030671	0.2162303720198789	0.7790689137378233	0.6103300066120747	0.1714285714285714	0	0	0.0	1.0	0.3794477936144088	1.0
ENSG00000000003	100633947	chrX	0.25522318	0.9524	0.4266341668051933	0.3594498646818013	0.4260040729047504	0.4164582905515208	0.9601060591383468		0.0571428571428571	0	0	0.0	1.0	0.8696578425958987	1.0
ENSG00000000003	100633980	chrX	0.11954498	0.1379	0.172719092643456	0.4334575879150243	0.1197811534855841	0.3540125902953533	0.7675547994873013			0	0	0.0	1.0	0.9285673374899364	1.0
ENSG00000000003	100634022	chrX	0.2088664	0.04	0.3068948224165675	0.2464173254020322	0.1780956847059742	0.1756715429816977	0.8433808840730238			0	0	0.0	1.0	0.925588373635734	1.0
ENSG00000000003	100635184	chrX	0.008977389	0.3462	0.2939832291142473	0.3522379137513614	0.6896459017984182	0.5624202547716448	0.9740443030980136			0	0	0.0	1.0	0.091404539901203	1.0
ENSG00000000003	100635217	chrX	0.9160322	0.0323	0.0816490176959409	0.2985246438397189	0.0226092275168161	0.002577463480059	0.5692040699203759		0.6	0	0	0.0	1.0	0.7992202163463255	1.0
ENSG00000000003	100635237	chrX	0.33743376	0.2857	0.2043833529237854	0.1930440612657771	0.0591090253085368	0.0498129766668193	0.8552992676455613			0	0	0.0	1.0	0.4211730162111989	1.0
ENSG00000000003	100635561	chrX	0.4740428	0.6875	0.1277448798227172	0.3918770949254567	0.1399363348699169	0.0524597810082714	0.74705608061274		0.0857142857142857	0	0	0.0	1.0	0.5235720671631197	1.0
ENSG00000000003	100636662	chrX	0.011329305	0.2	0.1419920938060548	0.2355269247234448	0.0213985851456561	0.0093567898419947	0.7479487797114575		0.1935483870967742	0	0	0.0	1.0	0.1305966998838927	1.0
ENSG00000000003	100636667	chrX	0.010931229	0.1304	0.4450858474363987	0.5057646871593325	0.3411884134003221	0.336595185372802	0.957774316225162	0.5443387180515584	0.1935483870967742	0	0	0.0	1.0	0.917041251232572	1.0
ENSG00000000003	100636674	chrX	0.23100206	0.2857	0.3173489271651171	0.3128051117915069	0.2521990215114456	0.282613193694368	0.9132776167978396	0.2102191652594939	0.0967741935483871	0	0	0.0	1.0	0.17498407115747	1.0
ENSG00000001036	143495527	chr6	0.19423173	0.0333	0.5890726340664931	0.5925646253783073	0.7779273752928366	0.5411528522350867	0.977047228063317			0	0	0.0	1.0	0.350523375647731	1.0
ENSG00000001036	143495536	chr6	0.0013599634	0.3	0.5	0.7239903164452955	0.3920822540081388	0.0524569573657892	0.8888285750453486			0	0	0.0	1.0	0.9931948897098954	1.0
ENSG00000001036	143495613	chr6	0.7381113	0.5556	0.0497860324559704	0.5080245772891309	0.0385770390719218	0.0144982948234984	0.7882699245434079		0.108695652173913	0	0	0.0	1.0	0.7238990534325396	1.0
ENSG00000001036	143495660	chr6	0.60888577	0.0513	0.2067832159686698	0.7830110386740583	0.5073496267578919	0.1166641484736547	0.895595946348088		0.6888888888888889	0	0	0.0	1.0	0.1266449222208018	1.0
ENSG00000001036	143495721	chr6	0.78544253	0.0	0.5317079055790226	0.5452928814914996	0.2964357422110344	0.3510971561690915	0.9325658584905228			0	0	0.0	1.0	0.2314788805235341	1.0
ENSG00000001036	143495766	chr6	0.00097112654	0.1111	0.200286787476651	0.2758509538877735	0.0372925157459347	0.0325185475544488	0.851798373709192			0	0	0.0	1.0	0.1370631090650939	1.0
ENSG00000001036	143495779	chr6	0.97155154	0.0	0.6449054402189384	0.8720748266905772	0.6604942801795914	0.1997711811170871	0.9210958471598008		0.2826086956521739	1	0	1.0	1.0	0.4831703109304845	1.0
ENSG00000001036	143495816	chr6	0.47326556	0.3333	0.4158856334413591	0.8736597167090173	0.7752413416339535	0.404724788856924	0.9381843736352614			0	0	0.0	1.0	0.1123279919725245	1.0
ENSG00000001036	143495827	chr6	0.48900333	0.8966	0.6912676712629003	0.479926334400717	0.5815335921581453	0.5933335941113219	0.977023438497581	0.6164021178272107	0.2391304347826087	0	0	0.0	1.0	0.6725783335523383	1.0
ENSG00000001036	143495842	chr6	0.0279711	0.027	0.3473384200557505	0.99779017667028	0.7835835753799518	0.9333444252166636	0.8788530439061522		0.782608695652174	0	0	0.0	1.0	0.9082651051778974	1.0
ENSG00000001036	143497434	chr6	0.48404902	0.6154	0.4218012609997957	0.3148678401088522	0.4445266258084668	0.4780672612393197	0.9718330434417544	0.4719179428405306	0.108695652173913	0	0	0.0	1.0	0.8248061055587579	1.0
ENSG00000001036	143501953	chr6	0.04183339	0.75	0.6063466071801399	0.8017513368670988	0.5164787940874898	0.7147035430568991	0.9404431818772084			0	0	0.0	1.0	0.0989363421105595	1.0
ENSG00000001036	143501978	chr6	0.024937212	0.08335	0.0539823641805057	0.1931349631259195	0.0154458268939306	0.0082777896590337	0.7895272043730069		0.1136363636363636	0	0	0.0	1.0	0.2995564839337942	1.0
ENSG00000001036	143502110	chr6	0.18277083	0.23075	0.3716029530398072	0.3179273729087133	0.4921632868699865	0.4522388619747515	0.9695607053331669		0.1395348837209302	0	0	0.0	1.0	0.2413815609744224	1.0
ENSG00000001036	143502383	chr6	0.33840743	0.0312	0.451866039029151	0.6872213472241098	0.1691596723909443	0.1411311638949353	0.8849185449586037			0	0	0.0	1.0	0.0840746874944157	1.0
ENSG00000001036	143502421	chr6	0.26327345	0.1739	0.0304493675802575	0.4923025097018956	0.0255279949776782	0.0139439305940684	0.7978626398537988		0.238095238095238	0	0	0.0	1.0	0.5995286796443315	1.0
ENSG00000001036	143502425	chr6	0.055616416	0.0833	0.4467951749534005	0.4106945307518136	0.268623310103985	0.2279185136970018	0.9289171006239954		0.0952380952380952	0	0	0.0	1.0	0.2806644237882476	1.0
ENSG00000001036	143502432	chr6	0.014455318	0.5238	0.3383594082470088	0.5284867974463375	0.4454570704907572	0.3125809447593005	0.940458692331526			0	0	0.0	1.0	0.9162511105750656	1.0
ENSG00000001036	143502440	chr6	0.11441141	0.0938	0.0156899970269813	0.1259306564256161	0.0032857999242694	5.5757705325402565e-06	0.7121303729113623		0.119047619047619	0	0	0.0	1.0	0.2640692536482272	1.0
ENSG00000001036	143502466	chr6	0.40203476	0.2308	0.5360582064616572	0.3867020888861947	0.6003656365808937	0.6467855450423743	0.980449124718178	0.607542917441238	0.1904761904761904	0	0	0.0	1.0	0.4720306757590438	1.0
ENSG00000001036	143502473	chr6	0.0020003319	0.0357	0.3933338990582684	0.3903709551155197	0.3468869331501297	0.2650063233298926	0.9320009131250804			0	0	0.0	1.0	0.5531501748616584	1.0
ENSG00000001036	143503949	chr6	0.2051715	0.56	0.8405076683847581	0.98585863419775	0.9873228376295932	0.7503667818016264	0.9688693764056536		0.2	0	0	0.0	1.0	0.9020783171324812	1.0
ENSG00000001036	143504012	chr6	0.45256424	0.0417	0.0273283497670266	0.3329243659847995	0.0088431124772599	1.4839489922671118e-05	0.7050038250437729		0.125	0	0	0.0	1.0	0.3989998709408958	1.0
ENSG00000001036	143504040	chr6	0.6010119	0.3889	0.5913503801420695	0.7185712174107675	0.7138370646383353	0.7517714478536831	0.963535157232739		0.2564102564102564	0	0	0.0	1.0	0.1001453854221611	1.0
ENSG00000001036	143504131	chr6	0.99300414	0.2	0.9581420513604904	0.999996973932708	0.9997756824950056	0.9988070323270712	0.942155669711284	0.6691048136250436	0.868421052631579	0	1	1.0	0.0	1.4797838362218647e-22	4.0589730735647636e-17
ENSG00000001036	143504144	chr6	0.47791776	0.1923	0.0091174056080684	0.3473739197927903	0.5268520374525156	0.548612035830577	0.9712388300862944			0	0	0.0	1.0	0.8410704552305825	1.0
ENSG00000001036	143504148	chr6	0.95510066	0.15	0.1751246527088594	0.5293170450272132	0.4363049881283363	0.0610302854141671	0.8949929589102867		0.2368421052631578	0	0	0.0	1.0	0.1644752414016284	1.0
ENSG00000001036	143504153	chr6	0.24207468	0.5909	0.7593385557341648	0.7454265442512437	0.5266236372979379	0.3099391903718462	0.927766237143456		0.4473684210526316	0	0	0.0	1.0	0.0242702658425807	1.0
ENSG00000001036	143504173	chr6	0.8139755	0.96	0.0907178971037013	0.4436664709553304	0.1090439936230747	0.0415564750793793	0.8422860220332904		0.5263157894736842	0	0	0.0	1.0	0.0530573710118038	1.0
ENSG00000001036	143504186	chr6	0.6027521	0.1667	0.6386251164215949	0.5283733825177722	0.7836776270541433	0.8166629661638167	0.9909921743387452	0.2944038514065252	0.4473684210526316	0	0	0.0	0.0897018141289921	0.0033321300749108	1.0
ENSG00000001036	143504219	chr6	0.824749	0.2609	0.0779678324505737	0.1425443306137792	0.0071990032785603	0.0030362198240653	0.7546950414703855		0.4473684210526316	0	0	0.0	1.0	0.5388874613391965	1.0
ENSG00000001036	143507247	chr6	0.19471452	0.037	0.1407534547255797	0.8700204064211321	0.0426274094017644	0.0197401080289748	0.7438585533941018		0.2368421052631578	0	0	0.0	1.0	0.6952245810797075	1.0
ENSG00000001036	143507255	chr6	0.060515832	0.0	0.5173733346374548	0.8670469948304692	0.4860729784709245	0.7695770163617874	0.9425014502146682			0	0	0.0	1.0	0.0876448637240508	1.0
ENSG00000001036	143507337	chr6	0.40208697	0.03705	0.7749774212143761	0.6985467811977564	0.7428833887645935	0.7702777652240631	0.9663298120774364	0.6143703474994212	0.4615384615384615	0	0	0.0	1.0	0.0858793431740413	1.0
ENSG00000001036	143511483	chr6	0.13311669	0.78125	0.0866074388410808	0.3001889141042153	0.4100557223794933	0.4142882999983315	0.9510832237448256			0	0	0.0	1.0	0.6196381044144988	1.0
ENSG00000001036	143511636	chr6	0.1266549	0.4091	0.1778266972688908	0.3808660925112029	0.7148205946510752	0.7192779074085918	0.981444055699362	0.2320795579656368	0.2162162162162162	0	0	0.0	1.0	0.4557897842736514	1.0
ENSG00000001036	143511655	chr6	0.092359796	0.9412	0.6019894204757792	0.3052934200512993	0.3919375821784608	0.6044143121938521	0.9843107478174022	0.278811464815781	0.125	0	0	0.0	1.0	0.6816844919442764	1.0
ENSG00000001497	65512683	chrX	0.559780595	0.958325	0.3945785887994684	0.2982563804269431	0.4119653886285272	0.4746780971094378	0.97151838955123		0.1551282051282051	0	0	0.0	1.0	0.8899497427180983	1.0
ENSG00000001497	65512695	chrX	0.20589936	0.090275	0.3995893809307165	0.3054928268089085	0.4876988378288945	0.5072323196734814	0.9690481306420676		0.1759615384615384	0	0	0.0	1.0	0.6712062131766883	1.0
ENSG00000001497	65512795	chrX	0.2536209299999999	0.1846249999999999	0.0422706899400099	0.2943068135776808	0.0345190793369371	0.0203067675323534	0.8056294790573315		0.2057773109243697	0	0	0.0	1.0	0.5851570073860599	1.0
ENSG00000001497	65514823	chrX	0.022063255	0.67505	0.4383709986204772	0.4743307003818235	0.4396915166753765	0.6361977106625718	0.9637129487404829			0	0	0.0	1.0	0.6414825665144606	1.0
ENSG00000001497	65514827	chrX	0.39303446	0.5427500000000001	0.6000293670091144	0.594601085466786	0.4527087192725492	0.4699085214591467	0.9580013008298468	0.277601744618009	0.2068337912087912	0	0	0.0	1.0	0.0460096059811507	1.0
ENSG00000001497	65514843	chrX	0.3211995	0.1851	0.1816214440722006	0.3577997773399816	0.250672399943514	0.2414842850782785	0.9292335141612472		0.2221611721611721	0	0	0.0	1.0	0.829050153715392	1.0
ENSG00000001497	65514871	chrX	0.1009448	0.140625	0.4353598357326658	0.384647832908409	0.3046712232318674	0.4121201749410362	0.9406310870215692	0.4378018620295215	0.077712912087912	0	0	0.0	1.0	0.4160372662993921	1.0
ENSG00000001497	65514889	chrX	0.0535262985	0.235425	0.1741776895254695	0.2129035449132661	0.0927246052796108	0.0614649417524989	0.875202571231419			0	0	0.0	1.0	0.4511358346208986	1.0
ENSG00000001497	65514919	chrX	0.484639715	0.1084499999999999	0.3731993938838722	0.4283170168768601	0.7289145193758999	0.7724859530561256	0.9906553697446532	0.4404421509306566	0.1429487179487179	0	0	0.0	1.0	0.7180486018885134	1.0
ENSG00000001497	65514958	chrX	0.16748342	0.3034	0.2742473056114849	0.4923059275423238	0.4036209821652259	0.4605795457524142	0.9446840103062156	0.4354318313278955	0.1878735299787931	0	0	0.0	1.0	0.4875744712537179	1.0
ENSG00000001497	65518154	chrX	0.1644222	0.34285	0.1301441283159905	0.2290590108843748	0.0701183872252466	0.0588616324507831	0.8554790718357983			0	0	0.0	1.0	0.2887023278883397	1.0
ENSG00000001497	65518184	chrX	0.016980147	0.301375	0.0897291808732272	0.2179521314537519	0.145194127581969	0.1338938457402164	0.9281744456958948		0.1184764309764309	0	0	0.0	1.0	0.8442546330668241	1.0
ENSG00000001497	65524081	chrX	0.76979125	0.0476333333333333	0.1101117735237914	0.2330076908946154	0.1232559794134052	0.120397862726873	0.6769936442512803		0.2789473684210526	0	0	0.0	1.0	0.8456774800593694	1.0
ENSG00000001497	65524141	chrX	0.8498963	0.1110999999999999	0.0638060548383964	0.1958505961891515	0.0213291928119694	0.0065953327790007	0.6712278135719861		0.2578947368421053	0	0	0.0	1.0	0.9422145645910028	1.0
ENSG00000001497	65524178	chrX	0.62489086	0.0555666666666666	0.1596545700736953	0.3025291347751279	0.277846600601798	0.2822541104606247	0.7700972321647096		0.1263157894736842	0	0	0.0	1.0	0.8712733361961946	1.0
ENSG00000001497	65524253	chrX	0.6879219	0.1944333333333333	0.2603686321612283	0.2739779004022199	0.2028977694731134	0.2064711677109535	0.9497669682059776	0.3325375349953732	0.219298245614035	0	0	0.0	0.9992637123549724	0.0455959704755984	1.0
ENSG00000001497	65524996	chrX	0.3269501	0.3015666666666667	0.352049731021916	0.4212417269657658	0.3382653379686693	0.0048628369980559	0.85995799080147		0.1526315789473684	0	0	0.0	1.0	0.2467253303234708	1.0
ENSG00000001497	65528263	chrX	0.2579164	0.9583333333333334	0.0636589435340475	0.275075884516165	0.1295083787525469	0.0508075654096463	0.8639729038410198		0.1052631578947368	0	0	0.0	1.0	0.5157022031893285	1.0
ENSG00000001497	65528320	chrX	0.0013851285	0.0333333333333333	0.1254817480939075	0.214408406890128	0.0362348193945012	0.028275876512855	0.5954507654905666			0	0	0.0	1.0	0.4292145283845124	1.0
ENSG00000001497	65529245	chrX	0.3750697	0.2478666666666666	0.0474494936749634	0.605744711661388	0.3276877895233341	0.0385445075037602	0.8118794456898294			0	0	0.0	1.0	0.3100394828299509	1.0
ENSG00000001497	65529659	chrX	0.24737692	0.7037	0.4004805718990647	0.279022790869236	0.438293142709678	0.4496087360281589	0.9607124935067106		0.1263157894736842	0	0	0.0	1.0	0.3268384119569113	1.0
ENSG00000001497	65529715	chrX	0.013137281	0.875	0.0716540020619417	0.1182029896646009	0.0055288396573405	0.004511661751665	0.6828015405711777		0.5368421052631578	0	0	0.0	1.0	0.6848281896102267	1.0
ENSG00000001497	65529721	chrX	0.11008445	0.6777666666666667	0.1229301989542159	0.2776797917733551	0.0792742546760317	0.0655577770349463	0.6559213810009218		0.1526315789473684	0	0	0.0	1.0	0.5303395240324834	1.0
ENSG00000001497	65529746	chrX	0.30153894	0.2381	0.0705580967383096	0.2126565213866658	0.2787435405197273	0.143190061916574	0.8015470493815456		0.3315789473684211	0	0	0.0	1.0	0.4935515002234354	1.0
ENSG00000002330	64269901	chr11	0.8223767	0.1392	0.2527474086888225	0.3685173772573731	0.4879215702213378	0.6251040408105866	0.9764722665306874	0.3012852567785404	0.1616688396349413	0	0	0.0	1.0	0.7087296444719187	1.0
ENSG00000002330	64269918	chr11	0.00076863763	0.11805	0.3866290617762355	0.6600846652213144	0.3700563164367415	0.0814380723363415	0.8615002325369874			0	0	0.0	1.0	0.8965003352154755	1.0
ENSG00000002330	64270077	chr11	0.14370571	0.5789333333333334	0.4555964588608125	0.2014606224706575	0.1225357282220899	0.224400522605454	0.9491824282213228			0	0	0.0	1.0	0.5259713256925824	1.0
ENSG00000002330	64270188	chr11	0.25935426	0.5754	0.0448317724289603	0.3709914287200933	0.0395613424103501	0.0670177515278053	0.8572830129249879		0.2915360501567398	0	0	0.0	1.0	0.4610857554355626	1.0
ENSG00000002330	64270209	chr11	0.13262326	0.02565	0.0364952961237018	0.2579566589958699	0.0723773519207506	0.0611093684601835	0.8721136320271489			0	0	0.0	1.0	0.9933596590839866	1.0
ENSG00000002330	64270243	chr11	0.07044186	0.59165	0.4092725457123179	0.6838150152263848	0.473229613363994	0.3815113827977064	0.9305068215676546		0.6172413793103448	0	0	0.0	1.0	0.3233631597068453	1.0
ENSG00000002330	64270332	chr11	0.4391635	0.0476333333333333	0.4643920329473547	0.6131662405146224	0.7443444573043103	0.6879674707550719	0.9764281783270023	0.1123827126881767	0.3093869731800766	0	0	0.0	1.0	0.2777510743366449	1.0
ENSG00000002330	64271623	chr11	0.46595564	0.0537666666666666	0.4074350796499923	0.2870400617160836	0.2524497968183367	0.3400842884074042	0.9560094464682012	0.6043870558175481	0.7765006385696042	0	0	0.0	1.0	0.355925816790161	1.0
ENSG00000002330	64284328	chr11	0.07131432	0.2381	0.353306989146376	0.3162757639392567	0.1711437653215596	0.1669837453796895	0.7251014221038238	0.2562205535512828	0.0576923076923076	0	0	0.0	1.0	0.5481906070516473	1.0
ENSG00000002586	2691334	chrX	0.57792723	0.311225	0.6560203885778032	0.5579225945891164	0.6822302792473489	0.7054890831857605	0.975389332372408	0.3328397483569427	0.0344827586206896	0	0	0.0	1.0	0.259499211017538	1.0
ENSG00000002586	2717605	chrX	0.081537604	0.671225	0.4859403110611918	0.3015764114307352	0.1802799284996669	0.1687916155189482	0.8496588311643831			0	0	0.0	1.0	0.8617066454899647	1.0
ENSG00000002586	2717614	chrX	0.009302044	0.52005	0.0218744515465784	0.1606650035807308	0.0399406644400777	0.0193220800276016	0.7089230053214773		0.265625	0	0	0.0	1.0	0.8970392601844083	1.0
ENSG00000002586	2717621	chrX	0.012909865	0.0512666666666666	0.0470760055393142	0.0842327865394673	0.001787494932807	0.0008460271296972	0.3824075123796962		0.53515625	0	0	0.0	1.0	0.2740944119797558	1.0
ENSG00000002586	2717642	chrX	0.014579403	0.0196399999999999	0.0058570399394419	0.1539418620408549	0.0099332614221858	0.0051709969195348	0.8010470104521821		0.2878787878787878	0	0	0.0	1.0	0.5963437379619907	1.0
ENSG00000002586	2719667	chrX	0.17651476	0.042125	0.131698868699892	0.2933735781284466	0.1298473774086696	0.1044836452455062	0.9326089703770792			0	0	0.0	1.0	0.5452300297252817	1.0
ENSG00000002586	2719673	chrX	0.17307714	0.3277	0.2254403059226365	0.2989895485230824	0.0564413235132056	0.0405277313514217	0.8949887406088995			0	0	0.0	1.0	0.2739358377039254	1.0
ENSG00000002586	2720374	chrX	0.5741779	0.025475	0.4578474045090401	0.4368989907052311	0.3087074416415298	0.3096306858083	0.8862461367832183		0.6348600508905853	0	0	0.0	1.0	0.5635082833424523	1.0
ENSG00000002586	2720384	chrX	0.0072429897	0.036075	0.3814394219697765	0.4318637346729402	0.070395403682558	0.0257888375808136	0.8157811469774696		0.1666666666666666	0	0	0.0	1.0	0.7634645225757452	1.0
ENSG00000002586	2720401	chrX	0.016286766	0.1416666666666666	0.0066074339112147	0.1714893282057646	0.1634426556700058	0.1697742112461484	0.7275682264435206		0.0149253731343283	0	0	0.0	1.0	0.5564804980900644	1.0
ENSG00000002586	2722645	chrX	0.15593913	0.1806666666666666	0.280887478085947	0.3162174918497741	0.173562293510901	0.1492159684559199	0.9314477113156064			0	0	0.0	1.0	0.2860416027600565	1.0
ENSG00000002586	2738204	chrX	0.04407686	0.5210666666666667	0.1610494267047281	0.2930417225532973	0.1846122906256466	0.0826450510625717	0.8493688658028947		0.0662251655629139	0	0	0.0	1.0	0.5081805325598323	1.0
ENSG00000002586	2738218	chrX	0.023331737	0.3627333333333333	0.3863422510930022	0.3869851840395699	0.6575107424910273	0.6923931273369875	0.9798107956234045	0.3064070458895432	0.1258278145695364	0	0	0.0	1.0	0.8751885648398399	1.0
ENSG00000002586	2740821	chrX	0.1618528875	0.2059666666666666	0.0278720998376827	0.1554687002273957	0.0213761297127416	0.0189046979159189	0.8264723615245454		0.3015350877192982	0	0	0.0	1.0	0.589025837163489	1.0
ENSG00000002586	2740850	chrX	0.265989765	0.0625	0.4038331465404678	0.6988022496643335	0.5289858334854961	0.1909935475879115	0.8434247422384274		0.1390728476821192	0	0	0.0	1.0	0.9390827633224784	1.0
ENSG00000002586	2740878	chrX	0.558766425	0.3669666666666666	0.8472518713802519	0.7653315694212229	0.8151754699233399	0.9254225349029324	0.9825174759269648	0.2866622021034184	0.6414473684210527	0	0	0.0	9.01248220814832e-05	1.1254372127443276e-05	0.9516086174994104
ENSG00000002586	2741019	chrX	0.25764646	0.9111	0.546314604252057	0.3367694124139138	0.261287282000908	0.5282112939929018	0.962544439310548	0.2942281244789465	0.1423963133640552	0	0	0.0	1.0	0.1658156356494903	1.0
ENSG00000002586	2741093	chrX	0.1241647925	0.3333333333333333	0.4848724566771397	0.6800612158549615	0.820598841614337	0.6174693314006034	0.9635784207881218			0	0	0.0	1.0	0.6217926934110924	1.0
ENSG00000002586	2741180	chrX	0.016694855	0.5952333333333333	7.39006261080674e-07	0.0970535077643404	7.596147386666931e-06	0.0302210629944883	0.8174770515005916		0.1973443223443223	0	0	0.0	1.0	0.6172636648932309	1.0
ENSG00000002586	2741284	chrX	0.54833573	0.0476	0.3850337998491334	0.3579370386154391	0.3303366847807273	0.3087405551599249	0.939602808962809	0.5405630242085709	0.102803738317757	0	0	0.0	1.0	0.2135295351852858	1.0
ENSG00000002586	2741305	chrX	0.0064977766		0.2065117289486137	0.1506983275500704	0.0110620112997946	0.0060030819949321	0.7929769676845458			0	0	0.0	1.0	0.4972554902390183	1.0
ENSG00000003056	8940374	chr12	0.0050618052	0.1666666666666666	0.0237883693465481	0.3055640713400417	0.0497663479791533	0.0363481978973528	0.7708832903073365			0	0	0.0	1.0	0.7915047690516899	1.0
ENSG00000003056	8940392	chr12	0.10831795	0.1666666666666666	0.4405122793917161	0.7577374935024318	0.5943459851260398	0.7223855050283361	0.8794260821093918		0.185	0	0	0.0	1.0	0.5689911145604027	1.0
ENSG00000003056	8940413	chr12	0.052934706	0.4017666666666666	0.0113827474028883	0.2800703845019037	0.1023878008272228	0.0793783102366475	0.915120004115748		0.51	0	0	0.0	1.0	0.7817654464442487	1.0
ENSG00000003056	8940502	chr12	0.07005181	0.6218	0.1372059740319376	0.4673133734982199	0.4097251612360999	0.1605876630691446	0.7748020423112251		0.3461538461538461	0	0	0.0	1.0	0.2637138091038592	1.0
ENSG00000003056	8940540	chr12	0.9918419	0.2037	0.6987910677945872	0.7803020963421831	0.8281948372051885	0.6914225371011598	0.9727571609576136	0.6252613041372959	0.7692307692307692	0	0	0.0	0.0	2.6673264058978827e-20	7.312662054617431e-15
ENSG00000003056	8940556	chr12	0.23212123	0.25	0.0120069822596324	0.165883389202255	0.0031650180761481	0.0026503069168048	0.6740794944533088		0.2692307692307692	0	0	0.0	1.0	0.9698337169056228	1.0
ENSG00000003056	8940636	chr12	0.03261801	0.3686666666666666	0.4032548429077396	0.4223501948019355	0.5103444704649813	0.37177457975953	0.9179687978740166			0	0	0.0	1.0	0.0016616609889619	1.0
ENSG00000003056	8940658	chr12	0.22928199	0.6333333333333333	0.0827570735531419	0.1943932909966624	0.0273858457200485	0.0353507101260262	0.8380530971774252		0.3461538461538461	0	0	0.0	1.0	0.3884684315941765	1.0
ENSG00000003056	8940686	chr12	0.12062408	0.3939333333333333	0.0276950908391617	0.0687325198554125	6.814586173198208e-08	6.544521595693804e-09	0.4950385853438344		0.1538461538461538	0	0	0.0	1.0	0.4820377349096134	1.0
ENSG00000003056	8940845	chr12	0.042571306	0.0605999999999999	0.4330459601179839	0.4601947111670703	0.6378766288738081	0.6456852405178223	0.9829269225752116	0.2043544174688692	0.1826923076923076	0	0	0.0	1.0	0.498074325605276	1.0
ENSG00000003056	8940890	chr12	0.056380093	0.4888999999999999	0.0012988299794121	0.2284737848111423	0.0639697396344046	0.053211194883129	0.8322120986217422			0	0	0.0	1.0	0.7975675243467005	1.0
ENSG00000003056	8940925	chr12	0.032734096	0.0512666666666666	0.3525503514063544	0.615361216610073	0.1927786428708883	0.1141973147643563	0.8604775221491093		0.3076923076923077	0	0	0.0	1.0	0.0224910957307085	1.0
ENSG00000003056	8941134	chr12	0.68163216	0.25	0.3233473796375034	0.3607222970408208	0.543153150202238	0.5506495220738884	0.9652908630254616	0.3819562388014947	0.2403846153846153	0	0	0.0	1.0	0.4774743976346077	1.0
ENSG00000003056	8941160	chr12	0.36071587	0.3055666666666666	0.3434222812455427	0.3333073345212615	0.298967674307914	0.2671308762667717	0.916542268633198			0	0	0.0	1.0	0.4777898091366503	1.0
ENSG00000003056	8941232	chr12	0.3877017	1.0	0.3669611279085416	0.3001041397557284	0.511520370888861	0.5401867446272386	0.9733421435964664	0.2258657796711712	0.1826923076923076	0	0	0.0	1.0	0.4277215999280106	1.0
ENSG00000003056	8941260	chr12	0.31732437	0.03125	0.416077291552911	0.3272516893424961	0.1912537696981188	0.1811404235974033	0.8992361368059569	0.1887169086801021	0.2307692307692307	0	0	0.0	1.0	0.7647915770481591	1.0
ENSG00000003056	8941330	chr12	0.5650074	0.1309666666666666	0.1312810525855314	0.4200343123620765	0.1597822803265757	0.1776693669162728	0.9102561189738724		0.717948717948718	0	0	0.0	1.0	0.6532755958675824	1.0
ENSG00000003056	8941421	chr12	0.06208227	0.6889	0.0021348286621457	0.1323249461519156	0.0676809361480687	0.0011292906277579	0.737422907377527		0.5119047619047619	0	0	0.0	1.0	0.949466078279006	1.0
ENSG00000003056	8941459	chr12	0.74687487	0.3055666666666666	0.5877230926676226	0.4209750445882361	0.4342080161738988	0.4450422919105505	0.9565909691993424		0.3534482758620689	0	0	0.0	1.0	0.0786867448856965	1.0
ENSG00000003056	8941482	chr12	0.038995612	0.5143	0.0931568981426063	0.2617726905940198	0.0712016332122441	0.0587757324502419	0.8679151699532387		0.7777777777777778	0	0	0.0	1.0	0.4181030856520467	1.0
ENSG00000003056	8941550	chr12	0.013298059	0.0	0.3240618356106459	0.2763574469548236	0.1650017814312371	0.1553893128655925	0.9330608759241468			0	0	0.0	1.0	0.05982730431566	1.0
ENSG00000003056	8941575	chr12	0.043895148	0.7549	0.316793656548373	0.3445107304768681	0.261903854504493	0.2240066426746148	0.9189896564584196		0.3	0	0	0.0	1.0	0.1490291483397488	1.0
ENSG00000003056	8941662	chr12	0.5106855	0.1277666666666666	0.1378562329529205	0.1701314717159473	0.0435371549581474	0.0338995850416604	0.8360812845256875		0.7432432432432432	0	0	0.0	0.9999958268104048	0.0158345575474028	1.0
ENSG00000003056	8941777	chr12	0.01961596	0.0	0.085133824674141	0.1347164951163082	0.0094972915332099	0.0051425296883379	0.5623268021425659		0.1944444444444444	0	0	0.0	1.0	0.0992678439477974	1.0
ENSG00000003056	8941837	chr12	0.0747362	0.4561333333333333	0.2202748245026311	0.1919369812434493	0.090153013938297	0.0791938498807655	0.8743571413497303			0	0	0.0	1.0	0.5191340725978284	1.0
ENSG00000003056	8941870	chr12	0.08726481	0.5	0.6193377366437947	0.4488521090295387	0.6635967207945104	0.6558282733368974	0.9830513049633564			0	0	0.0	1.0	0.7171592513443638	1.0
ENSG00000003056	8941911	chr12	0.022811389	0.7963	0.1774743934964369	0.2403324768585113	0.2278546212329503	0.2403504574938698	0.842780761766294		0.5833333333333333	0	0	0.0	1.0	0.116803401073445	1.0
ENSG00000003056	8941930	chr12	0.16586842	0.0238	0.2615198465471239	0.2677271867914948	0.3292381214366328	0.3511662870799832	0.9519353359582032			0	0	0.0	1.0	0.8472212368592021	1.0
ENSG00000003056	8943525	chr12	0.00044267176	0.4348	0.7233453557378677	0.7063776103686137	0.5532747410552566	0.1466353394341123	0.9071038414286424			0	0	0.0	1.0	0.2483631373606993	1.0
ENSG00000003056	8943534	chr12	0.03794043	0.3	0.2783870039816601	0.3440871222353207	0.4722655499997135	0.4008755636208377	0.9647870191159994	0.309057798701247	0.1176470588235294	0	0	0.0	1.0	0.2900314397154529	1.0
ENSG00000003056	8943868	chr12	0.011547744	0.2143	0.3690873657119118	0.2520756300219647	0.3123886941407646	0.2710561403756136	0.9493681328799706			0	0	0.0	1.0	0.3377521553060681	1.0
ENSG00000003056	8945436	chr12	0.34280547	0.125	0.3885050584430942	0.3334032096623852	0.3109022786597114	0.3388124348859863	0.9484006568658018	0.234398727580369	0.5	0	0	0.0	1.0	0.8685036717743154	1.0
ENSG00000003056	8945446	chr12	0.04157685	0.0	0.439572922611759	0.3323683758008376	0.5207429930054794	0.4505001136116763	0.969404565013148	0.4182946115380473	0.5882352941176471	0	0	0.0	1.0	0.4653230573380918	1.0
ENSG00000003056	8945460	chr12	0.053872716	0.5	0.4790554834434422	0.3706454354127134	0.5836933863240398	0.6150176609584083	0.9786801507938268		0.1176470588235294	0	0	0.0	1.0	0.7221230508346381	1.0
ENSG00000003056	8945555	chr12	0.26081342	0.75	0.2070434978197287	0.3962729637613322	0.3741711781206707	0.2664073651424601	0.941128316401061		0.4117647058823529	0	0	0.0	1.0	0.633945328460386	1.0
ENSG00000003056	8946246	chr12	0.004940915	0.125	0.0122985469061308	0.1227386408508999	0.0027945022372914	3.813249834838733e-06	0.7019098606559168		0.4705882352941176	0	0	0.0	1.0	0.1972191648155837	1.0
ENSG00000003056	8946314	chr12	0.08697269	0.04	0.0830437134232171	0.2220101079678116	0.0884173280475673	0.066404812444843	0.8373959045763559		0.088235294117647	0	0	0.0	1.0	0.9953237902169424	1.0
ENSG00000003056	8946326	chr12	0.27077764	1.0	0.3310764583001546	0.2814877860200636	0.4245797166424786	0.431916289608973	0.9641385461766472		0.1515151515151515	0	0	0.0	1.0	0.1512760269767183	1.0
ENSG00000003056	8946372	chr12	0.8087009	0.0	0.2568069738796479	0.323061224490434	0.1663218215271112	0.1730772599785957	0.886568335454795	0.1012957722579347	0.0909090909090909	0	0	0.0	1.0	0.2457465594528984	1.0
ENSG00000003056	8946377	chr12	0.4676803	0.0	0.3464900124504221	0.3266714294028687	0.5816746839287114	0.5844178749247655	0.9725696835571772	0.1100171441831434	0.0303030303030303	0	0	0.0	1.0	0.0076593356859218	1.0
ENSG00000003056	8949588	chr12	0.4637104	0.5	0.2726268520597033	0.3195559645326222	0.348082359310642	0.3786861660804101	0.9253566510010908	0.3181147237272672	0.2258064516129032	0	0	0.0	1.0	0.3843886490102773	1.0
ENSG00000003056	8949600	chr12	0.063860595	0.7273	0.0598957450152836	0.2063301662920544	0.1229538368970021	0.1096874758468739	0.8459008190969637		0.2666666666666666	0	0	0.0	1.0	0.24896670179061	1.0
ENSG00000003756	50110757	chr3	0.052331377	0.08335	0.5614093587232533	0.1664935777417659	0.0334812787374811	0.236962880181066	0.9238600974204076			0	0	0.0	1.0	0.5891420412883646	1.0
ENSG00000003756	50113960	chr3	0.01043644	0.42645	0.333141324634477	0.3252704165562923	0.5148696203788888	0.4677520424612221	0.9546144724309114		0.0416666666666666	0	0	0.0	1.0	0.386597801684341	1.0
ENSG00000003756	50114002	chr3	0.38674936	0.875	0.0038833312139222	0.212402775034558	0.1062757284495506	0.0485844187067426	0.7685280000715826		0.0833333333333333	0	0	0.0	1.0	0.919519412850974	1.0
ENSG00000003756	50115456	chr3	0.041784894	0.2143	0.3673256104360988	0.3475556121401212	0.0533196169400421	0.0436595630845875	0.8743091422019705			0	0	0.0	1.0	0.0925958557727401	1.0
ENSG00000003756	50115462	chr3	0.3681628	0.55	0.2872305882172813	0.2569116971239901	0.3207272654580766	0.3247250100488454	0.972491860689416			0	0	0.0	1.0	0.358215455529827	1.0
ENSG00000003756	50115487	chr3	0.20672838	0.96155	0.3585827775890298	0.3299377446253252	0.6323300356277455	0.6411112289016367	0.9843312699633666	0.2747949317584409	0.2	0	0	0.0	1.0	0.4666592896503689	1.0
ENSG00000003756	50115516	chr3	0.6312998	0.1	0.2921365245306838	0.4517511708193921	0.0789168572735182	0.0649299958442263	0.8452087771986034			0	0	0.0	1.0	0.2068199219307945	1.0
ENSG00000003756	50115561	chr3	0.44920546	0.04165	0.2903435418602922	0.9178425153078602	0.7886267241341063	0.0746412349401687	0.8770372329722622		0.074074074074074	0	0	0.0	1.0	0.8578311931060807	1.0
ENSG00000003756	50115597	chr3	0.093942866	0.07145	0.1336021469461527	0.314895794226155	0.4619532151667855	0.3915377843477615	0.9291600759931444		0.2142857142857142	0	0	0.0	1.0	0.1628554320457833	1.0
ENSG00000003756	50115910	chr3	0.075273655	0.0	0.5882923644674231	0.700751824005613	0.7516073276914383	0.6730613609370194	0.8598771761788587		0.1071428571428571	0	0	0.0	1.0	0.6450037001678537	1.0
ENSG00000003756	50115916	chr3	0.06264992	0.125	0.3913772517318035	0.3875277374433514	0.4587430847747237	0.5494138310712062	0.9568668177163318	0.3211728511137408	0.1785714285714285	0	0	0.0	1.0	0.9502150543336084	1.0
ENSG00000003756	50117087	chr3	0.03009672	0.02275	0.3513449966524195	0.3410249532113346	0.432887326544736	0.4317932253552931	0.9565294122655186		0.6120689655172413	0	0	0.0	1.0	0.5411431197156598	1.0
ENSG00000003756	50117127	chr3	0.17685075	0.0625	0.1333956755424614	0.1435761116292733	0.0126748345392164	0.0053881350242448	0.8059488966957304		0.1379310344827586	0	0	0.0	1.0	0.7080401965471277	1.0
ENSG00000003756	50117282	chr3	0.11071624	0.02085	0.1181144554228758	0.5556464313340024	0.3007522883854987	0.5722316204550475	0.9535913221396668			0	0	0.0	1.0	0.1146194707265278	1.0
ENSG00000003756	50117291	chr3	0.10828227	0.0682	0.3346125817911391	0.492770082751561	0.4551718364546881	0.3123479388314942	0.9401002456283408			0	0	0.0	1.0	0.270192631454695	1.0
ENSG00000003756	50118479	chr3	0.1426463	0.8047500000000001	0.5761574927903961	0.436774110952736	0.3724903979964237	0.3981879137141429	0.932366689617992			0	0	0.0	1.0	0.8509344271741726	1.0
ENSG00000003756	50118574	chr3	0.16595878	0.7797499999999999	0.3860984763196153	0.5401033807582011	0.1597928793779142	0.0199789494016728	0.809829191992659		0.5441176470588236	0	0	0.0	1.0	0.8053939774745533	1.0
ENSG00000003756	50118673	chr3	0.33517975	0.89405	0.2549435815086865	0.3319158184321376	0.2835774815667134	0.2540718579977283	0.9184636265384885		0.1833333333333333	0	0	0.0	0.9999999957946942	0.0203252837792827	1.0
ENSG00000003756	50118677	chr3	0.15636972	0.23335	0.1528647329504968	0.2821991795726668	0.4449804878048788	0.3801937275783824	0.9643422443571296		0.2777777777777778	0	0	0.0	1.0	0.9311742651276972	1.0
ENSG00000003756	50118687	chr3	0.6534974	0.8348	0.5359627364883776	0.3971051013757919	0.6319895301407614	0.6495815757744035	0.982957738854844	0.3059027242844028	0.1833333333333333	0	0	0.0	1.0	0.0001401123518523	0.9999999999999999
ENSG00000003756	50118810	chr3	0.5639612	0.07405	0.4101359108046243	0.9519980207301256	0.6204517114583227	0.8873211885109848	0.9565223135915242			0	0	0.0	1.0	0.9262647546481196	1.0
ENSG00000004059	127589106	chr7	0.1476214	0.02045	0.2512253237192748	0.399196731138202	0.3947578012527794	0.4296373381388483	0.9128308015272611		0.8888888888888888	0	0	0.0	1.0	0.4026408984713036	1.0
ENSG00000004059	127589123	chr7	0.12531719	0.05945	0.1109813310397485	0.255060341035011	0.0613032497954695	0.0526178165614601	0.8633920835555612		0.650171821305842	0	0	0.0	1.0	0.0162508300918077	1.0
ENSG00000004059	127589499	chr7	0.022871697	0.0676	0.0172659593739429	0.1126029550166676	6.428004755012892e-06	2.436300653023371e-06	0.7279678778110833		0.3717948717948718	0	0	0.0	1.0	0.5780230031100637	1.0
ENSG00000004059	127589515	chr7	0.5386078	0.1316	0.0942911373983232	0.1344179579907673	0.0377946408855209	0.0274093748179987	0.8057167561408481		0.2930839002267573	0	0	0.0	1.0	0.0897331586383711	1.0
ENSG00000004059	127589551	chr7	0.20362797	0.9966	0.2016513010344786	0.3109728054898037	0.608032224382771	0.6420505147005985	0.981156248405174	0.5070727538963168	0.0892857142857142	0	0	0.0	1.0	0.0016406886499554	1.0
ENSG00000004059	127589587	chr7	0.27645612	0.4659	0.0767591301964328	0.1882424885486168	0.0208451127608904	0.0080487806247474	0.7989189072082626		0.2803302225412778	0	0	0.0	1.0	0.4714491676967719	1.0
ENSG00000004059	127590085	chr7	0.47919416	0.9945	0.604184830172776	0.517126044828634	0.6503609151514841	0.6829507645960157	0.9766848654897408	0.5997093073684535	0.425287356321839	0	0	0.0	1.0	0.3333219835871971	1.0
ENSG00000004059	127590094	chr7	0.044685505	0.1185	0.2501348494595847	0.3151990120650471	0.3432973335318315	0.3473550992798055	0.8754835607172496			0	0	0.0	1.0	0.940257286874211	1.0
ENSG00000004059	127590125	chr7	0.3604087	0.2452	0.0524323516529525	0.2213478022977508	0.2593026491427501	0.1706099751070647	0.7692496581949846		0.5344827586206896	0	0	0.0	1.0	0.7681445109284321	1.0
ENSG00000004059	127591018	chr7	0.2017289	0.1515	0.2572478849395331	0.3864883813272823	0.7700402005606423	0.6185557591994831	0.983828855482634	0.501859538713938	0.3513957307060755	0	0	0.0	1.0	0.0285724171383991	1.0
ENSG00000004059	127591050	chr7	0.5348708	0.96665	0.3621650978807826	0.3839741816355993	0.3481130493147275	0.3463483470079552	0.9467788357507724			0	0	0.0	1.0	0.6320756924076391	1.0
ENSG00000004059	127591054	chr7	0.02920332	0.9625	0.3451546210763929	0.3141707921725616	0.525365881304327	0.5146131022183337	0.9711956110856588			0	0	0.0	1.0	0.8392807183893118	1.0
ENSG00000004059	127591268	chr7	0.563427	0.136	0.4349528413817485	0.3435966277357589	0.1051296308606877	0.0813552801336241	0.8864844087153445	0.1080361179587053	0.2589708869329722	0	1	1.0	1.0	0.5985135952549999	1.0
ENSG00000004059	127591299	chr7	0.00052585604	0.2483	0.8467522007269503	0.7789534709750587	0.7902084006937088	0.8127245649607311	0.9709831818651956			0	0	0.0	1.0	0.0081293442406986	1.0
ENSG00000004059	127591355	chr7	0.21300259	0.5182	0.3747105377605824	0.2236979695158153	0.1461534591246254	0.1612722355052963	0.929168609049858			0	0	0.0	1.0	0.3827277171638941	1.0
ENSG00000004059	127591360	chr7	0.10019217	0.0972	0.3429229755807325	0.224050455797477	0.1982661590642591	0.304968195088087	0.9297187733683544	0.6020597005907901	0.2306338028169014	0	0	0.0	1.0	0.10322859341469	1.0
ENSG00000004059	127591368	chr7	0.79237205	0.037	0.3095360329098474	0.191682563373615	0.0945108845486323	0.115066550627504	0.9232843427095282	0.5864569727622624	0.8529929577464789	0	0	0.0	1.0	0.9367408559239284	1.0
ENSG00000004059	127591516	chr7	0.4958252	0.447	0.1745469586066186	0.4151169089333752	0.529468582107123	0.5298140754156238	0.9744442666636794	0.4660658175002922	0.2741433021806853	0	0	0.0	1.0	0.2626281568885845	1.0
ENSG00000004142	28347342	chr17	0.20317821	0.0952	0.3050227540915273	0.5789517452938894	0.1104428776906346	0.1187732147105408	0.8773772369603532			0	0	0.0	1.0	0.8555029637707823	1.0
ENSG00000004142	28347393	chr17	0.038078915	0.0217	0.4918900280287246	0.860627482113968	0.7406888164730739	0.8580889442683756	0.9563663127866934		0.175438596491228	0	0	0.0	1.0	0.9726590619269516	1.0
ENSG00000004142	28347411	chr17	0.5149499	0.0698	0.3242297799971053	0.2560093567950667	0.0680240173789433	0.0997543390311271	0.9081203865335644			0	0	0.0	1.0	0.3365184228528239	1.0
ENSG00000004142	28347509	chr17	0.14453582	0.2424	0.1342478876412414	0.2609312514324637	0.2481408792653082	0.2820787542939158	0.946945006468639			0	0	0.0	1.0	0.5518550200723705	1.0
ENSG00000004142	28347589	chr17	0.99639523	0.2581	0.9329748978165656	0.9672596606664704	0.9098126605105252	0.8863274588120846	0.98335887210202	0.6639467329145159	0.8461538461538461	0	0	0.0	0.0	6.621708655951552e-17	1.8135270798409427e-11
ENSG00000004142	28347594	chr17	0.97852963	0.9412	0.9402109944275308	0.9979337539146876	0.9838358549792572	0.9471328256067448	0.9621272944758028	0.5720876838642722	0.7884615384615384	1	1	1.0	0.0	7.225698489105303e-16	1.9779988327045078e-10
ENSG00000004142	28347643	chr17	0.70849544	0.8	0.9032282194330976	0.8825226684922312	0.8355767257104255	0.893112174611857	0.9805338247886228	0.509726962531631	0.48	1	0	1.0	1.0622180912633894e-10	6.333166771081011e-05	0.9999999569573504
ENSG00000004142	28347727	chr17	0.7435085	0.027	0.9486511044718178	0.9296603221873448	0.4195328052787576	0.4484805743690049	0.9384039297418512			0	0	0.0	1.0	0.0278206346099956	1.0
ENSG00000004142	28347745	chr17	0.4193364	0.0244	0.1868839499191259	0.4162393653063329	0.1473756436739171	0.1449219441092605	0.9036098379566768			0	0	0.0	1.0	0.6699196458022246	1.0
ENSG00000004142	28347806	chr17	0.0127594825	0.5926	0.3376229542314511	0.1859924709126972	0.0183482701138781	0.0150725900765991	0.8236640305544582		0.0677966101694915	0	0	0.0	1.0	0.2009778120629672	1.0
ENSG00000004142	28347871	chr17	0.90752256	0.07575	0.1429173284714447	0.5791685717298104	0.1392196684992197	0.0165224340074966	0.8230281321371551		0.576271186440678	0	0	0.0	1.0	0.001977057031423	1.0
ENSG00000004142	28347887	chr17	0.010762203	0.5341	0.1573415671273483	0.2543922643625582	0.0380586611515693	0.0181137952076921	0.8177089584781508		0.0806451612903225	0	0	0.0	1.0	0.387150694724076	1.0
ENSG00000004142	28347940	chr17	0.4859023	0.3243	0.6490463547251221	0.8992482098749771	0.8879276755422535	0.9400459535223318	0.9835045629114538	0.2784624277716486	0.5	1	0	1.0	0.0136631253964667	0.0057126730884154	1.0
ENSG00000004142	28347951	chr17	0.17642786	0.7142999999999999	0.1522223147921725	0.3560823008616089	0.1328661854301251	0.1287232714188051	0.8835550786841689		0.0833333333333333	0	0	0.0	1.0	0.8904324022400147	1.0
ENSG00000004142	28347966	chr17	0.1943236	0.85	0.2852537218145188	0.3875836471944763	0.4039117486071433	0.4900205708130642	0.961777584941019			0	0	0.0	1.0	0.9800679003830708	1.0
ENSG00000004142	28348045	chr17	0.9601733	0.06975	0.4236282570488321	0.4866463855990249	0.1984280368640258	0.2363767930996616	0.9397048412475544		0.1896551724137931	1	1	1.0	1.0	7.244135520388382e-06	0.8578955939071349
ENSG00000004142	28348073	chr17	0.21727693	0.0761	0.028735551657485	0.6058503252934629	0.0477638494539693	0.0044536953116565	0.7317019066724403		0.0689655172413793	0	0	0.0	1.0	0.6297682027178222	1.0
ENSG00000004142	28348143	chr17	0.09660361	0.625	0.3414949647536096	0.4698400393000536	0.2276893155863005	0.293007212208548	0.9298438679808306		0.1578947368421052	0	0	0.0	1.0	0.2164999666569282	1.0
ENSG00000004142	28348210	chr17	0.1887315	0.2222	1.0301266083070268e-06	0.3533442847810525	0.1598020280442733	0.1626383325364572	0.9191070375097888		0.1964285714285714	0	0	0.0	1.0	0.0994124936661447	1.0
ENSG00000004142	28349160	chr17	0.16492102	0.6667	0.4106366482876384	0.4083436289678969	0.0274550356003151	0.0113090903225827	0.8076659708895569		0.2549019607843137	0	0	0.0	1.0	0.7292756559954916	1.0
ENSG00000004142	28350467	chr17	0.1474059	0.9853	0.5109750838551059	0.4091553101226033	0.5	0.4943326397375094	0.9665320583563596		0.1	0	0	0.0	1.0	0.0305434491657895	1.0
ENSG00000004142	28350532	chr17	0.03180393	0.3409	0.3827881374289452	0.2999782396042967	0.1824670907499382	0.1008206548202461	0.9073560939667652			0	0	0.0	1.0	0.1541144438925232	1.0
ENSG00000004142	28350538	chr17	0.0868464	0.5789	0.5201157405928079	0.7006444641212574	0.0668402599885503	0.0618056513078396	0.8186340811759995		0.1666666666666666	0	0	0.0	1.0	0.8140447558719465	1.0
ENSG00000004142	28351704	chr17	0.36997476	0.0	0.3811106048761996	0.4339749582250864	0.2712322973501729	0.1333417660121739	0.90262410272943		0.1276595744680851	0	0	0.0	1.0	0.3826357307070081	1.0
ENSG00000004142	28351714	chr17	0.014071107	0.08065	3.205042283728779e-06	0.6851096955460011	0.004961245261914	7.115535890947042e-06	0.6232404523516095		0.2978723404255319	0	0	0.0	1.0	0.0705700388805738	1.0
ENSG00000004142	28352918	chr17	0.17727429	0.8889	0.4625457139596234	0.4030046672123458	0.3377985640533743	0.3027445549486706	0.941561736071711		0.0425531914893617	0	0	0.0	1.0	0.3109978372130069	1.0
ENSG00000004142	28352923	chr17	0.30440164	0.62	0.1875662638202511	0.3496019215027666	0.1868452586700863	0.2997679393381747	0.9382541762350294			0	0	0.0	1.0	0.1328068756897598	1.0
ENSG00000004142	28352949	chr17	0.6823768	0.1364	0.0848554378730711	0.0779611531792573	0.0065449022785562	0.0246251703720991	0.8564963257778383		0.217391304347826	0	0	0.0	1.0	0.2904506969324327	1.0
ENSG00000004142	28352995	chr17	0.09983178	0.96	0.3891200163620052	0.3160400131577935	0.439241095204209	0.4446463253308249	0.968875958051926		0.0888888888888888	0	0	0.0	1.0	0.4565034887771975	1.0
ENSG00000004142	28353013	chr17	0.3276685	0.125	0.6079764683214511	0.7981836595378937	0.1745105389434912	0.3889196481183991	0.9061042775001747	0.1396455559091245	0.2444444444444444	0	0	0.0	1.0	0.5629916840701257	1.0
ENSG00000004142	28353267	chr17	0.05912646	0.8269	0.5941755526354544	0.4617719127060355	0.2708424295109252	0.2550698088603897	0.9356260051713052			0	0	0.0	1.0	0.0694512781064558	1.0
ENSG00000004142	28353276	chr17	0.00056107045	0.0	0.3937241083792061	0.6229518503076419	0.324934861224993	0.1098192530574394	0.8871297685085165			0	0	0.0	1.0	0.3709246393991741	1.0
ENSG00000004142	28353289	chr17	0.25112376	0.13795	0.0185357506510001	0.4276417839353233	0.2617452861814014	0.1367051303320747	0.9074451924367708			0	0	0.0	1.0	0.3670465688644597	1.0
ENSG00000004142	28353301	chr17	0.15780425	1.0	0.41389143594711	0.4100962561366537	0.3598601263220603	0.2851355445519762	0.9439513402074612		0.0888888888888888	0	0	0.0	1.0	0.8400284589871321	1.0
ENSG00000004142	28353708	chr17	0.63737214	0.1842	0.4206361606272644	0.4894893821397708	0.438148783121603	0.3695319817340708	0.9482328157307504			0	0	0.0	1.0	0.7608917053260226	1.0
ENSG00000004142	28353745	chr17	0.065213025	0.36	0.2416975001176634	0.8856506325976795	0.2620613756126411	0.1814499904959963	0.8448826573187392		0.2325581395348837	0	0	0.0	1.0	0.8214696667271609	1.0
ENSG00000004142	28353783	chr17	0.18739618	0.08	0.1475128126866593	0.2362211227806784	0.0129910310136711	0.013858113218283	0.81546210553082		0.1162790697674418	0	0	0.0	1.0	0.0551575669762074	1.0
ENSG00000004142	28354518	chr17	0.1671311	0.5556	0.4543328093501051	0.730112435695749	0.8067161587846796	0.7585174960404664	0.9729392456790426			0	0	0.0	1.0	0.4010207609180779	1.0
ENSG00000004142	28354526	chr17	0.19546105	0.2188	0.3699764525355247	0.2570022727675255	0.1603408432176226	0.1284864739359228	0.9239020411872172	0.1932976907539505	0.1162790697674418	0	0	0.0	1.0	0.8658629553250001	1.0
ENSG00000004142	28355803	chr17	0.12314659	0.35	0.4079478329396033	0.2611593311630732	0.3254702871764077	0.3942270503288545	0.9603465498573872		0.0697674418604651	0	0	0.0	1.0	0.3491898087616463	1.0
ENSG00000004142	28355822	chr17	0.019849813	0.7917	0.0261396260983669	0.154704588225993	0.0122518282904749	0.0063700138181995	0.7925441276844427		0.1627906976744186	0	0	0.0	1.0	0.6093472415704699	1.0
ENSG00000004142	28355848	chr17	0.16294155	0.9286	0.4449682448452904	0.2790226275324474	0.429910480194056	0.4761420167927116	0.9716666781116724		0.0930232558139534	0	0	0.0	1.0	0.1285113077293107	1.0
ENSG00000004142	28355874	chr17	0.031038975	0.2083	0.3972912088224918	0.3421502854941495	0.114080118239891	0.1013434984498753	0.8859816655768057		0.2142857142857142	0	0	0.0	1.0	0.0475036664468293	1.0
ENSG00000004142	28357385	chr17	0.442491	0.7333	0.4550661387077808	0.3444884092145885	0.0589330945017764	0.0744189038125717	0.8885239252053988			0	0	0.0	1.0	0.1928064045473184	1.0
ENSG00000004142	28357450	chr17	0.08389111	0.25	0.318391692039998	0.3780125800599769	0.7365458498679832	0.7661405354452159	0.9887550581495792	0.4354603514536064	0.1	0	0	0.0	1.0	0.8749160921281722	1.0
ENSG00000004455	33008897	chr1	0.0121220825	0.59475	0.2380424108944339	0.6317317076852365	0.4510624421222081	0.3076339013539733	0.8851806337097401		0.3466666666666667	0	0	0.0	1.0	0.4125424092890233	1.0
ENSG00000004455	33008937	chr1	0.01990217	0.01925	0.054197589029753	0.0959677069704464	3.007022865500589e-06	5.912116683476837e-07	0.6493371200535327		0.1753846153846153	0	0	0.0	1.0	0.3125149122991832	1.0
ENSG00000004455	33009133	chr1	0.0525663	0.01785	0.5352977932637312	0.5071245278230077	0.6898766701891728	0.5682373753425609	0.9595860998245176			0	0	0.0	1.0	0.3411127186028139	1.0
ENSG00000004455	33009210	chr1	0.015414333	0.17855	0.247902208503076	0.6523645482387849	0.0207416589339197	0.0090965772839717	0.7131535573544989		0.0584615384615384	0	0	0.0	1.0	0.0012831071748868	1.0
ENSG00000004455	33009225	chr1	0.34212682	0.73075	0.1422254400638857	0.2249674833808944	0.0035932112973055	0.0025574873283939	0.7210294840376478			0	0	0.0	1.0	0.8087171236664237	1.0
ENSG00000004455	33009283	chr1	0.023999393	0.10715	0.1013283776908216	0.2438320369691599	0.0170806476643901	0.0188271156477394	0.8285410465209095		0.6261538461538462	0	0	0.0	1.0	0.325758585827758	1.0
ENSG00000004455	33009364	chr1	0.01242888	0.30655	0.4536988198926834	0.6426460496562969	0.2929627435935382	0.1723568945387888	0.921765914097483			0	0	0.0	1.0	0.9006360153491966	1.0
ENSG00000004455	33009388	chr1	0.37588796	0.06	0.432835816834052	0.4696188197383354	0.3649784231054377	0.3065651948751451	0.943925884558844			0	0	0.0	1.0	0.011718662977339	1.0
ENSG00000004455	33009443	chr1	0.2386868	0.0	0.5491471942780333	0.7574907197020164	0.5427606081996947	0.4976746519552757	0.9342994097596152	0.373188318286657	0.1666666666666666	0	0	0.0	1.0	0.2859891526397518	1.0
ENSG00000004455	33009455	chr1	0.16847931	0.0238	0.5649406418358112	0.9833129010282308	0.9981105618814397	0.593047909079808	0.9766744386749412			0	0	0.0	1.0	0.5149789398253577	1.0
ENSG00000004455	33009523	chr1	0.22073054	0.5	0.3168454848697623	0.2646720199598232	0.3361212227018641	0.3133885390772708	0.9561286239972612		0.1442307692307692	0	0	0.0	1.0	0.6106242717541912	1.0
ENSG00000004455	33009667	chr1	0.1755787	0.9706	0.302157958958775	0.3007780109895406	0.5956276054957828	0.5468353464396336	0.9785750206481209	0.1924721552849234	0.1249999999999999	0	0	0.0	1.0	0.9206528003107488	1.0
ENSG00000004455	33009674	chr1	0.2976367	0.6528	0.500265532027	0.491953385849894	0.6874434671409688	0.7102418248780817	0.9837418995437456	0.2966292489257932	0.1666666666666666	0	0	0.0	1.0	0.9780391981559068	1.0
ENSG00000004455	33009724	chr1	0.09466553	1.0	0.4135228112988542	0.3295630291387547	0.5588841890174231	0.5893225807542724	0.9796908101617232		0.1818181818181818	0	0	0.0	1.0	0.7750535564448158	1.0
ENSG00000004455	33009762	chr1	0.09277283	0.0278	0.227903686775581	0.5744776387445371	0.314199990186601	0.2693634816207721	0.93190021801754			0	0	0.0	1.0	0.8135305325652814	1.0
ENSG00000004455	33009859	chr1	0.16445994	0.0	0.4140832618236528	0.3496075687546252	0.2803428219957318	0.2752723624505916	0.916235316461374	0.322964531018125	0.1111111111111111	0	0	0.0	1.0	0.9139354906674212	1.0
ENSG00000004455	33009873	chr1	0.006870103	0.44445	0.4851958393749542	0.572907373974302	0.7003483538552417	0.7029066272654563	0.967478023920417			0	0	0.0	0.0038342248134396	0.0005793849584832	1.0
ENSG00000004455	33009973	chr1	0.371504	0.15295	0.2053735075098332	0.5138477655390765	0.2076289100534283	0.1958825065535979	0.9221036919553692			0	0	0.0	1.0	0.1863686330862528	1.0
ENSG00000004455	33009977	chr1	0.44558555	0.2491499999999999	0.6504123149582761	0.8357398850915565	0.8405468363488136	0.4475226828575256	0.9616350238570124			0	0	0.0	1.0	0.1217870756351609	1.0
ENSG00000004455	33010033	chr1	0.621184	0.11725	0.621803727230443	0.5172891531458341	0.3996259510683263	0.3789750268338749	0.9104975115312202			0	0	0.0	1.0	0.3080232669698197	1.0
ENSG00000004455	33010108	chr1	0.70862675	0.05515	0.5648790028092634	0.4446863931483306	0.6416249839494641	0.6501300022540514	0.9793452126792108	0.1828798568360488	0.3547113289760348	0	0	0.0	1.0	0.0001969447026372	1.0
ENSG00000004455	33010180	chr1	0.0013242245	0.08295	0.1086726243129619	0.4093520357050285	0.1156437611913605	0.0716228709652922	0.854141922818614			0	0	0.0	1.0	0.0108991813399589	1.0
ENSG00000004455	33010220	chr1	0.62136316	0.56945	0.5322434317416296	0.7046866940466414	0.5749259493369556	0.631434834084032	0.948427911922984			0	0	0.0	1.0	0.6809224425853106	1.0
ENSG00000004455	33010282	chr1	0.28795674	0.1589499999999999	0.0531436576552526	0.2713386335117417	0.0407319182183557	0.037600586853808	0.8605685681171269		0.1772519083969465	0	0	0.0	1.0	0.8277206359928367	1.0
ENSG00000004455	33010349	chr1	0.008511687	0.1159	4.383699988433815e-06	0.404374879325358	0.0251154142981462	0.0089970048287665	0.781264576191999		0.1518420179223365	0	0	0.0	1.0	0.5117702019099679	1.0
ENSG00000004455	33010380	chr1	0.39433885	0.04105	0.490082545534006	0.5900760646232601	0.4207224517975812	0.2887967369219701	0.9279175499739114			0	0	0.0	1.0	0.3823396506351051	1.0
ENSG00000004455	33010400	chr1	0.24674134	0.66625	0.1882672569366158	0.3178713364130339	0.1642759557286576	0.0662029967022893	0.8965924046154918		0.2468771686328937	0	0	0.0	1.0	0.2203385745660497	1.0
ENSG00000004455	33010450	chr1	0.026195407	0.05745	0.3066395493811601	0.3082156537330406	0.2530523402108865	0.2609893077547006	0.935020807539832		0.1810250817884405	0	0	0.0	1.0	5.665423717948063e-05	0.9999997443798154
ENSG00000004455	33010466	chr1	0.1998891	0.93335	0.0297345488655082	0.0489041354906917	1.3358025674637005e-07	0.0030988558106164	0.7102491699969147		0.1410396219556524	0	0	0.0	1.0	0.0886633421612185	1.0
ENSG00000004455	33010486	chr1	0.2604776	0.1604999999999999	0.1324755351928452	0.3448058611447657	0.1954239415861401	0.1828931110549247	0.9341148947840876		0.129120879120879	0	0	0.0	1.0	0.4099898784733521	1.0
ENSG00000004455	33010522	chr1	0.75085276	0.1764	0.5617314851798618	0.6305125752748415	0.4404280536319801	0.4199740333191586	0.9316501122440728	0.2569567857213823	0.3072874493927125	0	0	0.0	0.0006316712432434	0.0013244047259869	1.0
ENSG00000004455	33010565	chr1	0.2744701	0.0274	0.3425477794518404	0.3837233593368153	0.4995804337637551	0.5355149243480029	0.9671861718374196		0.1481781376518218	0	0	0.0	1.0	0.3868372311819219	1.0
ENSG00000004455	33010597	chr1	0.16109234	0.5831	0.1321164847934244	0.250557766012971	0.0823719380842379	0.0975922478217641	0.8933232679883939		0.5740384615384615	0	0	0.0	1.0	0.6023257640468139	1.0
ENSG00000004455	33010686	chr1	0.05159415	0.17235	0.4552189870171226	0.8921199700038807	0.4136198895821099	0.2492197031561356	0.7935677543530004		0.296875	0	0	0.0	1.0	0.2246271955479764	1.0
ENSG00000004455	33010809	chr1	0.17310289	0.437	0.2634835333117661	0.2938035214083235	0.1298903446766009	0.122721057480658	0.9200535982103606	0.254528725735269	0.185230024213075	0	0	0.0	1.0	0.3134431274374952	1.0
ENSG00000004455	33013120	chr1	0.3179404	0.7525	0.4584216268206815	0.3443099874816121	0.6773312165843444	0.7216997989507435	0.9870114522889596	0.4043619200369249	0.1402908468776731	0	0	0.0	1.0	0.3064426101301748	1.0
ENSG00000004455	33013200	chr1	0.8894758	0.08635	0.6838336170395224	0.6613158910131256	0.5655103946983142	0.6197161877043434	0.9582291133730578	0.6164745640870869	0.4680185084376701	0	1	1.0	0.0	2.010002425958144e-25	5.516049657556934e-20
ENSG00000004455	33013258	chr1	0.078072609	0.3394833333333333	0.1599402571196782	0.099248144391567	0.0268101688767846	0.2108164433715459	0.900671557764088		0.0363957849152866	0	0	0.0	1.0	0.542316991113275	1.0
ENSG00000004455	33013321	chr1	0.084051767	0.26952	0.6763792994264963	0.7456908804285118	0.554520787559885	0.5200014501400896	0.953287887878514		0.8749417249417248	0	0	0.0	1.0	0.3699102392810335	1.0
ENSG00000004455	33013391	chr1	0.262063975	0.4885	0.4160855547244737	0.204979048261517	0.1362255591208348	0.1533834280088415	0.8107741595521883		0.6004561113407745	0	0	0.0	1.0	0.3445266286712281	1.0
ENSG00000004455	33014523	chr1	0.099017087	0.48032	0.5173002447572308	0.4002382672980102	0.5326381557926079	0.5596531227297779	0.9704248191336896			0	0	0.0	1.0	0.5650546942859741	1.0
ENSG00000004455	33021397	chr1	0.140111885	0.1104	0.3322122415289424	0.1277452483208795	0.0580877095916154	0.1388991297538316	0.9166825445547526	0.4846734581971734	0.1591625350705253	0	0	0.0	1.0	0.7608960175913267	1.0
ENSG00000004455	33021454	chr1	0.23071012	0.05488	0.2378779341231905	0.5207179724862472	0.346030216277191	0.395771925074693	0.9209635497639924			0	0	0.0	1.0	0.1159640280048176	1.0
ENSG00000004455	33021613	chr1	0.7272685999999999	0.0941166666666666	0.4814542623902702	0.4397006590855873	0.3210431861995933	0.315390178909606	0.936346282493924	0.1476005395051208	0.0578267947833165	0	0	0.0	1.0	0.1409698456180038	1.0
ENSG00000004455	33021658	chr1	0.0665751675	0.8913500000000001	0.3559889119077935	0.3673852585623039	0.3585492226713761	0.5142258543006997	0.9609964241350066		0.1729459198209198	0	0	0.0	0.999999999385522	0.0122110806950691	1.0
ENSG00000004455	33024445	chr1	0.362113835	0.0426999999999999	0.0113669824921625	0.1191389757018502	0.0033937329425977	0.0037078903759763	0.6846252673678692		0.1424152573394831	0	0	0.0	1.0	0.2042777972984067	1.0
ENSG00000004455	33024518	chr1	0.0860697275	0.13342	0.6279954831205105	0.6351719363116213	0.8205362839313347	0.8372622227619925	0.987677018827335	0.3201823599710136	0.2095301799649625	0	0	0.0	1.0	0.4006536394790417	1.0
ENSG00000004455	33024548	chr1	0.06534368	0.3103333333333333	0.0581223571333934	0.2300279641322616	0.1469431545696777	0.1470238853198463	0.8956723352802086		0.1130810458825886	0	0	0.0	1.0	0.4487384265066675	1.0
ENSG00000004455	33036741	chr1	0.35057333	0.0999333333333333	0.2339837813864923	0.4346719190715559	0.6931637672639948	0.7358955315944028	0.9861932888806516	0.4396208276072828	0.0952238550922761	0	0	0.0	1.0	0.1670262411860793	1.0
ENSG00000004455	33036802	chr1	0.321781915	0.72555	0.1580300748865126	0.2137846095175657	0.1437217476356833	0.1455286570250294	0.6631857991360771		0.1802289959243283	0	0	0.0	1.0	0.0015235082589127	1.0
ENSG00000004455	33036830	chr1	0.047429108	0.2961499999999999	0.4678621606541817	0.4391036147840661	0.5899450761742011	0.6003205604637516	0.9747814934946186	0.5106249228505811	0.1944532335236919	0	0	0.0	1.0	0.0197251221047731	1.0
ENSG00000004455	33036840	chr1	0.1103685449999999	0.3700199999999999	0.4529305572250348	0.4224976722644445	0.7143807823615994	0.6354851278567691	0.9827776201128005	0.4429062688172869	0.1906370656370656	0	0	0.0	1.0	0.8562140545115555	1.0
ENSG00000004455	33036857	chr1	0.689361245	0.5092333333333333	0.0664279023914787	0.1473451562050882	0.0135204229523733	0.0076328651739509	0.7478683068196875		0.3066528066528066	0	0	0.0	1.0	0.4340955738725697	1.0
ENSG00000004478	2795143	chr12	0.040810455	0.9014	0.5295165106933581	0.4252565182454867	0.3659574131368697	0.3475288884545509	0.9408007423459585			0	0	0.0	1.0	0.1404060976289384	1.0
ENSG00000004478	2795210	chr12	0.061830737	0.575	0.5208549806748216	0.5	0.7291895359091439	0.7785103092683854	0.9866340617087542	0.5026497461696012	0.125	0	0	0.0	1.0	0.7410377141660647	1.0
ENSG00000004478	2795223	chr12	0.06456838	0.7564	0.0725071447908363	0.3539123785753935	0.083700640097588	0.0472609044371797	0.8688251577944089		0.125	0	0	0.0	1.0	0.6768124036996083	1.0
ENSG00000004478	2797184	chr12	0.46256724	0.4659	0.8459381473113022	0.9386037301612976	0.9647766160831082	0.9496453191747012	0.9886983388663476	0.4030929215271864	0.5284552845528455	0	0	0.0	1.0	0.6528196000924554	1.0
ENSG00000004478	2797235	chr12	0.3923225	0.0612	0.4590409329996077	0.4277272331040079	0.0851507878118625	0.0753014707471544	0.8793813886538262			0	0	0.0	1.0	0.9953756435932808	1.0
ENSG00000004478	2797256	chr12	0.1247403	0.5732	0.2652314628927348	0.3280523357874773	0.4949127919271425	0.5	0.9720005876531476	0.2638572981988117	0.0393700787401574	0	0	0.0	1.0	0.2995832687847086	1.0
ENSG00000004478	2797271	chr12	0.12298451	0.6176	0.08470670924071	0.5	0.1031581174597316	0.0679692501231747	0.8751138118556464			0	0	0.0	1.0	0.5374202689791343	1.0
ENSG00000004478	2797750	chr12	0.113989376	0.5663	0.679476030302051	0.5114565923675526	0.7628215519298712	0.7735564537371468	0.9872881568495344	0.2780850936428857	0.2923076923076923	0	0	0.0	1.0	0.6858870883341697	1.0
ENSG00000004478	2797802	chr12	0.0061398745	0.3333	0.1616142667838291	0.2783848951921289	0.0746169259978175	0.0588007115049788	0.8838265365729242		0.1567164179104477	0	0	0.0	1.0	0.4225864018904186	1.0
ENSG00000004478	2798778	chr12	0.062498808	0.042	0.4395978647550588	0.2781140621966313	0.1673646571539254	0.2400591132536378	0.9384676087761624	0.3242893423057994	0.0857142857142857	0	0	0.0	1.0	0.411772248330889	1.0
ENSG00000004478	2799112	chr12	0.25215158	0.949	0.2354667714925739	0.3433044474008276	0.5736185393317632	0.586992825468298	0.9781889590035368	0.2408590919000481	0.0748299319727891	0	0	0.0	1.0	0.0767061586503478	1.0
ENSG00000004478	2799124	chr12	0.08096448	0.0551	0.0166828342485585	0.5264277427482066	0.3579270780487464	0.2377929102514124	0.9307430807067192			0	0	0.0	1.0	0.7391201430802556	1.0
ENSG00000004478	2799163	chr12	0.22773595	0.9474	0.2401351237376453	0.2753640170439504	0.0449489022251835	0.0203833554962099	0.81416521159518		0.0337837837837837	0	0	0.0	1.0	0.1208398175206634	1.0
ENSG00000004478	2799218	chr12	0.20651135	0.0449	0.1105620608369834	0.2574232147573005	0.0282751487260747	0.0138656581572636	0.817855916266771		0.0457516339869281	0	0	0.0	1.0	0.4620636109832657	1.0
ENSG00000004478	2800080	chr12	0.18881907	0.6055	0.1869160231804751	0.2183956846981219	0.0553226188924079	0.0311693603202853	0.8637767034337424		0.2012195121951219	0	0	0.0	1.0	0.3821069141470319	1.0
ENSG00000004478	2800538	chr12	0.054628123	0.0407	0.0303571293626671	0.3672901796026581	0.0267000731191296	0.0271157692292513	0.8197160912574831		0.2528735632183908	0	0	0.0	1.0	0.0016950459841121	1.0
ENSG00000004478	2800573	chr12	0.0069621564	0.3382	0.3099917350298833	0.4676288441904344	0.3890897037251083	0.2234015896951079	0.9349789595552264			0	0	0.0	1.0	0.7207166544968099	1.0
ENSG00000004478	2801125	chr12	0.8121295	0.0216	0.0620045276543897	0.2450437782958124	0.0048808283195176	4.645370242219072e-06	0.6944328244143712		0.1079545454545454	0	0	0.0	1.0	0.5627498713786326	1.0
ENSG00000004478	2801130	chr12	0.45909777	0.8598	0.569322038176849	0.3958950598518003	0.2791464922972162	0.27615606694909	0.9422115521140236	0.263586179045866	0.0738636363636363	0	0	0.0	1.0	0.4746782154995085	1.0
ENSG00000004478	2801187	chr12	0.3220082	0.6782	0.3175361607488733	0.325887499078022	0.209442330452595	0.1060850172231363	0.9058730048680576			0	0	0.0	1.0	0.3029544475944841	1.0
ENSG00000004478	2801194	chr12	0.8845919	0.0238	0.1625126674772165	0.5190018673801744	0.1071716803545772	0.0112561429152958	0.809467639403269		0.3204419889502762	0	0	0.0	1.0	0.5706084077235247	1.0
ENSG00000004478	2801255	chr12	0.0075433017	0.9055	0.6071896011829147	0.380887431292333	0.4625996366681534	0.5300722280514072	0.9660679189332432		0.0594594594594594	0	0	0.0	1.0	0.1123288972904082	1.0
ENSG00000004478	2801352	chr12	0.068564676	0.4805	0.0472021649578306	0.2743322075257925	0.0376213132533758	0.0197509750578891	0.824951368826861		0.0512820512820512	0	0	0.0	1.0	0.7590300344400668	1.0
ENSG00000004478	2803176	chr12	0.1677645	0.1642	0.1873622299339609	0.4068008859864448	0.5	0.6104531370291619	0.9728457044902244		0.299492385786802	0	0	0.0	1.0	0.4147906876770437	1.0
ENSG00000004478	2803188	chr12	0.14888144	0.2832	0.5195003937055347	0.5411770974603592	0.2898726610142814	0.296872942331682	0.92558202351616			0	0	0.0	1.0	0.0421467717697086	1.0
ENSG00000004478	2803247	chr12	0.20944838	0.967	0.4915372847360002	0.3094434676174903	0.470839631732482	0.5116569892092778	0.9677103961578892		0.1207729468599033	0	0	0.0	1.0	0.4258393718768425	1.0
ENSG00000004478	2803334	chr12	0.5486833	0.3401	0.3417849953064368	0.4040213804523195	0.3042432332831998	0.2332362574356981	0.9333474985116824		0.2769953051643192	0	0	0.0	1.0	0.987948859504765	1.0
ENSG00000004478	2803358	chr12	0.055550944	0.2034	0.0378563217562347	0.2451873124415239	0.1114590827274371	0.090393138213783	0.9069864455394064		0.1372549019607843	0	0	0.0	1.0	0.0620686308174331	1.0
ENSG00000004478	2803485	chr12	0.3491097	0.1963	0.2685019017159231	0.7602047193133258	0.4916190979073944	0.2407596884055618	0.8990250257923376		0.1121495327102803	0	0	0.0	1.0	0.0003799545830283	1.0
ENSG00000004478	2803597	chr12	0.7958739	0.9745	0.4309841736578486	0.4158977011439437	0.2102176558339286	0.2876555256211124	0.928182786962882		0.3434782608695652	0	0	0.0	1.0	0.2464393036959744	1.0
ENSG00000004478	2803616	chr12	0.5218485	0.0428	0.4756030384100461	0.3310980751924312	0.5707355805259987	0.6240839918835872	0.9818296001922772	0.579032703461718	0.217391304347826	0	0	0.0	1.0	0.6306132461955943	1.0
ENSG00000004478	2803694	chr12	0.11266212	0.8929	0.5660667142151503	0.6437006216818302	0.8393390564732663	0.8089094512448467	0.9859185688485	0.189590930330459	0.1731601731601731	0	0	0.0	1.0	0.9853355989698368	1.0
ENSG00000004478	2803705	chr12	0.056546353	0.0699	0.267983569530623	0.3186768301663431	0.0238015209550452	0.0173781635631169	0.805946339673358		0.2727272727272727	0	0	0.0	1.0	0.8288095183387131	1.0
ENSG00000004478	2803787	chr12	0.28587824	0.1164	0.658864128536664	0.7015275665557703	0.6628013843853224	0.8421001223247657	0.9724072776761168			0	0	0.0	1.0	0.0473440128013823	1.0
ENSG00000004478	2803934	chr12	0.0037775994	0.25	0.0584172790370497	0.2328837241225803	0.16425193762607	0.2767756793005869	0.9487094699247676		0.028169014084507	0	0	0.0	1.0	0.2616883812186111	1.0
ENSG00000004487	23019891	chr1	0.3196513	0.19285	0.0013541441421282	0.4894487637516389	0.0289082671221009	0.0030783408088842	0.6912805408253537		0.0909090909090909	0	0	0.0	1.0	0.3260662844111672	1.0
ENSG00000004487	23019906	chr1	0.20340559	0.13335	0.3914707656959801	0.3067473467417982	0.4796058692561592	0.3723041798026392	0.9617020961850192	0.3146753325319225	0.2727272727272727	0	0	0.0	1.0	0.9412880023560216	1.0
ENSG00000004487	23030627	chr1	0.2590268	0.25	0.0937587174713726	0.1088326244558432	5.92667717325345e-06	0.0015319867063258	0.7206928053985904		0.2077777777777777	0	0	0.0	1.0	0.1676971388940727	1.0
ENSG00000004487	23050426	chr1	0.083209194	0.3348	0.3177394758074531	0.2548644494973632	0.183086881554196	0.3086926236997317	0.9401532301627769			0	0	0.0	1.0	0.4599408977641484	1.0
ENSG00000004487	23050434	chr1	0.43839282	0.06665	0.4473593045825357	0.3404324275342323	0.1683356110152244	0.1789261006640238	0.9278579525994716			0	0	0.0	1.0	0.7112211991011304	1.0
ENSG00000004487	23050485	chr1	0.30732322	0.4413	0.4666074449799412	0.436365617768912	0.2589411893591621	0.2023909856759914	0.9275172362958612		0.1538461538461538	0	0	0.0	1.0	0.4250457915658276	1.0
ENSG00000004487	23050513	chr1	0.04477291	0.1625	0.4698975378034337	0.7330526621255428	0.24412968916476	0.1275801053697542	0.8595764205434928		0.1794871794871794	0	0	0.0	1.0	0.0087396832403566	1.0
ENSG00000004487	23053797	chr1	0.027626146	0.0833	0.568652320721358	0.4258948451801191	0.2752429150634117	0.283063125596595	0.9361883059763672			0	0	0.0	1.0	0.6604685521665048	1.0
ENSG00000004487	23053837	chr1	0.008939922	0.3469	0.7531987033101871	0.8985493807507141	0.9284224025575124	0.7821888242824651	0.9698406577487266			0	0	0.0	1.0	0.4640675304596429	1.0
ENSG00000004487	23055151	chr1	0.02009151	0.0544	0.1085882053396996	0.7098926429612149	0.1413859857681887	0.08984326595132	0.7997370887580368		0.0470085470085469	0	0	0.0	1.0	0.6446851276991117	1.0
ENSG00000004487	23055940	chr1	0.06827506	0.9458	0.3236597083424892	0.3479966742206627	0.3460790535715621	0.3370896045070499	0.9470976432774404		0.0662393162393162	0	0	0.0	1.0	0.2033258656101488	1.0
ENSG00000004487	23057524	chr1	0.06008643	0.1458499999999999	0.0048879997730387	0.2973842818914788	0.0047613194769983	0.0047193267364619	0.7461252831666474		0.3796296296296296	0	0	0.0	1.0	0.8576914671288333	1.0
ENSG00000004487	23057556	chr1	0.001531434	0.68235	0.5779608443985753	0.7773039219659099	0.9185036341668992	0.5774265533338739	0.9573570644566782			0	0	0.0	1.0	0.3778021870855398	1.0
ENSG00000004487	23059101	chr1	0.014653551	0.30835	0.0404361878342635	0.207598896609523	0.0392903017170799	0.0315202851012583	0.8477596074011253		0.246031746031746	0	0	0.0	1.0	0.9057816215724572	1.0
ENSG00000004487	23059116	chr1	0.6803735	0.1770999999999999	0.1245987874242754	0.3011039113471303	0.0107010829366797	0.0033588818547859	0.7369550185689704		0.4662698412698413	0	0	0.0	1.0	0.9220245244054396	1.0
ENSG00000004487	23059161	chr1	0.37225685	0.9161	0.1756805982732031	0.2169860391623571	0.078509217229121	0.0615154591814139	0.895257198422006	0.3216020484372596	0.1468253968253968	0	0	0.0	1.0	0.2182726331253534	1.0
ENSG00000004487	23068579	chr1	0.0005154967	0.0294	0.4059956716785488	0.5991250942507831	0.3123939299786346	0.052620699791257	0.8905724688325387			0	0	0.0	1.0	0.1724468670308143	1.0
ENSG00000004487	23068621	chr1	0.6080104	0.0788	0.2948888057983832	0.3833908000426572	0.2411344248704857	0.3244443103375088	0.946100608916359	0.3994115885668067	0.3253968253968253	0	0	0.0	1.0	0.5510748591795416	1.0
ENSG00000004487	23069097	chr1	0.31708285	0.1458499999999999	0.2767066063533163	0.9231639640249816	0.6811989094877992	0.1185523781306314	0.8592115460650411		0.1071428571428571	0	0	0.0	1.0	0.9647160356075108	1.0
ENSG00000004487	23069119	chr1	0.018948387	0.125	0.1202875016138855	0.2400494594228274	0.0441889427589234	0.0418596829291022	0.8473507787549046		0.2039473684210526	0	0	0.0	1.0	0.7644861065439728	1.0
ENSG00000004487	23069139	chr1	0.30712086	0.05745	0.0542990375982311	0.1398682130520679	0.0029331733901626	0.0060614909270881	0.7627937995404483		0.0357142857142857	0	0	0.0	1.0	0.6235688002030738	1.0
ENSG00000004487	23071254	chr1	0.751588	0.0	0.1033586207815698	0.1081687447744319	0.0050540677022468	0.0028175432069156	0.7222564289866252		0.0714285714285714	0	0	0.0	1.0	0.6918138497889819	1.0
ENSG00000004487	23071332	chr1	0.03544446	0.0769	0.0634648987081376	0.3288329764381757	0.025952929339325	0.0048779839965837	0.759078854429958		0.5059523809523809	0	0	0.0	1.0	0.2081091356867438	1.0
ENSG00000004487	23072145	chr1	0.02127248	0.0	0.1949612874196576	0.9570635679420948	0.0714558845555535	0.442832723738732	0.8057526955687608		0.6785714285714286	0	0	0.0	1.0	0.432023943622968	1.0
ENSG00000004487	23072168	chr1	0.10912051	0.0	0.3945604715081696	0.3932629336039355	0.1863416331782943	0.1350587114686892	0.8963426235433938		0.0714285714285714	0	0	0.0	1.0	0.2379852418904017	1.0
ENSG00000004487	23073315	chr1	0.020372713	0.94445	0.3911336483388287	0.2830810749423654	0.3704003590997611	0.3672969041083225	0.956137944018559		0.1396103896103895	0	0	0.0	1.0	0.0858870362660465	1.0
ENSG00000004487	23077235	chr1	0.2065157	0.15625	0.0719796457976318	0.2196838761361831	0.0482393104563843	0.0404645180011071	0.8789131341965315			0	0	0.0	1.0	0.5951026797130223	1.0
ENSG00000004487	23077261	chr1	0.098572895	0.49015	0.4346551886252311	0.4078501674922903	0.2139071558013257	0.2389925205042099	0.9251341790017458			0	0	0.0	1.0	0.1716414234975874	1.0
ENSG00000004487	23077313	chr1	0.029641986	0.2019	0.5076634711470216	0.3744853860720205	0.4947186026050079	0.5319447881885155	0.9703750293524472		0.2259316770186334	0	0	0.0	1.0	0.4459029213056225	1.0
ENSG00000004487	23077320	chr1	0.25665393	0.2065	0.176442719591421	0.2315142524706139	0.1237870196638326	0.1162169569065877	0.9175155926462282		0.3819875776397515	0	0	0.0	1.0	0.1530876256671486	1.0
ENSG00000004487	23079031	chr1	0.008829033	0.1458499999999999	0.0884204049650971	0.6303419246404605	0.300913497701617	0.008638975841085	0.7092168568526704		0.2337962962962962	0	0	0.0	1.0	0.9115341403161435	1.0
ENSG00000004487	23079136	chr1	0.07919463	0.1217999999999999	0.1081262900001679	0.3481418391041364	0.0911617571280254	0.0638613785417084	0.8739403352045643		0.0982142857142857	0	0	0.0	1.0	0.1481881043176172	1.0
ENSG00000004487	23079173	chr1	0.00232288235	0.201	0.2420060509968371	0.3753095137119527	0.2353882157980865	0.168133379495681	0.9191306637571632			0	0	0.0	1.0	0.2354574334164368	1.0
ENSG00000004487	23079656	chr1	0.110075116	0.3393	0.4015378604063787	0.5866946817484122	0.0578456997462444	0.0136918753693373	0.739024987572116		0.5657142857142857	0	0	0.0	1.0	0.127388797519577	1.0
ENSG00000004487	23081497	chr1	0.1050818215	0.0263	0.0483331702178099	0.2965090133964565	0.2869746303646838	0.2441518880687612	0.8640186589129953		0.3985714285714286	0	0	0.0	1.0	0.3693294074168632	1.0
ENSG00000004487	23082229	chr1	0.45884411	0.09925	0.0057559373549502	0.0834983067856816	0.0023911288806969	5.3507234049011965e-06	0.6769094116338623		0.1135714285714285	0	0	0.0	1.0	0.922859310076546	1.0
ENSG00000004487	23082308	chr1	0.13144183	0.02275	0.3269437620524684	0.570300080029449	0.344044715695922	0.4433511641266408	0.9314621370426308			0	0	0.0	1.0	0.0901956374604895	1.0
ENSG00000004487	23083208	chr1	0.3419276	0.0683	0.509619091091179	0.6808823451604571	0.3947120496777369	0.3113618898271288	0.8945718539318858		0.3696551724137931	0	0	0.0	1.0	0.8137821002687105	1.0
ENSG00000004487	23083222	chr1	0.08895425	0.1597	0.5412049113298641	0.7033291904814768	0.8010105760046544	0.7128161882814954	0.9768642631854606			0	0	0.0	1.0	0.217184893690392	1.0
ENSG00000004487	23083285	chr1	0.124321053	0.6214500000000001	0.2036605452926279	0.3286105789919855	0.583767741812546	0.6150027503844341	0.9822275219506263		0.44	0	0	0.0	1.0	0.8758359307093249	1.0
ENSG00000004487	23083366	chr1	0.7495898	1.0	0.3761885606486608	0.3366412449136262	0.3348241285973074	0.3217812473551441	0.9517242150488682		0.5422222222222222	0	0	0.0	1.0	0.0004812824164163	1.0
ENSG00000004487	23083504	chr1	0.052077554	0.9444333333333332	0.261364146292158	0.2373496401691168	0.2376413107568255	0.2464504790868639	0.9391572108374246			0	0	0.0	1.0	0.0178420424773134	1.0
ENSG00000004487	23083530	chr1	0.4685625	0.8563999999999999	0.4644675512606804	0.3167271405138834	0.2360636741978486	0.3487051129427832	0.9443913942883594			0	0	0.0	1.0	0.4537810668617338	1.0
ENSG00000004487	23083549	chr1	0.86304	0.4317999999999999	0.550758168324731	0.6008129696920661	0.1924580758210635	0.1278203757393839	0.8174342259872786		0.5233333333333333	1	0	1.0	1.0	0.003858699775381	1.0
ENSG00000004487	23083586	chr1	0.98496836	0.9824666666666668	0.6231181130184972	0.7558151487904022	0.8837959783444848	0.9191890673566432	0.9864037231216468	0.4273211462546832	0.8857142857142857	0	0	0.0	0.0	1.2826713108772176e-17	3.5138780561419643e-12
ENSG00000004487	23083613	chr1	0.012427372	0.35575	0.6195711447362545	0.9535832007225292	0.9787925666451648	0.8962918611628009	0.980914630315095			0	0	0.0	1.0	0.5150280773574074	1.0
ENSG00000004779	23581018	chr16	0.06611542	0.0667	0.1555868679348198	0.1501541954759201	0.0092094481710928	0.0045548212292161	0.6602878739069019		0.0044247787610619	0	0	0.0	1.0	0.9682483036604446	1.0
ENSG00000004779	23581068	chr16	0.5226786	0.0116333333333333	0.2515360091076676	0.3274766290757687	0.4322940137358853	0.3483126443913248	0.9468651108504286	0.141803836506952	0.1383211678832116	0	0	0.0	1.0	0.0171004688730628	1.0
ENSG00000004779	23581086	chr16	0.07738215	0.9842666666666666	0.3400634447521407	0.2833838817217522	0.2042491451832402	0.1616360359921933	0.9246835421598988			0	0	0.0	1.0	0.8519453364983678	1.0
ENSG00000004779	23581092	chr16	0.33293977	0.2818666666666666	0.3016655633778197	0.3518028226913162	0.1747061606255502	0.0553926791937893	0.9040264817238136			0	0	0.0	1.0	0.93680675915185	1.0
ENSG00000004779	23581114	chr16	0.33140168	0.1478666666666666	0.509696313259789	0.3410794240105402	0.5173622721733654	0.5642338697090563	0.9822326859806746	0.3006098775796462	0.289294403892944	0	0	0.0	1.0	0.3216113030516772	1.0
ENSG00000004779	23581149	chr16	0.37622437	0.8004666666666665	0.5318424416727437	0.3499840929850846	0.6335071197118834	0.6527242460021859	0.9756721234184084	0.1118064401190321	0.0766423357664233	0	0	0.0	1.0	0.0531303957563802	1.0
ENSG00000004779	23581173	chr16	0.109653875	0.5694333333333333	0.3117901989643062	0.23918841227063	0.196873932312583	0.3915299193862335	0.9451896523848724		0.2901459854014598	0	0	0.0	1.0	0.9473725415227476	1.0
ENSG00000004779	23585374	chr16	0.19490306	0.09375	0.4734894029088008	0.5085604430609285	0.399893397537453	0.4209700185554483	0.9519260498189808	0.551999957490165	0.2492647058823529	0	0	0.0	1.0	0.1214040739359476	1.0
ENSG00000004779	23585383	chr16	0.07358001	0.777625	0.3673742128532127	0.2326905946894806	0.0603026627732524	0.0428788812365797	0.8434245678361084		0.2739852398523985	0	0	0.0	1.0	0.0581497541221997	1.0
ENSG00000004779	23585395	chr16	0.1344927	0.365275	0.0026406996278882	0.1780379993353838	0.0432537490184657	0.0671233128472194	0.8672980500077798		0.264760147601476	0	0	0.0	1.0	1.35943069276592e-08	0.0036876542823088146
ENSG00000004779	23587207	chr16	0.01609243	0.7558000000000001	0.0532332049728126	0.2765739755793869	0.1180869308610049	0.1011946177735889	0.89624882881981			0	0	0.0	1.0	0.2073064169826856	1.0
ENSG00000004779	23587216	chr16	0.016439999	0.9707	0.3066139326328612	0.312606926744815	0.2589020509938618	0.2204526602229354	0.9408083141227558			0	0	0.0	1.0	0.3565254493099784	1.0
ENSG00000004779	23587224	chr16	0.19875479	0.9542	0.0269746251918066	0.4119728831704074	0.0227566990509326	0.3918737311339562	0.9353530849144184		0.5689054726368159	0	0	0.0	1.0	0.5428591328169392	1.0
ENSG00000004779	23587246	chr16	0.17938116	0.0207333333333333	0.3309115327879941	0.3078072626643007	0.5590733306314727	0.5872716222145403	0.9818611704496896	0.5105749038524103	0.2896226415094339	0	0	0.0	1.0	0.0007052893989478	1.0
ENSG00000004779	23596152	chr16	0.53828585	0.0909	0.3804803687391591	0.4596914651966311	0.5918034145630946	0.4717952798721814	0.9135577631896428	0.1678035457518769	0.2667953667953668	0	0	0.0	1.0	2.387344488114696e-05	0.9983587429708957
ENSG00000004779	23596170	chr16	0.27173334	0.6252	0.710458701666758	0.8067575833709605	0.8336231655865083	0.8840959051843397	0.986308335918682	0.3741514377623335	0.2538610038610038	0	0	0.0	1.0	0.6857747757455771	1.0
ENSG00000004961	11111440	chrX	0.4115328	0.4509999999999999	0.4558476087099861	0.5869638688199021	0.5947158739829415	0.3835225602948647	0.9499868371321232		0.3451612903225807	0	0	0.0	1.0	0.7622536730970682	1.0
ENSG00000004961	11111502	chrX	0.18278512	0.1	0.6616231740363396	0.5577924998056001	0.7957934112027568	0.8574694504539654	0.987913144093848	0.5498673042716477	0.21875	0	0	0.0	1.0	0.3599255339932766	1.0
ENSG00000004961	11114882	chrX	0.017641176	0.31365	0.1431797456201965	0.2552198093651	0.1122284194320449	0.087115274394283	0.8848743232928508		0.1515151515151515	0	0	0.0	1.0	0.3810642057258837	1.0
ENSG00000004961	11114967	chrX	0.18669626	0.8210500000000001	0.1588699114340064	0.1398646675211632	0.008796036136986	0.0048727714069473	0.7542272495817332		0.0606060606060606	0	0	0.0	1.0	0.1545556912173743	1.0
ENSG00000004961	11117285	chrX	0.04902209	0.0	0.3335349773880674	0.5063908006853933	0.30119253899214	0.3546944131738662	0.916538496170507		0.8956228956228957	0	0	0.0	1.0	0.4319603242749461	1.0
ENSG00000004961	11121650	chrX	0.012732184	0.12965	0.6078610940291461	0.4861117487589032	0.3968081655218496	0.3949078670995541	0.9239095331776432		0.138235294117647	0	0	0.0	1.0	0.4928407906677122	1.0
ENSG00000004961	11121661	chrX	0.037560426	0.98275	0.5000268568884815	0.405350690936321	0.540958405607909	0.570921521464888	0.970419639541388	0.5524128789571461	0.088235294117647	0	0	0.0	1.0	0.3286922123904861	1.0
ENSG00000004961	11121713	chrX	0.75648516	0.0	0.3646389210290384	0.453065348244775	0.6413482821751413	0.7218150813952149	0.9853845924655492	0.3564340796692859	0.2797385620915032	0	0	0.0	0.0057836353218112	0.217278382056736	1.0
ENSG00000004961	11121773	chrX	0.5885838	1.0	0.3829322958747683	0.3584281831590437	0.4044706748548707	0.4218525105225796	0.982136602539506	0.2845799916404534	0.2107843137254901	0	0	0.0	1.0	0.6316612107850559	1.0
ENSG00000004961	11121802	chrX	0.6722113	0.2083499999999999	0.3716023106119459	0.3482459541940905	0.4280988719318205	0.4554972856915527	0.9463508613002082	0.3219939415517454	0.2647058823529412	0	0	0.0	1.0	0.5292244979868374	1.0
ENSG00000004961	11121838	chrX	0.06436914	0.1079499999999999	0.0560518271913023	0.2447349654879241	0.0594271028261974	0.0573440652645059	0.6535236578269341		0.2981283422459893	0	0	0.0	1.0	0.4185857165109206	1.0
ENSG00000004975	7225370	chr17	0.030648518	0.0185	0.3023431062240186	0.8483698014259988	0.1125440045825758	0.0393540884904818	0.796665118640182		0.6507936507936508	0	0	0.0	1.0	0.0076958633923835	1.0
ENSG00000004975	7225449	chr17	0.23201057	0.8571	0.6111336704066759	0.4579409292755162	0.3191952130028803	0.3013203173520685	0.9502604185042112		0.125	0	0	0.0	1.0	0.7278514237553781	1.0
ENSG00000004975	7225530	chr17	0.29001355	0.1667	0.1717127190985105	0.4120527749617163	0.3471712728285504	0.5	0.9590991587007168			0	0	0.0	1.0	0.3857956789868279	1.0
ENSG00000004975	7225543	chr17	0.00048799516	0.0698	0.4027831715145311	0.192717786350352	0.0245118333635921	0.1161935625810497	0.9093310473133736			0	0	0.0	1.0	0.6860392940294646	1.0
ENSG00000004975	7225604	chr17	0.33614606	0.0606	0.3476388826220162	0.6840405757266788	0.8312585324568098	0.4321295302942607	0.9437902615395716	0.2907289621812862	0.21875	0	0	0.0	1.0	0.3385018600684068	1.0
ENSG00000004975	7225679	chr17	0.5572092	0.0	0.4263921106847607	0.3845286466679018	0.6950716766291971	0.7205837619162394	0.9865676064214732	0.3122470445655677	0.078125	0	0	0.0	1.0	0.3202266000630049	1.0
ENSG00000004975	7225686	chr17	0.23993066	1.0	0.4187962030144598	0.2754950291065687	0.3824629657758872	0.3924185532866837	0.963971885854493		0.125	0	0	0.0	1.0	0.9299183576646756	1.0
ENSG00000004975	7225732	chr17	0.5956031	0.1296	0.5108691651667602	0.2935638842150425	0.2316333506963757	0.3867094320850178	0.9531128120294906			0	0	0.0	1.0	0.2065317845448124	1.0
ENSG00000004975	7225822	chr17	0.3540585	0.1026	0.4736888928105203	0.5722771358596664	0.3977660208188259	0.3112305733990285	0.9402464585985874			0	0	0.0	1.0	0.4814505370828007	1.0
ENSG00000004975	7225933	chr17	0.16277784	0.8462	0.371699655078985	0.4512962932674539	0.2867760174938597	0.2938151371259709	0.932027488307433			0	0	0.0	1.0	0.5746176153345928	1.0
ENSG00000004975	7225937	chr17	0.9229811	0.2558	0.1696147285813372	0.270123993261362	0.009215924629333	1.7387637411419505e-05	0.7284422266026823		0.1451612903225806	0	0	0.0	1.0	0.2769149545704427	1.0
ENSG00000004975	7225959	chr17	0.010964477	0.6	0.5588429259493294	0.3331023749892434	0.5393135571666636	0.5974801453164597	0.9782441587271812		0.032258064516129	0	0	0.0	1.0	0.3087786160741567	1.0
ENSG00000004975	7226072	chr17	0.6908693	0.5714	0.7626053796130895	0.9202228839464568	0.8542423899172966	0.858110857692566	0.9558129078904868	0.611815967423071	0.35	0	0	0.0	1.0	0.3765964891630441	1.0
ENSG00000004975	7226158	chr17	0.5171546	0.1026	0.6966285589076988	0.9188252575315482	0.9068452754968548	0.8084793622621717	0.9706332936945602	0.2631057922567902	0.1481481481481481	0	0	0.0	1.0	0.363920170311102	1.0
ENSG00000004975	7226588	chr17	0.07040014	0.28	0.316825530743593	0.2843564665142575	0.3527347856051928	0.3492290929069892	0.9541019128078644		0.131578947368421	0	0	0.0	1.0	0.3167139684883793	1.0
ENSG00000004975	7226615	chr17	0.020611167	0.84	0.3970188775864888	0.2619293088019875	0.2603544615196892	0.2624364614879115	0.9279992034067116			0	0	0.0	1.0	0.6365694323937078	1.0
ENSG00000004975	7227113	chr17	0.13764809	0.7	0.3719758834273107	0.4007191922875955	0.5212517923896014	0.5742091455379321	0.9740966600769888		0.09375	0	0	0.0	1.0	0.2332564970731364	1.0
ENSG00000004975	7227254	chr17	0.22913459	0.2143	0.2664373898784573	0.3006832438212813	0.0955533578914647	0.085683909229511	0.9106855898669274			0	0	0.0	1.0	0.6671286944764296	1.0
ENSG00000004975	7227445	chr17	0.21399708	0.0385	0.3262286427288058	0.4655868210812275	0.730536147403381	0.7707782906316336	0.9829275723665152	0.3050659271717673	0.1935483870967742	0	0	0.0	1.0	0.1336345723585644	1.0
ENSG00000004975	7227459	chr17	0.6256037	0.2941	0.2293433591796391	0.321284649074433	0.359500643751548	0.35953843949781	0.9318267114641569	0.2751195847348354	0.1290322580645161	0	0	0.0	1.0	0.6948232343176478	1.0
ENSG00000004975	7227488	chr17	0.061650205	0.4444	0.2211837152829198	0.2623441777156067	0.2623963977500796	0.2490231600904376	0.9203920026187248			0	0	0.0	1.0	0.7770643513154318	1.0
ENSG00000004975	7227502	chr17	0.46253523	0.3571	0.3948982701007132	0.4305901728297234	0.7046337730268037	0.7242519610285522	0.9771974071192082	0.463062812802712	0.064516129032258	0	0	0.0	1.0	0.3607129466432737	1.0
ENSG00000004975	7227727	chr17	0.57355624	0.5	0.4227576984808152	0.3866614699981897	0.0596994892750539	0.0272478731434138	0.8303407449353826			0	0	0.0	1.0	0.8427726226430098	1.0
ENSG00000004975	7227762	chr17	0.04865118	0.0385	0.05712292298148	0.1734420822132172	0.0511426410282885	0.0712907174252324	0.8606966372117876			0	0	0.0	1.0	0.0404378538642854	1.0
ENSG00000004975	7228031	chr17	0.13982236	0.28945	0.1272796591464356	0.1968428873490883	0.0171233196411436	0.0096708468399329	0.8194766642459916			0	0	0.0	1.0	0.4814793405552501	1.0
ENSG00000004975	7228987	chr17	0.053315926	0.8	0.4438168209275004	0.3591661140958518	0.6965363909107212	0.7279243744183792	0.9917157371004492	0.2653533627414286	0.4	0	0	0.0	1.0	0.1565296465044579	1.0
ENSG00000004975	7229023	chr17	0.18608992	0.8261000000000001	0.0243489364630381	0.1193523737233999	0.0041473342815649	0.0017391037157275	0.7713202315127374		0.0333333333333333	0	0	0.0	1.0	0.0715567298887384	1.0
ENSG00000004975	7229032	chr17	0.19646671	0.8	0.0343588124223409	0.1720973224560007	0.0318223854852571	0.0079244452157652	0.7132483383009203		0.1333333333333333	0	0	0.0	1.0	0.6354878163766486	1.0
ENSG00000004975	7229038	chr17	0.039584853	0.25	0.5973124697141599	0.7559052146566594	0.7546335758358362	0.75676139317732	0.9688846096423782			0	0	0.0	1.0	0.1384087563615886	1.0
ENSG00000004975	7229148	chr17	0.8132491	0.3529	0.4853812985128957	0.4018265333267405	0.7973296484554303	0.8052066296851895	0.9935054290897848	0.5910588693133318	0.4	0	0	0.0	1.0	0.1614691719801932	1.0
ENSG00000004975	7229383	chr17	0.021345258	0.0	0.0931627197647755	0.4602885995058511	0.0721563370909734	0.0210530147010755	0.805991342279894		0.1538461538461538	0	0	0.0	1.0	0.9751327122767492	1.0
ENSG00000004975	7229835	chr17	0.51989377	0.0476	0.1968987701737408	0.4136488271034459	0.3903026165112116	0.3741409087387457	0.9802799862035606	0.3291203819294606	0.2307692307692307	0	0	0.0	1.0	0.1081810956002656	1.0
ENSG00000004975	7229866	chr17	0.083978966	0.0952	0.01431900197416	0.2727356186036817	0.1606442785621451	0.191767421736047	0.9273256051843708			0	0	0.0	1.0	0.4060521719034179	1.0
ENSG00000004975	7229929	chr17	0.82308453	0.0769	0.41259778566165	0.2951799537245919	0.5501645212553071	0.5781025424474605	0.979942290357344	0.2856885962904017	0.1923076923076923	0	0	0.0	1.0	0.1628857612843528	1.0
ENSG00000004975	7230109	chr17	0.005437863	0.3333	0.3727767105056639	0.4814039980951924	0.0108123730491195	0.0047045875062896	0.7430306164013469		0.16	0	0	0.0	1.0	0.7196344054065366	1.0
ENSG00000004975	7230115	chr17	0.08373423	0.6316	0.3673738941020278	0.244785448721554	0.27822774446789	0.3108510915657491	0.9547011610425225		0.12	0	1	1.0	1.0	0.9929273230354964	1.0
ENSG00000004975	7230306	chr17	0.6352154	0.1429	0.6479622960000034	0.4447889451619967	0.4496700364221273	0.5	0.9679817201960244	0.6420665845793453	0.48	0	0	0.0	1.0	0.6965987738521091	1.0
ENSG00000004975	7230322	chr17	0.4919222	0.6667	0.6940149442807536	0.631779856074967	0.8264009659228059	0.871127315392626	0.98908197551652	0.3001707809557735	0.2	0	0	0.0	1.0	0.963091724534918	1.0
ENSG00000004975	7230368	chr17	0.85719764	0.05	0.1369119299975426	0.2011488695263035	0.0147695568160244	0.0077714543265372	0.7708632787388872		0.0833333333333333	0	0	0.0	1.0	0.6793671593688351	1.0
ENSG00000005022	119468519	chrX	0.02331401	0.9896	0.5597801063650579	0.5	0.3401065067046245	0.3651128136643531	0.9467998131039964			0	0	0.0	1.0	0.0434649030884554	1.0
ENSG00000005022	119468547	chrX	0.5036745	0.553	0.4746105920952511	0.3910638988851335	0.6157319796249543	0.6347914267747673	0.9783354597245144	0.1012957722579347	0.1047729918509895	0	0	0.0	1.0	0.0149084188582976	1.0
ENSG00000005022	119469716	chrX	0.7453016	0.0961	0.6041058993675656	0.6144643123874988	0.3649008839801285	0.3541660754529118	0.941347050042118	0.434088675611909	0.2591324200913242	1	1	1.0	1.0	2.1208858668031857e-85	5.831375690775359e-80
ENSG00000005022	119469770	chrX	0.0014341951	0.5477	0.5051921053614501	0.3537129991140985	0.0687195361167903	0.046211422047105	0.8420418715855871			0	0	0.0	1.0	1.6932850537322124e-12	4.625731972769967e-07
ENSG00000005022	119469812	chrX	0.112394944	0.2206	0.6899680462799462	0.655432537875498	0.7655430742162761	0.8226180253002197	0.9611775572249824			1	0	1.0	1.0	0.0233187814124989	1.0
ENSG00000005022	119469860	chrX	0.598288	0.5263	0.8309116815935831	0.7818163973377851	0.8371295427257116	0.8482873493320194	0.983253001995622	0.486434071591393	0.1230425055928411	1	0	1.0	1.0	1.4802637449961829e-44	4.067794376524411e-39
ENSG00000005022	119469868	chrX	0.29263318	0.5532	0.3200052374251567	0.2152344889782393	0.0367258907822736	0.022178392700348	0.8276868853471995		0.0916201117318435	0	0	0.0	1.0	0.1671863785953092	1.0
ENSG00000005022	119470025	chrX	0.5771359	0.031	0.4438707174368159	0.3328043020190823	0.4189672090702521	0.4321747345424445	0.9309120867843363			0	0	0.0	1.0	0.4683758790385321	1.0
ENSG00000005022	119470136	chrX	0.026170706	0.04245	0.1548319392897777	0.3364529076266247	0.3362383843980799	0.3325462990443416	0.9186344469256368			0	0	0.0	1.0	0.7519729468348638	1.0
ENSG00000005022	119470394	chrX	0.25054693	0.7363	0.1718557305657357	0.4996912869693568	0.0299819909548327	0.0682273028395037	0.7032349230118357		0.0604453870625662	0	0	0.0	1.0	0.8968924015973261	1.0
ENSG00000005022	119470429	chrX	0.07807753	0.1423	0.1630570120163822	0.2380074409623827	0.075973037086932	0.0567648445042945	0.8823967498559784	0.185683726938353	0.0603813559322033	0	0	0.0	1.0	0.0226469081079151	1.0
ENSG00000005022	119470453	chrX	0.043961477	0.1568	0.1874532541403933	0.2626803569819536	0.1142719958423184	0.0928312552951254	0.9072887903413188			0	1	1.0	1.0	0.0024414977782421	1.0
ENSG00000005022	119470469	chrX	0.07418772	0.20155	0.8537722721182954	0.9098657276957696	0.6351006159125047	0.7076752042444836	0.968889797718144			0	0	0.0	1.0	0.7952769096609419	1.0
ENSG00000005022	119470513	chrX	0.39377204	0.1004	0.1788180389598092	0.2191174701887306	0.0604455045868071	0.0452125817498783	0.8426028800815757		0.1470588235294117	0	0	0.0	1.0	5.5384789232565895e-06	0.7752092779413678
ENSG00000005022	119470904	chrX	0.07249355	0.0986	0.3601022052959867	0.3021241947312348	0.3983180728905702	0.413805938458467	0.9624708789407416			0	0	0.0	1.0	0.3080156829071802	1.0
ENSG00000005022	119470928	chrX	0.2681598	0.0885	0.5396430115166256	0.486753556275503	0.1995272356745033	0.1433174984475889	0.9153004250205276			0	1	1.0	1.0	0.0077031134323095	1.0
ENSG00000005022	119471088	chrX	0.64478016	0.2232	0.2555749595692736	0.4016553010877663	0.2017553015251765	0.0787485617877579	0.8962646267078305		0.1555783009211873	0	0	0.0	1.0	0.0553944386315695	1.0
ENSG00000005022	119471109	chrX	0.009868801	0.6034	0.5716355169570336	0.9608500420074242	0.9642123639339584	0.8124265364478355	0.964097258970741			0	0	0.0	1.0	1.3066978106222588e-12	3.569989250227773e-07
ENSG00000005022	119471129	chrX	0.015405727	0.9165	0.5750792039370718	0.4642950151014455	0.3698049397093965	0.3608123025495478	0.9445778313784254			0	0	0.0	1.0	0.0956942313075926	1.0
ENSG00000005022	119471133	chrX	0.09421311	0.1919	0.4739996199231507	0.2576926316068442	0.0851255951191549	0.1314581670690367	0.9209454179782816	0.5425288263298297	0.0603271983640081	0	0	0.0	1.0	3.2436430491981404e-17	8.884630239588665e-12
ENSG00000005022	119471203	chrX	0.18025945	0.1107	0.0196553259505438	0.3431117944605126	0.103451342374844	0.0751468001438271	0.887234664676033			0	0	0.0	1.0	0.0046847236020242	1.0
ENSG00000005022	119471246	chrX	0.56087697	0.0808	0.6200721105004893	0.6054778285374189	0.6206840229930547	0.6772811239001122	0.9711892573606912	0.5194224063395472	0.2377049180327868	0	0	0.0	1.0	1.7403095101155604e-14	4.7608951031097144e-09
ENSG00000005022	119471286	chrX	0.01160785	0.0924	0.0241941321736224	0.5518971014069648	0.104109115983794	0.034466779688137	0.8338375513853286			0	0	0.0	1.0	0.5197461421914753	1.0
ENSG00000005059	109660200	chr4	0.0046549677	0.25	0.2321252970504875	0.1977064724380708	0.0339868546105373	0.0265762914438392	0.8598728750131995			0	0	0.0	1.0	0.6968954801109633	1.0
ENSG00000005059	109660214	chr4	0.012030268	0.2308	0.4838770779792923	0.4761532516224278	0.360292764770684	0.3410761388694058	0.9423973641795348			0	0	0.0	1.0	0.570051340288926	1.0
ENSG00000005059	109660233	chr4	0.038118504	0.1176	0.8282556118076955	0.8678126673636101	0.9369239552343116	0.9401984377206936	0.9860275372093432			0	0	0.0	1.0	0.7521454367622737	1.0
ENSG00000005059	109660280	chr4	0.021268725	0.3636	0.0388114758488595	0.0841447330884447	1.120806895681302e-06	4.113847037859467e-07	0.639462348116857		0.0476190476190476	0	0	0.0	1.0	0.2480466690832364	1.0
ENSG00000005059	109660344	chr4	0.13128898	0.1176	0.1857681313568274	0.2507314423731616	0.073354037360741	0.0640005880270176	0.8750317789144956		0.2857142857142857	0	0	0.0	1.0	0.9919350329071426	1.0
ENSG00000005059	109664348	chr4	0.03215114	0.1176	0.0108740036152215	0.3760671525907942	0.0495941690564291	0.0478777642091254	0.8496065988112825		0.2272727272727272	0	0	0.0	1.0	0.9079781797877196	1.0
ENSG00000005059	109682586	chr4	0.0044106604	0.0625	0.139922818635756	0.13453127465032	1.2447683215206054e-06	1.1542143952361245e-07	0.5591701252464304			0	0	0.0	1.0	0.9624758742786732	1.0
ENSG00000005059	109682616	chr4	0.228519	0.3077	0.1415364891978636	0.9924385411514398	0.0159383357502589	0.01182222297794	0.5589589222203487		0.0416666666666666	0	0	0.0	1.0	0.7565722455877852	1.0
ENSG00000005059	109682708	chr4	0.08993864	0.5294	0.6880120801108711	0.8657610362760803	0.7998513427791859	0.8644193030755015	0.9678702754532896			0	0	0.0	1.0	0.8473118675337133	1.0
ENSG00000005059	109682721	chr4	0.2593572	0.0	0.2135912990335024	0.628031997927828	0.1871926523721296	0.0194882312120077	0.8459752403247611		0.1666666666666666	0	0	0.0	1.0	0.9535934898609112	1.0
ENSG00000005059	109682739	chr4	0.6198591	0.8235	0.1110986660347092	0.3107684248439925	0.1354246381988422	0.0311979314791684	0.8668878466509217		0.125	0	0	0.0	1.0	0.946430607490701	1.0
ENSG00000005059	109684479	chr4	0.026376665	1.0	0.0853744041649727	0.1045149652425713	3.2945793597664564e-06	6.917063388364497e-07	0.652971662290449		0.25	0	0	0.0	1.0	0.3956995025599284	1.0
ENSG00000005059	109684487	chr4	0.4827339	0.0	0.3190970126263996	0.2352931438818088	0.262742505251833	0.3974325167748919	0.9644560352408514	0.3367897631371944	0.4166666666666667	0	1	1.0	1.0	0.9193077133576212	1.0
ENSG00000005059	109685357	chr4	0.057344306	0.06665	0.0744168588195136	0.2670985150041234	0.2953427561386326	0.2920423655691159	0.9308042537048682		0.0416666666666666	0	0	0.0	1.0	0.7682602988031122	1.0
ENSG00000005059	109687532	chr4	0.01230309	0.32355	0.0028864971345152	0.1040504117729961	3.5331819075684493e-06	4.272596988175403e-07	0.6340551638627839		0.0833333333333333	0	0	0.0	1.0	0.2960380128989539	1.0
ENSG00000005059	109687574	chr4	0.44961214	0.05	0.0938524518003564	0.2502914440329703	0.0303245028936536	0.018211482690818	0.8338576481845927		0.0416666666666666	0	0	0.0	1.0	0.4084034103568811	1.0
ENSG00000005073	27181600	chr7	0.1129066	0.10085	0.0685615425451089	0.6116950222468817	0.0489596391902279	0.0729564253575272	0.831015263825211		0.3583333333333333	0	0	0.0	1.0	0.2792217169913213	1.0
ENSG00000005073	27181775	chr7	0.14597455	0.08335	0.315207350502204	0.370962980500763	0.3227560492447045	0.3748821186791148	0.9252151340444724			0	0	0.0	1.0	0.1520991423066114	1.0
ENSG00000005073	27181798	chr7	0.9027647	0.1357	0.0642411422828716	0.5459059123043842	0.3318163368966726	0.0259596654846993	0.8525116941710225		0.2152777777777777	0	0	0.0	1.0	0.0162109589088756	1.0
ENSG00000005073	27181930	chr7	0.4097391	0.94445	0.0691690661737736	0.1967890955661203	0.1129089838272309	0.0851758550410894	0.9129552011083598		0.1944444444444444	0	0	0.0	1.0	0.1113596649156133	1.0
ENSG00000005073	27181952	chr7	0.7060887	0.21765	0.0368884181258207	0.1647197454263134	0.0196083006364815	0.0620110974114136	0.8882213549081277		0.4166666666666666	0	0	0.0	1.0	0.0456335862579748	1.0
ENSG00000005073	27182287	chr7	0.8695797	0.45385	0.5428318694513947	0.6804681534900903	0.814788281843346	0.820100514899866	0.9832596735540546	0.5019528757971221	0.5694444444444444	0	0	0.0	0.0	1.5744570306082153e-06	0.34641329200254334
ENSG00000005073	27182298	chr7	0.52596796	0.45385	0.2621297069318633	0.9323834952661472	0.7083214238712412	0.1788892741560613	0.8754635873125696		0.2083333333333333	0	0	0.0	1.0	0.4103028823028079	1.0
ENSG00000005073	27182367	chr7	0.4470583	1.0	0.3217691402986415	0.3548970402415242	0.5917435853529702	0.6064466646541592	0.9814676583173312	0.4424279438901917	0.4236111111111111	0	0	0.0	1.0	0.4449755019259124	1.0
ENSG00000005073	27182462	chr7	0.0010557293	0.1767	0.0424106898798319	0.1479734744449691	0.0346712996481822	0.0708553138884795	0.8785136791857693			0	0	0.0	1.0	0.5236617111235708	1.0
ENSG00000005073	27182466	chr7	0.23989706	0.0278	0.4575914537803148	0.4886491471466683	0.3407548367663239	0.5678034123703013	0.9524394697915768	0.5499653568043146	0.1875	0	0	0.0	1.0	0.0265374524761259	1.0
ENSG00000005073	27182477	chr7	0.48970097	0.4358999999999999	0.2519100826916352	0.0792419725515492	0.008209427609809	0.0985707641872903	0.9124123251986558		0.0416666666666666	0	0	0.0	1.0	0.4504721058269657	1.0
ENSG00000005073	27182643	chr7	0.99835813	0.303	0.8928552493129589	0.8744089972251181	0.878424518883095	0.9355417452361592	0.990616625147746	0.666469678896705	0.9782608695652174	0	0	0.0	0.0	9.969768316968059e-10	0.00027148280328286403
ENSG00000005073	27182707	chr7	0.950662	0.5	0.9216996771726672	0.9568571312766012	0.9272068671171788	0.9448067643955808	0.9745248924340276			0	0	0.0	1.0	1.534546030195774e-11	4.188258400387361e-06
ENSG00000005073	27182728	chr7	0.11414685	1.0	0.2769209688661027	0.2211755145439742	0.1687327074504791	0.0792967872230104	0.8499631317561712			0	0	0.0	1.0	0.2871409436978992	1.0
ENSG00000005073	27182794	chr7	0.9874016	0.1548	0.8189048203297324	0.754299558390886	0.3546465692042196	0.4354066519070694	0.9587887573027	0.7233288367478473	0.8097826086956521	1	0	1.0	1.0	3.3986983178023837e-10	9.261601783478483e-05
ENSG00000005073	27182839	chr7	0.015308762	0.82355	0.4008237754757771	0.4781419482298221	0.5516092823582498	0.3320813166076706	0.9206851954370442			0	0	0.0	1.0	0.4120322169730401	1.0
ENSG00000005073	27182866	chr7	0.24436238	0.59805	0.23738246935787	0.3727568948126983	0.1981859621148223	0.0960728388267159	0.8917788694808929			0	0	0.0	1.0	0.9670808105802736	1.0
ENSG00000005073	27182938	chr7	0.0029725195	0.03335	0.4097002331140871	0.6414725898459466	0.6934696507679259	0.5445067097152221	0.9403019952274954			0	0	0.0	1.0	0.7067425114131459	1.0
ENSG00000005073	27184453	chr7	0.28270063	0.8833	0.4347166379501537	0.4762738439075075	0.815129455765179	0.8432134735971741	0.9922199754859148	0.2953423179068772	0.295031055900621	0	0	0.0	1.0	0.20884348251139	1.0
ENSG00000005073	27184687	chr7	0.006867337	0.0357	0.1945907514410838	0.5518645037785572	0.0075151219236397	0.0056137038643675	0.682145568538259			0	0	0.0	1.0	0.1002669680494514	1.0
ENSG00000005075	102473457	chr7	0.109869145	0.8947	0.2038954457314013	0.2948072817288366	0.3967982073927284	0.4040098083234568	0.9592393675532932		0.0192307692307692	0	0	0.0	1.0	0.4610273107595505	1.0
ENSG00000005075	102473518	chr7	0.22064081	0.1509	0.4261888700128151	0.5929744491430909	0.2840909030307732	0.2385741616846604	0.915298945363108			0	0	0.0	1.0	0.6056993051323325	1.0
ENSG00000005075	102473596	chr7	0.27728808	0.1062	0.6123736985397701	0.2803663939691864	0.0345921200748111	0.2967604113909628	0.9330617530204184			0	0	0.0	1.0	0.2219017479700005	1.0
ENSG00000005075	102473671	chr7	0.035847675	0.5639	0.2926776478228203	0.3038152694896003	0.2809131112247814	0.2292722538854954	0.9401996123832832		0.0368421052631578	0	0	0.0	1.0	0.1480617908469069	1.0
ENSG00000005075	102474440	chr7	0.10173961	0.18095	0.4295637148014847	0.3590738976036046	0.4025002559010654	0.4020426570780975	0.9597512923334388	0.6234821462796684	0.3315789473684211	0	0	0.0	1.0	0.1987546373647916	1.0
ENSG00000005075	102474450	chr7	0.05299436	0.0199	0.2274533669256562	0.3242375489192675	0.354854205593673	0.4214265862897194	0.9572982447342888		0.1	0	0	0.0	1.0	0.0026809511033621	1.0
ENSG00000005075	102474521	chr7	0.039916635	0.1805	0.1082742807664101	0.3191772309985505	0.0522098928611268	0.0396876264375237	0.8697548831704085		0.2552631578947368	0	0	0.0	1.0	0.1022753076132923	1.0
ENSG00000005075	102476193	chr7	0.10385753	0.1	0.1026407912537698	0.1908683471700069	0.055824559279003	0.0424151263168462	0.7983931490791494		0.1	0	0	0.0	1.0	0.9741240903563322	1.0
ENSG00000005075	102476208	chr7	0.18658605	0.0247	0.3036651252079241	0.8263364797438464	0.8281398854047257	0.895150978282775	0.975465332551946		0.2698412698412698	0	0	0.0	1.0	0.8194225990993291	1.0
ENSG00000005075	102476253	chr7	0.49315652	0.0789	0.3857767329882949	0.4687033108999651	0.4773089391449966	0.531071640115324	0.9618160573049106	0.2594330039939361	0.1170212765957446	0	0	0.0	1.0	0.0019113779890204	1.0
ENSG00000005075	102476259	chr7	0.0005693793	0.2692	0.2725301013803486	0.2452737319386909	0.1660101429165293	0.2216479052169003	0.9370190684319968			0	0	0.0	1.0	0.0347230523103042	1.0
ENSG00000005075	102478894	chr7	0.23356637	0.8125	0.3704741179744786	0.2158137915353277	0.3069092628342685	0.5990618778847591	0.9815573110065334	0.5950654516873412	0.0363636363636363	0	0	0.0	1.0	0.8128021032362286	1.0
ENSG00000005194	57428569	chr16	0.31203774	0.0553	0.0727574355297377	0.2006625554140541	0.0974387948834021	0.0860517690960641	0.8678243580458993		0.5444245676803816	0	0	0.0	1.0	0.0631575140475749	1.0
ENSG00000005194	57428584	chr16	0.00985924	0.0	0.5225970320738367	0.4556755424324576	0.4426297933921632	0.4389336835151535	0.9248075703068018			0	0	0.0	1.0	0.4746479552653051	1.0
ENSG00000005194	57428624	chr16	0.41440716	0.1085999999999999	0.4742498822512127	0.4310924178254776	0.3697530370771475	0.3361891595849408	0.9156502625842984			0	1	1.0	1.0	0.2245535559435601	1.0
ENSG00000005194	57428692	chr16	0.9350791	0.4739	0.6235030199492281	0.6207830613039798	0.7011835273126253	0.8352998338289573	0.9902626921547548	0.2801086101385802	0.3788511230371695	0	0	0.0	1.0	7.793347709921425e-09	0.0021167910617582316
ENSG00000005194	57428734	chr16	0.16909511	0.299525	0.617359041726475	0.7029606879737171	0.8400100992980519	0.8564037252676145	0.985794743362654			0	0	0.0	1.0	0.5682413149448478	1.0
ENSG00000005194	57428813	chr16	0.1390827	0.047725	0.2331681221175712	0.2625762776287277	0.2436201899956235	0.3925311749921609	0.9634889240172232		0.0979853479853479	0	0	0.0	1.0	0.4947407234544966	1.0
ENSG00000005194	57428825	chr16	0.1824913	0.712125	0.3900277491320319	0.4233291386797549	0.3558364514997597	0.3038154946679858	0.9544021047039242			0	0	0.0	1.0	0.1873351925920386	1.0
ENSG00000005194	57428835	chr16	0.008340001	0.5726333333333333	0.4005416124531054	0.519999063840028	0.6132312673700655	0.5102451806101486	0.9101965943362476			0	0	0.0	1.0	0.3195812953847781	1.0
ENSG00000005194	57428873	chr16	0.06865293	0.3341	0.3519233936635095	0.3329259049856082	0.2855487150051968	0.2815809800253726	0.8962957723119755			0	0	0.0	1.0	0.2694013952967982	1.0
ENSG00000005194	57428965	chr16	0.9102532	0.722225	0.619423018406898	0.5362829396094834	0.5207417868106203	0.5459776213529527	0.9833358153348778	0.3842343397074295	0.2678571428571428	0	0	0.0	0.0	2.1838614769023458e-12	5.965346876585011e-07
ENSG00000005194	57428981	chr16	0.45794207	0.4495666666666666	0.727940506310766	0.8728522391354762	0.8411847693205895	0.8122014627806488	0.9565951121189666		0.4583333333333333	0	0	0.0	0.0	1.5019056558973677e-07	0.03989296656659208
ENSG00000005194	57429038	chr16	0.21692562	1.0	0.4528091889386394	0.3264737972602262	0.4563734581476024	0.3970234562331443	0.9637744344368676		0.4891774891774891	0	0	0.0	1.0	0.0016048366881923	1.0
ENSG00000005194	57429152	chr16	0.47409564	0.0242	0.1733187744285827	0.3627041422579277	0.485270224480696	0.4987832056419758	0.9641291878574366	0.5477731170901321	0.1287878787878787	0	0	0.0	1.0	0.5060897370975426	1.0
ENSG00000005194	57429159	chr16	0.101709865	0.6272000000000001	0.6208369913490025	0.5125446944034399	0.6687922135236828	0.712141161556477	0.971223769271196			0	0	0.0	1.0	0.4715779943726127	1.0
ENSG00000005194	57429218	chr16	0.022939038	0.9861	0.2448989879931413	0.3751364071973129	0.035471269489723	0.0268428937063031	0.8413594633510986		0.303030303030303	0	0	0.0	1.0	0.2714354652521037	1.0
ENSG00000005194	57430259	chr16	0.27784228	0.0303	0.0270401043482381	0.290231396207117	0.0165453006747825	0.0223078011886448	0.8362135975657234		0.093073593073593	0	0	0.0	1.0	0.6938568188488651	1.0
ENSG00000005194	57430294	chr16	0.122590005	0.9475666666666666	0.1446885216964371	0.2623872588924109	0.0864734530787389	0.0342973735379222	0.873668044942472		0.119047619047619	0	0	0.0	1.0	0.2675330836859163	1.0
ENSG00000005194	57430318	chr16	0.36468196	0.0222333333333333	0.132213407551186	0.13417334613253	0.0052278181948084	0.0016947863221245	0.7772520578847162		0.1219512195121951	0	0	0.0	1.0	0.3416146307652842	1.0
ENSG00000005194	57431154	chr16	0.4265883	0.06895	0.1043068206133051	0.3117543435163944	0.0132922271319252	0.0052085292788867	0.7374772349141161		0.05	0	0	0.0	1.0	0.3556105651791289	1.0
ENSG00000005194	57431256	chr16	0.272371	0.4075	0.4133180521440767	0.2580721813502353	0.2552956762460935	0.2240982473244188	0.9519743054438116			0	0	0.0	1.0	0.955140424109712	1.0
ENSG00000005194	57432522	chr16	0.46514234	0.4201666666666666	0.2006361773575971	0.2952384473893659	0.3645350127611792	0.3734896245792556	0.9487163226978608	0.447799446887818	0.612280701754386	0	0	0.0	1.0	0.363364894073661	1.0
ENSG00000005194	57432545	chr16	0.28606254	0.4405	0.0350168967184452	0.0965607110155397	0.0097973936706618	0.148874606202925	0.9082628050228356	0.45412821516146	0.0789473684210526	0	0	0.0	1.0	0.8539092920184477	1.0
ENSG00000005194	57432556	chr16	0.0136550665	0.1928666666666666	0.1578132544466463	0.0835559071439848	6.753298859570228e-07	4.375663109069355e-07	0.5730600200641179		0.131578947368421	0	0	0.0	1.0	0.1790760402919756	1.0
ENSG00000005194	57434106	chr16	0.41088057	0.4814666666666666	0.0212660525025895	0.2996409037540046	0.0842039747987914	0.0295856463823031	0.8114594809057747		0.4027027027027026	0	0	0.0	1.0	0.1034258066845915	1.0
ENSG00000005194	57434111	chr16	0.008491004	0.0	0.0363722241258204	0.2710862634845898	0.0535727824585109	0.0378954547055295	0.833423057688621		0.1351351351351351	0	0	0.0	1.0	0.410077489896396	1.0
ENSG00000005194	57434145	chr16	0.26894137	0.0256333333333333	0.3393537463477564	0.3443791382297036	0.3895282034073429	0.3713446463054015	0.9712872913411216			0	0	0.0	1.0	0.6102359463293197	1.0
ENSG00000005194	57434165	chr16	0.1912621	0.4444333333333333	0.1109628395377081	0.2791092749098139	0.0137780836356632	0.0130038691581536	0.6514357916425961		0.054054054054054	0	0	0.0	1.0	0.1869563415974187	1.0
ENSG00000005194	57434194	chr16	0.0005580544	0.2221999999999999	0.2296985694484431	0.1223755363364998	0.0206752579815135	0.142254647225345	0.935324986446449			0	0	0.0	1.0	0.8648663783949879	1.0
ENSG00000005194	57436685	chr16	0.43572873	0.0196	0.243910787112014	0.182808224923008	0.0962817935870322	0.0937311386251144	0.907307452706327			0	0	0.0	1.0	0.0625837355438596	1.0
ENSG00000005194	57436712	chr16	0.06537785	0.1523	0.5628192544469398	0.7744317034656543	0.4871641576383671	0.5447290767513062	0.9218317426171728		0.1428571428571428	0	0	0.0	1.0	0.923784273736546	1.0
ENSG00000005194	57436729	chr16	0.004420805	0.0144999999999999	0.0561262522451395	0.3289213747476776	0.2135953416111567	0.1221854003293259	0.9143252099717358			0	0	0.0	1.0	0.8259577458419038	1.0
ENSG00000005194	57439191	chr16	0.07452055	0.4899	0.4017781407418546	0.3268746264872414	0.4916268154659855	0.4798951121418258	0.9641732669074752		0.2	0	0	0.0	1.0	0.0007916329779607	1.0
ENSG00000005194	57439310	chr16	0.010701394	0.0652	0.4135701440370842	0.3675204600511735	0.3211420042397234	0.2598433399988168	0.9397292610178084			0	0	0.0	1.0	0.9980523323202996	1.0
ENSG00000005194	57440792	chr16	0.026782334	0.0302999999999999	0.0344707714763545	0.1939472029455233	0.0966443568178113	0.034988922961744	0.7913914320683653		0.125	0	0	0.0	1.0	0.9586107646467256	1.0
ENSG00000005194	57440823	chr16	0.0012852788	0.0	0.3248562507482164	0.7446069895889487	0.568856787702681	0.131161180782334	0.7616299561022254			0	0	0.0	1.0	0.1861717054207252	1.0
ENSG00000005448	74421774	chr2	0.34277487	0.1875	0.3818613160264948	0.4348380987167238	0.6498819315975539	0.7122368381568454	0.9874244843512356	0.3810719463653898	0.074074074074074	0	0	0.0	1.0	0.392120208411952	1.0
ENSG00000005448	74421783	chr2	0.068016296	0.1375	0.1110841457230265	0.1092856803008471	9.947603141127637e-06	1.500706970484728e-06	0.7441226744562512		0.1578947368421052	0	0	0.0	1.0	0.2557645059842716	1.0
ENSG00000005448	74422270	chr2	0.25030258	0.0123333333333333	0.5629439208445663	0.4930229636367829	0.4955594777538178	0.6061224520520438	0.9704621842075186	0.3399299943469823	0.032258064516129	0	0	0.0	1.0	0.0754727574694993	1.0
ENSG00000005448	74423365	chr2	0.77630757	0.4242333333333333	0.566416574119526	0.6024496934332773	0.4618626834247549	0.4062365598277546	0.9466061878566472	0.1027065691738294	0.1071428571428571	0	0	0.0	1.0	0.250379071800951	1.0
ENSG00000005448	74423885	chr2	0.21801873	0.97825	0.5989916493111705	0.4922438345560649	0.4910865626341996	0.4386704980657322	0.9588544424028708			0	0	0.0	1.0	0.1098420677381304	1.0
ENSG00000005448	74423954	chr2	0.0099314805	0.62765	0.5774448349677661	0.5225342418312032	0.5045080211223247	0.5489547792310687	0.9677690742553068		0.4259259259259259	0	0	0.0	1.0	0.8433140897060093	1.0
ENSG00000005448	74423979	chr2	0.103862603	0.6608333333333333	0.3686989529916362	0.30904195424874	0.6160110039902161	0.6514072007983405	0.98147241433021	0.4998374355111931	0.5793650793650794	0	0	0.0	1.0	0.8073504064367301	1.0
ENSG00000005448	74424888	chr2	0.023549282	0.122	0.4262326024023155	0.4467647538783845	0.2568855125471515	0.1807521898264739	0.9274557163689924			0	0	0.0	1.0	0.3609970531907234	1.0
ENSG00000005448	74424906	chr2	0.197173205	0.0512666666666666	0.6475948411415048	0.5485085644213309	0.4988045962937777	0.5471825027086435	0.9418337148191728			0	0	0.0	1.0	0.0804064675386458	1.0
ENSG00000005448	74424956	chr2	0.0866018559999999	0.25	0.0020702631002904	0.3532155139451932	0.1264911464000963	0.2796126090162741	0.9163820868501388			0	0	0.0	1.0	0.5452701777949279	1.0
ENSG00000005448	74425135	chr2	0.15676795	0.6306333333333334	0.2909742181120343	0.3243701743984779	0.5553085663375751	0.4765025374354066	0.9674672787714876	0.6008331402731943	0.4417989417989418	0	0	0.0	1.0	0.8541999586176979	1.0
ENSG00000005448	74425215	chr2	0.32457374	0.1912	0.1414434346638858	0.3438540201217321	0.3708236310384958	0.3939643606151193	0.9298400315781205	0.2887012552721294	0.1904761904761904	0	0	0.0	1.0	0.9719503275919336	1.0
ENSG00000005448	74425436	chr2	0.3802474	0.16046	0.5942044668486961	0.5510525532590601	0.630726267576941	0.729450945768094	0.973341571747756	0.4536386236594817	0.3755760368663594	0	0	0.0	1.0	0.1921156142612347	1.0
ENSG00000005448	74425469	chr2	0.00842121225	0.5	0.002818691669244	0.1277841781804631	0.0143902706738076	0.0093963186240975	0.6365986375950735		0.1451612903225806	0	0	0.0	1.0	0.5635640161579096	1.0
ENSG00000005448	74425575	chr2	0.219808715	0.8529399999999999	0.2485324370828203	0.5281485254643159	0.144998682231123	0.0188090211799145	0.6727872236003283		0.081967213114754	0	0	0.0	1.0	0.2169225356171712	1.0
ENSG00000005448	74425657	chr2	0.509269925	0.17855	0.4972908974635877	0.4849019102218072	0.5343217362487801	0.5014990901872735	0.9356406252845386			0	0	0.0	1.0	0.2732020771064769	1.0
ENSG00000005448	74425667	chr2	0.2027542849999999	0.08298	0.0600787156280796	0.2268492049763966	0.0584471922254439	0.105205076017055	0.8260621649938203			0	0	0.0	1.0	0.3548275470858287	1.0
ENSG00000005486	75881843	chr7	0.0020829916	0.6713	0.1942723546532848	0.2486869950612116	0.2240628919484605	0.2079353534240516	0.696087325852619			0	0	0.0	1.0	0.7994409459080221	1.0
ENSG00000005486	75881927	chr7	0.41858834	0.5877333333333333	0.1994870514966083	0.2373127019277912	0.2018786254507072	0.2037573979642848	0.8762465767030804		0.1052631578947368	0	0	0.0	1.0	0.534471880404759	1.0
ENSG00000005486	75882191	chr7	0.120838106	0.2389666666666666	1.0193485560635805e-07	0.2194074208828233	0.1381844730716098	0.0839919070965248	0.8347543388255083		0.1159090909090909	0	0	0.0	1.0	0.7579649995347562	1.0
ENSG00000005486	75883760	chr7	0.10848516	0.2368333333333333	0.1599871862243729	0.2523966007627902	0.2882313848343751	0.2811053738888273	0.9387225670599172		0.0506566604127579	0	0	0.0	1.0	0.6227491864973828	1.0
ENSG00000005486	75887992	chr7	0.103515066	0.1495666666666666	0.0021902746630328	0.1266627481229346	0.0089839404172683	0.0068777779036342	0.7551154799397107		0.1689895470383275	0	0	0.0	1.0	0.0922665733948326	1.0
ENSG00000005486	75887997	chr7	0.28998664	0.4629666666666667	0.2644239777780535	0.334192948416569	0.3239493030612219	0.2450463858387782	0.8273998475286262		0.1309523809523809	0	0	0.0	1.0	0.6607853827632467	1.0
ENSG00000005486	75888177	chr7	0.15945132	0.0555333333333333	0.2548673033191995	0.4839027104890128	0.3725045080408392	0.0787485827539277	0.8097169335313663		0.3990641711229946	0	0	0.0	1.0	0.1333589992364196	1.0
ENSG00000005486	75888192	chr7	0.0060301186	0.2308666666666666	1.4054714935345053e-06	0.183433292737114	0.0138515641832474	0.004168698647895	0.6227140938316009		0.1143790849673202	0	0	0.0	1.0	0.179103584510732	1.0
ENSG00000005486	75888264	chr7	0.7707798	0.4722333333333333	0.3530358799911071	0.5533639538489172	0.4552031274736345	0.0712767802988491	0.9239625881152196		0.7072463768115943	0	0	0.0	1.0	0.9925888169556966	1.0
ENSG00000005486	75888411	chr7	0.01810639	0.8952	0.3766680541311407	0.2852998560687751	0.3656169482729099	0.3272849331207567	0.939066089014026			0	0	0.0	1.0	0.3886222913086562	1.0
ENSG00000005486	75888429	chr7	0.3360544	0.0662333333333333	0.2367949079273838	0.3492987527258067	0.2155467578190399	0.1045192969513893	0.882648666336633		0.0742753623188405	0	0	0.0	1.0	0.1708883847357257	1.0
ENSG00000005486	75888594	chr7	0.009055948	0.0687666666666666	0.5749371287752517	0.9357235515086012	0.4294874020989908	0.4472653659338767	0.810251391377938			0	0	0.0	1.0	0.2054786490767234	1.0
ENSG00000005486	75888600	chr7	0.19744615	0.9547666666666668	0.3309457078373626	0.325680488399698	0.2740786944610106	0.2668359480186387	0.9245244621627986	0.330307160521393	0.31438127090301	0	0	0.0	1.0	0.8728608569276766	1.0
ENSG00000005486	75888620	chr7	0.623504	0.3074	0.0771895719094855	0.2549708591555183	0.0601984951723018	0.031824837637915	0.854016175482344		0.3277591973244147	0	0	0.0	1.0	0.2715679497459853	1.0
ENSG00000005486	75888861	chr7	0.3125887	0.0916666666666666	0.1449521802163577	0.2167627633911227	0.0585426893168353	0.0468118473589309	0.8194929239298214		0.1143478260869565	0	0	0.0	1.0	0.2583796766653548	1.0
ENSG00000005486	75888911	chr7	0.14894576	0.0893	0.1213777850622127	0.161957584383444	0.0323591557466323	0.0417792896722541	0.8662481581530864		0.1818181818181818	0	0	0.0	1.0	0.2663403807052945	1.0
ENSG00000005893	120431167	chrX	0.030227136	0.2273	0.1506862607487552	0.261602673523171	3.441239382607512e-07	7.3812890240089e-08	0.5125579725256922		0.0294117647058823	0	0	0.0	1.0	0.6377243474279777	1.0
ENSG00000005893	120431220	chrX	0.3664166	1.0	1.47953462697694e-05	0.1611824737632833	0.0195758689292837	0.0103490433053079	0.8163394905664084		0.0909090909090909	0	0	0.0	1.0	0.053262178996286	1.0
ENSG00000005893	120431251	chrX	0.24249537	0.65	0.0999087127829032	0.467281920446191	0.1820542891184483	0.1252437979392281	0.8800005521595814		0.5151515151515151	0	0	0.0	1.0	0.7286029368093967	1.0
ENSG00000005893	120431281	chrX	0.009378207	0.5714	0.5220403894073987	0.8145668528994704	0.8016492608771396	0.3943930771869723	0.8947334224748715			0	0	0.0	1.0	0.3901462150540737	1.0
ENSG00000005893	120431456	chrX	0.37387723	0.0769	0.3574576836369112	0.2797472011246962	0.2139172432403202	0.2007829298444762	0.9384161787420888	0.1992578980593364	0.1428571428571428	0	0	0.0	1.0	0.7087651957021921	1.0
ENSG00000005893	120441751	chrX	0.5901548	0.02085	0.4288362725039343	0.6302040115294327	0.5750410712976528	0.7339596087288367	0.959381630891814			0	0	0.0	1.0	0.2213827453369775	1.0
ENSG00000005893	120441817	chrX	0.44833422	0.197	0.3784947641065912	0.582581199635485	0.403483537915962	0.3528789732969588	0.9243037014384496	0.4212374847517686	0.150735294117647	0	0	0.0	1.0	0.0043771276041938	1.0
ENSG00000005893	120441876	chrX	0.011018133	0.02275	0.0372019145481256	0.2061623052743512	0.0434697308909585	0.0177535279700708	0.8484209176643165			0	0	0.0	1.0	0.659748540881465	1.0
ENSG00000005893	120442628	chrX	0.6386097	0.01925	0.2472461230741781	0.3644877966635405	0.2306566239280002	0.04339017600201	0.8788097184642911		0.0909090909090909	0	0	0.0	1.0	0.6188891777046566	1.0
ENSG00000005893	120442652	chrX	0.014392185	0.76135	0.2546342296401178	0.3015655145964151	0.1923293534159932	0.1910060000699595	0.9105753129416244		0.6609848484848485	0	0	0.0	1.0	0.8522314910588562	1.0
ENSG00000005893	120446321	chrX	0.24631825	0.01725	0.1283145051365862	0.2793214279231872	0.1088334348639685	0.0786767797854311	0.8991458691982288	0.5464204383216422	0.4621212121212121	0	0	0.0	1.0	0.3407037357188773	1.0
ENSG00000005893	120446350	chrX	0.038840033	0.01785	0.4157760545929959	0.2603581604663433	0.2066649188115111	0.236178903899705	0.9163129153239638	0.5097647107196484	0.3560606060606061	0	0	0.0	1.0	0.4643940830692779	1.0
ENSG00000005893	120446411	chrX	0.010725891	0.08335	0.8067001882275802	0.7480485742218383	0.8824630986128008	0.9019182486022532	0.9661198509330742			0	0	0.0	1.0	0.4434677466534088	1.0
ENSG00000005893	120447857	chrX	0.31215233	0.08335	0.0918552499365399	0.1506140266774318	0.0106883106427287	0.0054727909348887	0.7817835127599704		0.032258064516129	0	0	0.0	1.0	0.6139833645064658	1.0
ENSG00000005893	120447918	chrX	0.24791765	0.875	0.2438655351051039	0.6192652721529291	0.4351620001256955	0.0017751539800789	0.7007806502935925		0.1290322580645161	0	0	0.0	1.0	0.4512768643087551	1.0
ENSG00000005893	120447931	chrX	0.009659076	0.1886	0.0859148358553038	0.1638720031853486	0.0197833759004162	0.0114069788503705	0.8145286311787389		0.1612903225806451	0	0	0.0	1.0	0.2133940167900336	1.0
ENSG00000005893	120448002	chrX	0.16996479	0.0555666666666666	0.4007866581322304	0.9840485427213252	0.6946406629328441	0.3360672395656908	0.8462282639545572		0.1111111111111111	0	0	0.0	1.0	0.8705655721773926	1.0
ENSG00000005893	120448007	chrX	0.017469907	0.9753	0.2039500020973449	0.2697833044966352	0.3307823919689688	0.2034865529935662	0.9395372284189072		0.1111111111111111	0	0	0.0	1.0	0.1973089500668723	1.0
ENSG00000005893	120449080	chrX	0.154899	0.24	0.0097794497744492	0.3051010383846797	0.1259186771865264	0.1101462397943922	0.8834224071275645			0	0	0.0	1.0	0.2484730954046809	1.0
ENSG00000005893	120449109	chrX	0.4780951	0.0384666666666666	0.0234496972801526	0.1795146183893649	0.0461136776348127	7.1055597019073786e-06	0.7160086893888039		0.1417624521072797	0	0	0.0	1.0	0.992147303281337	1.0
ENSG00000005893	120455386	chrX	0.011020613	0.23335	0.4894814669844369	0.7092725063486695	0.7954655873307356	0.3527082602125355	0.8885737738235402			0	0	0.0	1.0	0.4182458899623889	1.0
ENSG00000005893	120455419	chrX	0.064082846	0.4423	0.2700845393027951	0.3644389710265394	0.2019505153924221	0.1694873655531011	0.8838130416669181			0	0	0.0	1.0	0.5997565407645586	1.0
ENSG00000005893	120455475	chrX	0.23057337	0.1110999999999999	0.4298503151096164	0.2589828730510451	0.1128258557614974	0.0899811500520337	0.9066578211833298	0.3610772998061633		0	0	0.0	1.0	0.4139277066051362	1.0
ENSG00000005893	120455537	chrX	0.052744377	0.0833333333333333	0.4620669178086131	0.3349566642544316	0.6146236065913759	0.5619120309275922	0.9740070817435148			0	0	0.0	1.0	0.1980853493113488	1.0
ENSG00000005893	120455551	chrX	0.03176626	0.0700666666666666	0.0359085696490292	0.2148398465211964	0.0441055385058274	0.0603410304798806	0.8904698935491158			0	0	0.0	1.0	0.8227289059212753	1.0
ENSG00000005893	120455561	chrX	0.00085680484	0.1818	0.5052396302487289	0.3730544656153256	0.2568711575121724	0.1446151945702324	0.8711773518061566			0	0	0.0	1.0	0.7637138568051172	1.0
ENSG00000005893	120455567	chrX	0.13627137	0.0333333333333333	0.0460897073385845	0.2290325134867907	0.0268964995922324	0.0163151193271522	0.8333311065532185			0	0	0.0	1.0	0.6369868289088574	1.0
ENSG00000005893	120456656	chrX	0.10800818	0.9259333333333334	0.1601874886042422	0.4697766327810045	0.3078322088701003	0.3379463442156294	0.8757121312654708		0.0689655172413793	0	0	0.0	1.0	0.913626806364125	1.0
ENSG00000005893	120456668	chrX	0.07279341	0.5	0.0215163585913373	0.7058911996356251	0.0022960267272328	0.0209493430668666	0.6501236675791693		0.6674876847290641	0	0	0.0	1.0	0.3220956334071652	1.0
ENSG00000005893	120456734	chrX	0.08105485	1.0	0.1978632750334197	0.197786391521249	0.0633694153999621	0.0450615670342485	0.8790236341106276			0	0	0.0	1.0	0.4827110845588275	1.0
ENSG00000005893	120456744	chrX	0.27059293	0.1428666666666666	0.0713159863038241	0.1277890989452781	0.0055607581217168	0.0028417274435265	0.6991807801527655		0.5357142857142857	0	0	0.0	1.0	0.9266261315755258	1.0
ENSG00000005893	120469256	chrX	0.19283357	0.9791666666666666	0.3402351783044372	0.3630910216905414	0.2495569718328958	0.2307708078932829	0.9365331238964908			0	0	0.0	1.0	0.7964741625353127	1.0
ENSG00000006015	18589511	chr19	0.13352081	0.1503	0.4156091676333411	0.4106485968204659	0.4420516033044053	0.3707059969269787	0.9539852507555336			0	0	0.0	1.0	0.6501879008907738	1.0
ENSG00000006015	18589552	chr19	0.20191617	0.6963	0.6386907013576234	0.7318361735863205	0.5392230870725514	0.6798735218094004	0.966181953985016			0	0	0.0	1.0	0.3815859622948997	1.0
ENSG00000006015	18592149	chr19	0.633978	0.1439333333333333	0.4849586159934363	0.5551858571702245	0.7131576137833192	0.7709448803937496	0.97799554643418	0.5529689420347998	0.4041666666666666	0	0	0.0	1.0	0.7597200994148163	1.0
ENSG00000006015	18592248	chr19	0.15734777	0.015625	0.3971018714073285	0.5650456639206934	0.7428606173137599	0.5538222687716899	0.9694104713851974			0	0	0.0	1.0	0.2772623866265036	1.0
ENSG00000006042	32931358	chr17	0.13028546	0.1471	0.0794491264683753	0.2076996255434714	0.0107216256456722	0.0052836390096479	0.7370843652541984		0.054054054054054	0	0	0.0	1.0	0.21509338467009	1.0
ENSG00000006042	32931498	chr17	0.20287517	0.6154	0.2358574533894546	0.387704359093243	0.4358151385416209	0.390867950556255	0.9571248088485907			0	0	0.0	1.0	0.5542353021377773	1.0
ENSG00000006042	32931504	chr17	0.5580675	0.1111	0.5368971277670221	0.5737796563100469	0.6595900360373116	0.6666132887378907	0.9761909979721904	0.2884940562753978	0.3333333333333333	0	0	0.0	1.0	0.8122463833620345	1.0
ENSG00000006042	32931535	chr17	0.32335082	0.3077	0.3938959581415683	0.3251969424499465	0.3166849773955402	0.3409367929256539	0.950642639973324	0.3869192128179111	0.0256410256410256	0	0	0.0	1.0	0.462831837846484	1.0
ENSG00000006042	32931635	chr17	0.20052734	0.0345	0.0390162521483251	0.3545247109898968	0.2309303497508243	0.2109377486836345	0.9243517990888503			0	0	0.0	1.0	0.1427587869932052	1.0
ENSG00000006042	32933185	chr17	0.436617	0.3712	0.2542478939626184	0.3311074585966657	0.2733282975586235	0.3242856942311716	0.9433048489810508	0.3380632344751624	0.1627906976744186	0	0	0.0	1.0	0.4086072758378755	1.0
ENSG00000006042	32933205	chr17	0.08173279	0.05715	0.3029087290055392	0.2895080737407793	0.4014986649995689	0.4328997602035228	0.9642919559247028		0.0465116279069767	0	0	0.0	1.0	0.1023013564088715	1.0
ENSG00000006042	32933231	chr17	0.81679666	0.0143	0.0664990249201437	0.108509088252324	5.034959309285489e-06	6.267897416968285e-07	0.6504175028250676		0.0232558139534883	0	0	0.0	1.0	0.0785855978613817	1.0
ENSG00000006042	32933287	chr17	0.07641218	0.07145	0.3113428264672654	0.4093256955972767	0.1291534075344634	0.1366483862612469	0.9018727477404176	0.1849786332821202		0	0	0.0	1.0	0.4347457873443544	1.0
ENSG00000006042	32936347	chr17	0.034741797	0.9853	0.1925926735681064	0.2148787694872747	0.0936500602239763	0.0517638186804254	0.8882820529458728			0	0	0.0	1.0	0.99870648957395	1.0
ENSG00000006042	32936368	chr17	0.018770207	0.85	0.4605740405436925	0.4398965126318164	0.4634816772071913	0.523814732051292	0.9580070113847452			0	0	0.0	1.0	0.4891503303718228	1.0
ENSG00000006042	32936395	chr17	0.18107584	0.0909	0.3280589602523385	0.5	0.2519888998883836	0.2276334411110605	0.9266815505841042	0.1864100012180087	0.0222222222222222	0	0	0.0	1.0	0.2872766981215841	1.0
ENSG00000006042	32939515	chr17	0.18323497	0.2222	0.0703115634266128	0.0828470044805304	0.0031461731956736	0.0787423690138498	0.8926296761052616	0.3080868051862823		0	0	0.0	1.0	0.7152737445080257	1.0
ENSG00000006042	32939522	chr17	0.07410743	0.22915	0.0313324388001493	0.0882265664977444	0.0029103924983406	0.0092607283112118	0.79635225516345			0	0	0.0	1.0	0.3708086771628138	1.0
ENSG00000006042	32940829	chr17	0.13715258	0.4722	0.2698406342444678	0.3768046574223355	0.2042693386893394	0.1750113344275843	0.926455151496836			0	0	0.0	1.0	0.1308702467365181	1.0
ENSG00000006042	32940863	chr17	0.90180445	0.6923	0.6520619480700469	0.940323141666728	0.8843079422002139	0.6954900211759611	0.9460221567576552	0.2847553865087531	0.2127659574468085	0	0	0.0	1.0	0.1664792562295196	1.0
ENSG00000006042	32940872	chr17	0.044276524	0.2414	1.9634830604094619e-07	0.2824312813524314	0.2854577366908885	0.242141726045155	0.944978659970424			0	0	0.0	1.0	0.7893898559624133	1.0
ENSG00000006042	32941169	chr17	0.49327603	0.1216	0.4551624986912733	0.5301296769179622	0.1197868500072297	0.1712362145031515	0.919216788456544		0.1428571428571428	0	0	0.0	1.0	0.9844351440164564	1.0
ENSG00000006042	32941246	chr17	0.40307274	0.01665	0.0591805982519296	0.1705951066343962	0.0214358839532725	0.0114410020387914	0.8211463081648684		0.06	0	0	0.0	1.0	0.0226597709931059	1.0
ENSG00000006042	32941254	chr17	0.9688797	0.9706	0.9405497350434904	0.99913264701012	0.9816006124961336	0.9868362924327012	0.9520602432180016	0.57630460363605	0.48	0	0	0.0	0.0	1.2876336299128144e-08	0.0034934016497011203
ENSG00000006042	32941404	chr17	0.91791695	0.5769	0.650945425667942	0.5258769014026072	0.7621507810452803	0.7927580200986988	0.9892338546476456	0.5055594126280092	0.125	0	0	0.0	1.0	0.0028761118655431	1.0
ENSG00000006042	32941417	chr17	0.21362385	0.1282	0.0789593542478813	0.2908309942028704	0.0245442695867671	0.0197029007188041	0.8281543620941508		0.4375	0	0	0.0	1.0	0.93211466410718	1.0
ENSG00000006042	32941446	chr17	0.17816642	0.0278	0.4514191424704802	0.4137197625452324	0.080500861994386	0.0695166782677205	0.8874242903216641	0.2138211452397367	0.0833333333333333	0	0	0.0	1.0	0.7508008285953949	1.0
ENSG00000006042	32941554	chr17	0.49185938	0.01165	0.452731217480474	0.917949038641779	0.5076936935229261	0.4566439629350856	0.910821778822547		0.1875	0	0	0.0	1.0	0.9547383650773442	1.0
ENSG00000006625	30496683	chr7	0.01471976	0.0	0.4555268724432381	0.6873682282660976	0.7427371933914954	0.5552460538675947	0.954609036299582			0	0	0.0	1.0	0.9063380573154928	1.0
ENSG00000006625	30497037	chr7	0.021751475	0.0	0.7081935198427656	0.9977629212393692	0.993857900484916	0.9291022907593836	0.958576905275044			0	0	0.0	1.0	0.6425466630124498	1.0
ENSG00000006625	30497126	chr7	0.021216774	0.3393	0.3007372433861925	0.251427989101201	0.2676045247156943	0.2262792279881634	0.9319335054741582		0.05	0	0	0.0	1.0	0.0741705074809688	1.0
ENSG00000006625	30497159	chr7	0.06884153	0.0	0.16327621557834	0.4107645626032548	0.0315533088907043	0.0325233305807107	0.9137300924253242			0	0	0.0	1.0	0.3862589926748775	1.0
ENSG00000006625	30498865	chr7	0.0023951172	0.0625	0.3622240825449279	0.2187241274344081	0.1689750900031051	0.1654897603313056	0.8612695712691856			0	0	0.0	1.0	0.9096565277604368	1.0
ENSG00000006652	112450485	chr7	0.05258715	0.0	0.0389245098359205	0.1396970086172465	0.0067876218083956	8.045459923795727e-06	0.7219395230415565		0.0588235294117647	0	0	0.0	1.0	0.061865032715232	1.0
ENSG00000006652	112450584	chr7	0.07673528	0.069	0.4642830479008994	0.3091273764430206	0.255253012197759	0.2546903982488014	0.9404714848457348	0.1946031431950765	0.0526315789473684	0	0	0.0	1.0	0.3968063713771552	1.0
ENSG00000006652	112450699	chr7	0.05613171	0.0741	0.0053841150088733	0.10295171652423	2.749501252794538e-06	1.801598794995649e-07	0.6178069386923277			0	0	0.0	1.0	0.1906934941755762	1.0
ENSG00000006652	112450711	chr7	0.36494723	0.0294	0.3145107283841564	0.2472623370386186	0.0648184854606772	0.0447884407670381	0.8556937361644545		0.0256410256410256	0	0	0.0	1.0	0.993762310575721	1.0
ENSG00000006652	112455816	chr7	0.062250603	0.913	0.029678990917252	0.2820161735687387	0.0351604520372158	0.0217910734822491	0.8510280198279104		0.1282051282051282	0	0	0.0	1.0	0.5420970945706856	1.0
ENSG00000006652	112456003	chr7	0.06936689	0.2273	0.3527411905067262	0.3133107335353757	0.3230651480159137	0.3494910897905238	0.95178491726205	0.3537402938657875	0.1794871794871795	0	0	0.0	1.0	0.0049936816564554	1.0
ENSG00000006652	112456028	chr7	0.12784332	0.0323	0.0305597365451481	0.1409111116131556	0.0072753364515766	0.0034538092371387	0.7613922991301045		0.2307692307692307	0	0	0.0	1.0	0.495071003391556	1.0
ENSG00000006652	112456038	chr7	0.20365515	0.88	0.0099001208920712	0.257441847964865	0.0937517804660992	0.0697289731968525	0.8772166159362267		0.0256410256410256	0	0	0.0	1.0	0.4224256933185905	1.0
ENSG00000006652	112456068	chr7	0.23483472	0.1667	0.0192922788738838	0.261236622245266	0.3235035837394155	0.3139508538394455	0.9550881583861714			0	0	0.0	1.0	0.2425609084263321	1.0
ENSG00000006652	112456073	chr7	0.0007360458	0.087	0.2061928541069964	0.2576368004854469	0.042532292899299	0.0360151422842654	0.8598139731084071			0	0	0.0	1.0	0.5205759753714361	1.0
ENSG00000006652	112456921	chr7	0.10707557	1.0	0.3627654581024679	0.2855137011169646	0.4782743930831342	0.4947112472382998	0.973251798382124		0.1025641025641025	0	0	0.0	1.0	0.5677470848853756	1.0
ENSG00000006652	112457002	chr7	0.11182968	0.0	0.0768960834758969	0.2098157812668124	0.0348792761663818	0.0166724478394967	0.8388245739489709			0	0	0.0	1.0	0.9633587797933728	1.0
ENSG00000006652	112457008	chr7	0.22734566	0.0385	0.5276783602892088	0.866365590835011	0.8702800185558862	0.4488243148221024	0.95609987823596			0	0	0.0	1.0	0.0682630705768745	1.0
ENSG00000006652	112458953	chr7	0.1742852	0.0909	0.0419428596361911	0.192292979562356	0.036681125373987	0.0595240454366231	0.8794765463950214		0.282051282051282	0	0	0.0	1.0	0.6884711455187673	1.0
ENSG00000006652	112458961	chr7	0.34579128	0.129	0.2826858645739241	0.2869753696366646	0.1112066360284277	0.0714062252887522	0.911179263323513	0.4748675984233095	0.2051282051282051	0	0	0.0	1.0	0.841382982003783	1.0
ENSG00000006652	112459016	chr7	0.12912607	0.97915	0.0069997057225347	0.2806216197118044	0.2904911487766133	0.2712209608920252	0.9242894173434998		0.2051282051282051	0	0	0.0	1.0	0.9995614905376642	1.0
ENSG00000006652	112461909	chr7	0.016004765	0.02085	0.4241261010711349	0.3316626127963689	0.5139246928786539	0.5869945467307026	0.9747590156367032			0	0	0.0	1.0	0.5389595323940277	1.0
ENSG00000006652	112462003	chr7	0.38373756	0.0606	0.035034341728342	0.1061872004427787	0.014388963656115	0.0093953837890844	0.740132968338632		0.5	0	0	0.0	1.0	0.4946712076809253	1.0
ENSG00000006652	112462065	chr7	0.10300918	0.175	0.1944142947148208	0.4055903188817863	0.4534818576321871	0.257407187612806	0.8584870668843654		0.1	0	0	0.0	1.0	0.5870687585791808	1.0
ENSG00000006652	112462127	chr7	0.06868651	0.0156	0.2182603369584297	0.3421187822479085	0.3039898966720857	0.2012888764643106	0.9265248336873236	0.3128208337370784	0.1	0	0	0.0	1.0	0.7352451400951405	1.0
ENSG00000006652	112462139	chr7	0.18948008	0.0	0.2404082593284583	0.3802081371069605	0.5210128097204723	0.5274934950973513	0.9495349931878544			0	0	0.0	1.0	0.2739256140356203	1.0
ENSG00000006652	112462314	chr7	0.016283417	0.09615	0.0878249577482817	0.3017124163092216	0.1610302730676846	0.136035168046994	0.8544219768513504		0.575	0	0	0.0	1.0	0.2365778027879534	1.0
ENSG00000006652	112467982	chr7	0.09812752	0.8913	0.1693802531859289	0.2608176669895449	0.5247627045100183	0.2907696709920105	0.933532034828918		1.0	0	0	0.0	1.0	0.0562913554708887	1.0
ENSG00000006652	112467997	chr7	0.0242123	0.175	0.2358312164104423	0.3500042587638049	0.4487029717805454	0.4524532505310081	0.9396052814617464		0.525	0	0	0.0	1.0	0.5179869042076718	1.0
ENSG00000006652	112468049	chr7	0.06299748	0.0862	0.2455212387951137	0.4465494366289674	0.352948443445193	0.2564538038834459	0.9219181813128464		0.85	0	0	0.0	1.0	0.0178053809244826	1.0
ENSG00000006652	112468066	chr7	0.04850608	0.7619	0.1507543201891008	0.2850962805669393	0.5105177233382162	0.5370046387227161	0.977920490271007	0.304667421901697	0.125	0	0	0.0	1.0	0.5610920377732579	1.0
ENSG00000006652	112472240	chr7	0.0096103195	0.6389	0.0166154864512285	0.1363156151753696	0.0026730253110337	0.0078942977812413	0.7135518157166555		0.175	0	0	0.0	1.0	0.8089387509649886	1.0
ENSG00000006652	112472290	chr7	0.04202038	0.0926	0.2007574120647388	0.3751188023825154	0.2493521792029058	0.2310340174471031	0.7520289517817256		0.7	0	0	0.0	1.0	0.5898598283819645	1.0
ENSG00000006652	112472301	chr7	0.15616593	0.43965	0.3329070721798752	0.6262272884637806	0.4330254313226513	0.579018076612608	0.8604900104390087			0	0	0.0	1.0	0.5722950380605519	1.0
ENSG00000006652	112472795	chr7	0.49206167	0.29825	0.0178596888242415	0.0974836419010799	0.0009976692742343	1.8272712786221995e-06	0.6000623817898973		0.225	0	0	0.0	1.0	0.1570233943175565	1.0
ENSG00000006652	112472801	chr7	0.30728555	0.08	0.046732807523566	0.1715064527861651	0.1024547932968249	0.3416046000883062	0.9634029276358096	0.2718541438245546	0.1	0	0	0.0	1.0	0.128068797361282	1.0
ENSG00000006652	112475440	chr7	0.18308778	0.2143	0.2192299060856589	0.2177593153812612	0.100679538112512	0.1524752633663348	0.9155317869379204			0	0	0.0	1.0	0.9327162728648072	1.0
ENSG00000006652	112475463	chr7	0.18904269	0.0	0.4237492462533712	0.3846320781116485	0.2882350688101794	0.2633472427294412	0.689522882608317		0.45	0	0	0.0	1.0	0.1700527674409907	1.0
ENSG00000006652	112475529	chr7	0.4610056	0.16665	0.0134998140146337	0.1180203109425632	0.0143878388520293	0.0093953473940738	0.6898448502523582		0.575	0	0	0.0	1.0	0.1746526856384322	1.0
ENSG00000006652	112475537	chr7	0.12047319	0.47175	0.2670921683718844	0.6099862872267189	0.3620332410959064	0.3872379054702562	0.9182297394445184	0.3317076393889886	0.1	0	0	0.0	1.0	0.0196576539554271	1.0
ENSG00000006652	112475582	chr7	0.10289333	0.35525	0.1137191058273476	0.286635329223365	0.2265385298577712	0.2746788031760152	0.92146913600589		0.6361111111111111	0	1	1.0	1.0	0.9233267935963202	1.0
ENSG00000006652	112475589	chr7	0.2824929	0.70835	0.661562217312471	0.5706430941320516	0.3862812416870176	0.3899354174638118	0.939431934718972		0.5611111111111111	0	0	0.0	1.0	0.054100892905546	1.0
ENSG00000006652	112475611	chr7	0.073590614	0.9565	0.0958397362310164	0.4202984210592909	0.3196799814779644	0.2673428466927711	0.953018178563972			0	0	0.0	1.0	0.4437197968768789	1.0
ENSG00000006652	112475620	chr7	0.014632285	0.64815	0.4038853345754726	0.6133069350934116	0.519801885044981	0.4474020570779595	0.8559588374804284			0	0	0.0	1.0	0.2135069608598288	1.0
ENSG00000006652	112475673	chr7	0.27296734	0.22915	0.0206582842228885	0.1996310611677905	0.0179019142111756	0.0140432339961639	0.7365477489074423		0.2564102564102564	0	0	0.0	1.0	0.3115572158534765	1.0
ENSG00000006652	112475716	chr7	0.023216331	0.0	0.4780405982513764	0.5498682154236741	0.288370829520971	0.1872346405068054	0.8874980875027537		0.5047619047619047	0	0	0.0	1.0	0.5630138718985188	1.0
ENSG00000006652	112475763	chr7	0.1748233	0.34375	0.2055856755715615	0.1812081522486353	0.0749377443731862	0.0643204458710974	0.9136979517904298		0.0769230769230769	0	0	0.0	1.0	0.1164336285001076	1.0
ENSG00000006652	112475773	chr7	0.419032	0.125	0.1471681876786769	0.1934984358130921	0.1404627835699683	0.1527832601675745	0.894536931694724	0.1879896264711547	0.2307692307692307	0	0	0.0	1.0	0.001693493479726	1.0
ENSG00000006652	112475794	chr7	0.016669666	0.0588	0.0182443351684711	0.1842465803825311	0.0265168901302914	0.0154230042903017	0.624623996424368		0.1538461538461538	0	0	0.0	1.0	0.3022965738246992	1.0
ENSG00000006652	112475878	chr7	0.04912194	0.0	0.6400083081113445	0.6005119032818494	0.632509756910416	0.2592908674892931	0.9467885912384368			0	0	0.0	1.0	0.1893748692826408	1.0
ENSG00000006652	112475892	chr7	0.045873083	1.0	0.4090800247800555	0.272818558715319	0.3593155223065065	0.3635211504314444	0.9741921120435854		0.1153846153846153	0	0	0.0	1.0	0.6620729213662535	1.0
ENSG00000006652	112476018	chr7	0.40703303	0.1812666666666666	0.6303163467745595	0.5476190797795318	0.4690729338689975	0.5051314503370982	0.9589240007767962		0.5288461538461539	0	0	0.0	1.0	0.2028087496339528	1.0
ENSG00000006652	112476099	chr7	0.0009300113	0.45835	0.4172705338085514	0.3700174201536543	0.2616191190125742	0.2295772365709111	0.7828893919559874			0	0	0.0	1.0	0.3038316056925223	1.0
ENSG00000006652	112476105	chr7	0.003892803	0.1835666666666666	0.5165935367293208	0.7460125197949098	0.7772295282559547	0.75638756124509	0.8894161957071193			0	0	0.0	1.0	0.6994233252538697	1.0
ENSG00000006652	112476121	chr7	0.07913251	0.0	0.6175895202874473	0.665302958846386	0.3354298060306063	0.3624350976430974	0.7552428551731798			0	0	0.0	1.0	0.9368589090289156	1.0
ENSG00000006652	112476146	chr7	0.18887514	0.0909	0.3361374415738014	0.276610096975858	0.4886584019189471	0.2590282818616325	0.931359094964162	0.2089980823872524	0.1481481481481481	0	0	0.0	1.0	0.5488726439441849	1.0
ENSG00000006744	12992437	chr17	0.9304412	0.2394499999999999	0.6241789671166741	0.729343559319194	0.6748858009047493	0.7038293278955341	0.9578387325745104	0.3934083991256504	0.5618269230769231	0	1	1.0	0.0	5.253155611430374e-19	1.4396798268685048e-13
ENSG00000006744	12992465	chr17	0.035020985	0.8977333333333334	0.3707876410028843	0.6283836023161345	0.7499614702656423	0.4183472052058161	0.9642594695924284			0	0	0.0	1.0	0.3844806574770183	1.0
ENSG00000006744	12992477	chr17	0.4537514	0.3152166666666666	0.5333762072303012	0.5732533179816371	0.6933166944178786	0.7378990665319793	0.9758146313830056		0.3009615384615385	0	0	0.0	0.0	8.028675222259722e-12	2.1919543921537205e-06
ENSG00000006744	12992532	chr17	0.01650542	0.8621833333333333	0.3079179228688329	0.4721330620055424	0.2363279700882737	0.217069642152798	0.9144722802627286		0.4072115384615384	0	0	0.0	1.0	0.6348677178412517	1.0
ENSG00000006744	12992573	chr17	0.93116456	0.0833285714285714	0.5613262322598778	0.9962827376286568	0.9744523486467777	0.4247325669322913	0.925519104587581		0.8021100427350428	0	0	0.0	1.0	0.0849635141478055	1.0
ENSG00000006744	12992630	chr17	0.99874175	0.47778	0.8639699924805105	0.8332723347587019	0.94224861255434	0.9535240223641526	0.959052076503366	0.6347621567599675	0.8503434065934065	0	0	0.0	1.0	5.026331189277848e-12	1.372484026359406e-06
ENSG00000006744	12992799	chr17	0.75203335	0.3860166666666667	0.2983379427069327	0.3895053004263293	0.2485539807911731	0.0706373097878259	0.8614965486752179		0.3172727272727272	1	0	1.0	1.0	0.147470569470194	1.0
ENSG00000006744	12992806	chr17	0.17607114	0.8166666666666668	0.3129437847532458	0.3278806205202555	0.2293219574575465	0.4690310494744605	0.96756242144017		0.3803030303030302	0	0	0.0	1.0	0.0055740122147677	1.0
ENSG00000006744	12993032	chr17	0.47435397	0.03175	0.4432498293460725	0.3597832495006416	0.6027627703922126	0.5943698085465393	0.9652396200973818	0.4035749685270829	0.3256704980842912	0	0	0.0	1.0	0.223419393335086	1.0
ENSG00000006744	12993697	chr17	0.15136774	0.0258	0.2520087128422085	0.4999809095189744	0.3412503805881952	0.3788133221157745	0.8549894844064729			0	0	0.0	1.0	0.9942514739105672	1.0
ENSG00000006744	12993772	chr17	0.21567252	0.1	0.1691282759049586	0.556518085776745	0.2569255164722657	0.0289770128707898	0.707919209709414		0.4294871794871794	0	0	0.0	1.0	0.3982837871558035	1.0
ENSG00000006744	12994432	chr17	0.11599509	0.306825	0.2041723473490846	0.6787138627553267	0.4687885197896577	0.5865369964833338	0.8576054618729858		0.0384615384615384	0	0	0.0	1.0	0.5707084506651847	1.0
ENSG00000006744	12994796	chr17	0.25214046	0.76315	0.4564124763252031	0.4937943099559932	0.6254114442763109	0.6634207479789067	0.9847415564112106	0.2853371871353287	0.3059829059829059	0	0	0.0	1.0	0.9432361977728289	1.0
ENSG00000006744	12994878	chr17	0.09330815	0.041675	0.0393048742577443	0.2290632597422623	0.0816012651253836	0.0607906054404256	0.7966049647482225		0.1538461538461538	0	0	0.0	1.0	0.0193396720650424	1.0
ENSG00000006744	12994980	chr17	0.37348232	0.009625	0.4177540330393285	0.8017727799649922	0.7048579852308053	0.5608013907276281	0.9231367490342204		0.6208333333333333	0	0	0.0	1.0	0.6359815251060765	1.0
ENSG00000006744	12996608	chr17	0.6799943	1.0	0.3595821554534651	0.278513646439242	0.439234350281791	0.4224293771551513	0.9774385507660046	0.6142649005818862	0.9270833333333334	0	0	0.0	1.0	0.5027884255202797	1.0
ENSG00000006744	12996617	chr17	0.13815156	0.7	0.4204418563818597	0.4872542374800156	0.5633464862258722	0.6081707379032408	0.9631875209910034		0.4166666666666667	0	0	0.0	1.0	0.3082276125222974	1.0
ENSG00000006744	12996662	chr17	0.6265027	0.0635	0.361592218993329	0.4636418114309838	0.266986811064838	0.2516813953348558	0.957991342021306	0.1680039670511458	0.6	0	0	0.0	1.0	0.9297090743452752	1.0
ENSG00000006744	12998470	chr17	0.22656772	0.8947	0.1383334932997825	0.2343732977912385	0.0834755947625848	0.0332836115222812	0.8722900651972161		0.3333333333333333	0	0	0.0	1.0	0.8571742944225523	1.0
ENSG00000006744	13002500	chr17	0.036997426	0.3333333333333333	0.3713248238444568	0.3286457154095048	0.2959979981604981	0.3126329424303357	0.4851085006893528		0.0416666666666666	0	0	0.0	1.0	0.2387040855102847	1.0
ENSG00000006744	13002541	chr17	0.8960191	0.0701666666666666	0.0089235944878162	0.1539732822441613	0.0228524048347575	0.0140944675158038	0.698236813728129		0.5972222222222222	0	0	0.0	1.0	0.0971833928258999	1.0
ENSG00000006744	13002568	chr17	0.020867145	0.0666666666666666	0.8356887354240106	0.994659214015422	0.6863535440833374	0.974738951584478	0.8882349143603528			0	0	0.0	1.0	0.0174884587083178	1.0
ENSG00000006744	13003506	chr17	0.32042122	0.9814666666666666	0.5689313989968026	0.5374108187499921	0.6303569722226783	0.6309543819179194	0.9769257246569036	0.3328345583258285	0.217391304347826	0	0	0.0	1.0	0.9725254968309218	1.0
ENSG00000006744	13005821	chr17	0.04968096	0.1025666666666666	0.5192285431274286	0.3673417345384018	0.400797439467125	0.4624990429249582	0.937489003261204	0.2811477471487793	0.5869565217391304	0	0	0.0	1.0	0.3607515545889212	1.0
ENSG00000006744	13005960	chr17	0.027423823	0.9629666666666666	0.008737015900219	0.1403341444758012	0.0361040136089751	0.0128957780571175	0.7732456258771643		0.6304347826086957	0	0	0.0	1.0	0.1978616679932958	1.0
ENSG00000006744	13010644	chr17	0.3467842	0.0166666666666666	0.3492689901980791	0.2506024107200111	0.405803313946137	0.5	0.9784418207519984	0.1012957722579347	0.1739130434782608	0	0	0.0	1.0	0.9722632353892158	1.0
ENSG00000006744	13011701	chr17	0.29528642	0.15625	0.3494249601726983	0.220125886900701	0.0859976599929431	0.0976970335785774	0.7101835287529594	0.6792059472501643	0.1739130434782608	0	0	0.0	1.0	0.5337596167986655	1.0
ENSG00000006744	13011778	chr17	0.4536094	0.8571	0.5209486394469134	0.4629608791039959	0.4279064322112364	0.3160418770747816	0.943646489233578		0.3586956521739129	0	0	0.0	1.0	0.3835354087758353	1.0
ENSG00000006744	13013231	chr17	0.033163715	0.3571	0.1573830677038162	0.2030747992231135	0.1152614854511151	0.1295574891071326	0.916406078352874			0	0	0.0	1.0	0.521747917938469	1.0
ENSG00000006744	13013237	chr17	0.005668664	0.08335	0.0268159012590755	0.33367806135729	0.0253655116377916	0.043650798192114	0.815360353127626		0.7391304347826088	0	0	0.0	1.0	0.1705214890436329	1.0
ENSG00000006744	13014443	chr17	0.3696795	0.0666666666666666	0.5541629804428663	0.6497555903751976	0.3024808405858263	0.1725917607055389	0.9575263419590072		0.5434782608695652	0	0	0.0	1.0	0.6163154863813219	1.0
ENSG00000006744	13015809	chr17	0.012481868	0.4737	0.0533498307219571	0.2070491438646434	1.3542465823671628e-06	6.906231556226997e-06	0.6599439551856876		0.5227272727272727	0	0	0.0	1.0	0.2299220755814635	1.0
ENSG00000006744	13016898	chr17	0.045526125	0.0	0.5785963769156889	0.6715794281423948	0.1192316205844315	0.1587698702785301	0.8676234394868445			0	0	0.0	1.0	0.2249603555535606	1.0
ENSG00000006744	13016912	chr17	0.11071189	0.0909	0.3916609242243838	0.2797963339551871	0.3218319495180264	0.2797995054582992	0.9506031214313284	0.3111965919934609	0.7045454545454546	0	0	0.0	1.0	0.7198780458837339	1.0
ENSG00000006744	13017088	chr17	0.19855365	0.0416666666666666	0.4268821500965635	0.2638174678917103	0.3663062789478303	0.393702100751982	0.964096063460257	0.405969136858507	0.5909090909090909	0	0	0.0	1.0	0.0993983969184792	1.0
ENSG00000006744	13017742	chr17	0.5851718	0.3077	0.2296825597693849	0.2931721448921777	0.5507418614981126	0.5663342861958872	0.9790285532224956	0.2837918753724135	0.5454545454545454	0	0	0.0	1.0	0.3527833679585579	1.0
ENSG00000006744	13017781	chr17	0.24088845	0.1666666666666666	0.0343511499223736	0.3775813913658652	0.0601643725533457	0.0599962019902539	0.8670850547960627		0.75	0	0	0.0	1.0	0.3273138477719725	1.0
ENSG00000006744	13017807	chr17	0.40690288	0.0769	0.3049591607141371	0.2858510467542538	0.3973765346509577	0.4000821685456119	0.9647108581571294	0.2755234381398088	0.0454545454545454	0	0	0.0	1.0	0.7935499191923514	1.0
ENSG00000006744	13017844	chr17	0.16322292	0.2353	0.1376808648025883	0.4160644501208264	0.5456453633037939	0.5742285588857673	0.9675018566978426	0.3119676662797818	0.0454545454545454	0	0	0.0	1.0	0.8266636745105611	1.0
ENSG00000006831	1786993	chr12	0.018827522	0.0	0.0121593328658149	0.9243244639767983	0.2831335512911159	0.0481833810015745	0.7882310872987023		0.4	0	0	0.0	1.0	0.2275081483375101	1.0
ENSG00000006831	1787102	chr12	0.25604194	0.0769	0.4091300030775923	0.3308867904281042	0.0141019087449031	0.0102859356622748	0.8160450989284574		0.1428571428571428	0	0	0.0	1.0	0.5174980208991847	1.0
ENSG00000006831	1787142	chr12	0.07546592	0.2143	0.5619248730044275	0.8858420543629677	0.7199212067332446	0.8535265499938833	0.9568031234486556			0	0	0.0	1.0	0.1457903438355504	1.0
ENSG00000006831	1787270	chr12	0.024806404	0.1053	0.383175496668477	0.2307082174514489	0.237051354146783	0.4745655151243589	0.9649489449583152		0.4090909090909091	0	0	0.0	1.0	0.7971806468283505	1.0
ENSG00000006831	1787377	chr12	0.95639527	0.0	0.1632509964542523	0.266827313619233	0.1001705261488551	0.0370258481881045	0.8742533780382681		0.1818181818181818	0	0	0.0	1.0	0.6404073019663925	1.0
ENSG00000006831	1787421	chr12	0.21267724	0.0588	0.3355917504267707	0.4570274978437768	0.0349278884205418	0.0253238728917805	0.7831338340337697		0.3043478260869565	0	0	0.0	1.0	0.4920830349390039	1.0
ENSG00000006831	1787595	chr12	0.17173257	0.45	0.8554741111748527	0.9827713439386996	0.986854665111866	0.921381971914799	0.95051916714511		0.3333333333333333	0	0	0.0	1.0	0.5132376914800187	1.0
ENSG00000006831	1787638	chr12	0.16192065	0.8182	0.2865526391736179	0.2385726274480297	0.1820715111528369	0.1966549315592259	0.9395935272023608	0.3863196743572781	0.1666666666666666	0	0	0.0	1.0	0.0870432567775785	1.0
ENSG00000006831	1787648	chr12	0.620201	0.0833	0.4625895449587562	0.2282558752103259	0.0963628478289349	0.0955997373191917	0.9126866245756896			0	0	0.0	1.0	0.7754629581810341	1.0
ENSG00000006831	1787681	chr12	0.6328888	0.0	0.3155804790021613	0.309089241790268	0.070094834675546	0.0688710077088928	0.8998425274207993		0.2083333333333333	0	0	0.0	1.0	0.7332225531589278	1.0
ENSG00000006831	1787709	chr12	0.3202935	0.1538	0.8370318911023003	0.6272307508327317	0.6533518002165914	0.7448506614018414	0.9771256587694828	0.561128002816934	0.12	0	0	0.0	1.0	0.1184417409984496	1.0
ENSG00000006831	1787859	chr12	0.4617485	0.5	0.0168748990900984	0.1260729853659153	0.002616137030253	3.266811342851542e-06	0.6977351577668778		0.12	0	0	0.0	1.0	0.5065798168433184	1.0
ENSG00000006831	1787921	chr12	0.9113426	0.2	0.7159458578735208	0.9108726178732656	0.8406753215583308	0.8568794873390598	0.9567008413092428	0.6845951352119283	0.48	1	0	1.0	0.0030527472660576	0.0003457306585034	1.0
ENSG00000006831	1787950	chr12	0.1253695	1.0	0.3522805271864335	0.1990683697914915	0.0915906058024549	0.0916141700056721	0.9110438916070996			0	0	0.0	1.0	0.6483311341388501	1.0
ENSG00000006831	1787962	chr12	0.28686404	0.1667	0.1090663029126938	0.188782742524775	0.0207090748733501	0.008686788837929	0.8078551478104292		0.08	0	0	0.0	1.0	0.8530531301313888	1.0
ENSG00000006831	1788000	chr12	0.71602136	1.0	0.6905537123987239	0.546932847884989	0.6087644945285231	0.6426876598173801	0.9684548994012908	0.3183698837695018	0.12	0	0	0.0	1.0	0.0179246838626241	1.0
ENSG00000006831	1788015	chr12	0.85267913	1.0	0.5806812124655019	0.3835717744271649	0.4556934689297374	0.4660951057434981	0.9649689484960996	0.5306221741197316	0.12	0	0	0.0	0.0192653149172939	0.0197902545997411	1.0
ENSG00000006831	1788221	chr12	0.014764833	0.05	0.7931803561382286	0.8600214936640507	0.8484035171130667	0.8867543307529693	0.9498784974893087			0	0	0.0	1.0	0.1149270105666063	1.0
ENSG00000006831	1788339	chr12	0.027663326	0.4	0.0039657506699615	0.1428534415252509	0.0073318378346776	0.0034853016792029	0.7618623654178467			0	0	0.0	1.0	0.2511780965793027	1.0
ENSG00000006831	1788344	chr12	0.10743324	0.5455	0.3608153563702543	0.2184296958252952	0.1258455657323733	0.101119338792128	0.91484097002183			0	0	0.0	1.0	0.979451903660306	1.0
ENSG00000006831	1788360	chr12	0.41961774	0.1176	0.1978028730340227	0.6620464127877826	0.1024195561452745	0.2817701483654531	0.8724258779311912		0.074074074074074	0	0	0.0	1.0	0.6281573401516323	1.0
ENSG00000006831	1788463	chr12	0.3330087	0.1429	0.5879871186314672	0.5120920075635825	0.5724852663622253	0.6138461750048985	0.9696218978348276	0.32195485013786	0.2592592592592592	0	0	0.0	1.0	0.3705396404491165	1.0
ENSG00000007080	17936446	chr19	0.209478615	0.54615	0.2160561000776775	0.8103275879151708	0.2184374548057382	0.0887436324351192	0.8370241803480465		0.0918653576437587	0	0	0.0	1.0	0.7285367783053904	1.0
ENSG00000007080	17936552	chr19	0.049889422	0.1719	0.0501595777941503	0.5047711135575139	0.0576829176389804	0.0659709128214727	0.8319428814712533		0.2840710177544385	0	0	0.0	1.0	0.6043144256838049	1.0
ENSG00000007080	17942729	chr19	0.270237065	0.20925	0.5592898649370082	0.5080181331879734	0.7154651534392819	0.5846934059863372	0.979103955219324	0.3298317935015212	0.3530196458889157	0	0	0.0	1.0	0.5277397135947373	1.0
ENSG00000007080	17942801	chr19	0.479193555	0.0577	0.5896044332100863	0.5445424188120467	0.7920496792969673	0.8410362056648761	0.9896268436467264	0.293810286687244	0.1938964957066604	0	0	0.0	1.0	0.4134366043371082	1.0
ENSG00000007080	17942816	chr19	0.1226896449999999	0.1775499999999999	0.2542805845849575	0.3811920336466874	0.1530132407532457	0.3698368760756592	0.9418490262892384		0.0933035714285714	0	0	0.0	1.0	0.1255352795766497	1.0
ENSG00000007080	17942840	chr19	0.1752013725	0.3515	0.4296191318646246	0.3883900401751712	0.4210980234735603	0.4330197340292742	0.957406239530123	0.4879481814427494	0.1433035714285714	0	0	0.0	1.0	0.4270563387875208	1.0
ENSG00000007080	17943309	chr19	0.256760775	0.07775	0.4838672026119038	0.5899087234716653	0.387376771804118	0.0772829118034099	0.8838398297038815		0.134417808219178	0	0	0.0	1.0	0.4609659496016488	1.0
ENSG00000007080	17943598	chr19	0.0419643519999999	0.27735	0.0177225632303335	0.287691073480957	0.0291435025408029	0.0085268842491284	0.7524900424041401		0.0589583333333333	0	1	1.0	1.0	0.9621080793360068	1.0
ENSG00000007080	17943606	chr19	0.16326847	0.4643	0.2165751412329029	0.1424358944448879	0.0093742292740079	0.0546163115218811	0.8646175904985494		0.1102083333333333	0	0	0.0	1.0	0.360285860551061	1.0
ENSG00000007080	17943634	chr19	0.0328512135	0.6142000000000001	0.0251860235834716	0.1652757992742286	0.0131682558588266	0.0064494329242673	0.7826332320440954		0.0830592105263157	0	0	0.0	1.0	0.6526159840419656	1.0
ENSG00000007080	17943669	chr19	0.04004718	0.10225	0.487778928230172	0.3673925664326123	0.5246983881777387	0.5735623508293117	0.9720367654407348			0	0	0.0	1.0	0.7228654751883707	1.0
ENSG00000007080	17943681	chr19	0.36972274	0.1038	0.2229114465030956	0.4274401649604708	0.091889905816767	0.049190181657224	0.8594807161425649		0.1661184210526315	1	1	1.0	1.0	0.4102796191432354	1.0
ENSG00000007080	17943723	chr19	0.898338375	0.4231	0.0647696331695673	0.567076134451375	0.2827254804249446	0.0634355814864622	0.8174390501957862		0.0744485294117646	0	1	1.0	1.0	7.722132679536422e-08	0.020730402093592094
ENSG00000007080	17943895	chr19	0.5177774	0.06365	0.5183301785133217	0.4220753434423016	0.3934161926110194	0.4893991105375311	0.9568835503849252			0	0	0.0	1.0	0.0005416890461547	1.0
ENSG00000007202	28614810	chr17	0.5634796	0.2857	0.4357331874700266	0.5239414398906204	0.687675817089282	0.7599159545929393	0.977995979259767	0.3302487043143575	0.3846153846153846	0	0	0.0	1.0	0.2215522328145136	1.0
ENSG00000007202	28614835	chr17	0.06958592	0.7692	0.2248235664751036	0.1839093881415286	0.1093627400946401	0.2650463177711248	0.9484959728343648		0.2307692307692307	0	0	0.0	1.0	0.043435392653876	1.0
ENSG00000007202	28615008	chr17	0.9912861	0.3636	0.7565142258083336	0.5654247856784052	0.8479503872290455	0.8898730668636857	0.9962600938568672	0.659909456213374	1.0	0	0	0.0	1.0	0.005159845778005	1.0
ENSG00000007202	28615029	chr17	0.9484698	0.0	0.6318258883585396	0.9816518007902229	0.7422402654389465	0.6657654560911708	0.9034225320459716			1	1	1.0	1.0	0.5592438629650915	1.0
ENSG00000007202	28615183	chr17	0.025850808	0.1053	0.0066367454300976	0.0963785086465125	1.1445011407542355e-06	7.060539071209115e-08	0.5930534308611629		0.2083333333333333	0	0	0.0	1.0	0.2670231827267269	1.0
ENSG00000007202	28615689	chr17	0.30301976	0.9091	0.6153242775378656	0.5881010935114176	0.7909617488543954	0.8088478680330575	0.9864935300130288	0.3188241514658154	0.2083333333333333	0	0	0.0	1.0	0.3464759213560349	1.0
ENSG00000007202	28615723	chr17	0.009376466	0.2	0.8249199578235002	0.6801668699071005	0.6093719186797713	0.6016889121715634	0.964173116510402	0.3041340101726602	0.217391304347826	0	0	0.0	1.0	0.6949063184327342	1.0
ENSG00000007202	28615764	chr17	0.00063390733	0.1176	0.2844999701977838	0.2248865200798693	0.0383900864250659	0.0240628846939137	0.8293615890711067			0	0	0.0	1.0	0.0524130254326523	1.0
ENSG00000007202	28615779	chr17	0.68979806	0.3636	0.3201735761019607	0.2178247895696949	0.1125754921198885	0.0884677707817401	0.9096902755962896	0.2651266845097665	0.391304347826087	0	0	0.0	1.0	0.9058238838171956	1.0
ENSG00000007202	28615788	chr17	0.16743644	0.4545	0.1855980458169371	0.1915829743030275	0.0493060016385255	0.0330151940913219	0.8693373465594286		0.1304347826086956	0	0	0.0	1.0	0.7135129853152393	1.0
ENSG00000007202	28616151	chr17	0.13614176	0.1579	0.0402246703289773	0.1369220283817432	0.0077576949502691	0.0040192737194603	0.769214377969807		0.2608695652173913	0	0	0.0	1.0	0.3913648318743865	1.0
ENSG00000007202	28616423	chr17	0.32902163	0.0714	0.4923869139959095	0.7579379621997	0.3249383998481761	0.3471808161856013	0.8985057053490086			0	0	0.0	1.0	0.7214162933633677	1.0
ENSG00000007376	784987	chr16	0.9422282	0.75295	0.6376251942631299	0.5097772412118594	0.5820382574390399	0.6455414023073043	0.9643417866829692			0	0	0.0	1.0	0.972961239225688	1.0
ENSG00000007376	785008	chr16	0.9855646	0.1362333333333333	0.4949323055776601	0.4994033347456743	0.6646527861999991	0.7441807643155673	0.9855015573262526	0.656885406728182	0.5690821256038646	0	0	0.0	0.0	3.2632165980719846e-11	8.903548954659473e-06
ENSG00000007376	785100	chr16	0.76178825	0.914275	0.3661659064933835	0.4051014919539718	0.4539421373216178	0.7601316651586565	0.9811589487837536	0.3321758119629865	0.1878125	0	0	0.0	1.0	0.0679093264367642	1.0
ENSG00000007376	785383	chr16	0.28567237	0.868275	0.3284561625137029	0.3276209728215656	0.3696315557792383	0.4037355205547426	0.9508090534308262		0.2413265306122448	0	0	0.0	1.0	0.0371001939229903	1.0
ENSG00000007376	785459	chr16	0.0529945925	0.1800749999999999	0.2261704589486455	0.3027521117163364	0.3559524168909403	0.473208954371056	0.9370368311713176		0.1125	0	0	0.0	1.0	0.8076714751517351	1.0
ENSG00000007376	785610	chr16	0.99775684	0.0175333333333333	0.8748937652569663	0.9351997793239468	0.8837069386038044	0.9473499005029236	0.9925780625091806	0.6670768706250487	0.8223499061913696	0	1	1.0	1.0	1.597291741396784e-16	4.374039677462707e-11
ENSG00000007376	785657	chr16	0.31723005	0.152775	0.6892915370312331	0.7347855226744299	0.3161823044742514	0.1358902694603273	0.8326385358678373		0.5042735042735043	1	0	1.0	1.0	0.0947125906884015	1.0
ENSG00000007376	785682	chr16	0.083122864	0.2345249999999999	0.1233674807572047	0.2163803324223116	0.026485592992601	0.038687254285072	0.8032457672548942		0.1960188933873144	0	0	0.0	1.0	0.0226872383030445	1.0
ENSG00000007376	785730	chr16	0.9873312	0.34375	0.9380218437894392	0.9169566149152892	0.9139675609608512	0.9197177637844052	0.992451129692718	0.6517204429636002	0.993421052631579	0	0	0.0	1.0	6.797614387274416e-07	0.16795837771290192
ENSG00000007376	785907	chr16	0.996066	0.29055	0.9211081531040524	0.7040522173286025	0.8324397172528702	0.8918692398208328	0.9951077076360916	0.667980480747719	0.9107142857142856	0	0	0.0	1.0	2.143318161074932e-09	0.000583193927345143
ENSG00000007376	785957	chr16	0.9201152	0.368575	0.8967976799268862	0.6956162647254583	0.7831351285999072	0.8435916211962714	0.9428339348026658	0.6153069050041445	0.2119047619047618	1	0	1.0	0.0	3.7308081942656624e-10	0.00010165711739282122
ENSG00000007376	785962	chr16	0.42710972	0.097225	0.3148075704356579	0.3822266355629183	0.1565080053428049	0.0737561172045596	0.881375665555534		0.219047619047619	1	0	1.0	1.0	0.5825934691245567	1.0
ENSG00000007376	786107	chr16	0.17191626	0.902775	0.2991486473294093	0.1626659734318221	0.0729066086246764	0.3774092810065759	0.9657751424734812			0	0	0.0	1.0	0.2240286921668627	1.0
ENSG00000007376	786146	chr16	0.70581996	0.0817249999999999	0.4786071727351086	0.6150135488542375	0.7025399755742385	0.7436829053735527	0.9507075175081838	0.6147243100685195	0.4629487179487179	0	0	0.0	1.0	0.8279140378506977	1.0
ENSG00000007376	786206	chr16	0.19362517	0.291675	0.0704427604365289	0.0518630822692232	0.0034362566264044	0.0238614012546924	0.9110660807802438			0	0	0.0	1.0	0.6505215569793168	1.0
ENSG00000007376	786236	chr16	0.89200175	0.625	0.4506589327674196	0.7079567982004559	0.6622266664553143	0.640053047532883	0.9495209101423528	0.3863248698214667	0.3708333333333333	1	0	1.0	0.0058523420729051	0.0297999189884612	1.0
ENSG00000007376	786287	chr16	0.25376737	0.666675	0.5258091179938978	0.382108125776488	0.6359682379378163	0.6832339586980042	0.9847758998455508	0.3880899919055877	0.1652173913043478	0	0	0.0	1.0	0.4454005584953202	1.0
ENSG00000007376	786315	chr16	0.64159375	0.0	0.1620223916760354	0.2309028602788292	0.3496301260720524	0.3197313907312985	0.8584762054015053			0	0	0.0	1.0	0.4949020579102389	1.0
ENSG00000007376	786882	chr16	0.24227805	0.5926	0.6360511004304724	0.663586548178152	0.4908209276550053	0.7887504095887228	0.712069362064011		0.0555555555555555	0	0	0.0	1.0	0.0004814375040956	1.0
ENSG00000007376	786919	chr16	0.32503402	0.5341	0.1148140484371354	0.1838035080240271	0.0164710552402731	0.0088015049261424	0.7513635066108941		0.0555555555555555	0	0	0.0	1.0	0.5786616260578192	1.0
ENSG00000007376	787124	chr16	0.17497854	0.5777666666666667	0.5866994531404721	0.7736197316352282	0.303037665666341	0.138291717239528	0.6537952224868312		0.375	0	0	0.0	1.0	0.4835212804429575	1.0
ENSG00000007376	787149	chr16	0.0005061507	0.3	0.2659832378366348	0.2445764951691059	0.0481204974470115	0.018147812659778	0.8969926515979726			0	0	0.0	1.0	0.086265510535805	1.0
ENSG00000007376	787374	chr16	0.31168133	0.777775	0.5366655374586466	0.3658278183405801	0.7103772402814665	0.7531144259461797	0.989325136044454			0	0	0.0	1.0	0.7812040890861529	1.0
ENSG00000007376	787424	chr16	0.019986177	0.375	0.017968775182615	0.2084888891169959	0.0253999884044867	0.0080303310663762	0.7130396653194455			0	0	0.0	1.0	0.3284006141385931	1.0
ENSG00000007376	787574	chr16	0.032938026	0.05	0.8209157400280653	0.5678245102166706	0.6062252328799161	0.7496729384150371	0.9756411514668994			0	0	0.0	1.0	0.5612154205579151	1.0
ENSG00000007376	788275	chr16	0.8147599	0.1444333333333333	0.2801703088670088	0.4904931540267239	0.5827466755209217	0.4646279653927663	0.9604481940467312	0.1680591978522053	0.0588235294117647	0	0	0.0	1.0	0.4480173285586979	1.0
ENSG00000007520	1349331	chr16	0.8392356	0.4091	0.6874749645403316	0.8318072531650216	0.8154416618420496	0.8639612714566799	0.9723652900699512	0.3618305961373315	0.5588235294117647	0	1	1.0	1.0	4.439974926551615e-08	0.01198023720382416
ENSG00000007520	1349377	chr16	0.9309287	0.8772	0.8882425707306701	0.7900487123573966	0.8801674393635195	0.8750840226380788	0.9887237357594624	0.5199401664359022	0.5	0	0	0.0	0.0	4.044600707006957e-08	0.0109202189607987
ENSG00000007520	1349386	chr16	0.98748064	0.9286	0.8058433370714871	0.9588533983600906	0.9654260905114224	0.9745610890160836	0.9861935714387892		0.6862745098039216	1	0	1.0	0.0	1.084670546352676e-18	2.972355238286187e-13
ENSG00000007520	1349427	chr16	0.23231201	0.2857	0.3737230073714691	0.416392824586914	0.5525142370936037	0.5442660533963749	0.970341390631402		0.2647058823529412	0	0	0.0	1.0	0.0475297369020595	1.0
ENSG00000007520	1349441	chr16	0.9756838	0.8769	0.7665764671555482	0.9940946977010175	0.9905146587925658	0.9833430036714376	0.9850547008916496	0.5643222369960419	0.9019607843137256	0	0	0.0	0.0	5.97740324080689e-34	1.641735641910298e-28
ENSG00000007520	1349570	chr16	0.24987063	0.931	0.4412818023090162	0.410403885131805	0.5855388964653574	0.8048493319413871	0.9874258305943416	0.3579333347816134	0.1386138613861386	0	0	0.0	1.0	0.993681212184859	1.0
ENSG00000007520	1349588	chr16	0.030603623	0.7143	0.538196691193004	0.3963813409477232	0.2105704971534503	0.1681453466836197	0.9113221754367964			0	0	0.0	1.0	0.0050421188669415	1.0
ENSG00000007520	1349597	chr16	0.34097353	0.3269	0.6089871795796976	0.5330473788614689	0.3399259866829255	0.3475235294540179	0.937732249278102	0.5929969780514374	0.202020202020202	0	0	0.0	1.0	0.3574475943578725	1.0
ENSG00000007520	1349916	chr16	0.008497154	0.9138	9.617866646936777e-08	0.1178130920447168	8.903786995182468e-06	0.0039629289183467	0.756704728811855		0.1313131313131313	0	0	0.0	1.0	0.5240892582837198	1.0
ENSG00000007520	1350153	chr16	0.04930178	0.7419	0.3943965157678661	0.5979856989709328	0.5733549831912822	0.5338435721983364	0.9589334930101578	0.2539497264891032	0.1666666666666666	0	0	0.0	1.0	0.4028876040104657	1.0
ENSG00000007520	1350168	chr16	0.62539923	0.0	0.462853004679743	0.5917504121620071	0.5190869942658404	0.0941119662794547	0.8956748695458976		0.3052631578947368	0	0	0.0	1.0	0.0284220724043959	1.0
ENSG00000007520	1350174	chr16	0.48805362	0.3889	0.4335463304119871	0.314790565121679	0.4004640952952712	0.4092920622976714	0.9622644159570112	0.3934419922372146	0.1368421052631579	0	0	0.0	1.0	0.5994933512971066	1.0
ENSG00000007520	1350225	chr16	0.08051349	0.2041	0.0110579021441165	0.2030628594805689	0.0344895114272243	0.0228829698109592	0.847429703173625		0.1368421052631579	0	0	0.0	1.0	0.9292473071204792	1.0
ENSG00000007520	1350850	chr16	0.12902388	0.2727	0.4458007398671305	0.3986309471756847	0.4499143471673542	0.6581634379833995	0.9785126697502416	0.3520661906488569	0.1368421052631579	0	0	0.0	1.0	0.0123154105407723	1.0
ENSG00000007520	1350869	chr16	0.5971723	0.0769	0.1088739298357631	0.3900924351125424	0.0894088228115227	0.0335678749461629	0.8700528795335478		0.5789473684210527	0	0	0.0	1.0	0.5529094273403976	1.0
ENSG00000007520	1350939	chr16	0.045400072	0.325	0.3535256412232705	0.3992759044167477	0.1560653393244046	0.2172123650795387	0.9164286190616028		0.1157894736842105	0	0	0.0	1.0	0.8400758252356495	1.0
ENSG00000007520	1351000	chr16	0.05099211	0.5918	0.4057872859299897	0.2661666096900533	0.254455354415448	0.231568341429956	0.9432390507624288		0.1290322580645161	0	0	0.0	1.0	0.740467363446798	1.0
ENSG00000007520	1351382	chr16	0.0876894	0.9744	0.4861076575601891	0.3596533840213188	0.5403213476562735	0.4933695846907823	0.9657424869895636		0.1935483870967742	0	0	0.0	1.0	0.6281438378957458	1.0
ENSG00000008018	170535129	chr6	0.011008215	0.6034	0.4940892578554463	0.2369393356955863	0.0140242322398353	0.0082284148772173	0.7735535124275901			0	0	0.0	1.0	0.0207634995006772	1.0
ENSG00000008018	170535165	chr6	0.7532324	0.2778	0.1540233138525251	0.3548632295869124	0.0406821695060582	0.0212434747171397	0.8424648935867896		0.4032786885245901	0	0	0.0	1.0	0.3041082791114361	1.0
ENSG00000008018	170535189	chr6	0.051553585	0.2556	0.002947319704344	0.2079262983938764	0.0425651851684561	0.0277577735108151	0.8575215069209706		0.0390879478827361	0	0	0.0	1.0	0.0373880190630318	1.0
ENSG00000008018	170535224	chr6	0.86031735	0.1211	0.4637643838448241	0.4883732144000829	0.5274998151286574	0.5172443514222855	0.9616630753959444	0.31762892417748	0.5960912052117264	0	1	1.0	1.0	6.293388381287896e-15	1.722085034842549e-09
ENSG00000008018	170535243	chr6	0.4536693	0.2135	0.3470813183051988	0.165270223750044	0.0327167677750274	0.1793399099615346	0.8749640658849196		0.1488673139158576	0	0	0.0	1.0	0.7971748133145201	1.0
ENSG00000008018	170535267	chr6	0.14048198	0.0354	0.3621763864632651	0.3692774211892626	0.3543729144124852	0.3641807440970052	0.9432023789067602			0	0	0.0	1.0	0.1221848546661846	1.0
ENSG00000008018	170535356	chr6	0.2929068	0.9716	0.4819015849603686	0.2251189700166134	0.1893653369613866	0.3483274657796129	0.9508299363031372	0.2877702970094884	0.0716612377850162	0	0	0.0	1.0	0.7259634082111021	1.0
ENSG00000008018	170535392	chr6	0.2202687	0.0063	0.298193755406022	0.4241522274759466	0.3977452750771114	0.3300782002749831	0.9389546520107837		0.0784313725490196	0	0	0.0	1.0	0.5376088004328023	1.0
ENSG00000008018	170537241	chr6	0.11805327	0.08015	0.6854505958226034	0.6143584275888181	0.6760733771487157	0.6451178700681953	0.9616302738298736			0	0	0.0	1.0	0.0324842752688422	1.0
ENSG00000008018	170537292	chr6	0.05500511	0.8371999999999999	0.5382146539811025	0.5919925073810959	0.6768684565312166	0.634091366075108	0.9732348389837164	0.2739055475773816	0.1056105610561056	0	0	0.0	1.0	0.0014328767988294	1.0
ENSG00000008018	170543614	chr6	0.30176082	0.16865	0.1898586407374073	0.2144884349047614	0.1124676349227685	0.1216682693753849	0.8279758867505271	0.1737498814077365	0.1362126245847176	0	0	0.0	1.0	0.6573599560182182	1.0
ENSG00000008018	170543700	chr6	0.09022912	0.5075	0.2471312673143328	0.2914441823775936	0.2782211290951621	0.2847017091890634	0.9491733559098284			0	0	0.0	1.0	0.4557448495778886	1.0
ENSG00000008018	170546109	chr6	0.118481435	0.05	0.1611518964355898	0.2944861435689324	0.0741185211979529	0.0810307764553664	0.8519120828478904	0.2195191499868848	0.0641891891891891	0	0	0.0	1.0	0.7893451429937808	1.0
ENSG00000008018	170546129	chr6	0.04995648	0.9558	0.175435845283239	0.1787468274631224	0.1705201858853251	0.1074528537650401	0.6128843001969659			0	0	0.0	1.0	0.0753772589704015	1.0
ENSG00000008018	170546143	chr6	0.5551962	0.1067	0.438596098196205	0.4203473341517357	0.603856296931503	0.6418319856921577	0.9771972564951468	0.2724045823669958	0.5796610169491525	0	1	1.0	1.0	0.5020787293032507	1.0
ENSG00000008018	170546174	chr6	0.0732332	0.07465	0.2885203830844671	0.3072134178780223	0.1184568932090527	0.101620915724306	0.9053456731730418		0.0171232876712328	0	0	0.0	1.0	0.204687653281862	1.0
ENSG00000008018	170546179	chr6	0.01797992	0.6402	0.1594636528173489	0.253056732705701	0.2830205090904243	0.0797017079396134	0.8639893465169728		0.0170648464163822	0	0	0.0	1.0	0.0016089111541245	1.0
ENSG00000008018	170546183	chr6	0.0060396073	0.7897	0.3685705085967469	0.3788541507103188	0.4679729779672913	0.3938420842989456	0.9540966725098192			0	0	0.0	1.0	0.8429655534231775	1.0
ENSG00000008018	170553189	chr6	0.28307873	0.0478	0.7886116490174288	0.7813552836342519	0.7939808591020391	0.4660496697119113	0.9429149320814184		0.1625441696113074	0	0	0.0	1.0	0.1047505962316432	1.0
ENSG00000008018	170553202	chr6	0.538867	0.8256	0.5280770329010379	0.6339404208433577	0.7351493168413479	0.7517637894848678	0.975841258574206	0.5716385736710261	0.1666666666666666	0	0	0.0	1.0	2.461566709037813e-11	6.717199137890262e-06
ENSG00000008018	170553277	chr6	0.50944865	0.4421	0.4825674629544503	0.2899242302846398	0.4219527595527315	0.4730407580080111	0.9671357773438114		0.0496894409937888	0	0	0.0	1.0	0.1568245788366699	1.0
ENSG00000008130	1751391	chr1	0.5745082	0.0416666666666666	0.3707406647937304	0.4456452623600327	0.4881373782499887	0.5103583565673859	0.9604471996786356			0	0	0.0	1.0	0.5240184960435242	1.0
ENSG00000008130	1751410	chr1	0.4076124	0.0740666666666666	0.506670842515372	0.6195822741532174	0.4928076749340818	0.1607552084341613	0.8632110391462215		0.2058823529411764	0	0	0.0	1.0	0.250668983957495	1.0
ENSG00000008130	1751471	chr1	0.5210196	0.2611	0.4183417808858261	0.4486735099503199	0.7483677549332821	0.779906429488189	0.9869413787875186	0.5032053882889463	0.4264705882352941	1	0	1.0	4.0867309536452006e-11	3.68995306094497e-05	0.9999497954158174
ENSG00000008130	1751516	chr1	0.078359485	0.8333333333333334	0.4229256950039033	0.3059061413099556	0.2765963686532136	0.5190813679673034	0.9670348301125776			0	0	0.0	1.0	0.2699659321286695	1.0
ENSG00000008130	1751564	chr1	0.013111616	0.9166666666666666	0.2556737279881165	0.626338804950578	0.1580452514423656	0.5629410030546892	0.8764409956450602		0.1318082788671023	0	0	0.0	1.0	0.2183841647238513	1.0
ENSG00000008130	1752560	chr1	0.30393156	0.027775	0.3207945262409594	0.2715669145709074	0.3127691528574641	0.301269233884667	0.9392265377706676			0	0	0.0	1.0	0.7272596562330942	1.0
ENSG00000008130	1752822	chr1	0.2264996	0.033325	0.4832855600697796	0.6252109441055682	0.7162761012298465	0.8022774013477743	0.9755322711573472			0	0	0.0	1.0	0.9636460408807564	1.0
ENSG00000008130	1753010	chr1	0.39164183	0.4	0.2426181022945398	0.3910340575803774	0.4216247508170762	0.5173494479130709	0.9627966841772966	0.3068297938862414	0.3125	0	0	0.0	1.0	0.2144178985434038	1.0
ENSG00000008988	56073065	chr8	0.23856464	0.2768	0.1415579998158214	0.3545515677977074	0.3505689645533314	0.3476199465137993	0.9548279641712538			0	0	0.0	1.0	4.681045835700357e-06	0.7169031179457466
ENSG00000008988	56073181	chr8	0.30844895	0.1833499999999999	0.408548173621224	0.3996814411237792	0.4117989261971359	0.4023625029420085	0.9509279552492184			0	0	0.0	1.0	0.0735460768297683	1.0
ENSG00000008988	56073248	chr8	0.11578536	0.3892428571428571	0.3467528235180042	0.5138021790356254	0.1823063234998639	0.1862508964382353	0.9114694290536868		0.2023952700314092	0	0	0.0	1.0	0.2277298908389452	1.0
ENSG00000008988	56073272	chr8	0.0819263533333333	0.6364714285714285	0.3356869574458089	0.3348115953906993	0.2558413890306255	0.2524432394845522	0.923218731974797	0.4765701800274639	0.2120012451858609	0	0	0.0	1.0	1.0610053577073984e-12	2.8988784181548067e-07
ENSG00000008988	56073716	chr8	0.1968847799999999	0.1488285714285714	0.401521868145097	0.409472071375327	0.6954681409368721	0.7347911085306337	0.9794803237728896	0.5770062362814302	0.1655716140552287	0	0	0.0	1.0	0.0521536731845498	1.0
ENSG00000008988	56073759	chr8	0.1584572933333333	0.0568714285714285	0.243659424402518	0.2287925165481182	0.1544608571304595	0.1710785490942294	0.7235378792653964			0	0	0.0	1.0	0.0903519799747659	1.0
ENSG00000008988	56074090	chr8	0.0104042489999999	0.06595	0.0597959979802685	0.2807093941812065	0.0830146080343215	0.0943527400162771	0.8790200125146884			0	0	0.0	1.0	0.0253963485548278	1.0
ENSG00000008988	56074138	chr8	0.078402246	0.8295600000000001	0.47820897530689	0.6129857403785672	0.424928953315259	0.3938388262442047	0.9208050386369284		0.3227557740924799	0	0	0.0	1.0	0.5893348933259904	1.0
ENSG00000008988	56074416	chr8	0.1257613166666666	0.0365	0.1263468264602547	0.2499333160457855	0.069168915606326	0.0623679022002201	0.7849860965761692		0.2060845336046413	0	0	0.0	1.0	0.7222053496038661	1.0
ENSG00000008988	56074444	chr8	0.5146991933333334	0.078225	0.4916389126545342	0.5149232283527053	0.3098431143905201	0.4340556360367327	0.9414761219901472			0	0	0.0	1.0	0.0018460684725961	1.0
ENSG00000009307	114717322	chr1	0.081257345	0.0611166666666666	0.0005823620568192	0.2917988995847489	0.101908097633047	0.0179196976167547	0.7007329971903437		0.158119658119658	0	0	0.0	1.0	0.5954010345138321	1.0
ENSG00000009307	114717327	chr1	0.019503891	0.05555	0.056562456555204	0.4236783043367068	0.1792595833697639	0.0335373232193141	0.7180699094590871		0.141025641025641	0	0	0.0	1.0	0.7117204187964633	1.0
ENSG00000009307	114717353	chr1	0.46082643	0.1933333333333333	0.0475014121959815	0.3288072098106839	0.5203382236673092	0.5308797067251757	0.969554041033912	0.5006112197941021	0.0806960806960806	0	0	0.0	1.0	0.3542729490941301	1.0
ENSG00000009307	114717387	chr1	0.042488515	0.0833333333333333	0.0116498534286857	0.2610312158748016	0.0092423503226409	0.007097168058464	0.6682354036878306		0.2535227535227535	0	0	0.0	1.0	0.7941570190240775	1.0
ENSG00000009307	114717408	chr1	0.022503054	0.26424	0.1419876486668735	0.3641103046921179	0.364280989059384	0.3142327214976538	0.8800475980852346		0.1755601755601755	0	0	0.0	1.0	0.7368083618065508	1.0
ENSG00000009307	114717414	chr1	0.0080272195	0.2151499999999999	0.0144344485448644	0.1614135104859735	0.1118024290420035	0.0732759375694462	0.7035692360326246		0.4514668514668514	0	0	0.0	1.0	0.2198495640839562	1.0
ENSG00000009307	114717424	chr1	0.036057685	0.00505	0.0664306224103675	0.432736711629096	0.1730881237378879	0.1668816347197536	0.7955342314802347		0.4474936474936474	0	0	0.0	1.0	0.4748066893856794	1.0
ENSG00000009307	114717496	chr1	0.0877521699999999	0.4662666666666666	0.1110905441611187	0.3583709713636881	0.2641080449442216	0.1380346082832203	0.8571214533749547			0	0	0.0	1.0	0.0869241747830185	1.0
ENSG00000009307	114717642	chr1	0.022820795	0.1904666666666666	0.1937471917409388	0.1076876493955413	0.0166104619364422	0.0144303300981296	0.7360813680971001		0.2302302302302302	0	0	0.0	1.0	0.2131170638546664	1.0
ENSG00000009307	114717845	chr1	0.177503115	0.27635	0.4323470804134817	0.3795422829918045	0.4661635180435085	0.4886676097252388	0.9658404918583255	0.7019649383940774	0.3408119658119657	0	0	0.0	1.0	0.3962115802924149	1.0
ENSG00000009307	114717951	chr1	0.022479856	0.48	0.275140159281128	0.3239197324842789	0.2452643194401676	0.2564158002688901	0.9348914203628462		0.1636446886446885	0	0	0.0	1.0	0.126907711595655	1.0
ENSG00000009307	114717987	chr1	0.017574167	0.6733399999999999	0.1934236247142444	0.4053561853087994	0.108297784740841	0.1237231030335209	0.8024382280676071		0.1106481481481481	0	0	0.0	1.0	0.7551906724118964	1.0
ENSG00000009307	114718033	chr1	0.0067341924	0.225575	0.7183346892275058	0.8769175928029284	0.8722749920231374	0.9137369447398344	0.9764791901205708			0	0	0.0	1.0	0.1690085165941392	1.0
ENSG00000009307	114718169	chr1	0.00131188035	0.3611749999999999	0.7093506105207589	0.8276342190085798	0.805008362988631	0.7044879087993163	0.9674871250182264			0	0	0.0	1.0	0.16440472244383	1.0
ENSG00000009307	114718173	chr1	0.25265553	0.252975	0.3300771485235156	0.4143878931781835	0.4680805186062053	0.4873573678472265	0.9569895619261002			0	0	0.0	1.0	0.7476832096945378	1.0
ENSG00000009307	114718620	chr1	0.0711350965	0.179975	0.1973692801449832	0.4370800136473662	0.2517407261396403	0.2380384990522863	0.871212702314526			0	0	0.0	1.0	0.6122382346646141	1.0
ENSG00000009307	114718628	chr1	0.149967945	0.1128875	0.4602625832714101	0.3893973333108519	0.6254788633123481	0.671450835224239	0.9847247105562024	0.408074729060937	0.1848818474758324	0	0	0.0	1.0	0.6330953601948182	1.0
ENSG00000009307	114719729	chr1	0.031889956	0.3061285714285714	0.5224587357746413	0.7136168038988452	0.6327251920434627	0.2526285776900229	0.9257194757518156			0	0	0.0	1.0	0.3176796380999757	1.0
ENSG00000009307	114720598	chr1	0.0224938215	0.2630571428571428	0.1963324978890669	0.178074844386702	0.0474420243865522	0.0407034059845924	0.8620056282425085		0.7107017543859648	0	0	0.0	1.0	0.1927257031266994	1.0
ENSG00000009307	114723919	chr1	0.037418555	0.1258571428571428	0.3501429316405616	0.2854218044627453	0.3803299395893901	0.3553239525012637	0.9232973220534004	0.2381941952723315	0.1785087719298245	0	0	0.0	1.0	0.5953884757770396	1.0
ENSG00000009307	114725230	chr1	0.044487454	0.0272142857142857	0.367298716115227	0.5691769145391508	0.1722407193322669	0.2176497171079228	0.7659175551834492		0.5202302631578948	0	0	0.0	1.0	0.8447220761153075	1.0
ENSG00000009307	114725235	chr1	0.173005535	0.0029714285714285	0.0560995174343433	0.3280854562167564	0.2031930437348006	0.0371398356788542	0.816708840054558		0.1086988304093567	0	0	0.0	1.0	0.7222602226978492	1.0
ENSG00000009307	114725295	chr1	0.0305052335	0.0504333333333333	0.4154088608582817	0.571091960646481	0.7353532811345327	0.7148507716071396	0.981846287105512	0.3857092562391291	0.1225877192982455	0	1	1.0	1.0	0.89344791131108	1.0
ENSG00000009307	114725303	chr1	0.6743084	0.19666	0.1885296841810219	0.2632307779404989	0.0990550883800069	0.1012374388707886	0.8456754553658118		0.2830043859649122	0	0	0.0	1.0	0.4764498823707021	1.0
ENSG00000009307	114726248	chr1	0.025547635	0.1238142857142857	0.0672179917040889	0.2690452402302731	0.0622827270487818	0.0540751854584877	0.8299959883293305		0.6765350877192982	0	0	0.0	1.0	0.0530058960355578	1.0
ENSG00000009307	114726307	chr1	0.064855084	0.455	0.3665110149662166	0.3911434151483396	0.3732414956198217	0.2267921675054764	0.9413675711772644			0	0	0.0	1.0	0.3405299705973803	1.0
ENSG00000009307	114726351	chr1	0.26832885	0.7563000000000001	0.3926134236408251	0.3622021946311884	0.1439783499541941	0.2289277323259138	0.899342119772391	0.2370992145655207	0.1416469661150512	0	0	0.0	1.0	0.5420346460204929	1.0
ENSG00000009307	114726363	chr1	0.067841366	0.9924166666666666	0.2555022631300183	0.3684424070620377	0.0974819087999001	0.0866006769712358	0.7269816198038354		0.372192671394799	0	0	0.0	1.0	0.934838813375682	1.0
ENSG00000009307	114726367	chr1	0.23190966	0.2148499999999999	0.3220660914688951	0.2700122551335831	0.1631867208267076	0.1457227155117435	0.9046892934620772			0	0	0.0	1.0	0.1703340260745788	1.0
ENSG00000009307	114727042	chr1	0.24145162	0.0350333333333333	0.2957860122909911	0.3167849409922952	0.2381084188307032	0.2338275465413926	0.925833455196065			0	0	0.0	1.0	0.4957986831940085	1.0
ENSG00000009307	114727046	chr1	0.4992423	0.5269199999999999	0.0048421630122865	0.2625858710008977	0.0196915645323184	0.0144452105687244	0.7904766438498874		0.4580378250591016	0	1	1.0	1.0	0.2597119321394774	1.0
ENSG00000009307	114727059	chr1	0.26001555	0.11525	0.2772677814059592	0.5670798464948301	0.1812197491689164	0.1015334642072003	0.8596517435097331			0	0	0.0	1.0	0.3800483436176181	1.0
ENSG00000009307	114730287	chr1	0.009271538	0.31578	0.1137885230868656	0.254102137167522	0.1004518113878206	0.0526250097375648	0.7119314147266208		0.2279933249895703	0	0	0.0	1.0	0.8449389614294257	1.0
ENSG00000009307	114730378	chr1	0.020109106	0.00775	0.3841375144149341	0.4788311158243394	0.3841277344867687	0.4055607455522088	0.8264314430589585		0.4548393825615351	0	0	0.0	1.0	0.8840846937800217	1.0
ENSG00000009307	114730551	chr1	0.23439273	0.0952333333333333	0.1450937773537566	0.3447746413109184	0.1992643910628338	0.0932498251978413	0.8613525250238327		0.3069253233208177	0	0	0.0	1.0	0.2800817939855987	1.0
ENSG00000009307	114732677	chr1	0.1690455	0.2241999999999999	0.3988494777739471	0.3095906136391252	0.4300847630961287	0.4388971530411157	0.9719121781733404			0	0	0.0	1.0	0.3721546783648144	1.0
ENSG00000009307	114732686	chr1	0.21799369	0.45085	0.4549733258735986	0.3811954624227309	0.3819299189901547	0.4094663530638455	0.951927907609598		0.908983451536643	0	0	0.0	1.0	0.4542374715762357	1.0
ENSG00000009307	114732713	chr1	0.0794269	0.0065333333333333	0.3053172107814288	0.4706710352782632	0.3270706488752615	0.2477370062062394	0.9317803739451346			0	0	0.0	1.0	0.202981083601918	1.0
ENSG00000009307	114732729	chr1	0.2415638	0.1666666666666666	0.2833353737638436	0.2167904941309919	0.1685803186622957	0.2468836041013127	0.9383226488112648			0	0	0.0	1.0	0.0640693809600734	1.0
ENSG00000009307	114732752	chr1	0.07073649	0.864575	0.2787065350087526	0.4189867035946135	0.513533269458378	0.3992957768037287	0.95086881755773		0.1884057971014492	0	0	0.0	1.0	0.5196494847105234	1.0
ENSG00000009307	114732766	chr1	0.92100984	0.02	0.1101388528132287	0.4555916169164455	0.3041832331449363	0.2536915277585926	0.8694917472759425		0.1659765355417529	0	0	0.0	1.0	0.2541523304488011	1.0
ENSG00000009307	114732785	chr1	0.10261647	0.00595	0.0591866353562725	0.2071843314395059	0.0090766833578271	0.0055990564980387	0.6648320618586316			0	0	0.0	1.0	0.4693709896575258	1.0
ENSG00000009307	114732812	chr1	0.2246655	0.14305	0.0996791802725738	0.220707260090523	0.0501730813665338	0.0370491677546533	0.8126516052531123			0	0	0.0	1.0	0.0477020949472014	1.0
ENSG00000009307	114733736	chr1	0.010889578	0.76154	0.0426333905111138	0.1711810335915995	0.0519187823226047	0.0396974158649695	0.8284604364250642		0.1884057971014492	0	0	0.0	1.0	0.1108342387085903	1.0
ENSG00000009307	114733767	chr1	0.0014793277	0.0034	0.4119921529359475	0.4199199555340302	0.3735141259221496	0.2677790407555206	0.9121273875915076			0	0	0.0	1.0	0.4920867791112673	1.0
ENSG00000009307	114733773	chr1	0.6920644	0.0871166666666666	0.172503512439642	0.2336600189033068	0.0182461274336229	0.0109284145128296	0.7854812442768263		0.7461180124223602	0	0	0.0	1.0	0.9607815427574856	1.0
ENSG00000009307	114733786	chr1	0.21703139	0.1337666666666666	0.197696013016998	0.2348898673536612	0.1261002738819387	0.0525392101959255	0.8488287411875726		0.4125258799171842	0	0	0.0	1.0	0.5774318478687663	1.0
ENSG00000009307	114733815	chr1	0.44578323	0.29118	0.3700240284844728	0.5431931671182365	0.5304841842716551	0.1944334794672502	0.8848984464947438		0.6352657004830918	0	0	0.0	1.0	0.8802948637135855	1.0
ENSG00000009307	114733831	chr1	0.034724176	0.20345	0.307713388562555	0.2534712825065023	0.1080785944871145	0.0892810334805962	0.90684601241846	0.4958350333922937	0.0683229813664595	0	0	0.0	1.0	0.7571543618254761	1.0
ENSG00000009307	114733996	chr1	0.1921961	0.9871833333333332	0.3946734308342431	0.3305768451650061	0.4798166316862531	0.5094358143270277	0.9706125764281854	0.2328934851686933	0.5222222222222221	0	0	0.0	1.0	0.0363869680303014	1.0
ENSG00000009307	114734036	chr1	0.0063785193	0.0712	0.1055104834835675	0.2590225078996893	0.0772650066499463	0.0685127307237342	0.8060757002833884		0.0222222222222222	0	0	0.0	1.0	0.4447402324789885	1.0
ENSG00000009307	114734044	chr1	0.35469666	0.2770333333333333	0.228707037670133	0.3384563271968158	0.0519697019946552	0.0467127922323756	0.7841371410206361			0	0	0.0	1.0	0.6004469874345928	1.0
ENSG00000009307	114734478	chr1	0.0034066439	0.54828	0.0016087693125267	0.1450249775546954	0.0512469124982866	0.0432173908934833	0.7614428519892007		0.5079059829059829	0	1	1.0	1.0	0.1882607244501639	1.0
ENSG00000009307	114736760	chr1	0.046777416	0.4375	0.5144050332608879	0.5712139124478935	0.4879491296602469	0.4858746473937392	0.9483750555632876		0.4642735042735042	0	0	0.0	1.0	0.2784637943456187	1.0
ENSG00000009307	114736767	chr1	0.005576086	0.24444	0.3684726578179651	0.8576411798021211	0.8027134717078744	0.224998222031564	0.8955521491133901			0	0	0.0	1.0	0.429855367271876	1.0
ENSG00000009307	114736782	chr1	0.0701925	0.380425	0.0084611200849959	0.2184103849251637	0.2707111671914317	0.1269905757082145	0.8097217628356107		0.0749999999999999	0	0	0.0	1.0	0.1823219800568374	1.0
ENSG00000009307	114736798	chr1	0.21542096	0.20976	0.0008221207137407	0.1084855095029214	0.0045473012064698	0.0018742477242146	0.5499850293226959		0.1777777777777777	0	0	0.0	1.0	0.2864462546942613	1.0
ENSG00000009307	114737999	chr1	0.0043731453	0.051275	0.069595260330564	0.1988083296548297	0.0963397018318458	0.096326105843452	0.7567839702704043		0.0909090909090909	0	0	0.0	1.0	0.478746999132709	1.0
ENSG00000009307	114738014	chr1	0.36517864	0.0125	0.0795368209986668	0.1331001199325419	0.1125027473184173	0.1260337982124554	0.7576447747362883		0.330976430976431	0	0	0.0	0.9986521878035056	0.2793120239446662	1.0
ENSG00000009307	114738029	chr1	0.008898628	0.7166666666666667	0.0051985994248975	0.1217562447516654	0.0523153860445269	0.0506757694549214	0.6580077057508109		0.0444444444444444	0	0	0.0	1.0	0.0946915379486692	1.0
ENSG00000009307	114738037	chr1	0.789495	0.541675	0.2778116410666779	0.2887554262873761	0.3093916514421101	0.434054933663026	0.9637570261123116	0.1705520431539858	0.0444444444444444	0	0	0.0	1.0	0.3536205074333824	1.0
ENSG00000009307	114738045	chr1	0.115684316	0.47222	0.3570159289131465	0.3070169758298801	0.2172452691826205	0.295344284549099	0.9446146033167132	0.3158424329814033	0.302020202020202	0	0	0.0	1.0	0.9813406960201914	1.0
ENSG00000009307	114739706	chr1	0.2846927	0.02175	0.2785151402721824	0.3238083974525224	0.3832986243113185	0.4109827639942497	0.9345695556357976	0.3801626587646151	0.4983164983164982	0	0	0.0	1.0	0.5131022953483829	1.0
ENSG00000009307	114739747	chr1	0.07098931	0.101975	0.1843136663332396	0.2194012170666164	0.2242194158422289	0.1733270450448533	0.8998555552887191	0.4322276566710109	0.2	0	0	0.0	1.0	0.3274918497603056	1.0
ENSG00000009307	114739788	chr1	0.00030661823	0.088225	0.1905896526800273	0.3343825819656267	0.2181340748843498	0.1221213902117186	0.8730049484806642			0	0	0.0	1.0	0.0005115263166906	1.0
ENSG00000009307	114739795	chr1	0.2973433	0.24102	0.1064082747523638	0.188905438535466	0.1429781603004929	0.2153829084939456	0.9004120771237666		0.1777777777777777	0	0	0.0	1.0	0.2740460534215044	1.0
ENSG00000009307	114739812	chr1	0.34463924	0.019225	0.0100351669627992	0.1414397166679205	0.0098664844719613	0.0052327554821842	0.757787269098225		0.0787878787878787	0	0	0.0	1.0	0.055225214489742	1.0
ENSG00000009307	114739874	chr1	0.018825496	0.0061	0.0767537258641906	0.1666330230798031	0.0061257192714913	0.0020893440161139	0.6364981098922757		0.1797979797979797	0	0	0.0	1.0	0.3623011903214723	1.0
ENSG00000009307	114750070	chr1	0.09557241	0.2963	0.0071244524937075	0.2135739009940288	0.0022585304281716	0.0005795842625689	0.6544427536098313		0.0875	0	0	0.0	1.0	0.9507065790359122	1.0
ENSG00000009307	114750089	chr1	0.21071084	0.35	0.3339091322433358	0.3429776238174516	0.4244307879557964	0.411600449557096	0.919071796518812		0.05	0	0	0.0	1.0	0.6208074825949292	1.0
ENSG00000009307	114750117	chr1	0.13754562	0.08975	0.0442302860281727	0.2205599349624631	0.1225806835798707	0.1090636276787876	0.8671561554150962		0.1875	0	0	0.0	1.0	0.4353079998630665	1.0
ENSG00000009307	114750122	chr1	0.0062096715	0.20455	0.6486363649741406	0.7779553579508067	0.9000492425356843	0.8604461208386972	0.9480311962863046			0	0	0.0	1.0	0.4811034115188705	1.0
ENSG00000009307	114750129	chr1	0.01559856	0.02855	0.361118295289114	0.5729781216368927	0.6694407843543044	0.570793607666816	0.9717032477077427			0	0	0.0	1.0	0.7660332715716619	1.0
ENSG00000009307	114750137	chr1	0.014374053	0.10415	0.0512021239997083	0.1784993986827501	0.0677107467052648	0.0228437570398162	0.7113465928247553		0.1625	0	0	0.0	1.0	0.6670293778778726	1.0
ENSG00000009307	114750141	chr1	0.20043707	0.0	0.0531585574426616	0.2410465663779972	0.0654403342242536	0.0542149734287905	0.6350829216191498			0	0	0.0	1.0	0.9794887012071354	1.0
ENSG00000009307	114750172	chr1	0.24574558	0.2158999999999999	0.0596206386279239	0.5068361980512636	0.3131570133411737	0.1262834570895676	0.8753272562304741		0.2538461538461538	0	0	0.0	1.0	0.5471673799352417	1.0
ENSG00000009307	114750191	chr1	0.21817446	0.8281000000000001	0.2956832851052106	0.3812423418971884	0.2203193467465161	0.1276494452254389	0.918595106952656		0.0512820512820512	0	0	0.0	1.0	0.6008022397081737	1.0
ENSG00000009307	114750196	chr1	0.013205683	0.68185	0.1777640688409371	0.3132754930957984	0.2132472501623358	0.0779820093640433	0.8750267007852757			0	0	0.0	1.0	0.8527590217931216	1.0
ENSG00000010017	13621652	chr6	0.20461059	0.0	0.040547810679228	0.4198711277759601	0.0407208884147942	0.0273110589318877	0.8198326046160963			0	0	0.0	1.0	0.7779502911662339	1.0
ENSG00000010017	13621682	chr6	0.010163057	0.4615	0.2539551720629925	0.6342247115414752	0.5706835504091101	0.2427867307572499	0.9292428106246308			0	0	0.0	1.0	0.061694625315721	1.0
ENSG00000010017	13621696	chr6	0.27765	0.125	0.3833894572622137	0.8183104241777385	0.8716677496778259	0.1852281612675348	0.9240481961480962			0	0	0.0	1.0	0.503275777457112	1.0
ENSG00000010017	13621709	chr6	0.5377433	0.0	0.5134419816900485	0.6719602683814769	0.4629378589772579	0.8091697773873416	0.9725647732650208	0.261150247407966	0.3181818181818182	0	0	0.0	1.0	0.7648634179743071	1.0
ENSG00000010017	13621732	chr6	0.0850039	0.0	0.3508012265601954	0.7887647882006014	0.2895837339738817	0.3876587245030209	0.9007783424465208			0	0	0.0	1.0	0.4736200526863402	1.0
ENSG00000010017	13621764	chr6	0.006189001	0.0	0.8090059560672862	0.975244308063698	0.9778865429994752	0.921111962048238	0.9641742312335322			0	0	0.0	1.0	0.4878085958856654	1.0
ENSG00000010017	13621907	chr6	0.02190969	0.125	0.1666045035706042	0.3184058289354096	0.0574830167867778	0.0557480775284868	0.8913186949444082		0.4090909090909091	0	0	0.0	1.0	0.6413907149052291	1.0
ENSG00000010017	13621924	chr6	0.47402835	0.0	0.5897896005628083	0.8501555264517049	0.9580879359525006	0.5399479760046367	0.9535880845041564			0	0	0.0	1.0	0.9949661308213852	1.0
ENSG00000010017	13622017	chr6	0.08531729	0.5	0.0284644364743427	0.1412670859556189	0.0071496611034126	0.0033839161970491	0.7603327363099817		0.1363636363636363	0	0	0.0	1.0	0.3605491671242381	1.0
ENSG00000010017	13622089	chr6	0.018189395	0.5	6.661114073315413e-07	0.1387052069253839	0.0060712271595655	0.0027933938986671	0.7503401594073122		0.1904761904761904	0	0	0.0	1.0	0.1567817208456608	1.0
ENSG00000010017	13622162	chr6	0.0016134024	0.4	0.5103088678234868	0.4893082602252347	0.2577519584576854	0.2137688808337103	0.88897784081472			0	0	0.0	1.0	0.4580489819302017	1.0
ENSG00000010017	13622196	chr6	0.046609987	0.0	0.4429817691441993	0.6034049567928563	0.4279426196645365	0.3321320767469176	0.9360650026701876			0	0	0.0	1.0	0.0770863264874468	1.0
ENSG00000010244	32350278	chr17	0.3552702	0.0989333333333333	0.1706395974449503	0.7761657252071839	0.3802499093455114	0.0216754138313025	0.8108492360843731		0.0732558139534883	0	0	0.0	1.0	0.3261705354950241	1.0
ENSG00000010244	32351885	chr17	0.35817522	0.157	0.2537340611853385	0.3632347939218132	0.4324121057772665	0.4489334535561357	0.940446244017493	0.3544751791714791	0.0227272727272727	0	0	0.0	1.0	0.8456191915661984	1.0
ENSG00000010244	32358515	chr17	0.010589302	0.0836666666666666	2.108137219433128e-06	0.1234525241756559	0.003345389827503	5.048508943607107e-06	0.7715387510370154		0.1	0	0	0.0	1.0	0.7075249749558754	1.0
ENSG00000010244	32358551	chr17	0.13511777	0.6944333333333333	0.2242995018600818	0.3759433194835027	0.1283606157974079	0.0533423636444209	0.8665536953671125		0.0722222222222222	0	0	0.0	1.0	0.4853615391948424	1.0
ENSG00000010244	32358555	chr17	0.010578108	0.0156	0.5414608273918696	0.4007086826422306	0.647933622038146	0.6364880444607225	0.9690315507369957		0.0222222222222222	0	0	0.0	1.0	0.3844209150952511	1.0
ENSG00000010244	32358600	chr17	0.04916967	0.3155	0.3128947620686813	0.2859173461919759	0.3924739479368803	0.381404045358897	0.964547925525774		0.0666666666666666	0	0	0.0	1.0	0.2468386887021496	1.0
ENSG00000010244	32358628	chr17	0.3880324	0.6969666666666666	0.0870819276970528	0.3229188111646639	0.2321685694488568	0.0503893008560794	0.8783788271012448		0.1722222222222222	0	0	0.0	1.0	0.4090284909151711	1.0
ENSG00000010244	32358635	chr17	0.11871956	0.0646666666666666	0.0575491042069172	0.2954663799868032	0.0475182221523383	0.0340800995392125	0.6419072451943595		0.1777777777777777	0	0	0.0	1.0	0.2626244470031369	1.0
ENSG00000010244	32360728	chr17	0.5638255	0.4226499999999999	0.3011598286617394	0.2800531275015891	0.3306293446666167	0.3358515060571578	0.9373434948365188	0.48189859248242	0.15	0	0	0.0	1.0	0.0292332734945587	1.0
ENSG00000010244	32361512	chr17	0.040762268	0.49565	0.1129838100072193	0.2832440137782657	0.2566306536734039	0.2327904291219698	0.9281763576801524		0.1489361702127659	0	0	0.0	1.0	0.8573551105932045	1.0
ENSG00000010244	32362947	chr17	0.103715196	0.53125	0.1125197447135173	0.2839656482270844	0.1395249042365371	0.1623971500309939	0.920460509248632	0.3037175610507414	0.1819148936170212	0	0	0.0	1.0	0.4367446590682871	1.0
ENSG00000010244	32365371	chr17	0.12750657	0.01785	0.2539593368306999	0.1849732299227764	0.1240112507019505	0.1524131232419572	0.9138980420272084			0	0	0.0	1.0	0.5024982349621978	1.0
ENSG00000010244	32365412	chr17	0.0375584	0.0984999999999999	0.5364206173770417	0.8238699711262277	0.8404994820775188	0.953464120560514	0.9716203350218676		0.4166666666666666	0	0	0.0	1.0	0.0350607554141196	1.0
ENSG00000010244	32365484	chr17	0.1022951	1.0	0.3006296900636133	0.2762247506574813	0.3812235988150315	0.3811439657969011	0.9652730435632882	0.2725138191083802	0.1354166666666666	0	0	0.0	1.0	0.072864623479913	1.0
ENSG00000010244	32367792	chr17	0.24240918	0.1792666666666666	0.160117925033848	0.3776852658717902	0.5077569624287975	0.5103335979425956	0.947645858311246	0.3099886520818937	0.1423611111111111	0	0	0.0	1.0	0.3579872797318268	1.0
ENSG00000010244	32367813	chr17	0.023822177	0.4896666666666666	0.13270028847449	0.0809314346029863	0.0011197348113852	0.0202443587310679	0.8126822735235528		0.1319444444444444	0	0	0.0	1.0	0.2110829863191318	1.0
ENSG00000010244	32367846	chr17	0.29206142	0.0670666666666666	0.394938488380355	0.2008621998131025	0.0053456760809093	0.0287625010237546	0.8269369053227599		0.0208333333333333	0	0	0.0	1.0	0.2015993380954731	1.0
ENSG00000010244	32367924	chr17	0.015248239	0.1371	0.2863925140963655	0.1408858634277424	0.0078593104938317	0.0055453849102512	0.6821873235430282		0.0208333333333333	0	0	0.0	1.0	0.2569755421817917	1.0
ENSG00000010244	32367940	chr17	0.005662429	0.0689666666666666	0.3879015156709449	0.6273590944254762	0.7506550947682009	0.3994362683008861	0.9336398928558738			0	0	0.0	1.0	0.8735733924487851	1.0
ENSG00000010244	32369348	chr17	0.22360054	0.7112666666666666	0.4760607462577619	0.3719543556640605	0.6173627350675778	0.6566265701016606	0.97927265531262	0.4637090433420359	0.0819148936170212	0	0	0.0	0.2228564313847659	0.045918750455498	1.0
ENSG00000010244	32369378	chr17	0.41311702	0.7476333333333334	0.70845650946264	0.7269585877170929	0.7305030580063039	0.7501426082399649	0.9714483115532678	0.5122672034495712	0.4427895981087471	0	1	1.0	1.0	0.7422050225506234	1.0
ENSG00000010244	32369435	chr17	0.13153945	0.8419666666666666	0.4270987872806239	0.3064008334557502	0.3646296289503022	0.5689115632307199	0.9559986601536092		0.2394799054373522	0	0	0.0	1.0	0.9750497808843056	1.0
ENSG00000010244	32369669	chr17	0.6920357	0.1023666666666666	0.8439669766332117	0.7715763494900997	0.882908776929526	0.9060854670594712	0.9877722558634768	0.4337077537219737	0.23451536643026	0	0	0.0	0.1430653686491531	0.0009119409060681	1.0
ENSG00000010244	32369726	chr17	0.18260488	0.5689333333333334	0.2289300196753945	0.5523875688817669	0.4710012010066755	0.5094242722752256	0.951795783900681		0.1914893617021276	0	0	0.0	0.9999999997588974	0.0003590147105073	1.0
ENSG00000010244	32369796	chr17	0.034917522	0.9473666666666666	0.2536693267487975	0.4825180434021067	0.2752687337643675	0.2005453071110063	0.8690589795780865		0.1638297872340425	0	0	0.0	1.0	0.7538781562426622	1.0
ENSG00000010244	32369856	chr17	0.95267403	0.0123333333333333	0.394839498169877	0.3800903946703668	0.5469632007378579	0.6290598683400864	0.9751606431914236			0	0	0.0	1.0	6.803131604823401e-09	0.001848292595733862
ENSG00000010244	32369862	chr17	0.009379256	0.0996	0.1370624236911017	0.4931111342441019	0.2747384085168885	0.187237131520118	0.926771393684143			0	0	0.0	1.0	0.7918707636974367	1.0
ENSG00000010244	32369866	chr17	0.3044096	0.0833333333333333	0.0978133875678581	0.5632556432676337	0.2108289264039169	0.0822998143713502	0.7885140308758607		0.3670212765957447	0	0	0.0	1.0	0.1716832117210078	1.0
ENSG00000010244	32369890	chr17	0.7433302	0.4833333333333333	0.2266108141283772	0.381421213138898	0.1413630437902044	0.0654663664392527	0.8808010218536024		0.8858156028368794	1	1	1.0	1.0	0.3574989748663613	1.0
ENSG00000010244	32369898	chr17	0.9765927	0.6161666666666666	0.8739948796537581	0.9877650687384856	0.9870451523678972	0.9793528913260492	0.9715763835061876	0.6148673134116251	0.952482269503546	0	1	1.0	0.0	3.931731604536999e-22	1.0783717541027806e-16
ENSG00000010244	32369944	chr17	0.35827807	0.0077666666666666	0.1495730550787125	0.4404052245286166	0.3476738604154278	0.185393473734763	0.8973498578103095		0.3295508274231678	0	0	0.0	1.0	0.9909810207114264	1.0
ENSG00000010244	32370064	chr17	0.6932594	0.3655	0.3872904885247402	0.4924103248170297	0.4202710159214689	0.2282432340673982	0.9090078440860044		0.1024305555555555	0	0	0.0	1.0	0.0098676933605008	1.0
ENSG00000010244	32370149	chr17	0.60646784	0.3125	0.4295899650808459	0.7086381859080072	0.6767086128798355	0.6257769570854362	0.9295970754280696	0.1045640932564681	0.2118055555555555	0	0	0.0	1.0	0.0146034438087664	1.0
ENSG00000010244	32370185	chr17	0.3225456	0.0139	0.2764511550048561	0.5270418023858493	0.4061282321732333	0.0945673966501606	0.894226237278319			0	0	0.0	1.0	0.7715689340806146	1.0
ENSG00000010244	32370226	chr17	0.022829866	0.0	0.0442691412702589	0.3153916454585118	0.0399773085707531	0.0086335281638364	0.7984047168036078			0	0	0.0	1.0	0.4821371189150624	1.0
ENSG00000010244	32370296	chr17	0.41012058	0.1999999999999999	0.4710287963634219	0.3904595412983285	0.5556960773382081	0.467071906794765	0.9653957218349996			0	0	0.0	1.0	0.3896645027146822	1.0
ENSG00000010244	32370314	chr17	0.17275003	0.7198666666666668	0.0152140548768159	0.3367885531287313	0.1098477577132057	0.0756751544279613	0.8196095397637756		0.5427841634738186	0	0	0.0	1.0	0.5865795069284345	1.0
ENSG00000010256	48599028	chr3	0.33802238	0.0337	0.7887838624463765	0.9704461013344392	0.8728193912986909	0.9733668763236314	0.964813714531526			0	0	0.0	1.0	0.0183645142229575	1.0
ENSG00000010256	48599044	chr3	0.00056033133	0.0174666666666666	0.4534794212188962	0.4745949819230426	0.5386368327614507	0.4853331877495861	0.952936478307114			0	0	0.0	1.0	0.0303060738787796	1.0
ENSG00000010256	48599066	chr3	0.04748378	0.1484333333333333	0.3752979918021888	0.2798444059597748	0.0403017556114094	0.0245536473720888	0.6320929618620709		0.6746031746031745	0	0	0.0	1.0	0.6726641534880705	1.0
ENSG00000010256	48599171	chr3	0.09851708	0.0838333333333333	0.3588376262074979	0.3899133708330961	0.1196955710297395	0.1387328430680993	0.8959230093292339	0.2717905408096145	0.1737451737451737	0	0	0.0	1.0	0.8632090591287735	1.0
ENSG00000010256	48599661	chr3	0.12751278	0.0659	0.217979351220479	0.2603954430480276	0.2440370643141685	0.247838542198497	0.8392999480738165			0	0	0.0	1.0	0.3058780656881932	1.0
ENSG00000010256	48600110	chr3	0.2819055	0.2111	0.2423765011282727	0.4516290607515129	0.4143254667580106	0.2610931292595388	0.8859381382897966			0	0	0.0	1.0	0.1926418081938244	1.0
ENSG00000010256	48600130	chr3	0.56976163	0.0236666666666666	0.5992851020000323	0.5278662656853498	0.7256844024425202	0.7377930240507398	0.988483901755608	0.4360943001574018	0.2383720930232558	0	0	0.0	1.0	0.7693047077523553	1.0
ENSG00000010256	48600517	chr3	0.08124264	0.3755	0.4270577223747389	0.4055109652162601	0.1511967493508288	0.1747885562399812	0.747984855710582		0.5103359173126615	0	0	0.0	1.0	0.9201994343698302	1.0
ENSG00000010256	48600707	chr3	0.0351529	0.321425	0.4256212005116789	0.4289909848120692	0.603915110439204	0.6333182326561406	0.9729671923504324			0	0	0.0	1.0	0.5237175102511731	1.0
ENSG00000010256	48600725	chr3	0.18533573	0.036775	0.3592279451818793	0.4610117219423576	0.4650380097241435	0.4069345061759877	0.8922235415134276			0	0	0.0	1.0	0.7188366869327228	1.0
ENSG00000010256	48600780	chr3	0.021687876	0.4718666666666666	0.2768694138883831	0.3794979798603704	0.2004695666851542	0.2206784101220672	0.7869223603846063		0.05078125	0	1	1.0	1.0	0.1437993828656067	1.0
ENSG00000010256	48600997	chr3	0.60841286	0.0718	0.6796128055106226	0.8552768027861686	0.7916846883118955	0.6900335781588173	0.9431212806781828			0	0	0.0	1.0	0.1140415521056849	1.0
ENSG00000010256	48601042	chr3	0.14201078	0.93205	0.517215403538768	0.3992997693086287	0.5034719637594476	0.4764454616422295	0.9567961262115232	0.2674008524349783	0.075098814229249	0	0	0.0	1.0	0.062246546769665	1.0
ENSG00000010256	48601408	chr3	0.04199307	0.19395	0.5580143119014872	0.4622092598114726	0.6946639993752275	0.6438777750911951	0.9813993065005844	0.2768961527731624	0.0916334661354581	0	0	0.0	1.0	0.5129334907112939	1.0
ENSG00000010256	48601443	chr3	0.07154022	0.05305	0.2712462030471112	0.3751012855560848	0.1966483436859412	0.1890762127954705	0.9305840211264106		0.2031872509960159	0	0	0.0	1.0	0.8310218226130676	1.0
ENSG00000010256	48603621	chr3	0.036384214	0.6715	0.7872684939574232	0.7573184418672964	0.5530558926913249	0.6764452175938607	0.9610439607493352			0	0	0.0	1.0	0.0022093119723092	1.0
ENSG00000010256	48603626	chr3	0.038165666	0.5496	0.3221379840023145	0.3075547786044127	0.2262981738489846	0.2131829960551784	0.9495083161656186	0.3136985864747389	0.0725806451612903	0	0	0.0	1.0	0.0032466397464807	1.0
ENSG00000010256	48604305	chr3	0.03790704	0.5494	0.7311641253497213	0.8986556869169482	0.8718338854024685	0.4903943974987214	0.9700169934239004			0	0	0.0	1.0	0.0542962521005148	1.0
ENSG00000010256	48604386	chr3	0.21750632	0.0305	0.3746581166673612	0.2753085078984628	0.2249271897595325	0.2465384579915368	0.961894660866184	0.2135758608348871	0.1037344398340249	0	0	0.0	1.0	0.8928491234437921	1.0
ENSG00000010256	48604401	chr3	0.5203323	0.1066	1.3880403957959731e-05	0.0913187577650501	1.5991191251850037e-07	8.753405951568735e-09	0.4151824096992008		0.0541666666666666	0	0	0.0	1.0	0.1808778589408366	1.0
ENSG00000010256	48604413	chr3	0.04639057	0.7935	0.5580249160058167	0.4620855206663282	0.4737756586122407	0.4321878882928241	0.909167084538381			0	0	0.0	1.0	0.0748797344655095	1.0
ENSG00000010256	48604777	chr3	0.081507124	0.2111	0.0740941844371366	0.3271856620514857	0.0354006300832543	0.0048979903236647	0.7548699918893619		0.0486725663716814	0	0	0.0	1.0	0.1901402372887792	1.0
ENSG00000010256	48605820	chr3	0.21598497	0.5614	0.2755702479322582	0.329478639320909	0.3524947213069411	0.364533032010133	0.954518382360567	0.2698468970435384	0.3755656108597285	0	0	0.0	1.0	0.4802865681829001	1.0
ENSG00000010256	48609211	chr3	0.19213596	0.4565	0.2298803725048319	0.2919533529747414	0.2133295801969352	0.1940368962641981	0.8758407921495895	0.312303277618807	0.1506849315068493	0	0	0.0	1.0	0.0890502536373384	1.0
ENSG00000010270	38178408	chr7	0.14455351	0.10525	0.3828915005263749	0.6621643568884575	0.7589442150890924	0.4109727091977833	0.9544325174404226		0.3279220779220778	0	0	0.0	1.0	0.4763301314467014	1.0
ENSG00000010270	38207492	chr7	0.00075113773	0.0	0.1925018879393795	0.3268591232625606	0.4188091473089804	0.3866029572107013	0.9669665973138456			0	0	0.0	1.0	0.6080884107040694	1.0
ENSG00000010270	38207509	chr7	0.16354162	0.0	0.1945531976507444	0.7195420122431929	0.6321470792459079	0.6631638938518488	0.8226501225385876		0.1	0	0	0.0	1.0	0.6165398207686448	1.0
ENSG00000010270	38207524	chr7	0.016234506	0.0476	0.1790360498156807	0.2606817220713953	0.272455315773178	0.2557897373205668	0.9472426150869416		0.0416666666666666	0	0	0.0	1.0	0.9131526818269332	1.0
ENSG00000010270	38207664	chr7	0.91289663	0.35	0.5405173370351924	0.6351026654100358	0.8530638837715814	0.8116366860460278	0.9799370123155984	0.3174860060610245	0.4147727272727272	0	0	0.0	1.0	3.724737604337321e-05	0.999954251585835
ENSG00000010270	38207689	chr7	0.23987718	0.0588	0.3282943855911511	0.7157525289130624	0.5737827280863962	0.5668154306151449	0.9282673983983531			0	0	0.0	1.0	0.8976391417667746	1.0
ENSG00000010270	38207703	chr7	0.044156097	0.2353	0.5937939570834844	0.9353255593730344	0.9290317549070112	0.8734162101744178	0.981252589044324			0	0	0.0	0.9999320731539718	0.2283441630413165	1.0
ENSG00000010270	38214376	chr7	0.1974399	0.1364	0.0285340596964814	0.209996629713604	0.0231859004255616	0.0031307417881613	0.7386684248241647		0.1153846153846153	0	0	0.0	1.0	0.9417211783673016	1.0
ENSG00000010270	38214406	chr7	0.2415876	0.0968	0.3717932715557871	0.5750146528242005	0.4029559844594048	0.5198436985884695	0.9444775987608602			0	0	0.0	1.0	0.1661826152587485	1.0
ENSG00000010270	38215081	chr7	0.19623946	0.2121	0.4639175573280489	0.3688106498883247	0.4514579151782641	0.4653353155692556	0.961732958811102	0.3552299718578578	0.0384615384615384	0	0	0.0	1.0	0.6449147467291614	1.0
ENSG00000010270	38217028	chr7	0.010042357	0.1818	0.3420874740400478	0.3554226194169056	0.5391173578321098	0.5113684035020643	0.9692894752523594			0	0	0.0	1.0	0.7158255540898937	1.0
ENSG00000010270	38217040	chr7	0.119302966	0.2812	0.2346429012193384	0.2748812743434913	0.3294346728940934	0.3219809197872525	0.9513662713683702			0	0	0.0	0.9978491567551728	0.0436626731649085	1.0
ENSG00000010270	38217303	chr7	0.023709511	0.5185	0.0868211127482767	0.2566121594220412	0.0913650066396497	0.0214673708271518	0.8392995165461559		0.0384615384615384	0	0	0.0	1.0	0.7443348551241169	1.0
ENSG00000010270	38219566	chr7	0.03568219	0.28	0.4752720955841409	0.6175399559890231	0.6037418428675062	0.5941464091241334	0.9394767434648263	0.1950768298473327	0.0384615384615384	0	0	0.0	1.0	0.92799691494736	1.0
ENSG00000010270	38228821	chr7	0.021665264	0.7333	0.3860899329797637	0.4522068107905616	0.4998143365529846	0.4838786427889511	0.9154091594094068		0.074074074074074	0	0	0.0	1.0	0.1762646196958506	1.0
ENSG00000010270	38228826	chr7	0.2675807	0.64	0.6248349743536386	0.3904521180401736	0.5789961417801648	0.632755168753297	0.9784739446009948	0.5013557292349831	0.1626984126984126	0	0	0.0	1.0	0.6354110644012942	1.0
ENSG00000010270	38228836	chr7	0.023816263	0.0606	0.1654404939002856	0.0749624362729078	1.5898238270929296e-06	5.256683148389722e-07	0.527727024465234		0.6018518518518519	0	0	0.0	1.0	0.019624091208966	1.0
ENSG00000010270	38228848	chr7	0.11163326	0.0741	0.0278667680391463	0.6467632917177254	0.5135533362054558	0.2566627465587708	0.8738490912442818		0.037037037037037	0	0	0.0	1.0	0.8966561101373228	1.0
ENSG00000010270	38229931	chr7	0.019942606	0.0938	0.6052839803144331	0.938474755487508	0.5492060577006079	0.9011072895752978	0.8901103116620902		0.037037037037037	0	0	0.0	1.0	0.1881697325025045	1.0
ENSG00000010270	38230030	chr7	0.385781	0.0541	0.0722763856980425	0.1647448205157945	0.0098307074352491	0.0028978754491029	0.7264012561652662		0.3095238095238095	0	0	0.0	0.9999573752102529	0.0513201556903225	1.0
ENSG00000010270	38230150	chr7	0.2905801	0.3103	0.7191924674164097	0.4242626105514003	0.3948031290603974	0.431776183072687	0.9539891214827296	0.2568456734973615	0.2065527065527065	0	0	0.0	1.0	0.5870103535390475	1.0
ENSG00000010270	38230168	chr7	0.0064612865	0.1379	0.2882860233174386	0.3669281898470995	0.3955358831339236	0.4127704751097569	0.8733984355626141			0	0	0.0	1.0	0.0254418942034994	1.0
ENSG00000010270	38230212	chr7	0.6729852	0.0	0.757587183918857	0.7378506634694221	0.3508472701960605	0.3497675137126511	0.9370687435710894	0.431008053650729	0.2361111111111111	0	0	0.0	1.0	4.94697510855764e-05	0.9999982578628599
ENSG00000010270	38230230	chr7	0.07556103	0.1176	0.7818013928102314	0.7818853479328751	0.7040642892537794	0.4938855154094633	0.9156106446666094			0	0	0.0	1.0	0.8419228466834765	1.0
ENSG00000010270	38230325	chr7	0.010877383	0.5357	0.4760021117935881	0.6939455154084632	0.3159469347605226	0.3100121413874177	0.9247919106223588			0	0	0.0	1.0	0.6302593596870281	1.0
ENSG00000010270	38230351	chr7	0.06131984	0.0833	0.8406268437325184	0.8930553914797005	0.7636603335653633	0.5671444734302115	0.9774829083722454			0	0	0.0	1.0	0.7067870866258672	1.0
ENSG00000010270	38230402	chr7	0.18211392	0.1667	0.6250891191903506	0.8563274204342832	0.6629759459392313	0.7675024087545983	0.9761513854734508			0	0	0.0	1.0	0.2264119791295541	1.0
ENSG00000010270	38230517	chr7	0.24879019	0.1176	0.4445897484656104	0.3132733747176816	0.3375749178040972	0.3301766041506442	0.9333559216766932		0.0912698412698412	0	0	0.0	1.0	0.2141904956897584	1.0
ENSG00000010270	38230611	chr7	0.007572544	0.0	0.3530438726185834	0.5323499250098489	0.0361335997443557	0.0094220025923817	0.7891234713450367		0.1428571428571428	0	0	0.0	1.0	0.006080239971368	1.0
ENSG00000010278	6200552	chr12	0.052404918	0.1439333333333333	0.365466430668982	0.9026976153479264	0.3711968236017328	0.3979671242509915	0.9152455978029704			0	0	0.0	1.0	0.8177625685219345	1.0
ENSG00000010278	6225455	chr12	0.16140425	0.0119	0.4516153195572265	0.4145504538910721	0.4058128990694565	0.4680738973777461	0.9633480553567796	0.1015828899021952	0.1689655172413793	0	0	0.0	1.0	0.4839168474721181	1.0
ENSG00000010278	6225480	chr12	0.2871215	0.4259333333333333	0.253259989087338	0.335576451135357	0.3270321669397091	0.3299533837521228	0.9459636217887708		0.1172413793103448	0	0	0.0	1.0	0.1113954925393359	1.0
ENSG00000010278	6225504	chr12	0.013430846	0.2619	0.0021760694900157	0.1260741022245744	0.0143916250889493	0.0093957561845745	0.5584683828114146		0.0689655172413793	0	0	0.0	1.0	0.0101992887202318	1.0
ENSG00000010278	6232726	chr12	0.79584455	0.04165	0.1017168984740485	0.3553171751357692	0.2726337395956443	0.2266763329981834	0.9332190742745146	0.1809314706000668	0.1517241379310344	0	0	0.0	1.0	0.7807810118037797	1.0
ENSG00000010278	6235260	chr12	0.18341851	0.5555666666666667	0.3895317213845189	0.5546343282633989	0.6709522136738335	0.6553926030290265	0.9719654739444344	0.2036263374882301	0.1522988505747126	0	0	0.0	1.0	0.9810334410311046	1.0
ENSG00000010278	6235280	chr12	0.061522327	0.4615333333333333	0.0396392006035834	0.2139320049869332	0.0644002677203809	0.0467498529209632	0.8057900031388543		0.0344827586206896	0	0	0.0	1.0	0.2329082378865783	1.0
ENSG00000010278	6235480	chr12	0.718274	0.1179333333333333	0.108291647684982	0.1932825643132004	0.1501769756301133	0.1503180380539656	0.701751445568641		0.4080459770114942	0	0	0.0	1.0	0.5265481985234501	1.0
ENSG00000010278	6235508	chr12	0.3952024	0.0416666666666666	0.1763975930845466	0.1938909758781241	0.0979015397134439	0.0826410765751579	0.7875677095862029		0.1178160919540229	0	0	0.0	1.0	0.8677261515858619	1.0
ENSG00000010278	6235551	chr12	0.009443736	0.0579666666666666	0.1693773755692463	0.3102186871198548	0.3457979415929021	0.4033376052048504	0.8431047941581802		0.1005747126436781	0	0	0.0	1.0	0.3189517060005062	1.0
ENSG00000010278	6237812	chr12	0.58709365	0.0	0.1153005460165323	0.2638669655611461	0.2328287064022321	0.2143485323080395	0.8358899249997396		0.1178160919540229	0	0	0.0	1.0	0.9535784093239678	1.0
ENSG00000010278	6238016	chr12	0.04127624	0.1363666666666666	0.2629288716090993	0.314307052759589	0.4497276549559009	0.4238245161723784	0.9638533385366272			0	0	0.0	1.0	0.3298168848027461	1.0
ENSG00000010278	6238131	chr12	0.062022436	0.019225	0.2337213609105558	0.2698715971377747	0.3631878685868205	0.3859831688852351	0.9638569423325504	0.3321690260638072	0.1379310344827586	0	0	0.0	1.0	0.798133695601837	1.0
ENSG00000010278	6238138	chr12	0.04314073	0.1190333333333333	0.3180197180580962	0.3238579231285737	0.2650182120019755	0.2940364575051685	0.9437158468287306			0	0	0.0	1.0	0.6148356848131061	1.0
ENSG00000010278	6238213	chr12	0.3601542	0.560275	0.0469501690954666	0.2608391711640457	0.1773593824655824	0.1455417934723037	0.7262685211901477			0	0	0.0	1.0	0.1737581976357584	1.0
ENSG00000010278	6238226	chr12	0.1437438	0.2166666666666666	0.2513462210711324	0.235651026027756	0.1998223970200554	0.2101273553518604	0.9419276270843742		0.0344827586206896	0	0	0.0	1.0	0.7826470751523231	1.0
ENSG00000010292	6495203	chr12	0.18134391	0.1667	0.0900274753896871	0.823292408359859	0.1597267242506417	0.0297135384288066	0.7291664943759371		0.0769230769230769	0	0	0.0	1.0	0.3877259571513254	1.0
ENSG00000010292	6510725	chr12	0.5178371	0.1	0.1132385286792846	0.3877733989165671	0.0277416448976332	5.132785506125855e-06	0.7099081139886166		0.1785714285714285	0	0	0.0	1.0	0.4230303008564373	1.0
ENSG00000010292	6510763	chr12	0.27092028	0.3333	0.4483869063129	0.2837974755407171	0.2986508096898753	0.4859897941642501	0.9676859785287087		0.3928571428571428	0	0	0.0	1.0	0.8596620019668054	1.0
ENSG00000010292	6510778	chr12	0.0047978996	0.2222	0.192215595588386	0.1930062236644546	0.0517390302143063	0.0349618200566036	0.8718012482894063		0.0714285714285714	0	0	0.0	1.0	0.9062336456316036	1.0
ENSG00000010292	6510782	chr12	0.014427614	1.0	0.0195523381891771	0.177866541624414	0.0344024697638097	0.0215368632354472	0.850499738371475		0.1071428571428571	0	0	0.0	1.0	0.6229721732656488	1.0
ENSG00000010292	6510791	chr12	0.49565238	0.4737	0.6260086348808529	0.5	0.4693753565171273	0.4081922720900265	0.965486211152931	0.3339755805824415	0.1071428571428571	0	0	0.0	1.0	0.4670249093130321	1.0
ENSG00000010292	6510797	chr12	0.36777124	0.0	0.264026158623888	0.6968023153257753	0.649496038346246	0.5886960974132677	0.959792843482864	0.294408847371309	0.2142857142857142	0	0	0.0	1.0	0.3233524633941475	1.0
ENSG00000010292	6511125	chr12	0.09636527	0.2308	0.2250122049868513	0.3065235165670652	0.0936874474199045	0.0710004092280606	0.9010543064526304	0.3075954015871517	0.0714285714285714	0	0	0.0	1.0	0.149902476916116	1.0
ENSG00000010292	6511147	chr12	0.34715804	0.7143	0.4760857583545761	0.4240032882734394	0.1759387715783918	0.1793141437347934	0.92015931364637			0	0	0.0	1.0	0.4880291069293907	1.0
ENSG00000010292	6511185	chr12	0.025446177	0.0417	0.5107138507072309	0.5786374973303735	0.5539574590753031	0.2138425728294818	0.9071053279471984			0	0	0.0	1.0	0.3790672700830595	1.0
ENSG00000010292	6514324	chr12	0.35568818	0.1053	0.7279730108834145	0.8928142362324681	0.7916435090100862	0.1186704225614201	0.8741443556743944		0.0714285714285714	0	0	0.0	1.0	0.7394607983632346	1.0
ENSG00000010292	6514347	chr12	0.007924485	0.0526	0.7794510754525292	0.986364372783428	0.9894971565541696	0.9793782529205372	0.9917299762607684			0	0	0.0	1.0	0.035794593662449	1.0
ENSG00000010292	6514371	chr12	0.11098919	0.125	0.0150946597505981	0.2176092807288022	0.1118751793883298	0.0878084746539933	0.909399896563482			0	0	0.0	1.0	0.1353721667013591	1.0
ENSG00000010292	6514381	chr12	0.0036355616	0.2692	0.4048012715889746	0.5114781243184238	0.1673436778528217	0.0820686416319303	0.8649840000910486			0	0	0.0	1.0	0.5952173067340338	1.0
ENSG00000010292	6514504	chr12	0.25139982	0.8125	0.2308393712831816	0.5094488140361543	0.0571194496075437	0.1028688300678119	0.8672421306902621		0.0714285714285714	0	0	0.0	1.0	0.3426670682689076	1.0
ENSG00000010292	6514551	chr12	0.28554606	0.1111	0.4097615693166672	0.3367941988637237	0.4578299952581819	0.3513332562752452	0.9594897381218922			0	0	0.0	1.0	0.2725561330091908	1.0
ENSG00000010292	6514782	chr12	0.06964586	0.8095	0.2171072158303266	0.6112844187105116	0.5163111499351685	0.2391563071501573	0.9141959886089478	0.3892868010079398	0.1785714285714285	0	0	0.0	1.0	0.4701248830401046	1.0
ENSG00000010292	6514811	chr12	0.17021884	0.55	0.3054935365903774	0.3810288643883545	0.2567291940338596	0.2775156873028874	0.939763137987518		0.1428571428571428	0	0	0.0	1.0	0.5538786798927013	1.0
ENSG00000010292	6514822	chr12	0.1454192	1.0	0.1897506520842606	0.3072306474651611	0.6295789540772445	0.6320992713149556	0.9840890551114688	0.6118681347982111	0.3928571428571428	0	0	0.0	1.0	0.0766323886816315	1.0
ENSG00000010292	6514846	chr12	0.033430457	0.8571	0.6764267268904721	0.7023509441334906	0.7083249831376865	0.6855949096787929	0.9667998002921744			0	0	0.0	1.0	0.7382116016536646	1.0
ENSG00000010292	6514851	chr12	0.3100704	0.0769	0.1055639971004897	0.4428231125577316	1.776950592549226e-05	2.734335081090548e-06	0.6929237616432631		0.0714285714285714	0	0	0.0	1.0	0.1314237809172577	1.0
ENSG00000010292	6516919	chr12	0.07104345	0.16	0.5343949381764764	0.7636459953534942	0.2670635456367405	0.5108437097594466	0.9321738186844224		0.2258064516129032	0	0	0.0	1.0	0.6961129489650631	1.0
ENSG00000010292	6516928	chr12	0.12972277	0.3889	0.2321774815998126	0.4233719938384957	0.4896197414052995	0.5071249223049276	0.956065436639842		0.5	0	0	0.0	1.0	0.2131633257417875	1.0
ENSG00000010292	6517377	chr12	0.12396773	0.0769	0.5297838607236552	0.6299781701646733	0.4053411770806208	0.3100121413874177	0.9247919106223588			0	0	0.0	1.0	0.4213201682086939	1.0
ENSG00000010292	6517423	chr12	0.3039936	1.0	0.414316778103268	0.3591325149438988	0.6346753927274705	0.6713119035998019	0.9852477092586628		0.1470588235294117	0	0	0.0	1.0	0.9663121509148932	1.0
ENSG00000010292	6517609	chr12	0.30401564	0.069	0.3497960407106753	0.2644945417288714	0.1614312492011741	0.2116727189508752	0.9255267225807876			0	0	0.0	1.0	0.1718554203267508	1.0
ENSG00000010292	6517619	chr12	0.2945581	0.0	0.0961714645529558	0.3264877298965857	0.4254945409028605	0.3372307259982521	0.9520124002364182	0.3875028622810857	0.4117647058823529	0	0	0.0	1.0	0.6118234351942478	1.0
ENSG00000010292	6517635	chr12	0.13688263	0.44	0.3873854966892402	0.4383510315595883	0.5342708960698999	0.5355600718372655	0.9613035061545308		0.2647058823529412	0	0	0.0	1.0	0.5858717995493027	1.0
ENSG00000010292	6517671	chr12	0.43481207	0.1071	0.0241807588005143	0.4214125412214123	0.0166536535727324	0.0033637018236693	0.722596970492018		0.2941176470588235	0	0	0.0	1.0	0.7782447259583211	1.0
ENSG00000010292	6517791	chr12	0.5866307	0.2593	0.6526196311431383	0.5448461229592129	0.3055585715772854	0.3689133931125573	0.935207394893586	0.271681385978617	0.088235294117647	0	0	0.0	1.0	0.3059311558243089	1.0
ENSG00000010292	6517904	chr12	0.09558632	0.2222	0.457970775489626	0.3860844234103895	0.6310537509627147	0.6125041632451591	0.9752973688221088		0.1764705882352941	0	0	0.0	1.0	0.1193291788349789	1.0
ENSG00000010292	6521037	chr12	0.28160587	0.3684	0.5840011985721048	0.365439074826462	0.3128771770847556	0.3824865036790494	0.9384065502598256		0.4857142857142857	0	0	0.0	1.0	0.6812835568536989	1.0
ENSG00000010292	6521054	chr12	0.012783587	0.8824	0.285397290424739	0.2742704763981826	0.2030623489051998	0.4014035003614234	0.9600561650052843		0.2857142857142857	0	0	0.0	1.0	0.0008433185004913	1.0
ENSG00000010292	6521074	chr12	0.13422379	0.8889	0.1131382737782885	0.2637603598618743	0.3729554794338218	0.4058607351624351	0.9652640366347218		0.2857142857142857	0	0	0.0	1.0	0.1571132401921456	1.0
ENSG00000010292	6521097	chr12	0.4764038	0.0588	0.4106578690013733	0.3657212369843098	0.3096106766938732	0.3640646567982806	0.9461497915378788	0.2752948453500558	0.2285714285714285	0	0	0.0	1.0	0.4342235650448904	1.0
ENSG00000010292	6521846	chr12	0.03324592	0.1304	0.6652231751092279	0.9272028063175414	0.938312323724091	0.86354900952269	0.9398929750379033		0.1111111111111111	0	0	0.0	1.0	0.0616496125255675	1.0
ENSG00000010292	6521859	chr12	0.73718315	0.6087	0.5319474112760909	0.5417089531766527	0.7111105812558601	0.6936978541695479	0.9707461724209012	0.5922571737956015	0.5277777777777778	0	1	1.0	1.0	0.1865760995922608	1.0
ENSG00000010292	6521863	chr12	0.58800083	0.3889	0.5255435783951888	0.3984947065831513	0.259055917402171	0.3011741732979855	0.9390590454533968	0.412111186111297	0.3888888888888889	0	1	1.0	0.9980587878927042	0.0043577195520506	1.0
ENSG00000010292	6521880	chr12	0.02071463	0.84	0.2115356616697974	0.3550208284384104	0.044812906080714	0.0507118625172428	0.8330118132690703		0.0833333333333333	0	0	0.0	1.0	0.2068432403030261	1.0
ENSG00000010292	6521922	chr12	0.4295345	0.4444	0.1307555947262487	0.096614647815438	0.0044483845009238	0.0095946927721931	0.8126865560463282		0.3783783783783784	0	0	0.0	1.0	0.1616372162866908	1.0
ENSG00000010292	6522026	chr12	0.09426347	0.0952	0.0478050996389851	0.3236839316795296	0.0037486929594878	3.450564987026279e-06	0.6574949604729686		0.1891891891891892	0	0	0.0	1.0	0.5518688797579776	1.0
ENSG00000010292	6522993	chr12	0.65139323	0.0	0.4460254048321743	0.2563401218115192	0.3480185621459374	0.5056314832070512	0.9741645009292426	0.1015482639522869	0.2307692307692307	0	0	0.0	1.0	0.8911713985718027	1.0
ENSG00000010292	6523323	chr12	0.41027698	0.0303	0.1885872849198136	0.3850384934997907	0.5290978280903597	0.5314455872463378	0.9682909016809244	0.5397819440760215	0.175	0	0	0.0	1.0	0.1542957040354188	1.0
ENSG00000010292	6525615	chr12	0.016302908	0.2941	0.0447110859293089	0.0811437053054239	2.190814068508285e-07	1.805597977531775e-08	0.5570268111052654		0.073170731707317	0	0	0.0	1.0	0.0861199470611275	1.0
ENSG00000010292	6525625	chr12	0.2435162	0.8286	0.3797321800320862	0.2291287941492812	0.1448046562839935	0.2594490588435129	0.9378096575597552			0	0	0.0	1.0	0.6067257492526754	1.0
ENSG00000010292	6526100	chr12	0.2693018	0.2917	0.4675938290621645	0.6939623942832511	0.1889801783741665	0.2908031596078609	0.9087347780797356		0.6097560975609756	0	0	0.0	1.0	0.4516056771872486	1.0
ENSG00000010292	6526142	chr12	0.47281867	0.0	0.4202213953716945	0.4328518433634047	0.5689705978114884	0.662014624965088	0.976371572443448	0.1419339513826338	0.1707317073170731	0	0	0.0	1.0	0.3780574318070208	1.0
ENSG00000010292	6526190	chr12	0.19487447	0.95	0.3992882495317312	0.3380984319005472	0.4750667217262226	0.4406640973407716	0.964898010997013	0.304671691122375	0.073170731707317	0	0	0.0	1.0	0.4470519708514429	1.0
ENSG00000010292	6526331	chr12	0.24063492	0.0606	0.2109091137524464	0.6478028500214186	0.0692635258089251	0.0177005231782166	0.7734194107688895		0.073170731707317	0	0	0.0	1.0	0.9124500446651986	1.0
ENSG00000010292	6526359	chr12	0.081782	0.88	0.3934600981397157	0.3100108011902401	0.4222252600041049	0.4790776477164845	0.9669642925793722		0.1219512195121951	0	0	0.0	1.0	0.8863752226687484	1.0
ENSG00000010292	6526463	chr12	0.25940531	0.2105	0.021925629388593	0.3052335959778079	0.1335005003983603	0.1068805049142105	0.8988155974536031		0.1428571428571428	0	0	0.0	1.0	0.481588446572921	1.0
ENSG00000010292	6526498	chr12	0.19063845	0.24	0.2983202236766521	0.3003893672850847	0.1439798183509868	0.1995514472115322	0.9232819213993914			0	0	0.0	1.0	0.3768626245914967	1.0
ENSG00000010292	6526566	chr12	0.05155766	0.9259	0.2612265843809376	0.3618992957616527	0.260447876681636	0.2325123311309259	0.9272719477716342		0.1777777777777777	0	0	0.0	1.0	0.1049563682460438	1.0
ENSG00000010292	6526597	chr12	0.13541564	0.3438	0.5	0.5559237573687884	0.5463865462260812	0.1794506242931243	0.9230077847287644		0.1555555555555555	0	0	0.0	1.0	0.4162111714969877	1.0
ENSG00000010292	6526610	chr12	0.35845655	0.125	0.3210590362417804	0.3869634049076028	0.7361130204405594	0.778164968278601	0.9863878867587926	0.3019859129614564	0.0888888888888888	0	0	0.0	1.0	0.0613503511216597	1.0
ENSG00000010292	6526930	chr12	0.2500275	0.5	0.3779992672327059	0.8369420700073233	0.4165150883163471	0.0130903310325822	0.7703026107445702		0.0666666666666666	0	0	0.0	1.0	0.8229937125754168	1.0
ENSG00000010292	6527030	chr12	0.2825728	0.8378	0.1343943020322555	0.4387333401888679	0.0917620969422663	0.0208176986639269	0.8291530114011763		0.0444444444444444	0	0	0.0	1.0	0.8185168815789251	1.0
ENSG00000010292	6527043	chr12	0.05488806	0.96	0.4364318100604503	0.365141912659401	0.4271919344252559	0.4876497550605116	0.9463381205305124		0.1333333333333333	0	0	0.0	1.0	0.2283588869305756	1.0
ENSG00000010292	6527792	chr12	0.14254235	0.5385	0.4180240241257016	0.7750600182595492	0.6554235845464672	0.8221705027821011	0.968166531189004		0.5555555555555556	0	0	0.0	1.0	0.1444182499280088	1.0
ENSG00000010292	6527838	chr12	0.16980967	0.1538	0.5	0.3606565853221434	0.2170315331877086	0.1779537859824962	0.9194016538260388			0	0	0.0	1.0	0.3857040244040309	1.0
ENSG00000010292	6527851	chr12	0.49547458	0.0323	0.2077391145038143	0.8006241895035842	0.0728859775836112	0.0044582585243881	0.7485164876935319		0.1956521739130435	0	0	0.0	1.0	0.0437050847847733	1.0
ENSG00000010292	6527878	chr12	0.29296762	0.5263	0.1369183456274	0.3742267005370294	0.0211472978435763	0.0028407505617793	0.7512198323819868		0.5217391304347826	0	0	0.0	1.0	0.1564095379443303	1.0
ENSG00000010292	6527972	chr12	0.054438293	0.8919	0.2103955148825488	0.3083527740575658	0.1835251550385743	0.2025758693401287	0.935011534427114		0.8260869565217391	0	0	0.0	1.0	0.7997277687158072	1.0
ENSG00000010292	6527976	chr12	0.10664191	0.0789	0.4386530971548299	0.5173950384317652	0.3021633612886348	0.2888791880598104	0.9379864395455584		0.0652173913043478	0	0	0.0	1.0	0.1506886469401361	1.0
ENSG00000010292	6528016	chr12	0.015232623	0.119	0.3201662920589576	0.8088156623884322	0.7153981477211184	0.3718272599143826	0.9276470485320082			0	0	0.0	1.0	0.3177304667928732	1.0
ENSG00000010292	6528043	chr12	0.122214004	0.2	0.0051965077505374	0.2644935624615165	0.1850058725242884	0.1169689052122439	0.9129620982584592		0.108695652173913	0	0	0.0	1.0	0.0991073471149668	1.0
ENSG00000010292	6528250	chr12	0.0008046508	0.6957	0.4609288718002453	0.3301867871456344	0.185657956414027	0.1190821505571375	0.9057713063515632			0	0	0.0	1.0	0.7268440477899497	1.0
ENSG00000010292	6528301	chr12	0.46615273	0.0938	0.238797473671862	0.2940188267868074	0.1128318051874091	0.44469616440189	0.9559485558882864	0.3927925091426889	0.1458333333333333	0	0	0.0	1.0	0.9417594660341848	1.0
ENSG00000010292	6528309	chr12	0.71349776	0.0263	0.3011026224158476	0.1814410581325647	0.0537786485391984	0.049897151255336	0.8867689317823618	0.6383095645351099	0.8125	0	0	0.0	1.0	0.2900496475831997	1.0
ENSG00000010292	6528687	chr12	0.4087228	0.0256	0.0741843176203765	0.1908163048020532	0.1670678316456567	0.452467433675454	0.96656335866003	0.3134359621883028	0.125	0	0	0.0	1.0	0.1110100186082087	1.0
ENSG00000010292	6528710	chr12	0.025695419	0.2	0.0981483761150874	0.2153622677903941	0.0296036369551422	0.0218831294321813	0.8263001537547934		0.1020408163265306	0	0	0.0	1.0	0.3351530032502038	1.0
ENSG00000010292	6528728	chr12	0.4536384	0.027	0.2969695010574757	0.3068580172303109	0.0842720542572242	0.0859777205451961	0.8875175998780646			0	0	0.0	1.0	0.939138593339644	1.0
ENSG00000010292	6528747	chr12	0.21385571	0.6667	0.5898649028652817	0.4926885756534159	0.6880753533325322	0.7184364215865736	0.9810704233784658	0.3227483572584952	0.0833333333333333	0	0	0.0	1.0	0.6939190870880731	1.0
ENSG00000010292	6528831	chr12	0.5591012	0.25	0.0709294997277796	0.2126486852083032	0.0062370703931936	0.0981463432120915	0.8532419358396739		0.1041666666666666	0	0	0.0	1.0	0.1620732912730957	1.0
ENSG00000010292	6528994	chr12	0.3162411	0.8333	0.323904375108208	0.2462088243212858	0.113727924012789	0.4868167222462324	0.964149462787686		0.392156862745098	0	0	0.0	1.0	0.7062188194912262	1.0
ENSG00000010292	6529513	chr12	0.06783545	0.0938	0.0566696143159547	0.4929367878666484	0.0283198268832789	0.0164325786009585	0.7713231165955616		0.14	0	0	0.0	1.0	0.3297850798172955	1.0
ENSG00000010292	6529539	chr12	0.36976033	0.4583	0.4723514660298596	0.467941601195724	0.5	0.559129777252899	0.9687872858723928	0.2266722003548312	0.26	0	0	0.0	1.0	0.1411029441661146	1.0
ENSG00000010292	6529547	chr12	0.0068632364	1.0	0.3241963081224326	0.4013241544430164	0.2753214228392272	0.2767183288480757	0.9381866051028256		0.14	0	0	0.0	1.0	0.8948360108394107	1.0
ENSG00000010292	6529776	chr12	0.8137603	0.0606	0.1325466835538261	0.6921013744714642	0.2052945466486382	0.0390409677903704	0.8318819868936929		0.64	0	0	0.0	1.0	0.7593921580512083	1.0
ENSG00000010292	6529795	chr12	0.13277863	0.2759	0.1355214297739354	0.3292454282971163	0.2742579839057044	0.2958556694552413	0.9412889305327368		0.14	0	0	0.0	1.0	0.9045925721687263	1.0
ENSG00000010292	6529855	chr12	0.017786885	0.25	0.3430768798357022	0.3553105679729575	0.2319407326251154	0.2168115675257253	0.9243566633344952			0	0	0.0	1.0	0.1625668063857557	1.0
ENSG00000010292	6529864	chr12	0.23909727	0.1143	0.4254720089558264	0.4341761405188347	0.0933193043266368	0.0967649763613201	0.8906428229681391			0	0	0.0	1.0	0.9048143386034796	1.0
ENSG00000010292	6529876	chr12	0.0585739	0.1176	0.2894829463927514	0.2487424815896116	0.2736062850762966	0.2636904649240451	0.9482964682613556		0.1346153846153846	0	0	0.0	1.0	0.0415478447231676	1.0
ENSG00000010292	6529880	chr12	0.6887953	0.0882	0.0250497556278718	0.1839040363817523	0.0257629586137804	0.0206378195176125	0.837481392649099		0.1346153846153846	0	0	0.0	1.0	0.3041171754394398	1.0
ENSG00000010292	6530807	chr12	0.1364415	0.0625	0.4092920636789736	0.3150528347051584	0.0044395167232474	0.0049358145809191	0.7271218555086715		0.25	0	0	0.0	1.0	0.1102894756795479	1.0
ENSG00000010292	6530957	chr12	0.1553198	0.9318	0.7047289407737669	0.6478446572728285	0.3751267144189006	0.367477157611299	0.9601527949518562		0.1071428571428571	0	0	0.0	1.0	0.8097835802588627	1.0
ENSG00000010292	6530963	chr12	0.09531977	0.0	0.0275517497525942	0.3317158427214552	0.392728153733769	0.2570117809984185	0.7875287742393021			0	0	0.0	1.0	0.24742218612398	1.0
ENSG00000010292	6531008	chr12	0.0628109	0.0625	0.0218422328793094	0.1171240389101374	0.0196730682762799	0.0177222052927901	0.8540791104199277		0.9649122807017544	0	0	0.0	1.0	0.5073441187872147	1.0
ENSG00000010292	6531036	chr12	0.02863736	0.1667	0.0498398094958192	0.5155252043306591	0.4951966369127352	0.4965371010768907	0.7311050794280298		0.1052631578947368	0	0	0.0	1.0	0.6699211831663385	1.0
ENSG00000010292	6531344	chr12	0.02208209	1.0	0.3780964837376959	0.2633420228208633	0.0899068054048186	0.0778849612643007	0.8980183634865868			0	0	0.0	1.0	0.0206220524439299	1.0
ENSG00000010292	6531356	chr12	0.1389077	0.102	0.5	0.6620680147447788	0.2527398683119508	0.401271779220629	0.9214524500643416		0.2068965517241379	0	0	0.0	1.0	0.7615522944864741	1.0
ENSG00000010292	6531368	chr12	0.013188183	0.0426	0.0145695125518868	0.267040646921543	0.0121608680004878	0.0041372353373597	0.7504666499264837		0.0862068965517241	0	0	0.0	1.0	0.3892288632273868	1.0
ENSG00000010292	6531457	chr12	0.23911774	0.0889	0.1103219760569368	0.4039114215982494	0.1573004073771096	0.1327837281551567	0.9108155693429526			0	0	0.0	1.0	0.2628079010585588	1.0
ENSG00000010292	6531586	chr12	0.0008119106	1.0	0.6265360123202257	0.4854550330338323	0.3370288972921716	0.2590522681816228	0.9202982611740896			0	0	0.0	1.0	0.2898571395869378	1.0
ENSG00000010292	6531607	chr12	0.043761708	0.3846	0.2491662809766698	0.2813459821804527	0.1719972049823146	0.1558759464215451	0.9241778766983416		0.2698412698412698	0	0	0.0	1.0	0.6107658245207463	1.0
ENSG00000010292	6531616	chr12	0.21032067	0.1698	0.209812381099664	0.2776282094510682	0.1962504841488999	0.1807579129818367	0.9224986672391992			0	0	0.0	1.0	0.7423641316707921	1.0
ENSG00000010292	6531630	chr12	0.015110481	0.0303	6.228389239235501e-07	0.1062604047173864	7.29175251805529e-08	0.0055927187177187	0.7277895956420465		0.0476190476190476	0	0	0.0	1.0	0.1039392574886667	1.0
ENSG00000010292	6531726	chr12	0.29193932	1.0	0.1681337302572196	0.0950557464681492	0.0034394803708887	0.0450089417086289	0.8716055190910982		0.421875	0	0	0.0	1.0	0.8536042510841042	1.0
ENSG00000010292	6531794	chr12	0.86236894	0.5294	0.6321418365841125	0.8269859186069372	0.6220088652125196	0.7256200113397988	0.9455315140841746		0.5625	0	0	0.0	1.0	0.5246848886145645	1.0
ENSG00000010292	6531867	chr12	0.21340032	0.0732	0.6140108924072735	0.9824785961173168	0.9951439599540765	0.6574923393499872	0.9640019363790971			0	0	0.0	1.0	0.5506569808278361	1.0
ENSG00000010292	6531872	chr12	0.89023095	0.18605	0.2500684076150388	0.6367040204450076	0.1777209142930235	0.0383541124832128	0.853933031857887		0.703125	0	0	0.0	1.0	0.3145660455731746	1.0
ENSG00000010361	49806916	chr19	0.37436664	0.5087666666666667	0.0051910399196236	0.2284900028818602	0.0484430477977825	0.0007504443861959	0.6265912126784303		0.2303703703703703	0	0	0.0	1.0	0.2834324931352265	1.0
ENSG00000010361	49806930	chr19	0.18283547	0.9603142857142856	0.5161748554083799	0.5861216701872719	0.6944643539785068	0.7459731328978181	0.9823601675358324		0.940648148148148	0	0	0.0	1.0	0.5272606808444446	1.0
ENSG00000010361	49806946	chr19	0.00027712583	0.0	0.1600009532556995	0.0698743150114784	0.0234531106006714	0.1980444488654497	0.8949752453808387			0	0	0.0	1.0	0.7660259537129126	1.0
ENSG00000010361	49806956	chr19	0.6402275	0.1450999999999999	0.4086387754911365	0.3493095428123725	0.6550010837617779	0.7011447161326714	0.9887579671570688	0.6465929483326819	0.8497863247863249	0	0	0.0	1.0	0.1894941956491429	1.0
ENSG00000010361	49807015	chr19	0.49920607	0.6900000000000001	0.5819729328015626	0.427516661251789	0.7446525215324845	0.7670126735031939	0.9907868530207796		0.2746913580246913	0	0	0.0	1.0	0.485375491464728	1.0
ENSG00000010361	49807123	chr19	0.3212053	0.5509333333333334	0.6032985716286345	0.4989936076077981	0.677301137663638	0.7337240234582095	0.9895624461560036		0.391358024691358	0	0	0.0	1.0	0.1086916940959246	1.0
ENSG00000010361	49807129	chr19	0.872067	0.3523799999999999	0.4553841485347365	0.6168548106810905	0.7160845695251016	0.7289558346639862	0.9811425282177122	0.5733609506635403	0.3546296296296296	0	1	1.0	0.0352972169725571	0.008560073739477	1.0
ENSG00000010361	49807151	chr19	0.12561966	0.2859666666666666	0.4290344764431094	0.3009539702009959	0.3728256295503102	0.4010732629100063	0.9470786733785824			0	0	0.0	1.0	0.1106436761672009	1.0
ENSG00000010361	49807289	chr19	0.1076975	0.0928571428571428	0.2168604787672811	0.2289721323731059	0.0887048743789286	0.1031093771815573	0.8234591201784964		0.2357142857142856	0	0	0.0	1.0	0.0115618437502222	1.0
ENSG00000010361	49807297	chr19	0.886055	0.8390333333333334	0.4944469647072339	0.6961906860965745	0.7605828630972393	0.7289264062272032	0.9211798557378424	0.1716397722685414	0.1965608465608465	0	0	0.0	0.0159288988673498	0.002368919591386	1.0
ENSG00000010361	49807354	chr19	0.07112905	1.0	0.2330458257082346	0.2740566639968981	0.1920546050688158	0.1814167684301786	0.8985671170680405		0.4344827586206897	0	0	0.0	1.0	0.7153640638993868	1.0
ENSG00000010361	49808452	chr19	0.124780715	0.0065	0.1054670844316896	0.427294212051108	0.0375782005800553	0.0292146686725504	0.7286181830239112		0.1313218390804597	0	0	0.0	1.0	0.6617767461695905	1.0
ENSG00000010361	49808475	chr19	0.8071073	0.0412666666666666	0.0679127978234224	0.1342601341135945	0.0121896953353794	0.0057036869974613	0.5944241847995629		0.3111111111111111	0	0	0.0	1.0	0.6437937571231851	1.0
ENSG00000010361	49808617	chr19	0.86190784	0.225	0.2846352893099904	0.4298944493566655	0.3254414753436513	0.1866014110162059	0.860652854705453		0.4620689655172413	0	0	0.0	1.0	0.2559008716922966	1.0
ENSG00000010361	49808726	chr19	0.014606869	0.8166800000000001	0.3046904854531207	0.2930255665611694	0.4294660701541347	0.4443250213827586	0.962025666730834		0.0969827586206896	0	0	0.0	1.0	0.9708980409126512	1.0
ENSG00000010361	49808764	chr19	0.42670783	0.60182	0.3385299478822676	0.3265393886369075	0.2902751192830816	0.543395354007735	0.9826788808621036	0.5758502229646196	0.2428160919540229	0	0	0.0	1.0	0.0222355483729238	1.0
ENSG00000010361	49808792	chr19	0.2622378	0.3571499999999999	0.1624677278316625	0.1727644757092147	0.1555956043978832	0.2624682588814124	0.9263691887823108	0.3336580403749116	0.0797413793103448	0	0	0.0	1.0	0.1536668846669646	1.0
ENSG00000010361	49809234	chr19	0.6713325	0.09762	0.3942705201239631	0.3104771595197724	0.2418177756544588	0.2885086363677512	0.9560891671825889			0	0	0.0	1.0	0.730381391601103	1.0
ENSG00000010361	49809240	chr19	0.17047884	0.25238	0.1013242029007005	0.0534164943129481	0.0037943748302261	0.0589303577010772	0.9037578872409052			0	0	0.0	1.0	0.3728967772205841	1.0
ENSG00000010361	49809422	chr19	0.11197363	0.075	0.5140769213793841	0.3210277780161245	0.5413625023201967	0.6411469786784889	0.9680127807582224		0.4146825396825397	0	0	0.0	1.0	0.6465202269311983	1.0
ENSG00000010361	49811397	chr19	0.5557329	0.01904	0.4533720654367771	0.3597700919194918	0.3428520582621839	0.3867939876487576	0.9009302517650792	0.2668261385885861	0.3059523809523809	0	0	0.0	1.0	0.2169471788157272	1.0
ENSG00000010361	49811410	chr19	0.1486498	0.15882	0.3521267849508777	0.4965243641103518	0.5724915108499717	0.5828424191374625	0.9253701357848704			0	0	0.0	1.0	0.6027606320604211	1.0
ENSG00000010361	49811415	chr19	0.2702496	0.409625	0.0154965226557235	0.2829554666086603	0.4556390445836358	0.4702336344564205	0.96910477364906	0.3496956318686095	0.1339285714285714	0	0	0.0	1.0	0.7722053869306025	1.0
ENSG00000010361	49811433	chr19	0.67560446	0.11805	0.4545394509791341	0.494945923854991	0.6194420206576476	0.6611721040134124	0.9839931411760042	0.3135534173754486	0.0803571428571428	0	0	0.0	1.0	0.9621840298440792	1.0
ENSG00000010361	49811638	chr19	0.45569873	0.916675	0.3122627476607284	0.32252684325526	0.4847427018814949	0.4672390626493301	0.9672399164316944	0.2097875128582041	0.0982142857142857	0	0	0.0	1.0	0.9432243613554998	1.0
ENSG00000010361	49811649	chr19	0.2676873	0.493525	0.4546642563988077	0.4505828885136652	0.5487422083512856	0.5930432370841255	0.954880124450863	0.4475208722630699	0.5328571428571429	0	0	0.0	1.0	0.124910844109997	1.0
ENSG00000010361	49811672	chr19	0.35872847	0.02858	0.0803215694660274	0.1922510255104576	0.0817775201290267	0.0665899726367189	0.8696451391005171			0	0	0.0	1.0	0.5825917075176221	1.0
ENSG00000010361	49811676	chr19	0.29897422	0.17368	0.0715257746896895	0.2914625578803031	0.2101591096828173	0.0437176588637993	0.7918984743482148		0.099537037037037	0	0	0.0	1.0	0.290347817633532	1.0
ENSG00000010361	49811685	chr19	0.2665525	0.10154	0.0963548163488987	0.2475481155633159	0.1587294215738673	0.1467338855325753	0.8948623759801198	0.3428735912167925	0.157716049382716	0	0	0.0	1.0	0.6870245880416552	1.0
ENSG00000010361	49812278	chr19	0.09108055	0.1272666666666666	0.5156287103348699	0.5752597574534284	0.6921880687581496	0.7631105932920015	0.981688044385754	0.2452260277066188	0.1330246913580246	0	0	0.0	1.0	0.4939030826240585	1.0
ENSG00000010361	49812618	chr19	0.08723794	0.4074	0.4737464579593742	0.3507058139189746	0.3957623002298635	0.3939714620270809	0.9512046336830444			0	0	0.0	1.0	0.7579048060946803	1.0
ENSG00000010361	49812648	chr19	0.22839808	0.15	0.3433677674463447	0.2477939877453413	0.2595809047764439	0.2746065609380374	0.866696795101075		0.4384615384615384	0	0	0.0	1.0	0.7343681284768531	1.0
ENSG00000010361	49813125	chr19	0.5215808	0.0	0.4199450815258403	0.3889604273193074	0.747998246366969	0.790130626156274	0.9927640438215782	0.343190512626658	0.25	0	0	0.0	1.0	0.6888900432910989	1.0
ENSG00000010361	49813143	chr19	0.121773854	0.95	0.4648487848598308	0.3440216473432487	0.4343546593135696	0.4432919305420557	0.9703363996962948			0	0	0.0	1.0	0.9589729755328178	1.0
ENSG00000010361	49813153	chr19	0.070318915	0.20334	0.3902625206060555	0.260315541860901	0.2634915623407721	0.2648555531158586	0.928410354719666		0.0454545454545454	0	0	0.0	1.0	0.3892276286564559	1.0
ENSG00000010810	111661388	chr6	0.03652475	0.0	0.2576188005116155	0.5223677226083486	0.2199936705674947	0.0318403608957298	0.8021441204329196			0	0	0.0	1.0	0.9227190201278236	1.0
ENSG00000010810	111661473	chr6	0.064837396	0.34668	0.3084664187980545	0.2176465953254871	0.059877442226301	0.0459760734144867	0.5892145744472597		0.2724567099567099	0	0	0.0	1.0	0.2856047298894962	1.0
ENSG00000010810	111661532	chr6	0.36261016	0.2	0.0887042259844239	0.2578885723015086	0.1725348836859121	0.1758213977193392	0.7945545707343773		0.194083694083694	0	0	0.0	1.0	0.0045344709821565	1.0
ENSG00000010810	111661537	chr6	0.15113194	0.8458400000000001	0.2660957636911299	0.2092014727491349	0.1450523218510221	0.1413256443379225	0.8657244763186812		0.1739718614718614	0	0	0.0	1.0	0.8438321045047688	1.0
ENSG00000010810	111661560	chr6	0.77902734	0.249975	0.3105406514863578	0.3461744459258528	0.1458201919931849	0.1673536127577091	0.8536971780146956		0.6296536796536796	0	0	0.0	1.0	0.478375122467407	1.0
ENSG00000010810	111661602	chr6	0.96370065	0.065	0.0778766955742521	0.2568342536097762	0.1625659186129727	0.0717772880560126	0.8881527349577745		0.5692640692640693	1	0	1.0	1.0	0.3915150592460178	1.0
ENSG00000010810	111661618	chr6	0.92040443	0.0	0.5065894291044418	0.5489038315419656	0.6612484873323841	0.6833664577844346	0.974799970191522			1	0	1.0	1.0	1.2979365154301333e-12	3.54606576634939e-07
ENSG00000010810	111661788	chr6	0.054377615	0.0428599999999999	0.288438982143207	0.2344339255853136	0.2389949249914881	0.2299979961912799	0.8403921119431782	0.2077688347605194	0.1979797979797979	0	0	0.0	1.0	0.5415843044696791	1.0
ENSG00000010810	111661836	chr6	0.3856211	0.35756	0.5350188030644161	0.5949362988548531	0.6484617134138628	0.6750109059738622	0.9482546277229262	0.4524810085019657	0.3420454545454545	0	0	0.0	1.0	0.17429242325105	1.0
ENSG00000010810	111661884	chr6	0.80916417	0.3	0.6053223740965799	0.4999066508185298	0.5612154681988364	0.5875117744574161	0.968488604433878	0.6446755953370411	0.4818181818181818	0	0	0.0	1.0	0.4457725575648401	1.0
ENSG00000010810	111661941	chr6	0.21191005	0.0333399999999999	0.0536491825099023	0.1740309369550605	0.01036629878134	0.0023284401177475	0.7969467903305181		0.1952380952380952	0	0	0.0	1.0	0.0295532658265313	1.0
ENSG00000010810	111694379	chr6	0.085023604	1.0	0.2119452305158664	0.2632755933862606	0.3180561495331859	0.2938600236644128	0.9394965060251048		0.1952380952380952	0	0	0.0	1.0	0.4166430388165962	1.0
ENSG00000010810	111694398	chr6	0.0491632	0.86155	0.3918240766440989	0.3028511230535131	0.2735138745155933	0.2475092560096488	0.9230037439862964		0.2317460317460317	0	0	0.0	1.0	0.2322712065044259	1.0
ENSG00000010810	111694425	chr6	0.3561228	0.0	0.1809272907328154	0.2140058490591209	0.079646208465526	0.0449150399609631	0.8645120876603951			0	0	0.0	1.0	0.5343057064423102	1.0
ENSG00000010810	111694445	chr6	0.5518363	0.02222	0.3326090399338403	0.2763471463373711	0.2481252926088111	0.2723348460250456	0.9517426727837468	0.1735990968594246	0.3226190476190476	0	0	0.0	1.0	0.926509602305822	1.0
ENSG00000010810	111694464	chr6	0.06016047	0.0	0.201648319689108	0.4179261211036911	0.2849884076762333	0.2488965275359058	0.8560447113730177		0.2720238095238095	0	0	0.0	1.0	0.4986479599219567	1.0
ENSG00000010810	111696282	chr6	0.22895351	0.05714	0.009219597870856	0.1096086327246363	0.0099797563852184	0.0042276965060026	0.6579214015451297		0.1476190476190476	0	0	0.0	1.0	0.8026899839928013	1.0
ENSG00000010810	111696413	chr6	0.037416946	0.791675	0.3281972153287181	0.2135405491845235	0.0362142936912353	0.0257893591797265	0.6821894890671215		0.2958333333333333	0	0	0.0	1.0	0.5506867326622981	1.0
ENSG00000010810	111696421	chr6	0.40630203	0.0	0.4105488618861805	0.3228733797653343	0.4485088734466343	0.5143464690933028	0.9605693070427448	0.2621654064195939	0.3936507936507936	0	0	0.0	1.0	0.1362421014472521	1.0
ENSG00000010810	111696441	chr6	0.037016727	0.05	0.032328288215318	0.1729991238113596	0.0088617107207492	0.0104064356116911	0.8021442974578408		0.6297619047619047	0	0	0.0	1.0	0.0092698210344415	1.0
ENSG00000010810	111700138	chr6	0.5307504	0.1	0.5993666091304849	0.517772862569152	0.5161741817864829	0.5404112087772651	0.9809231052882852	0.2236141629867992	0.238095238095238	0	0	0.0	1.0	0.0691845481845254	1.0
ENSG00000010810	111702915	chr6	0.029187571	0.0625	0.0370026898152873	0.2391421007474774	0.0417575503745425	0.0158179919571335	0.828857761171959		0.3285714285714285	0	0	0.0	1.0	0.9599589151399728	1.0
ENSG00000010810	111702956	chr6	0.052592337	0.57195	0.1651788416351491	0.2335142375188643	0.1978152158624827	0.1824828195112166	0.9157570214158168			0	0	0.0	1.0	0.0732334700903336	1.0
ENSG00000010810	111702961	chr6	0.03954581	0.03125	0.2610885479476992	0.3182847278705862	0.1822824447002133	0.214972750146181	0.9369950284629152		0.2666666666666666	0	0	0.0	1.0	0.8906265314016308	1.0
ENSG00000010810	111702979	chr6	0.03659012	0.0	0.0601685914499485	0.2704329734546352	0.1310792061346637	0.0538476692638275	0.8664400445664473		0.5055555555555555	0	0	0.0	1.0	0.9330540792377088	1.0
ENSG00000010810	111702989	chr6	0.20046857	0.158325	0.2510792674074116	0.2233223605817458	0.30550358460228	0.4759390602700926	0.9741478972309618		0.3	0	0	0.0	1.0	0.4797496202193903	1.0
ENSG00000010810	111704008	chr6	0.082165584	0.027775	0.4235206972614082	0.5609947452573585	0.2400114626463476	0.4593935835532736	0.8038836456144878		0.7625	0	0	0.0	1.0	0.4997156967379754	1.0
ENSG00000010810	111704087	chr6	0.10417582	0.17045	0.254604782833418	0.398327577584349	0.3960148973494274	0.356207003494986	0.8696769477557469		0.2111111111111111	0	0	0.0	1.0	0.9819225328276094	1.0
ENSG00000010810	111707940	chr6	0.276356	0.0147	0.2338557034508198	0.234199471924348	0.1324306622644135	0.1010813523745418	0.9011259284873082			0	0	0.0	1.0	0.3435571651223654	1.0
ENSG00000010810	111707977	chr6	0.042314947	0.875	0.4070006447400008	0.3154381900058659	0.5142797745099743	0.5208476369089226	0.9743668216319984		0.15	0	0	0.0	1.0	0.7304811172653856	1.0
ENSG00000010810	111714353	chr6	0.45169973	0.016675	0.3143430861455802	0.6356451077254752	0.7030919853106705	0.3726176921238774	0.9173984446032588		0.275	0	0	0.0	1.0	0.1989432102307738	1.0
ENSG00000010810	111714392	chr6	0.10031082	0.0	0.0895733533058045	0.2004281959356736	0.1012009564355038	0.0867016414432082	0.9025254089118588			0	0	0.0	1.0	0.7268448665285849	1.0
ENSG00000010810	111714416	chr6	0.54109967	0.03125	0.1163285127515359	0.1505008648444865	0.0121166241396117	0.0066452389066031	0.7797353213349743			0	0	0.0	1.0	0.4299045321606783	1.0
ENSG00000010810	111714438	chr6	0.4610036	0.3444333333333333	0.2224014218042353	0.1807303373203725	0.1046144373677467	0.0827304528128209	0.8614905190327923			0	0	0.0	1.0	0.7116258665906747	1.0
ENSG00000010810	111719849	chr6	0.53291136	0.2083333333333333	0.2280319760248375	0.1833442141886523	0.1274910856188581	0.1873460463860415	0.9234316310894592		0.225	0	0	0.0	1.0	0.2380252731856008	1.0
ENSG00000011009	23792693	chr1	0.059916902	0.25	0.8373748340451079	0.9728166681113208	0.8526362048782131	0.832391794700556	0.9116990333004412			0	0	0.0	1.0	0.9998525288404604	1.0
ENSG00000011009	23793721	chr1	0.20361152	0.0	0.438114862627569	0.1327940795380901	0.0385554152007642	0.2552957464778219	0.9385776091483776			0	0	0.0	1.0	0.3673454953268063	1.0
ENSG00000011009	23793865	chr1	0.11924589	0.3333	0.2717434780927341	0.300646627613195	0.1780329672824017	0.1797109736805186	0.9067293899369592			0	0	0.0	1.0	0.9501688267537188	1.0
ENSG00000011009	23793928	chr1	0.27806908	0.1176	0.0106724456340426	0.1404756646954795	0.0065356595869551	1.3341396747619512e-05	0.7353651635723872		0.12	0	0	0.0	1.0	0.7406013888304113	1.0
ENSG00000011009	23794449	chr1	0.3362406	0.3125	0.3581852113211269	0.2786221568315247	0.4414503069002681	0.4366820378791585	0.9681495655477266	0.2938670468640849	0.1071428571428571	0	0	0.0	1.0	0.1439633437947408	1.0
ENSG00000011009	23794482	chr1	0.224242	0.6667	0.2367047000078195	0.3004497508731203	0.3278631078291859	0.510782482848925	0.957768226610338	0.3566349271376237	0.1034482758620689	0	0	0.0	1.0	0.0354750338111279	1.0
ENSG00000011009	23794565	chr1	0.42322072	1.0	0.4637373613276099	0.3334076280266573	0.5367573154291526	0.5611962170166475	0.9749959357496152		0.1724137931034483	0	0	0.0	1.0	0.731095619801452	1.0
ENSG00000011009	23794732	chr1	0.024531698	0.0	0.3215997195991415	0.7337676562896187	0.869721377126762	0.3047129612860111	0.946843570614734			0	0	0.0	1.0	0.5187169209699305	1.0
ENSG00000011009	23794773	chr1	0.098865464	0.05	0.3894208753129286	0.399589816882802	0.5807262208967352	0.6369707033562173	0.9807509495348036	0.2936522790085161	0.125	0	0	0.0	1.0	0.9590715287980972	1.0
ENSG00000011009	23794840	chr1	0.18888748	0.2857	0.3453747160542281	0.6238061741377403	0.3887766523063902	0.3906903854938338	0.9248529790159236			0	0	0.0	1.0	0.2989374991178017	1.0
ENSG00000011009	23795032	chr1	0.37379143	0.2273	0.0190338499672086	0.4132889483160512	0.5798078921981509	0.5156327958331596	0.9701604652700664			0	0	0.0	1.0	0.2280662899193766	1.0
ENSG00000011009	23795047	chr1	0.9022981	0.3636	0.5842988274654254	0.7230027500091635	0.751666259297851	0.8007418722753363	0.9678813930745342	0.6155524157937409	0.3421052631578947	0	0	0.0	0.999889754225204	0.0375052388460273	1.0
ENSG00000011009	23795085	chr1	0.16240901	0.4737	0.4589026343802219	0.5090675775602762	0.3662028639921479	0.5251316442583686	0.9494339124575224			0	0	0.0	1.0	0.403964132589975	1.0
ENSG00000011009	23795370	chr1	0.94111156	0.9688	0.9589166785820648	0.9927089769717188	0.9309446144074802	0.9760341262815266	0.9782416630837708	0.5561894432352497	0.5681818181818182	0	0	0.0	1.0	0.0428909191751339	1.0
ENSG00000011052	51168253	chr17	0.18495287	0.0466666666666666	0.4355590737274696	0.6520119734244867	0.3464898505021992	0.348554943935995	0.8127061427966558		0.1932806324110671	0	0	0.0	1.0	0.1505706406556442	1.0
ENSG00000011052	51168276	chr17	0.021003043	0.2234	0.021197513598304	0.277306683099622	0.2681806499496134	0.2638992061349985	0.9485606906132262			0	1	1.0	1.0	0.8106365456053061	1.0
ENSG00000011052	51168285	chr17	0.019886624	0.1611999999999999	0.2988428794383152	0.3229290025477105	0.3464119359177579	0.355565583444918	0.9698347323239114		0.1847704367301231	0	1	1.0	1.0	0.0038943338405181	1.0
ENSG00000011052	51168321	chr17	0.53364855	0.1751666666666666	0.0853495167769976	0.438799001108795	0.3633077639490127	0.090311387356491	0.8797657198950308		0.1311111111111111	0	0	0.0	1.0	0.9204897407345984	1.0
ENSG00000011052	51169964	chr17	0.259272	0.4736	0.5040158846476122	0.3993311463739752	0.2268158970116827	0.2589768458833981	0.9632022654355564		0.0959595959595959	0	0	0.0	1.0	0.0966189953652352	1.0
ENSG00000011052	51169988	chr17	0.15898472	0.1729	0.415127678431147	0.3556868878543335	0.5574494700193535	0.5878568508923712	0.9646308300929876		0.191404090657822	0	0	0.0	1.0	0.6463293487367262	1.0
ENSG00000011052	51170028	chr17	0.145438	0.06605	0.4455953439081617	0.4022362502906946	0.4113962994014687	0.3639643344464004	0.9578580297821904	0.2012098994959962	0.1624466950959487	0	0	0.0	1.0	0.0831683680242097	1.0
ENSG00000011052	51171489	chr17	0.17663744	0.3551666666666667	0.2200473909077678	0.2372945923471107	0.0759139151902202	0.0746997702084649	0.948075270898312		0.2096233230134158	0	0	0.0	1.0	0.0645681837068501	1.0
ENSG00000011052	51171559	chr17	0.5798895	0.0587666666666666	0.0945761384295647	0.1532771815739204	0.0155709238526613	0.0093964270823445	0.8249171703425123		0.1485801217038539	0	0	0.0	1.0	0.0375364041748953	1.0
ENSG00000011052	51171567	chr17	0.08637903	0.0772	0.5996909877218713	0.771361957143049	0.5209875665372548	0.6462337850667034	0.7885135130289033			0	0	0.0	1.0	0.0912909840035394	1.0
ENSG00000011052	51171588	chr17	0.8325347	0.1255	0.7091902713708049	0.5920834901950415	0.5715913993362697	0.5901204608078782	0.9497502824113984			0	0	0.0	1.0	0.3154973339283048	1.0
ENSG00000011052	51171612	chr17	0.1714079	0.1738333333333333	0.4441268536140654	0.6458428631415694	0.7434936306226155	0.7637236621579168	0.9337399578325029	0.6074275158160792	0.1847963571970654	0	0	0.0	1.0	0.2399241026912409	1.0
ENSG00000011052	51171655	chr17	0.19848323	0.5847666666666668	0.6617805724293105	0.6907359899548126	0.6647776811706047	0.7576230920733905	0.93155565122672	0.3168574223654172	0.5319447957950361	0	0	0.0	1.0	0.7645859261405704	1.0
ENSG00000011052	51171676	chr17	0.08225616	0.043	0.5657684190074617	0.3331067593705616	0.2654765729603189	0.3139971744640498	0.8930229739835549			0	0	0.0	1.0	0.8122156278741354	1.0
ENSG00000011260	51260832	chr17	0.1580097	0.5	0.5	0.4463219483510525	0.6093861725106746	0.6647273404014404	0.9832437166692904	0.3059276399319369	0.05	0	0	0.0	1.0	0.2357348487183714	1.0
ENSG00000011260	51260836	chr17	0.004852283	0.1875	0.1672872713577961	0.2048161641434613	0.026087500046935	0.0196398787140318	0.846327671765874			0	0	0.0	1.0	0.4128350362348721	1.0
ENSG00000011260	51263282	chr17	0.34348217	0.4167	0.1598867455418648	0.3884097805548744	0.1195875352118797	0.0298563204975918	0.8402529152004871			0	0	0.0	1.0	0.8745520290769289	1.0
ENSG00000011260	51263290	chr17	0.29076067	0.5	0.4928163237032696	0.3646078495218667	0.1143100774092967	0.108367779564318	0.9174812717435332	0.4015428817342599	0.1818181818181818	0	0	0.0	1.0	0.6797484544103272	1.0
ENSG00000011260	51263299	chr17	0.39803934	0.0556	0.3377147771258544	0.2135165007984946	0.080941472886476	0.065229869731972	0.8976709681643025			0	0	0.0	1.0	0.9934575788172356	1.0
ENSG00000011260	51266187	chr17	0.039726686	0.2	0.7050878822237465	0.5	0.4462657261637208	0.2854539612357499	0.9318637350064854			0	0	0.0	1.0	0.2965461159659553	1.0
ENSG00000011260	51266196	chr17	0.1855926	0.2778	0.0318087082850509	0.4413308555503348	0.1977202820229791	0.0217019784435873	0.8508436425922656		0.2608695652173913	0	0	0.0	1.0	0.0251171410943526	1.0
ENSG00000011260	51266253	chr17	0.08781229	0.2667	0.2689087180071789	0.3703438045061857	0.4517723379233511	0.5166970100670502	0.9667850372863094			0	0	0.0	1.0	0.4039560365674895	1.0
ENSG00000011260	51266269	chr17	0.5517492	0.0	0.4102088384652364	0.5205394685045125	0.4494233136315263	0.5156382923367878	0.9536217805520688	0.2314706065862713	0.217391304347826	0	0	0.0	1.0	0.8387800307234321	1.0
ENSG00000011260	51268877	chr17	0.4737389	0.4375	0.6288082124974164	0.8810133602576927	0.8053868344059342	0.90499971336257	0.975995507216775	0.2766384578675862	0.125	0	0	0.0	1.0	0.2798815898993491	1.0
ENSG00000011260	51268892	chr17	0.049606275	0.0	0.0408093903198525	0.1465300413436968	0.0086316843996709	0.0042211673465574	0.7717286904613034		0.125	0	0	0.0	1.0	0.8929083350679974	1.0
ENSG00000011260	51273400	chr17	0.6732496	0.2727	0.4600652321442358	0.3856919457322151	0.4679232984044035	0.5161300794712531	0.9671304357730476	0.1725773731184513	0.125	0	0	0.0	1.0	0.0804855395120918	1.0
ENSG00000011260	51275873	chr17	0.6100418	0.0909	0.1211069331043764	0.2933845531731834	0.0813551494887758	0.0221511302401769	0.8517647962203081		0.16	0	0	0.0	1.0	0.7769156442519437	1.0
ENSG00000011260	51277142	chr17	0.0022375346	0.125	0.0175929451385371	0.166302451448745	0.0198546242852331	0.0051548160034062	0.781904500732576		0.04	0	0	0.0	1.0	0.9253388407696608	1.0
ENSG00000011260	51277263	chr17	0.024888968	0.0	0.6189777233021632	0.5879072842754526	0.6551614656405577	0.7864495828637538	0.9740041210732796			0	0	0.0	1.0	0.3335781091673491	1.0
ENSG00000011260	51280389	chr17	0.20400497	0.3846	0.0660193204304502	0.2803695721501494	0.3154103314355502	0.4407833014823291	0.955408010863064		0.0769230769230769	0	0	0.0	1.0	0.2286082094529613	1.0
ENSG00000011260	51280397	chr17	0.6877195	0.3333	0.1292963178463677	0.6184972576027683	0.0502205538437782	0.0117582743192497	0.8224501278267489		0.1153846153846153	0	0	0.0	1.0	0.5703785479436456	1.0
ENSG00000011260	51285275	chr17	0.8497984	0.0625	0.2094593386521806	0.6248690305792468	0.2219256112266997	0.2124491771565217	0.896305948936703		0.2307692307692307	0	0	0.0	1.0	0.2825796532509062	1.0
ENSG00000011260	51285293	chr17	0.01569612	0.6667	0.2649839372027043	0.5278676557128276	0.4370914567767829	0.2177352361067198	0.9408355680381586			0	0	0.0	1.0	0.6580354368560584	1.0
ENSG00000011260	51285351	chr17	0.6037185	0.7857	0.7061437484556331	0.4662971301174982	0.4387634971663977	0.4464096367178641	0.9633917395739507	0.4690818371646078	0.1153846153846153	0	0	0.0	1.0	0.6977783775614874	1.0
ENSG00000011260	51288081	chr17	0.016506815	0.25	6.54913165704247e-08	0.485988848330034	0.0127276595410071	0.0035787745446941	0.7134986560319012		0.7307692307692307	0	0	0.0	1.0	0.8728085742434524	1.0
ENSG00000011260	51288085	chr17	0.138356	0.4211	0.2091554188148773	0.5332077440032569	0.1866720132615953	0.1964917641378857	0.8888270809003705		0.2692307692307692	0	0	0.0	1.0	0.9111924206299158	1.0
ENSG00000011260	51288112	chr17	0.47384995	0.125	0.0832493424779972	0.1020088354221343	2.3401639732540647e-06	2.560761911383439e-07	0.6270542714190324		0.3076923076923077	0	0	0.0	1.0	0.5551717644217802	1.0
ENSG00000011260	51288138	chr17	0.33568007	0.05	1.482887394735034e-05	0.2085576576478541	0.0444460891950698	0.0401856273769392	0.8586248914951261			0	0	0.0	1.0	0.4310904493796627	1.0
ENSG00000011260	51293934	chr17	0.34567785	0.0714	0.0420689389897254	0.8719413261606256	0.5892720337120134	0.718285469819732	0.9371923442651756		0.5555555555555556	0	0	0.0	1.0	0.8370816899178088	1.0
ENSG00000011260	51296994	chr17	0.22592282	0.125	0.3688110736287359	0.5170792078847194	0.3238013960531977	0.3749407001474883	0.9389109504136468	0.3504268998534699	0.0769230769230769	0	0	0.0	1.0	0.130515677480237	1.0
ENSG00000011260	51297830	chr17	0.07978405	0.087	1.4726529405026152e-08	0.4346436337033707	0.0110829479163762	9.399861836633364e-06	0.6320456138958236		0.0384615384615384	0	0	0.0	1.0	0.5692279453147613	1.0
ENSG00000011260	51297909	chr17	0.027977657	0.0	0.0814401741177911	0.2970778848178523	0.2326864226153058	0.1121244580823233	0.9053519445869392		0.5	0	0	0.0	1.0	0.5849724262966407	1.0
ENSG00000011304	803602	chr19	0.31607723	0.06448	0.1411532021825792	0.2421067547048997	0.2129764038730547	0.195534424003173	0.950639259367962	0.2976817416138839	0.0984555984555984	0	1	1.0	1.0	0.9509360121538022	1.0
ENSG00000011304	804048	chr19	0.01838709	0.2564	0.2880990216500971	0.3985326092850154	0.107421786028936	0.0391041867070824	0.8920749578740814			0	0	0.0	1.0	0.0188620473288423	1.0
ENSG00000011304	804069	chr19	0.10953747	0.695675	0.3986077350317476	0.3484688667031673	0.339384235888349	0.3002797716362507	0.9563086802059818			0	0	0.0	1.0	0.1872927778297516	1.0
ENSG00000011304	804204	chr19	0.0074644326	0.3795199999999999	0.1107805685721518	0.1865790631717174	0.0169034213644378	0.0116692399262642	0.8268512617054331		0.1252853426766469	0	0	0.0	1.0	0.2069443596437158	1.0
ENSG00000011304	804308	chr19	0.3926787	0.77592	0.317807506313023	0.5579205715439886	0.3565529369224508	0.3442562889531412	0.9450749807521742		0.0922587486744432	0	0	0.0	1.0	0.1339321644512865	1.0
ENSG00000011304	804338	chr19	0.52344534	0.51572	0.2353725721802748	0.5381844410793524	0.2692770325132851	0.3053916508352898	0.9249847713934792		0.301766717325228	0	0	0.0	1.0	0.032740413936741	1.0
ENSG00000011304	804355	chr19	0.13118586	0.4781999999999999	0.1561212117958235	0.1161046341579059	0.0542492731796774	0.3144203430157572	0.7915807773593213			0	0	0.0	1.0	0.7455623352080512	1.0
ENSG00000011304	804415	chr19	0.054765624	0.3144249999999999	0.3713107698642053	0.3993999015971474	0.5048792256840894	0.5218899936219877	0.9643138422287632		0.3655987394957982	0	0	0.0	0.9999999999999992	0.0120909337529518	1.0
ENSG00000011304	804560	chr19	0.21222006	0.0465666666666666	0.1364516222209288	0.2578829723151805	0.079598653318391	0.062321414987254	0.8426616090320543		0.3658787669657234	1	0	1.0	1.0	0.3506942706334988	1.0
ENSG00000011304	804578	chr19	0.232984442	0.63328	0.2986596688112572	0.3837561601527208	0.2732813214078268	0.2459521358244284	0.8251631679236704		0.2520991488382792	0	0	0.0	1.0	0.1788537018524635	1.0
ENSG00000011304	804665	chr19	0.1098586299999999	0.1466599999999999	0.169962181843744	0.2555288137342568	0.1057810112670319	0.030472933044461	0.8091312091423617		0.4069642857142856	0	0	0.0	1.0	0.1422626852963552	1.0
ENSG00000011304	804682	chr19	0.314646675	0.04668	0.5051041964258904	0.3951288558640066	0.3140745702413086	0.3860570329611256	0.926769052735914			0	0	0.0	1.0	0.3785115426494996	1.0
ENSG00000011304	804878	chr19	0.204381415	0.01458	0.0329272544041888	0.4153417641169145	0.0748332798136208	0.0040562919257838	0.5927319672222582		0.0357142857142857	0	0	0.0	1.0	0.3051104540154231	1.0
ENSG00000011304	804911	chr19	0.2232037	0.27446	0.1431837149767619	0.2832810493250577	0.4689524911841974	0.5865738024305839	0.9781415813896962	0.6178525363187375	0.0275438596491228	0	0	0.0	1.0	0.6151026365851605	1.0
ENSG00000011304	805029	chr19	0.157088115	0.41112	0.2515747429729643	0.6699489031168044	0.4177195705379545	0.5325602990480958	0.718534358593312		0.1505844155844156	0	0	0.0	1.0	0.035331583760742	1.0
ENSG00000011304	805104	chr19	0.00920669425	0.4844399999999999	0.4006929449874127	0.3317307562300439	0.3088591736233704	0.298791927705452	0.9089479576298414			0	0	0.0	1.0	0.0541866103229101	1.0
ENSG00000011304	805116	chr19	0.32671845	0.1336	0.4308121238326808	0.4395547092255958	0.5121250722813564	0.5314269619153874	0.9498629399912734			0	1	1.0	1.0	0.1797827674502008	1.0
ENSG00000011304	805131	chr19	0.067842538	0.29548	0.0431811768047423	0.2180743881588731	0.1734853536540916	0.1655264989380284	0.8831892786023632		0.0514705882352941	0	0	0.0	1.0	0.1334293586054857	1.0
ENSG00000011304	805146	chr19	0.25321094	0.99436	0.4346500244528645	0.5340414671159257	0.634809597490907	0.7042057458784575	0.9792498368083006	0.5665849920889621	0.277756726032588	0	0	0.0	1.0	0.1769437157987624	1.0
ENSG00000011304	805164	chr19	0.0648063135	0.3776	0.267495909750203	0.2825406691700905	0.371007791732411	0.4667542843651813	0.9661983578217148	0.3066103033310486	0.1168785310734462	0	0	0.0	1.0	0.3167511998375366	1.0
ENSG00000011304	805169	chr19	0.0180123744999999	0.1762399999999999	0.2003829628900226	0.2007262700662596	0.1878838687438362	0.3933428618248306	0.9580367539756892		0.288284596759173	0	0	0.0	1.0	0.0108563923659036	1.0
ENSG00000011304	808645	chr19	0.2134478266666666	0.5571666666666667	0.3704161700242452	0.3943910490891947	0.6174923121958565	0.6497997976695226	0.9793503739785792	0.3147050683644262	0.0805514157973174	0	0	0.0	1.0	0.4387993599036526	1.0
ENSG00000011304	808656	chr19	0.2960685866666667	0.1670666666666666	0.3013417723649556	0.2938800933555867	0.0729161630320546	0.0628523194308423	0.849067179719608			0	0	0.0	1.0	0.3269653461772217	1.0
ENSG00000011304	808663	chr19	0.6358414333333333	0.0123833333333333	0.3406480679262068	0.309790375257005	0.5995344092349724	0.6263485919378432	0.9826792237317544	0.1472533070798301	0.1766198282591725	0	0	0.0	1.0	0.8863056497495939	1.0
ENSG00000011304	808711	chr19	0.5442038833333332	0.0271166666666666	0.0165696108820047	0.1889911506651395	0.0165194570437917	0.0083637200210478	0.7557962258594918		0.1503124434307229	0	0	0.0	1.0	0.2288876226761959	1.0
ENSG00000011304	808720	chr19	0.2815703533333333	0.0241666666666666	0.1506340831807924	0.3065416069551542	0.0868081194140432	0.0188482247895426	0.7521546385215384		0.1294341262083197	0	0	0.0	1.0	0.1135529835514825	1.0
ENSG00000011304	810699	chr19	0.1610641633333333	0.0597833333333333	0.5324788516968851	0.632602431436625	0.7114325930268105	0.7437628655174695	0.972747796297139	0.3071378081183781	0.0997570903361344	0	0	0.0	1.0	0.9681647067309876	1.0
ENSG00000011304	810759	chr19	0.1093767053333333	0.0398833333333333	0.0093943694290416	0.2771193153415941	0.196420579115101	0.1774718939056933	0.9135733270725316			0	0	0.0	1.0	0.2642457040089137	1.0
ENSG00000011304	810786	chr19	0.1858140733333333	0.3720666666666667	0.892832705658981	0.9949314800339668	0.9762155067798932	0.992059992553948	0.9681590127986476		0.697561891889623	0	0	0.0	1.0	0.0402131919799804	1.0
ENSG00000011304	810897	chr19	0.0739998244999999	0.1915333333333333	0.1583592379373772	0.1912669882826271	0.0248174599024966	0.0159467617550833	0.8228902207583304		0.0432367149758453	0	0	0.0	1.0	0.0695445425916527	1.0
ENSG00000011304	810909	chr19	0.3011439733333333	0.6117166666666667	0.6775783972674656	0.4887092187429865	0.5327470929758374	0.7860563277226222	0.9821077895953456			0	0	0.0	1.0	0.0915181693319465	1.0
ENSG00000011304	810919	chr19	0.222821336	0.1290666666666667	0.2926562495728724	0.3098372889510215	0.4351901317065028	0.451509772410078	0.9668164700624814		0.2736714792299898	0	0	0.0	1.0	0.0258816888418237	1.0
ENSG00000011304	811005	chr19	0.1303500086666666	0.9949	0.3706005097440273	0.2941011335101165	0.3316718589188563	0.2273908059866885	0.9433557622186672			0	0	0.0	1.0	0.060703659689546	1.0
ENSG00000011304	811011	chr19	0.6398877000000001	0.3579	0.6628281395286738	0.5911449483365648	0.6473364417672121	0.6853844698281076	0.9767785980593504	0.4267830844110403	0.1842639687453928	1	1	1.0	2.1030255759058043e-08	0.002095398298678	1.0
ENSG00000011304	811030	chr19	0.962556122	0.2439499999999999	0.7746067853807098	0.7815100835897905	0.7812407307707909	0.7971216073896493	0.9638588208161256			1	1	1.0	1.0	6.417983395600479e-33	1.7626157058175288e-27
ENSG00000011304	811073	chr19	0.10686082	0.6433333333333334	0.2427677782139352	0.2135330151963738	0.0603285693080584	0.1648215202187706	0.9217607206446178		0.0477465893016443	0	0	0.0	1.0	0.0436665751624102	1.0
ENSG00000011304	811167	chr19	0.0208742737	0.0931	0.0576580658657357	0.332672071915179	0.1090216998646817	0.0812474753962191	0.8162626476553183		0.0694247821642043	0	0	0.0	1.0	0.3238211798702076	1.0
ENSG00000011304	811211	chr19	0.7569634916666667	0.7677999999999999	0.5926482294829692	0.638730469881883	0.8203756428941505	0.8402319890989842	0.9908660552984206	0.3346140825580107	0.1883984557288688	0	0	0.0	0.0	2.228651872156853e-11	6.081861031998421e-06
ENSG00000011304	811485	chr19	0.1366975376666666	0.0694166666666666	0.1326299263717542	0.4058217299013023	0.1655749064794459	0.1333861326562403	0.8854607981728811			0	0	0.0	1.0	0.027004141925688	1.0
ENSG00000011304	811538	chr19	0.3709227516666666	0.8281166666666667	0.1250003486265484	0.4835125245085656	0.3642754162004105	0.0937304509312977	0.8679165954594157			0	0	0.0	1.0	0.6200501821308899	1.0
ENSG00000011304	811581	chr19	0.14621978	0.0662833333333333	0.1051072463200262	0.5913307504480456	0.1245030509120996	0.1645427286825923	0.8299767308980833		0.3089930416611088	0	0	0.0	1.0	0.2960987895782346	1.0
ENSG00000011304	811650	chr19	0.2791477033333333	0.4493333333333333	0.1230738571391113	0.434210924624995	0.6328660497015496	0.7116923094427109	0.978869364473311	0.5405968884683828	0.0992064408473076	0	0	0.0	1.0	0.2060226175784786	1.0
ENSG00000011304	811815	chr19	0.0440840306666666	0.1318833333333333	0.1403205296919928	0.3089183499887607	0.1361491997634318	0.1118650160984414	0.8835977452597711		0.0731260576495835	0	0	0.0	1.0	0.0220743344506552	1.0
ENSG00000011304	811827	chr19	0.4463022016666667	0.0554999999999999	0.0173388689658111	0.4715981503939243	0.0594136939223722	0.0527595478212676	0.8249551539327338		0.1434355869138477	0	0	0.0	1.0	0.4744798726375493	1.0
ENSG00000011304	811859	chr19	0.4985452033333333	0.33135	0.7386017010655063	0.7977301875593841	0.7122418950751049	0.7413624237315698	0.9470122172101344	0.5817060573855519	0.20905185505872	0	1	1.0	1.0	0.0062802276131472	1.0
ENSG00000011304	811902	chr19	0.3263293016666667	0.4029666666666667	0.5592804338198399	0.6162905395069141	0.7723794809185481	0.7970289433709549	0.979779048625528	0.3061249392726999	0.0472944150302894	0	1	1.0	1.0	0.3992844579944108	1.0
ENSG00000011304	812006	chr19	0.0093976654	0.5871833333333334	0.0889381631798184	0.3487690159247161	0.1050994199198752	0.0419842295473494	0.8613970875050346			0	0	0.0	1.0	0.8379547838923193	1.0
ENSG00000011304	812048	chr19	0.1531504299999999	0.8844	0.4758066542804665	0.4868080315334208	0.4240837591617988	0.6127218520066502	0.9606359034628108		0.1090793068337955	0	0	0.0	1.0	0.7401698559804589	1.0
ENSG00000011304	812081	chr19	0.4205938266666666	0.0963	0.4407173057518823	0.6429803650729352	0.0900034639033389	0.1336891177444956	0.8463521322851769			0	0	0.0	1.0	0.0458880363724112	1.0
ENSG00000011304	812102	chr19	0.0631943055	0.0696833333333333	0.72444285421897	0.7736613606928148	0.9058223736115592	0.8069478616871719	0.9769989781145272			0	0	0.0	1.0	0.6713470733988942	1.0
ENSG00000011304	812128	chr19	0.1718728483333333	0.2071499999999999	0.6101527431298527	0.4966976545137333	0.6077944883610944	0.7880784285807132	0.9834894198955656			0	0	0.0	1.0	0.5694926390448842	1.0
ENSG00000011304	812146	chr19	0.4012960366666667	0.4428000000000001	0.3356892885752924	0.3226544371474014	0.3712916165017996	0.6689779079913049	0.9818567366216684	0.3828400071320894	0.0711925692317848	0	0	0.0	1.0	0.0222884379234501	1.0
ENSG00000011304	812196	chr19	0.2457608133333333	0.3603166666666667	0.4290998596297875	0.7479132926091075	0.727149533502975	0.227454291623717	0.9284989808388614		0.3416223768553951	0	0	0.0	1.0	0.1510799607704659	1.0
ENSG00000011304	812206	chr19	0.039014769	0.2589166666666667	0.1383155432677719	0.2434262510560139	0.0132457116445117	0.005721292050419	0.755703766523995		0.0829609319943622	0	0	0.0	1.0	0.1859192198055542	1.0
ENSG00000011304	812218	chr19	0.399203776	0.09058	0.005997993826275	0.1350882485422864	0.0050709786348174	0.0077701755503098	0.7724117291065492		0.0307898770487848	0	0	0.0	1.0	0.5467450828906978	1.0
ENSG00000011304	812287	chr19	0.858591652	0.08656	0.6430378269879803	0.919318205562298	0.927010922119558	0.8269575693585691	0.9618042051139174	0.5777635581037293	0.4826838808153401	0	0	0.0	0.0003060593615377	0.0066428694470108	1.0
ENSG00000011376	45548340	chr3	0.032387994	0.9	0.089679565015288	0.1277265872158654	0.006311905863491	0.0058456579693995	0.7812598607375478		0.1578947368421052	0	0	0.0	1.0	0.8980780616744682	1.0
ENSG00000011376	45548795	chr3	0.0046767117	0.75	0.3403616784707539	0.601967946689252	0.7760809583946023	0.3971214808118578	0.9681346505160042			0	0	0.0	1.0	0.2183094751126063	1.0
ENSG00000011485	46347121	chr19	0.5405692	0.88235	0.4679854794727656	0.4208387687030179	0.6678184940364504	0.6889720958550127	0.9829795574071214	0.3395076759371309	0.4545454545454545	0	0	0.0	1.0	0.2000868089700863	1.0
ENSG00000011485	46347150	chr19	0.3225587	0.8077	0.039768090827973	0.1551109161837956	0.0168492933673897	0.2707989179198126	0.8933969414335656		0.1333333333333333	0	0	0.0	1.0	0.8876574409455551	1.0
ENSG00000011485	46347193	chr19	0.3078219	1.0	0.3304353469622187	0.2651623337455074	0.3594031928024175	0.3651589161525059	0.958113449687463	0.4129272775555752	0.1555555555555555	0	0	0.0	1.0	0.9567762317083546	1.0
ENSG00000011485	46347206	chr19	0.12611595	0.2059	0.1509969685911657	0.6012274817174779	0.3197836586392152	0.3677677377468076	0.9248283047772066			0	0	0.0	1.0	0.8649163227161407	1.0
ENSG00000011485	46353754	chr19	0.4153388	0.0	0.5138248288244328	0.3847730140114243	0.5406877815734772	0.5317777044430739	0.9734809783586764	0.2057402495826474	0.1555555555555555	0	0	0.0	1.0	0.8777568028361555	1.0
ENSG00000011485	46353799	chr19	0.39729232	0.2333	0.0168500600756257	0.4140708372027885	0.3936846669006617	0.4419634489647405	0.9338988758675616		0.0666666666666666	0	0	0.0	1.0	0.8638997137835374	1.0
ENSG00000011485	46353901	chr19	0.25767192	0.5455	0.4242325380183376	0.3990242122184501	0.2839346373386777	0.3179912577773258	0.9430254407993074	0.3143752956911346	0.0697674418604651	0	0	0.0	1.0	0.7456369179773659	1.0
ENSG00000011485	46353979	chr19	0.31891957	0.0625	0.4371593603245955	0.3123885003980529	0.4600853355364095	0.3878064649464516	0.9635243729668448	0.2581048162702013	0.3695652173913043	0	0	0.0	1.0	0.4242059546124163	1.0
ENSG00000011485	46375626	chr19	0.029215526	0.9688	0.2889105405311567	0.3000545948121865	0.4038195557919748	0.3546440659517068	0.9598582215051986			0	0	0.0	1.0	0.1758415180880053	1.0
ENSG00000011485	46375728	chr19	0.31061032	0.0278	0.5133479063126358	0.4271728434509268	0.1484632327341083	0.2231228358416712	0.920944894917664	0.317511822194165	0.2083333333333333	0	0	0.0	1.0	0.7629778186249452	1.0
ENSG00000011485	46375737	chr19	0.103074215	0.0882	0.3697272822498257	0.237048807888502	0.1734255269005136	0.1672383582685247	0.9336661004296284	0.2766188313757679	0.1458333333333333	0	0	0.0	1.0	0.697977389482539	1.0
ENSG00000011485	46375751	chr19	0.15684472	0.0541	0.0045642417882547	0.3898527046406607	0.126042617890065	0.1053606014423204	0.8880650720018087			0	0	0.0	1.0	0.6180367917932796	1.0
ENSG00000011485	46376475	chr19	0.61121446	0.0571	0.0366342406355075	0.3247439985888466	0.3602386500836057	0.3231338985346516	0.9476315514104544	0.5378886798314794	0.1458333333333333	0	0	0.0	1.0	0.7236492386691242	1.0
ENSG00000011485	46376500	chr19	0.16455157	0.3182	0.194902013102904	0.2406851494503301	0.2085617231264692	0.1856819599394992	0.9374977454514029			0	0	0.0	1.0	0.5575575280500096	1.0
ENSG00000011485	46376540	chr19	0.38885674	0.0606	0.3115891996016974	0.2951838907610543	0.5111243573355768	0.5167001716748899	0.9727515838940256	0.4453127254131344	0.125	0	0	0.0	0.0033509972383631	0.0276487323901965	1.0
ENSG00000011485	46376550	chr19	0.37080982	0.1935	3.718786868769596e-06	0.1009782938311293	2.149107069034452e-06	4.1438969187762443e-07	0.6396522537721784		0.1458333333333333	0	0	0.0	1.0	0.1616057555004436	1.0
ENSG00000011485	46383462	chr19	0.012135756	0.025	0.1405416353856251	0.3510615690616561	0.0105896782455865	0.0033795468143881	0.7170703592074127		0.4583333333333333	0	0	0.0	1.0	0.3148655139500056	1.0
ENSG00000011485	46383780	chr19	0.06260429	1.0	0.4581392597475384	0.4092463072565773	0.5	0.3972760149014168	0.9595552865766712		0.2448979591836734	0	0	0.0	1.0	0.5647681464268868	1.0
ENSG00000011485	46383805	chr19	0.6741721	0.0556	0.6553213441529621	0.8251963007018691	0.842611173492044	0.7498416529082753	0.9733881895232755	0.6075410610485812	0.5102040816326531	0	1	1.0	1.0	0.6882398749411816	1.0
ENSG00000011485	46383826	chr19	0.37535715	0.2727	0.3311819290051044	0.4379761598796575	0.4202098930098041	0.5552344282171772	0.9629683358206388			0	0	0.0	1.0	0.0139217575762639	1.0
ENSG00000011485	46383867	chr19	0.12012645	0.025	0.1752609737444072	0.3060535709255145	0.5540734113831447	0.6124592724199673	0.9774990022466736		0.2653061224489796	0	0	0.0	1.0	0.3104193569086472	1.0
ENSG00000011485	46384817	chr19	0.38836515	0.35295	0.1481663497066762	0.3161615585870362	0.5254254686869703	0.1440730031079315	0.8676523915070924			0	0	0.0	1.0	0.1528497485875976	1.0
ENSG00000011485	46384826	chr19	0.5797905	0.7031000000000001	0.5459353222229582	0.5864904027392646	0.7008220620786023	0.7219515852115812	0.9816997511746076	0.474367204834498	0.8571428571428572	0	0	0.0	1.0	0.2938950045163306	1.0
ENSG00000011485	46387104	chr19	0.14178306	0.875	0.2633326451780081	0.3589270295054346	0.5034493058027341	0.5413433968495118	0.9523598459058834		0.3010204081632653	0	0	0.0	1.0	0.483283895824472	1.0
ENSG00000011485	46387108	chr19	0.14146644	0.3106	0.6672547054173362	0.4657496241689997	0.2528481002660608	0.2294376602626082	0.9451598747201122		0.0816326530612244	0	0	0.0	1.0	0.7917298014665568	1.0
ENSG00000011485	46387117	chr19	0.27458677	0.4409666666666667	0.3363748154428736	0.2530875865594796	0.1862937503774229	0.2913794341912816	0.8597060763154897		0.1372549019607843	0	0	0.0	1.0	0.4162422337632827	1.0
ENSG00000011485	46387412	chr19	0.05955088	0.3218	0.5442694378103126	0.4631878955290487	0.4342980568920443	0.5546133043650817	0.9501913977384824			0	0	0.0	1.0	0.3638068032281517	1.0
ENSG00000011485	46388420	chr19	0.3406941	0.0811666666666666	0.05987018056588	0.4968389273202622	0.6284738755798661	0.5790226215526234	0.9714346356446362			0	0	0.0	1.0	0.8275597471206205	1.0
ENSG00000011485	46388629	chr19	0.10847644	0.0212666666666666	0.0418966580041343	0.4111768797124756	0.0201181307771269	0.0056012740856411	0.7194313574048212		0.0847457627118644	0	0	0.0	1.0	0.1805481608187461	1.0
ENSG00000011485	46388638	chr19	0.2665813	0.1699	0.2577795369051537	0.2382262473671845	0.1629814059693767	0.1057975321977868	0.9143997525642896	0.2305284118436904	0.1534839924670433	0	0	0.0	1.0	0.0652887471241749	1.0
ENSG00000011485	46390065	chr19	0.12812553	0.3620666666666667	0.0410031851983421	0.1632173547553748	0.0399176412532782	0.0282777099441536	0.7263862686301765		0.0625	0	0	0.0	1.0	0.8628621868809685	1.0
ENSG00000011485	46390098	chr19	0.38472563	0.379575	0.3210551682117662	0.3818368463597994	0.4040481243673793	0.4199971461483873	0.9489953924543522			0	0	0.0	1.0	0.550587538359769	1.0
ENSG00000011485	46390396	chr19	0.45654687	0.2380999999999999	0.569510337221247	0.5978434548241709	0.2399310417483658	0.307836149764531	0.9272646793654986	0.508975793838412	0.0597014925373134	0	0	0.0	1.0	0.9671228617381732	1.0
ENSG00000011485	46390448	chr19	0.39012843	0.2698333333333333	0.1755187597500655	0.347842728286199	0.4545359220869902	0.5148375296269364	0.9605559342093916	0.3621071505897127	0.1476545842217483	0	0	0.0	1.0	0.2207712724222697	1.0
ENSG00000011485	46390546	chr19	0.3447422	0.9943666666666666	0.4540047015240742	0.4544955607113137	0.4700952800369708	0.3744996951002088	0.9363410746409686	0.45214362870488	0.4164251207729468	0	0	0.0	1.0	0.9093324470377572	1.0
ENSG00000011485	46390705	chr19	0.04630364	0.8744000000000001	0.2046231234271542	0.2344200418925243	0.1078014549322032	0.271813548069197	0.929257860905204		0.1254901960784313	0	0	0.0	1.0	0.9123688556873886	1.0
ENSG00000012061	45409654	chr19	0.0063209413	0.34285	0.0126120026060058	0.0347813492296714	1.3363754064693517e-07	0.0260035885616665	0.8593421456432063		0.1724137931034483	0	0	0.0	1.0	0.1281392396996082	1.0
ENSG00000012061	45409672	chr19	0.4178914	0.10295	0.5299253604661027	0.2181322420006292	0.2015135142162535	0.5184641707474614	0.899313874345992			0	0	0.0	1.0	0.1569537667970166	1.0
ENSG00000012061	45413737	chr19	0.40178162	0.11154	0.2222105848804219	0.2590328538709219	0.1137631113884405	0.103579251708995	0.8257523627299942		0.4689754689754689	0	0	0.0	1.0	0.8127932498930359	1.0
ENSG00000012061	45413974	chr19	0.182597	0.070825	0.2303700597584917	0.4050247791987715	0.2723650879804627	0.2406393040134455	0.9109154994835132			0	0	0.0	1.0	0.8506727949695696	1.0
ENSG00000012061	45413983	chr19	0.047740042	0.196075	0.3658681065761882	0.1900974469309933	0.2913021213330055	0.5369972641027712	0.946410790867508		0.1605331787887568	0	0	0.0	1.0	0.3140240892538213	1.0
ENSG00000012061	45413991	chr19	0.55337745	0.8498	0.4740377421772156	0.3783075041947481	0.583335955596328	0.5907454297563562	0.97087582592734	0.6135291329433401	0.1686467690524485	0	0	0.0	1.0	0.8992957116610462	1.0
ENSG00000012061	45414019	chr19	0.30848438	0.0736	0.5157305320389945	0.5924416288176214	0.6711438934238424	0.7334481958432203	0.9743010681729908			0	0	0.0	1.0	0.7676351794950813	1.0
ENSG00000012061	45414031	chr19	0.5645727	0.2125	0.4000364696568887	0.4868788088575467	0.3095704568329812	0.2499364094698558	0.9034626762529138			0	0	0.0	1.0	0.3768090470697322	1.0
ENSG00000012061	45414874	chr19	0.23076978	0.145	0.282969494807909	0.2816557418467678	0.3948689744445625	0.3750827808546385	0.9650248657778664	0.1913940347518	0.1834415584415584	0	0	0.0	1.0	0.9276061118241334	1.0
ENSG00000012061	45414901	chr19	0.28043368	0.2012749999999999	0.2588214170957276	0.3245497654905994	0.4458433815272191	0.5150694115591181	0.9815092717302204	0.3538461999298945	0.0984848484848484	0	0	0.0	1.0	0.4891462245937696	1.0
ENSG00000012061	45414909	chr19	0.08607683	0.6476	0.0835338838876639	0.1151825992027978	0.0042648598508656	0.0016843091788577	0.7167320502575603		0.1758658008658008	0	0	0.0	1.0	0.6891168446442084	1.0
ENSG00000012061	45414932	chr19	0.093598165	0.14222	0.1290559028391055	0.2950533522372546	0.3065620051354176	0.3005642738670723	0.9560372763119256		0.1897546897546897	0	0	0.0	1.0	0.1480668905589942	1.0
ENSG00000012061	45419135	chr19	0.46583325	0.12508	0.1047505739872653	0.3997585988522707	0.3027856837657732	0.1418902735987737	0.8939795127396383		0.111111111111111	0	0	0.0	1.0	0.4625646194438146	1.0
ENSG00000012061	45419171	chr19	0.079688296	0.2394	0.5973036021882466	0.599272934219354	0.4002239570302122	0.5508404854462269	0.951081540412015	0.3012213635793592	0.3012698412698412	0	0	0.0	1.0	0.1718808216612843	1.0
ENSG00000012061	45421220	chr19	0.016912425	0.1566599999999999	0.1722921085901378	0.2274490394983409	0.0204665341683965	0.0130730766830384	0.7215222668741963		0.3804232804232804	0	0	0.0	1.0	0.0961534834202568	1.0
ENSG00000012061	45421324	chr19	0.14128123	0.20232	0.1544863640519891	0.2919717057672556	0.3137368473027532	0.3106488402020561	0.9427521167212988		0.1277281746031745	0	0	0.0	1.0	0.4054486118684971	1.0
ENSG00000012061	45421350	chr19	0.055649806	0.29746	0.693286313461767	0.7678155935749759	0.8040106607098464	0.8505554193228395	0.956317634977062	0.2879709748325266	0.2784178187403993	0	1	1.0	1.0	0.8133988320676	1.0
ENSG00000012061	45423358	chr19	0.19903776	0.885	0.4153724160836916	0.3515715321218665	0.7124914849421798	0.6908358543210732	0.9841468932893752	0.2739962787004057	0.1176470588235294	0	0	0.0	1.0	0.6858194631492645	1.0
ENSG00000012061	45423370	chr19	0.38888234	0.63334	0.2310154133263959	0.2122721735610888	0.1642453018979418	0.398512535687249	0.9591748232991778	0.5654852999098138	0.1106442577030811	0	0	0.0	1.0	0.8270515136183431	1.0
ENSG00000012061	45423801	chr19	0.01776589	0.05555	0.0909465889814278	0.1404672862572236	0.0215825596692361	0.0140935365636933	0.7647596197756428		0.1428571428571428	0	0	0.0	1.0	0.5913055021292181	1.0
ENSG00000012660	53267431	chr6	0.026168918	0.2936333333333333	0.3040590530858427	0.3294639152669057	0.1060834873443948	0.1071614638623432	0.8865156799524813		0.6142857142857143	0	0	0.0	1.0	0.1604878323753313	1.0
ENSG00000012660	53267499	chr6	0.01711471	0.0	0.5979147075238659	0.6720427797955114	0.8620915952418837	0.7516956744889663	0.9808133298481598			0	0	0.0	1.0	0.3499290025800392	1.0
ENSG00000012660	53267505	chr6	0.01076293	0.4920666666666666	0.0144196117058108	0.3127537934253754	0.0362200277625276	0.0320010597376799	0.8175303374141812		0.315126050420168	0	0	0.0	1.0	0.5655128778749683	1.0
ENSG00000012660	53267741	chr6	0.06997	0.8426	0.1136945819232397	0.3872343075907631	0.1233950870745774	0.0777275456515443	0.8089920961411027		0.184313725490196	0	0	0.0	1.0	0.1888737887256311	1.0
ENSG00000012660	53267752	chr6	0.17297636	0.2166666666666666	0.5162819015942158	0.3951920860616112	0.4178615236539206	0.4146700870576378	0.9352664816095096			0	0	0.0	1.0	0.9168501886155354	1.0
ENSG00000012660	53267773	chr6	0.06147176	0.2242333333333333	0.5328287822643815	0.3937484725287583	0.4664359001896556	0.450087184010905	0.9727502620544924			0	0	0.0	1.0	0.0127665997234434	1.0
ENSG00000012660	53267783	chr6	0.3997807	0.0579666666666666	0.6494379311452544	0.9855384990907872	0.7964848525528013	0.3664829575120936	0.8676402617349783		0.5452847805788982	0	0	0.0	1.0	0.7760698549575483	1.0
ENSG00000012660	53267871	chr6	0.013116956	0.9753	0.1597411027194683	0.4620176432580353	0.1609359955993771	0.0811711781225796	0.7574661896851828		0.2821661998132586	0	0	0.0	1.0	0.2480198807136521	1.0
ENSG00000012660	53268008	chr6	0.36679858	0.0	0.4522455493525082	0.702371697601163	0.4551603703551397	0.3497649420486384	0.856253397457897			0	0	0.0	1.0	0.0932507692243584	1.0
ENSG00000012660	53268071	chr6	0.5968871	0.1359666666666666	0.0290362448947959	0.1871721369565912	0.0500044623954433	0.0169108450902075	0.828827735103815		0.0666666666666666	0	0	0.0	1.0	0.6821566480682869	1.0
ENSG00000012660	53268079	chr6	0.19914559	0.2555666666666666	0.4328320578695598	0.3019842679172217	0.5462159418898824	0.5723823578370638	0.9768766584761872	0.307185219525221	0.0627450980392156	0	0	0.0	1.0	0.122023173139149	1.0
ENSG00000012660	53268096	chr6	0.006179082	0.0277666666666666	0.4234150999311089	0.8561833571287342	0.898146222869653	0.7537858194918824	0.9643465154820934			0	0	0.0	1.0	0.8695653332810902	1.0
ENSG00000012660	53268138	chr6	0.05570648	0.4514	0.2296395018327878	0.2040635863990777	0.027977720700176	0.014324628669921	0.7495206791979335			0	0	0.0	1.0	0.7792771638932255	1.0
ENSG00000012660	53268191	chr6	0.34891957	0.0	0.1547705764137984	0.2988718281172204	0.0235411875950659	0.006416030050608	0.8044419337430421		0.425	0	0	0.0	1.0	0.1181386956537472	1.0
ENSG00000012660	53268398	chr6	0.015379572	0.3888666666666666	0.0013910480110735	0.1653908135340788	0.0214129666839234	0.0136977927316723	0.6899341872216652		0.2333333333333333	0	0	0.0	1.0	0.9352276129118	1.0
ENSG00000012660	53268480	chr6	0.040097415	0.2639	0.3434167037735769	0.8065028625306144	0.6008462452740411	0.5187042170466568	0.9282591558223062			0	0	0.0	1.0	0.3113853482158424	1.0
ENSG00000012660	53268722	chr6	0.020203125	0.0139	0.4027636237345048	0.4180238365127057	0.0250448473050742	0.0458071993758284	0.7852275863151507		0.7555555555555555	0	0	0.0	1.0	0.2509094553340959	1.0
ENSG00000012660	53268782	chr6	0.43689823	0.0133333333333333	0.2365429380717023	0.4500866944178541	0.374023002130891	0.1993560473707007	0.8917165245173182			0	0	0.0	1.0	0.7863947283021382	1.0
ENSG00000012660	53268809	chr6	0.11024909	0.4359	0.4424340939000267	0.6000032570155067	0.1610321186846507	0.1581315601490292	0.6717748980154696		0.1333333333333333	0	0	0.0	1.0	0.9758238366404568	1.0
ENSG00000012660	53268846	chr6	0.007600856	0.8571333333333334	0.5713711975224112	0.6502049543263161	0.6078183781691872	0.5878396344594782	0.9395296599125365			0	0	0.0	1.0	0.926221123417994	1.0
ENSG00000012660	53268904	chr6	0.6347282	0.59375	0.4531650984611619	0.4432353459891718	0.2368835978141481	0.2532869526905838	0.9384131072595708	0.2621029833490795	0.138095238095238	0	0	0.0	1.0	0.0044315230690913	1.0
ENSG00000012660	53269050	chr6	0.01468085	0.0144999999999999	0.1548626163281992	0.2289447787995827	0.0762841000755449	0.0603172743410642	0.917582546732147			0	0	0.0	1.0	0.0804656941935407	1.0
ENSG00000012660	53269102	chr6	0.014973402	0.0	0.3551589049704315	0.3859652010980975	0.1804080389892949	0.176678168732326	0.6915236720189841		0.3068376068376068	0	0	0.0	1.0	0.0021095512134589	1.0
ENSG00000013275	39972182	chr19	0.09502156	0.2195	0.3837735687138626	0.3125382527460724	0.2743330590800637	0.2852613477357488	0.9482871357688591		0.1953441295546558	0	0	0.0	1.0	0.985324692191198	1.0
ENSG00000013275	39972216	chr19	0.44500136	0.5484	0.5380138100799184	0.4585933774069486	0.7328708634919309	0.7848531832527219	0.9880192317170632	0.5618415633940081	0.2874493927125506	0	0	0.0	1.0	0.5907109512094024	1.0
ENSG00000013275	39972225	chr19	0.21899216	0.0909	0.2584660968117768	0.3060671562315201	0.5894238221324923	0.6218290728688606	0.978116808036524	0.3197503248063139	0.0384615384615384	0	0	0.0	1.0	0.5057287952045594	1.0
ENSG00000013275	39972433	chr19	0.277720565	0.3667	0.0680922739871181	0.132316375918751	9.939295898850065e-07	1.0206235237095536e-07	0.7013155048116954		0.0633528265107212	0	0	0.0	1.0	0.6604217014625058	1.0
ENSG00000013275	39972503	chr19	0.062374234	0.2826	0.3329970987198431	0.3477209044202594	0.316572799233914	0.3529517072316966	0.8972158224573562	0.5219950236823803	0.0977443609022555	0	0	0.0	1.0	0.3796378478409529	1.0
ENSG00000013275	39974524	chr19	0.2204390749999999	0.15385	0.3084387867631236	0.2791740194424262	0.4094025267397942	0.4233430344191474	0.9677002882063684		0.1384615384615384	0	0	0.0	1.0	0.2947855093286856	1.0
ENSG00000013275	39974551	chr19	0.38519058	0.3068	0.4825607742577849	0.3586828949441062	0.5557096948867591	0.5908450382453121	0.9722509649041696	0.5134982126189198	0.3923076923076923	0	0	0.0	1.0	0.8106392447277926	1.0
ENSG00000013275	39974566	chr19	0.099759788	0.6486	0.3320537177986876	0.3470168239473962	0.4334316444177	0.4330441651153769	0.9688838866432566	0.2665979569992192	0.0628205128205128	0	0	0.0	1.0	0.3538389460297243	1.0
ENSG00000013275	39974792	chr19	0.032247221	0.725	0.3150732710549641	0.2966891008586875	0.3705649960750024	0.6402740297562082	0.9717549735898282		0.5111111111111111	0	0	0.0	1.0	0.5947839233485642	1.0
ENSG00000013275	39979978	chr19	0.1011494	1.0	0.3141219189456414	0.2954389347607641	0.3502880136578742	0.3378324484992694	0.9562580333515014		0.2505050505050505	0	0	0.0	1.0	0.8513254176703094	1.0
ENSG00000013275	39980302	chr19	0.14139053	0.4942	0.1317893888690502	0.2174166829448185	0.1518006947829969	0.1424610752431391	0.8872212238698564		0.3128787878787878	0	0	0.0	1.0	0.1918138280762646	1.0
ENSG00000013275	39980311	chr19	0.09062879	0.28295	0.4207445454263366	0.3982261431918278	0.2577231166980377	0.2329593089106138	0.9601687967309004		0.2656862745098039	0	0	0.0	1.0	0.1996105485025366	1.0
ENSG00000013275	39980350	chr19	0.265489505	0.04465	0.280816702735692	0.3388066685604244	0.3038469846771601	0.2963703028577675	0.9406034450549434	0.2893152061472518	0.3852941176470588	0	0	0.0	1.0	0.4384310163500586	1.0
ENSG00000013275	39980377	chr19	0.188629443	0.0521	0.5754696499739793	0.5993813240843863	0.619098253457476	0.6546359683873835	0.952116355579643			0	0	0.0	1.0	0.0069170019950859	1.0
ENSG00000013275	39980425	chr19	0.402609585	0.08475	0.5045993707338702	0.535689433696481	0.2910802090598187	0.2558640693313236	0.7726867698119732		0.3998087039693926	0	0	0.0	1.0	0.1416332289644374	1.0
ENSG00000013275	39980443	chr19	0.2564723399999999	0.21665	0.1220247139499899	0.2035797337290605	0.0215807468998745	0.0088679169575995	0.8276565265562076			0	0	0.0	1.0	0.7506307392313936	1.0
ENSG00000013275	39980452	chr19	0.15281162	0.209	0.1600260402647467	0.1841913075983746	0.058772316358902	0.0435650654256801	0.8168941058525976	0.2567515160829458	0.220468675274988	0	0	0.0	1.0	0.4078909068222738	1.0
ENSG00000013275	39980701	chr19	0.1313728975	0.9231	0.1604922016738561	0.2930823339461266	0.1898054939766118	0.0683467078223319	0.8873691697982429			0	0	0.0	1.0	0.1510537764409495	1.0
ENSG00000013275	39981217	chr19	0.1073159075	0.84285	0.2471167322219769	0.3679722763814627	0.3432216679684066	0.4406698158444344	0.9334909046839572		0.2580105212816834	0	0	0.0	1.0	0.2997373828334909	1.0
ENSG00000013275	39981241	chr19	0.5516948	0.0128	0.344763184948103	0.3114161261598407	0.5360130355197021	0.5510716738041325	0.9728817290939356	0.1012957722579347	0.3101386896221903	0	0	0.0	1.0	0.3307249912066858	1.0
ENSG00000013275	39981261	chr19	0.38891548	0.2763	0.3544177087288608	0.3444344440849465	0.2354691321674102	0.237805716948662	0.9513179633771288	0.5743131497115906	0.2725968436154949	0	0	0.0	1.0	0.2268875879334869	1.0
ENSG00000013275	39981305	chr19	0.3862254349999999	0.34595	0.3988192634174609	0.3736790593186528	0.2238338523406583	0.4845591583820302	0.9268981363460554			0	0	0.0	1.0	0.8849912350038269	1.0
ENSG00000013275	39981378	chr19	0.01284151125	0.14225	0.3609773938307127	0.4034173715075129	0.0700066383031162	0.0631824484060739	0.7932072130948926		0.4230033476805355	0	0	0.0	1.0	0.598486204421186	1.0
ENSG00000013306	44319666	chr17	0.20844798	0.048	0.2197641164246796	0.205883539097591	0.0282362481772799	0.1104963348376062	0.9068675568246912			0	0	0.0	1.0	0.2507131496887996	1.0
ENSG00000013306	44319700	chr17	0.2039765066666666	0.1313	0.0892102106954703	0.142860582009916	0.0007569333166118	6.872788885184488e-07	0.6511363261703337		0.0992778249787595	0	0	0.0	1.0	0.0437781880816404	1.0
ENSG00000013306	44319766	chr17	0.2668809	0.07524	0.1766144790655016	0.336078184891973	0.2006595929070649	0.1810323549169675	0.917934692626582		0.2297348484848484	0	0	0.0	1.0	0.04412280211447	1.0
ENSG00000013306	44319829	chr17	0.3806608499999999	0.25666	0.5914712167491762	0.6142719222027234	0.6887286177545037	0.5857584382828063	0.9587988432150164		0.1215488215488215	0	0	0.0	1.0	4.211158592578812e-05	0.9999875475924486
ENSG00000013306	44319942	chr17	0.2047620133333333	0.209675	0.4241464819017996	0.4490912392815005	0.6582627581103984	0.6500475068862918	0.9749192637564597		0.1357436284372903	0	0	0.0	1.0	0.0062870977686897	1.0
ENSG00000013306	44319981	chr17	0.34495386	0.59474	0.2811501680221975	0.29257515111702	0.3688269665935765	0.6873603921420222	0.9796606723512916	0.3846344249294447	0.0939937010030467	0	0	0.0	1.0	0.006527055748854	1.0
ENSG00000013306	44320020	chr17	0.5293800166666668	0.2682	0.3386268923138881	0.3495739668038117	0.5627391651459324	0.6191536974643637	0.9776937259362412	0.4496572154023404	0.2934076682316119	0	0	0.0	1.0	0.7648433589892465	1.0
ENSG00000013306	44320026	chr17	0.2346580433333333	0.4547799999999999	0.4202142922350859	0.4603877417330714	0.2420236831074839	0.1606316334268578	0.8528863135566729		0.1188230008984725	0	0	0.0	1.0	0.7005293341450266	1.0
ENSG00000013306	44320206	chr17	0.3552777733333334	0.01952	0.40721941927391	0.285442363586062	0.3488918319016451	0.4905505555552205	0.9666528766822374	0.1390041974178729	0.1453883636788048	0	0	0.0	1.0	0.5030513342856371	1.0
ENSG00000013306	44320258	chr17	0.5256021566666668	0.0518	0.3120945537887566	0.2359681995454425	0.2096232569464233	0.2592384597370464	0.9301230155397332	0.5558331052890086	0.5982885973326397	0	0	0.0	1.0	0.4595732236626395	1.0
ENSG00000013306	44320273	chr17	0.27063942	0.1441	0.2237256768742182	0.1787417000406009	0.030737909566188	0.0958534194351471	0.8558314642362508		0.1152856357064277	0	0	0.0	1.0	0.0428745686675768	1.0
ENSG00000013306	44320397	chr17	0.1262462966666666	0.554275	0.0841090350050118	0.2326240092212478	0.1604521407152065	0.1782864446535647	0.9321538890597824		0.1028982073758192	0	0	0.0	1.0	0.2650210498496124	1.0
ENSG00000013306	44320421	chr17	0.14361285	0.3611	0.2002138135606818	0.1569072309204	0.0733664536606403	0.0821716745968396	0.8551128763445941			0	0	0.0	1.0	0.20859348066128	1.0
ENSG00000013306	44320666	chr17	0.1288181916666666	0.107225	0.3748310505778356	0.3031548243688502	0.2785625215416917	0.2754943469601782	0.9396865496906176	0.2111531358421315	0.2797687535250986	0	0	0.0	1.0	0.6179916701453974	1.0
ENSG00000013306	44320671	chr17	0.3231208866666666	0.1429	0.4650151945005586	0.367936001704549	0.539208277731171	0.570788518214917	0.9742041131283896	0.28280487993882	0.3255252397067117	0	0	0.0	1.0	0.9083531274685944	1.0
ENSG00000013306	44321136	chr17	0.6842282533333334	0.212175	0.2290665153142591	0.7856515687088128	0.4135826734887943	0.1428893918840703	0.8716567569052871		0.5832044673539518	0	0	0.0	1.0	0.2181206088514544	1.0
ENSG00000013306	44321190	chr17	0.2770091086666666	0.876825	0.3859676367666629	0.4313891434499147	0.6248208681220967	0.5242521477051846	0.9691625201163756	0.3839176261770572	0.0778923253150057	0	0	0.0	1.0	0.1304983133765097	1.0
ENSG00000013306	44321220	chr17	0.6269226999999999	0.16995	0.5298566447706128	0.517001686489943	0.5593038353245287	0.4646201992429261	0.959136739435513			0	0	0.0	1.0	0.8760886830318284	1.0
ENSG00000013306	44321472	chr17	0.2955013133333333	0.349725	0.2259647079641158	0.4091156141267338	0.1080112535722901	0.1601812655068767	0.8610606059603834			0	0	0.0	1.0	0.4933142725428444	1.0
ENSG00000013306	44321479	chr17	0.25067883	0.1087	0.149312375762622	0.2813835547042206	0.1008123031354748	0.1030023382272878	0.8906012769423548			0	0	0.0	1.0	0.1290419906182109	1.0
ENSG00000013306	44321514	chr17	0.187709185	0.1891	0.0899751985044802	0.3978925368732348	0.1515852262953305	0.1303722890293354	0.9048873272765328			0	0	0.0	1.0	0.351567421327449	1.0
ENSG00000013306	44321551	chr17	0.3635333	0.3512749999999999	0.3269035833729461	0.4468348540179993	0.0524924935965721	0.0237682528555718	0.7987720291265477			0	0	0.0	1.0	0.8883846167668258	1.0
ENSG00000013306	44321728	chr17	0.26656456	0.737175	0.320692763827527	0.248115586002075	0.4065112242546617	0.6066661778073287	0.9818478987002884	0.5814518538932846	0.0892379679144385	0	1	1.0	1.0	0.1803739603646085	1.0
ENSG00000013306	44322444	chr17	0.18922822	0.108925	0.3894307126249281	0.3359816318336562	0.2496960548240506	0.4957787579842167	0.9544539789372966		0.0578828828828828	0	0	0.0	1.0	0.8979888457464333	1.0
ENSG00000013306	44322833	chr17	0.135175547	0.2089999999999999	0.3436609807360469	0.3993568492134842	0.1620000123152799	0.1311581736467046	0.8738012078543171	0.1982325379463635	0.1125	0	0	0.0	1.0	0.241653443643616	1.0
ENSG00000013306	44323341	chr17	0.07103878	0.4263249999999999	0.4268878000517938	0.5732488412936114	0.1769178479795748	0.3000623996147478	0.8597474421916576			0	0	0.0	1.0	0.1605233899750387	1.0
ENSG00000013306	44323549	chr17	0.17561809	0.366	0.168288123339082	0.2662669614555779	0.3751439723971208	0.607498896675492	0.9730226884963946	0.3717081790416595	0.0338983050847457	0	0	0.0	1.0	0.8744016313556302	1.0
ENSG00000013306	44323555	chr17	0.160557275	0.707125	0.5752354736937882	0.4217458760999412	0.4197682514966799	0.5379933491211873	0.949313565919876			0	0	0.0	1.0	0.6588792984021365	1.0
ENSG00000013306	44323576	chr17	0.588754415	0.4407	0.4399253729372535	0.4444757886585193	0.6272327505344787	0.7117540724540177	0.9786677785597808	0.4223944242079366	0.3182203389830508	0	0	0.0	1.0	0.3232035698860181	1.0
ENSG00000013306	44324751	chr17	0.23272929	0.5660666666666666	0.7710093456468917	0.799896465464044	0.7664858899479392	0.7685064342590316	0.926374179431256			0	0	0.0	1.0	0.9610623807398588	1.0
ENSG00000013306	44324789	chr17	0.2637688	0.5807	0.4360659128922106	0.4197349372704263	0.6500930482868603	0.6466365888685053	0.9741963579496352	0.5276086108827063	0.1557539682539682	0	0	0.0	0.2998047424039031	0.0022330304246222	1.0
ENSG00000013523	76787376	chr14	0.00039994717	0.0	0.7864408552604079	0.9632024326997674	0.7434884649860443	0.8298345574872028	0.9317027866918828			0	0	0.0	1.0	0.6962580736006464	1.0
ENSG00000013523	76787430	chr14	0.522781	0.0833	0.345036949779411	0.2865623657592822	0.494292007223042	0.5353071703251123	0.9765808060126574	0.1012957722579347	0.1304347826086956	0	0	0.0	1.0	0.0424880756004624	1.0
ENSG00000013523	76787657	chr14	0.24908677	0.1333	0.0388602634300012	0.2455889468420707	0.2365453244611336	0.2160237199040742	0.9405272761693524		0.1363636363636363	0	0	0.0	1.0	0.2887692160738714	1.0
ENSG00000013583	12975201	chr12	0.0005345702	0.1429	0.3544317002478024	0.2627622686221853	0.0154897559875821	0.0088508396808441	0.7764968476894323			0	0	0.0	1.0	0.3888341651938661	1.0
ENSG00000013583	12975238	chr12	0.8419266	0.7059	0.8633285896488293	0.6827650639390205	0.696802155589133	0.8044209287642609	0.9896536261163444	0.6109754772755368	0.391304347826087	0	0	0.0	1.635069857286453e-11	0.0002043054907163	1.0
ENSG00000013583	12975288	chr12	0.9093777	0.2857	0.219964405058372	0.9568181052313198	0.1085661540870545	0.1371270087610763	0.7520001097176414		0.0869565217391304	1	0	1.0	1.0	0.0768417216124506	1.0
ENSG00000013583	12975313	chr12	0.014985597	0.5	0.260730159986781	0.3925377191238977	0.334862277191912	0.2829848627547445	0.9374207983581768		0.0434782608695652	0	0	0.0	1.0	0.4072871374325763	1.0
ENSG00000013583	12975363	chr12	0.1729672	0.25	0.4523331439401545	0.5894502617504609	0.1439562166084485	0.1214259704560339	0.8975106601493293			0	0	0.0	1.0	0.7987450345210767	1.0
ENSG00000013583	12975387	chr12	0.21126087	0.4118	0.7813427148481568	0.7471418168187992	0.8730695736329885	0.8494166065126636	0.9887343818263702	0.340369226479391	0.2608695652173913	0	0	0.0	1.0	0.9962141536674258	1.0
ENSG00000013583	12987200	chr12	0.32962006	0.4	0.2187986894996143	0.5	0.4939165130014339	0.3054148326277113	0.927136235792494			0	0	0.0	1.0	0.1563248222333892	1.0
ENSG00000013583	12987233	chr12	0.014322018	0.2353	0.3069340195167312	0.079961939565743	1.349544243469239e-07	9.130737970303832e-09	0.5391894953779552		0.0869565217391304	0	0	0.0	1.0	0.1540634609285546	1.0
ENSG00000013583	12987315	chr12	0.122939326	1.0	0.6455387388021677	0.4487299975018684	0.6128516181346298	0.6417607020804961	0.9699551446454612			0	0	0.0	1.0	0.0521193902146643	1.0
ENSG00000013583	13000041	chr12	0.40601945	0.9048	0.4717075038198144	0.4344238462482009	0.6360700388412612	0.7064807183679075	0.985529184424692	0.5947955500283822	0.391304347826087	0	0	0.0	1.0	0.1182921020318053	1.0
ENSG00000013583	13000095	chr12	0.6275387	0.2	0.0232270828530543	0.508561051028571	0.1255307927218106	0.0051824949499139	0.7821754942017921		0.0909090909090909	0	0	0.0	1.0	0.3380812117248784	1.0
ENSG00000013810	1723822	chr4	0.15879907	0.2436	0.3881527034911791	0.3405454627498065	0.3222921640834009	0.3226579796055023	0.8759001146327783			0	0	0.0	1.0	0.5399576673473006	1.0
ENSG00000013810	1723832	chr4	0.70499825	0.125	0.1478256792825975	0.3219667028045414	0.5254297602969813	0.4922889358272375	0.9526871760761644	0.3238589947135491	0.1428571428571428	0	0	0.0	1.0	0.1320812191810643	1.0
ENSG00000013810	1723870	chr4	0.043082237	0.0666666666666666	0.3276725831177044	0.575469776531866	0.3766094457892325	0.4288898488201944	0.8501282473705096		0.1904761904761904	0	0	0.0	1.0	0.3869072926538092	1.0
ENSG00000013810	1727739	chr4	0.04765302	0.0277666666666666	0.459867589182232	0.575347240800519	0.0765415490483063	0.0673359761978465	0.7753184699510203		0.9047619047619048	0	0	0.0	1.0	0.1927328085770117	1.0
ENSG00000013810	1727854	chr4	0.13694099	0.77275	0.4217379319939804	0.3233935213399789	0.0777871095628929	0.0482782833933668	0.7921527789433929			0	0	0.0	1.0	0.3386245505992073	1.0
ENSG00000013810	1727860	chr4	0.98379487	0.04545	0.9958516138685356	0.9998582008073758	0.971314584859584	0.9522547768816936	0.8428619624403106	0.6221965507080516	0.8095238095238095	1	0	1.0	0.0	5.7638312493857576e-11	1.572205182158795e-05
ENSG00000013810	1727899	chr4	0.10230438	0.04545	0.6366918259138227	0.6563716790164134	0.1117978973807226	0.0848207602694718	0.9195130606426812		0.0909090909090909	0	0	0.0	1.0	0.9225316896401612	1.0
ENSG00000013810	1727956	chr4	0.008259845	0.28335	0.1411558803583971	0.2049472279415647	0.0174017681236813	0.0094220025923817	0.8399292262391616		0.0909090909090909	0	0	0.0	1.0	0.6464804509001403	1.0
ENSG00000013810	1727988	chr4	0.23944946	0.8	0.670302388596054	0.946720003510589	0.6316310604839398	0.8864330095160468	0.9627428696222547			0	0	0.0	1.0	0.4982827405020544	1.0
ENSG00000013810	1728003	chr4	0.5872453	0.95455	0.6567117744893683	0.6262905662792291	0.749794368372997	0.8344446815631161	0.9754078351950516		0.2608695652173913	0	0	0.0	1.0	0.1149675802552537	1.0
ENSG00000013810	1728013	chr4	0.23644109	0.2	0.4039394903149448	0.2057915106874386	0.0683230688271111	0.2721978120300458	0.9435597162652374		0.1304347826086956	0	0	0.0	1.0	0.7272902635644196	1.0
ENSG00000013810	1728048	chr4	0.61686337	0.09375	0.6040204656831542	0.5663698012248377	0.7186596730666038	0.7323121881143418	0.9758330673955644	0.7227599783035943	0.3478260869565217	0	0	0.0	1.0	0.5326810620245187	1.0
ENSG00000013810	1728084	chr4	0.48766905	0.0625	0.523277116957176	0.2659281458466097	0.4042286556538208	0.5242880744943653	0.8451244002267448	0.4153147969981376	0.2608695652173913	0	0	0.0	1.0	0.1995944958911272	1.0
ENSG00000013810	1728345	chr4	0.09701977	0.2143	0.2932570380660504	0.3404451640503689	0.2861503168162182	0.4424526663537427	0.9567568465768984			0	0	0.0	1.0	0.9353890188482938	1.0
ENSG00000013810	1728413	chr4	0.8622173	0.55	0.0609980615533611	0.7071695943796917	0.0782932184134986	0.0583148175181907	0.8890400049921079		0.64	1	1	1.0	1.0	0.0389078915940689	1.0
ENSG00000013810	1728470	chr4	0.97239864	0.4317999999999999	0.6639742071787965	0.7575984471488386	0.8372075735544041	0.914299867041014	0.9923449000269836	0.5988821597167959	0.52	0	1	1.0	1.353219223343416e-07	0.0003341012636799	1.0
ENSG00000013810	1728580	chr4	0.6916695	0.63635	0.4651237990141122	0.6018296071331017	0.6323864152768103	0.8636516074036164	0.9831442239227264	0.4961677196651532	0.16	0	0	0.0	1.0	0.2684983482350879	1.0
ENSG00000013810	1728637	chr4	0.7134468	0.05555	0.4180477797136601	0.336413449054824	0.1240837843625669	0.1263461437095629	0.8776703902846893			0	0	0.0	1.0	0.0205677612266179	1.0
ENSG00000013810	1728643	chr4	0.10400891	0.05	0.0740445686759842	0.8368069611232488	0.0750361304149407	0.2049752062509872	0.8374864341727053		0.2592592592592592	0	0	0.0	1.0	0.3475828743828026	1.0
ENSG00000013810	1728664	chr4	0.23789486	0.08825	0.4031543987116553	0.6405445734971184	0.2475904370612433	0.2478304399611076	0.8996103893412666			0	0	0.0	1.0	0.4979465007078074	1.0
ENSG00000013810	1728711	chr4	0.22575942	0.28125	0.7471331991296248	0.5488094914395505	0.6286744903532674	0.7430410809906146	0.9735379670147292		0.2962962962962963	0	0	0.0	1.0	0.262598437437803	1.0
ENSG00000013810	1728737	chr4	0.44716996	0.4167	0.5855021576238478	0.9596416011131907	0.9023167242413356	0.129476783171298	0.8690515484094458		0.1111111111111111	0	0	0.0	1.0	0.1299556609671802	1.0
ENSG00000013810	1730913	chr4	0.2844049	0.07895	0.6229046318043869	0.5	0.7399841788618354	0.8117481089671916	0.9863440979547408	0.228633564530979	0.2222222222222222	0	0	0.0	1.0	0.2421117775242348	1.0
ENSG00000013810	1730942	chr4	0.22381338	0.91665	0.4451859983834453	0.2413114416677543	0.2730190253688647	0.6161840612706341	0.9758573480434172		0.074074074074074	0	0	0.0	1.0	0.5324845826210424	1.0
ENSG00000013810	1731185	chr4	0.46089253	0.0588	0.009682954692586	0.1263759315691026	0.0055392671889166	0.003790243474831	0.7661953004765891		0.4444444444444444	0	0	0.0	1.0	0.6815140543425662	1.0
ENSG00000013810	1731290	chr4	0.19509426	0.6818	0.4881093747298761	0.3908509322766803	0.2666070484664045	0.6622753881124187	0.971048111257496		0.1481481481481481	0	0	0.0	1.0	0.2281974791971459	1.0
ENSG00000013810	1735317	chr4	0.5641107	0.4871666666666667	0.2362994609454436	0.2882228914345416	0.0712998348170434	0.0484250373772542	0.9146487007797146		0.5	0	0	0.0	1.0	0.8991142567685597	1.0
ENSG00000013810	1735792	chr4	0.73111844	1.0	0.5251900352663814	0.3887506634932917	0.624526248736663	0.6846215935956058	0.9897459434477568	0.6142220670038895	0.1034482758620689	0	0	0.0	1.0	0.2868559538944013	1.0
ENSG00000013810	1735805	chr4	0.10257608	0.4888999999999999	0.4441490899457392	0.2814090458001924	0.3811021322051145	0.3989553592172341	0.9723979409878164		0.2413793103448276	0	0	0.0	1.0	0.93314419336158	1.0
ENSG00000013810	1735827	chr4	0.10715022	0.277775	0.4974357085292905	0.5039121222967577	0.5402994028597838	0.5702714154149028	0.9605464405075468		0.3	0	0	0.0	1.0	0.5355689045655512	1.0
ENSG00000013810	1737260	chr4	0.33868176	0.2424333333333333	0.4741464896264626	0.2066051636879919	0.2281690161533572	0.3714873727098987	0.9663742984641988	0.621188348025429	0.2	0	0	0.0	1.0	0.5596476314911532	1.0
ENSG00000013810	1737321	chr4	0.0919299	0.84615	0.3739105796095052	0.3946028938246997	0.5068090763507561	0.5355641195312231	0.9731555323183312	0.2474454739985406	0.7166666666666667	0	0	0.0	1.0	0.1259713920546273	1.0
ENSG00000013810	1737665	chr4	0.19004783	0.0392	0.2745389088898367	0.3295208886973877	0.3386448784929188	0.333808839412713	0.9566917255544768	0.2906393986550786	0.064516129032258	0	0	0.0	1.0	0.1659190650448608	1.0
ENSG00000013810	1737689	chr4	0.17812157	0.2843	0.5365059957623503	0.5019853818827148	0.5604988380112128	0.5624928971895478	0.9723285269319047	0.3122357121570459	0.564516129032258	0	0	0.0	1.0	0.2874679284042867	1.0
ENSG00000013810	1739724	chr4	0.5188619	0.1176333333333333	0.4451962503923629	0.6779375650330467	0.5523640531968476	0.3487933129448639	0.925681960760882		0.5806451612903225	0	0	0.0	1.0	0.9806772223999236	1.0
ENSG00000013810	1739766	chr4	0.1504265	0.5555666666666667	0.0302046359817165	0.4675617699486148	0.0008937055553141	0.0018496238794728	0.5995363061447149		0.564516129032258	0	0	0.0	1.0	0.3898077634236215	1.0
ENSG00000013810	1739773	chr4	0.8487686	0.0	0.0881387946394178	0.1774449504626113	0.0375465728085752	0.0257031015890249	0.8559837096440461		0.903225806451613	0	0	0.0	1.0	0.7756935807864422	1.0
ENSG00000013810	1739970	chr4	0.08628859	1.0	0.5014307075097012	0.345867357657311	0.4934371147196354	0.51807387502954	0.9769664785535928	0.608006763370422	0.3870967741935483	0	1	1.0	1.0	0.139921212204506	1.0
ENSG00000013810	1740848	chr4	0.7170619	0.1666666666666666	0.0212993262042112	0.2757311266842436	0.2094115249677327	0.0733423910198429	0.8699092342496973		0.314516129032258	0	0	0.0	1.0	0.5258496543443879	1.0
ENSG00000013810	1740889	chr4	0.06419649	0.1833333333333333	0.1124675084465702	0.2734504978794003	0.2628017248327993	0.262212192656568	0.9268217167221192		0.5967741935483871	0	0	0.0	1.0	0.6414509568365228	1.0
ENSG00000013810	1740910	chr4	0.6358309	0.5454666666666667	0.3613364022362668	0.5563855610937923	0.1163112563041979	0.203583701024294	0.9071281909718488		0.3978494623655914	0	0	0.0	1.0	0.0840804681431007	1.0
ENSG00000013810	1740956	chr4	0.045660984	0.3823666666666667	0.0050354921281144	0.1580746427896675	0.0054671509277757	8.318221527710012e-06	0.749373561023718		0.2760416666666666	0	0	0.0	1.0	0.49190403445692	1.0
ENSG00000013810	1744818	chr4	0.23131232	0.9666666666666668	0.2497579392009709	0.2761507898657157	0.1735436784968399	0.1392203392879132	0.930625416215348		0.3145833333333333	0	0	0.0	1.0	0.7490635634292215	1.0
ENSG00000013810	1744948	chr4	0.39944172	0.58975	0.513651240469445	0.6334492802534054	0.4494521059982386	0.5965432457728438	0.9536001161759852	0.2967828368331294	0.3520833333333333	0	0	0.0	1.0	0.3884205939931483	1.0
ENSG00000013810	1744969	chr4	0.23232226	0.5684	0.1768348195867063	0.1881885440583637	0.0782100214805496	0.0660217447631477	0.8804648825117116			0	0	0.0	1.0	0.0685647666224283	1.0
ENSG00000013810	1745013	chr4	0.40096885	0.0980333333333333	0.4704210378322695	0.4783371665959946	0.7774806786507252	0.7550586460057079	0.975010761861866			0	0	0.0	1.0	0.3845885393137383	1.0
ENSG00000013810	1745121	chr4	0.08715214	0.9008	0.307028533989693	0.4086104545675491	0.2931624084259521	0.2963255007642677	0.826781293720345		0.3426523297491039	0	0	0.0	1.0	0.4398163482054367	1.0
ENSG00000013810	1745138	chr4	0.028934026	0.7291666666666666	0.0650606018978912	0.3242311425524746	0.1331789781478773	0.0714481491394441	0.8645300296565669		0.5356321839080459	0	0	0.0	1.0	0.2414700618205592	1.0
ENSG00000013810	1745143	chr4	0.80425566	0.5575666666666667	0.4007065871328145	0.3365330263991661	0.4791331186609153	0.4548427373630683	0.955936262084586			0	0	0.0	1.0	0.3270271494594189	1.0
ENSG00000014138	65262112	chr11	0.63717365	0.3226	0.460802468159071	0.4676581034514136	0.3804208958599252	0.4002101430685643	0.91481043249884			0	0	0.0	1.0	0.82034036197168	1.0
ENSG00000014138	65262345	chr11	0.43773085	0.4054	0.4155039374553144	0.4030704314663789	0.2524074222325614	0.2462609254781655	0.9158706009870904	0.352335882632494	0.3369565217391304	0	0	0.0	1.0	0.1441283689341699	1.0
ENSG00000014138	65266607	chr11	0.1945391	1.0	0.2606281216503538	0.3492901698373268	0.2054062039707155	0.184061094316957	0.9267226516861647	0.2764073783486357	0.108695652173913	0	0	0.0	1.0	0.8243608610084414	1.0
ENSG00000014138	65266690	chr11	0.6414763	0.0606	0.0843841535879636	0.1876633011312172	0.0637574813958138	0.0159580693706929	0.8278740476354699		0.3244680851063829	0	0	0.0	1.0	0.8023880454493119	1.0
ENSG00000014138	65267523	chr11	0.48689967	0.8235	0.4209040666959437	0.331655392186617	0.6137273263155932	0.6579314754511081	0.9838877321913114	0.2261699967411933	0.1063829787234042	0	0	0.0	1.0	0.7205674405566838	1.0
ENSG00000014138	65267547	chr11	0.029466009	0.4412	0.4342649698163056	0.3477249759614316	0.6557195509106428	0.6949411992996823	0.9862395689685431		0.6702127659574468	0	0	0.0	1.0	0.0079627851130206	1.0
ENSG00000014138	65268707	chr11	0.5042684	0.5556	0.1449979653096873	0.1814013574166584	0.0396954561758644	0.0838526911681434	0.8953770808208545		0.2653061224489796	0	0	0.0	1.0	0.1492957734010696	1.0
ENSG00000014138	65275925	chr11	0.0118999835	0.68	0.2424309560068591	0.8631878168490269	0.1867173836019253	0.4457815058331802	0.8629128124253403		0.0612244897959183	0	0	0.0	1.0	0.2683043502651259	1.0
ENSG00000014138	65275934	chr11	0.0070039392	0.0278	0.0257321235902539	0.303279635159728	0.0353993487028906	0.0411381194170378	0.8460539461603692			0	0	0.0	1.0	0.8444473747982756	1.0
ENSG00000014138	65278765	chr11	0.0031689883	0.0625	0.8540580137477829	0.9643185379433872	0.9662218677685084	0.8782534821241934	0.9557129325812818			0	0	0.0	1.0	0.8594893616529633	1.0
ENSG00000014138	65278837	chr11	0.09023182	0.3438	0.0239141912593337	0.2283675605966916	0.0674790020628833	0.0333656575250827	0.8483701437473699		0.0784313725490196	0	0	0.0	1.0	0.5509359623129628	1.0
ENSG00000014138	65278875	chr11	0.4632093	0.16	0.3390576550480792	0.5241420150672679	0.3470822102399153	0.1675927797395019	0.9281231379337148			0	0	0.0	1.0	0.2723172098508361	1.0
ENSG00000014138	65278912	chr11	0.012127554	0.8095	0.3890576255813988	0.3231892789583618	0.2961500109060231	0.290811550879803	0.9458757674540188		0.0377358490566037	0	0	0.0	1.0	0.7080584401843164	1.0
ENSG00000014138	65279543	chr11	0.12840565	0.0	2.7314050813081217e-06	0.2737899234970717	0.0217854380402555	0.0127574608728964	0.8077748200558158			0	0	0.0	1.0	0.2883584081318897	1.0
ENSG00000014138	65279560	chr11	0.36464792	0.0	0.0248666326246484	0.1380457343395347	1.6236407781962455e-05	2.407460056002652e-06	0.6678603919818278		0.0566037735849056	0	0	0.0	1.0	0.7264747419656001	1.0
ENSG00000014138	65279572	chr11	0.30876118	0.0	0.0611941967131591	0.1658302808627339	0.0129380151297144	0.0056362249338878	0.7720015834035108		0.1132075471698113	0	0	0.0	1.0	0.0370942187005772	1.0
ENSG00000014138	65279581	chr11	0.31187835	0.122	0.1771114596812416	0.5702308259154542	0.0572830122806264	0.024541473232724	0.801461190804806		0.0754716981132075	0	0	0.0	1.0	0.6308723510013923	1.0
ENSG00000014138	65281044	chr11	0.4359041	0.02175	0.0097286883905369	0.1525932227963562	0.0124828410891399	0.0044665006438652	0.4658339725977864		0.1132075471698113	0	0	0.0	1.0	0.0401148363590865	1.0
ENSG00000014138	65281071	chr11	0.039151717	0.3889	0.3081272586664976	0.3841264887218341	0.3835299007197072	0.3904952183788583	0.9201569040321912		0.6981132075471699	0	0	0.0	1.0	0.0632833359026091	1.0
ENSG00000014138	65281078	chr11	0.10090003	0.0366	0.1744039696653947	0.4512341588243381	0.4318952145833721	0.4170401622466309	0.9234203332159384		0.5188679245283019	0	0	0.0	1.0	0.7315228618452027	1.0
ENSG00000014138	65281144	chr11	0.18455985	0.9902	0.286645972099999	0.2600836584972289	0.2683589803411433	0.2924119515682891	0.9384009447308008	0.5985229449913041	0.6132075471698113	0	0	0.0	0.9999999323774564	0.0555778142248529	1.0
ENSG00000014138	65281708	chr11	0.019218266	0.825	1.2839097199059726e-06	0.213242155931429	0.0086812694596715	0.0053104641698851	0.6967473983740058		0.5277777777777778	0	0	0.0	1.0	0.2206699771411328	1.0
ENSG00000014138	65281723	chr11	0.07130535	0.0068	0.0170783773542804	0.2722177515030618	0.019753029463482	0.0252553022232417	0.8114454282885857		0.6454545454545455	0	0	0.0	1.0	0.0845405249225137	1.0
ENSG00000014138	65287716	chr11	0.11288335	0.35715	0.2555729621143632	0.2738745564212608	0.3590121397869887	0.341194892159337	0.9583249924738988	0.4411497266347318	0.5272727272727272	0	0	0.0	1.0	0.3324096639484952	1.0
ENSG00000014138	65287750	chr11	0.5242424	0.0406666666666666	0.2669074613394739	0.4797420958849065	0.5871775387704844	0.6708239301810992	0.97495094800857	0.3820263369150474	0.6	0	0	0.0	1.0	0.6660214628135429	1.0
ENSG00000014138	65287767	chr11	0.09063973	0.0740666666666666	0.3125422996835562	0.3070282891812311	0.3992662702174452	0.4173016418528859	0.9485571668688432			0	0	0.0	1.0	0.0655818877764508	1.0
ENSG00000014138	65287782	chr11	0.12367151	0.3478	0.258131684435377	0.2329353290950334	0.0699608518188878	0.5399507662880739	0.963925627399222			0	0	0.0	1.0	0.3599930427954043	1.0
ENSG00000014138	65287794	chr11	0.08645805	0.3555666666666666	0.0042338232974305	0.1214542550173254	0.0137661483654132	0.0081392898766143	0.4783102658961032			0	0	0.0	1.0	0.0580329643427689	1.0
ENSG00000014138	65287818	chr11	0.16919127	0.14	0.0785897422038619	0.2821843015766798	0.2206044087858458	0.2588035196352146	0.9130669528464356			0	0	0.0	1.0	0.4974042301544685	1.0
ENSG00000014138	65289079	chr11	0.36413878	0.95555	0.031771014047524	0.1606317788129867	0.0073717548153165	0.0014690513305543	0.7347041253746225		0.5357142857142857	0	0	0.0	1.0	0.0074843788775278	1.0
ENSG00000014138	65289811	chr11	0.04925705	0.9703666666666668	0.3514720825852709	0.2938049816059281	0.3931104105430744	0.3997468972766116	0.962422749703933			0	0	0.0	1.0	0.8948071994417197	1.0
ENSG00000014138	65289827	chr11	0.044574928	0.8172	0.382617857520875	0.3484655862725879	0.4257370914222591	0.4213959228959342	0.9603457878219006		0.1785714285714285	0	0	0.0	1.0	0.4615495451229196	1.0
ENSG00000014138	65289850	chr11	0.15303835	0.0066666666666666	0.0134595667541377	0.3276350694282514	0.042161622179566	0.0029807711686434	0.6579464419650188		0.5789473684210527	0	0	0.0	1.0	0.1344926813776945	1.0
ENSG00000014138	65294254	chr11	0.25812298	0.35	0.2728140972178123	0.3297059799629119	0.7063631967186141	0.5649150458500392	0.9794607004501904	0.2175302754886564	0.0862068965517241	0	0	0.0	1.0	0.3549857540401085	1.0
ENSG00000014138	65294606	chr11	0.058942746	0.38	0.5187945009520999	0.4558005010634352	0.1961572539272729	0.1926039645010546	0.9124468530167072			0	0	0.0	1.0	0.6130316645108331	1.0
ENSG00000014138	65295550	chr11	0.21875405	0.0	0.163269186751391	0.1625291064023211	0.0319315137031229	0.020934191568135	0.750368784689915		0.6120689655172413	0	0	0.0	1.0	0.1231163615661916	1.0
ENSG00000014138	65295557	chr11	0.12366656	0.4047666666666667	0.3606324048607905	0.3221168790538194	0.2980043321823878	0.2757771554578647	0.9289722845017868		0.0689655172413793	0	0	0.0	1.0	0.5549745392275449	1.0
ENSG00000014138	65295589	chr11	0.13137576	0.125	0.2434412072263502	0.2770269471392653	0.2308622020982957	0.2468369076376754	0.934164587683756			0	0	0.0	1.0	0.2752533255825609	1.0
ENSG00000014138	65295893	chr11	0.024789691	0.2031	0.4814428969803886	0.3636867781064865	0.5615525834065517	0.5536255578424647	0.9539123976763412		0.0677966101694915	0	0	0.0	1.0	0.0046827861472017	1.0
ENSG00000014138	65295905	chr11	0.23234022	0.0072333333333333	0.1821170272287027	0.2897253115940589	0.1740621020092139	0.1611713277233891	0.8809674806335857			0	0	0.0	1.0	0.68981662585948	1.0
ENSG00000014138	65297145	chr11	0.16654415	0.9074	0.5180740959375421	0.2731733130400273	0.1105590441216562	0.3731058620525745	0.8233074556731426		0.2068965517241379	0	0	0.0	1.0	0.6516338322503511	1.0
ENSG00000014138	65297331	chr11	0.15658562	0.2476333333333333	0.4619805597587249	0.4351546671257362	0.7612894940859825	0.7785487661579034	0.9839049040901744		0.1333333333333333	0	0	0.0	1.0	0.593589736950155	1.0
ENSG00000014138	65297344	chr11	0.21758759	0.8472333333333334	0.3299592185801455	0.2328742801268671	0.1518812336213433	0.1289965054184771	0.9115998852901296			0	0	0.0	1.0	0.1449628726793181	1.0
ENSG00000014138	65297353	chr11	0.5013155	0.1625	0.1297412752925615	0.7965461412112341	0.6015887717252277	0.0148412461177801	0.7048310778485204		0.2	1	0	1.0	1.0	0.8776515828927728	1.0
ENSG00000014138	65297406	chr11	0.12896994	0.3205	0.6222463259388589	0.4244638688306792	0.7329621912766013	0.7951334866935866	0.9850000762519654			0	0	0.0	1.0	0.6093917485018234	1.0
ENSG00000014138	65297425	chr11	0.94709796	0.5353666666666667	0.7711900598547309	0.8311706680480431	0.9147650921163146	0.7361200015849552	0.9882490288661508	0.6155792402547161	0.5166666666666667	0	0	0.0	1.0	7.931700568033637e-05	0.9999999993956489
ENSG00000014138	65297577	chr11	0.07212756	0.125	0.111339806787507	0.2191240627585083	0.0156526794828571	0.0093253906079967	0.8020397954645299		0.8114754098360656	0	0	0.0	1.0	0.9368312483323712	1.0
ENSG00000014138	65297585	chr11	0.008739496	0.15	0.0041361630277966	0.1861816164079365	0.0131447165875328	0.005898585385788	0.7212645113264335		0.1967213114754098	0	0	0.0	1.0	0.976207737400376	1.0
ENSG00000014641	63588986	chr2	0.083874084	0.1579	0.1121787927043972	0.2399383504657177	0.1494006663870507	0.1193316352066792	0.9157606295806996			0	0	0.0	1.0	0.6752235406620393	1.0
ENSG00000014641	63588991	chr2	0.57166034	0.14285	0.4341663270678024	0.2289475263675327	0.2475858030547103	0.3486949663150113	0.9564796455220338			0	0	0.0	1.0	0.311359093810534	1.0
ENSG00000014641	63594493	chr2	0.07753748	0.2746333333333333	0.102167552240086	0.3386032522223423	0.039733329081262	0.0282749700448146	0.5215892009186723		0.3258258258258258	0	0	0.0	1.0	0.0091426421797282	1.0
ENSG00000014641	63594512	chr2	0.6468596	0.5877	0.3277393892078573	0.2491855051070644	0.1518614101207277	0.1258695187153755	0.9235866462932456			0	0	0.0	1.0	0.0657569568426478	1.0
ENSG00000014641	63595488	chr2	0.8352278	0.0168333333333333	0.1094786517620656	0.1371258641756164	0.0070119853192777	0.0033475187163026	0.5054878614954661		0.4061561561561561	0	0	0.0	1.0	0.1074983949998932	1.0
ENSG00000014641	63595496	chr2	0.19967005	0.0730666666666666	0.152596460881832	0.2066608051317269	0.0802585050986438	0.0565283063511969	0.8966623868906523	0.1888090985888157	0.170045045045045	0	1	1.0	1.0	0.6874845333768662	1.0
ENSG00000014641	63597438	chr2	0.16365835	0.39685	0.0032149397012257	0.2135713710462735	0.0877580057424925	0.066120954484415	0.8963569551745747		0.1936936936936936	0	0	0.0	1.0	0.271856389694993	1.0
ENSG00000014641	63599209	chr2	0.48310104	0.1691	0.396883577554094	0.3933678565316707	0.2436520244733173	0.2528601126280209	0.8102133676209766			0	0	0.0	1.0	0.5931981812282371	1.0
ENSG00000014641	63599246	chr2	0.26257646	0.08785	0.0186483503638351	0.2316677655655055	0.0295223716471266	0.0038047685559989	0.6987650702760344		0.0734126984126984	0	0	0.0	1.0	0.2047458154657556	1.0
ENSG00000014641	63599260	chr2	0.1263851	0.01235	0.4460153647696732	0.3690531667718121	0.3700536877138388	0.3614595791709804	0.9295652828682544			0	0	0.0	1.0	0.6754357566767171	1.0
ENSG00000014641	63604707	chr2	0.046430312	0.81335	0.0266083797657268	0.2098415946088107	0.0780237011020652	0.0679212369981928	0.8949175401531942		0.4910052910052909	0	0	0.0	1.0	0.2717626607407884	1.0
ENSG00000014641	63604717	chr2	0.53561574	0.04715	0.2479504507903098	0.2899088756101425	0.2219952240713322	0.215917897360396	0.8894533793680446			0	0	0.0	1.0	0.0436157212222809	1.0
ENSG00000014641	63604754	chr2	0.026695037	0.21265	0.2385406949329528	0.1457882403257035	0.0374065787729039	0.0282769457492474	0.7102425170633311		0.0862573099415204	0	0	0.0	1.0	0.0083349193569704	1.0
ENSG00000014641	63604844	chr2	0.040462375	0.5561666666666666	0.3600538525974586	0.4708727666216576	0.3640697863572587	0.3150527988835818	0.9123711637275608			0	0	0.0	1.0	0.4665873919038425	1.0
ENSG00000014641	63605321	chr2	0.060205687	0.29735	0.0571697743570963	0.2036993217003669	0.0514593961815927	0.037157870314038	0.8687677405490228		0.6204678362573098	0	1	1.0	1.0	0.7952768278394164	1.0
ENSG00000014641	63605359	chr2	0.25623256	0.3534333333333333	0.3471722905302842	0.2781540569983633	0.2773069440282616	0.398850030911229	0.9590247583339692			0	0	0.0	1.0	0.4844467654524991	1.0
ENSG00000014641	63605371	chr2	0.036673833	0.0704333333333333	0.2452766347589913	0.2888052680251508	0.4569380855190147	0.4695132916420896	0.9771293805711496	0.4085168809626059	0.1604743083003952	0	0	0.0	1.0	0.5189627779453774	1.0
ENSG00000014641	63605385	chr2	0.19878279	0.8830333333333332	0.0499081989819267	0.2008252254429176	0.1772078740980259	0.2109439216231172	0.8796210982597125		0.0802371541501976	0	0	0.0	1.0	0.5921682797921064	1.0
ENSG00000014641	63606868	chr2	0.22790548	0.4444333333333333	0.0442213255925279	0.2641616026514375	0.1926930954073233	0.1781960810497184	0.9140977729607548		0.1573145245559038	0	0	0.0	1.0	0.0153942012248856	1.0
ENSG00000014641	63606939	chr2	0.6372131	0.0647	0.0676156703941633	0.2050333547568968	0.1224860998590367	0.118870402754845	0.7431336554474411		0.4959770114942528	0	0	0.0	1.0	0.8352585781738561	1.0
ENSG00000014641	63606943	chr2	0.074649274	0.9292666666666666	0.4252366986235896	0.3203168552955219	0.5521197094273941	0.5665887607692227	0.9639817003752954			0	0	0.0	1.0	0.8359887788971359	1.0
ENSG00000014641	63606987	chr2	0.4215719	0.1427	0.3949802680468878	0.4003397287148837	0.2817033668725641	0.2917469795588863	0.9041302900809			0	0	0.0	1.0	0.2556672957884424	1.0
ENSG00000014641	63606992	chr2	0.09491323	0.4409666666666667	0.3434396655661751	0.3209708474358915	0.3805360295818292	0.3927647205546027	0.9454794891298848		0.3201149425287356	0	0	0.0	1.0	0.0041548823981492	1.0
ENSG00000014641	63607044	chr2	0.489183	0.0135	0.2732375392296096	0.2506646084362549	0.2246317445236035	0.2367682077897571	0.8765574078155212			0	0	0.0	1.0	0.0297304146309346	1.0
ENSG00000014641	63607093	chr2	0.007455635	0.0784666666666666	0.0478694846898974	0.3941167290554341	0.05182945106101	0.0112653474109882	0.7012553183835832		0.0732441471571906	0	0	0.0	1.0	0.364793113672432	1.0
ENSG00000014641	63607141	chr2	0.0159477	0.4375	0.2493868845459982	0.2096907228070343	0.1004680673235516	0.0833998911071976	0.8659811716514874			0	0	0.0	1.0	0.2265731760586743	1.0
ENSG00000015475	17735418	chr22	0.004459155	0.34975	0.5552971566764934	0.4229756114566852	0.5744228261803507	0.5337988206163754	0.9624731176243598			0	0	0.0	1.0	0.2604213197577667	1.0
ENSG00000015475	17735425	chr22	0.20962182	0.09366	0.0709439149790902	0.3070187444573967	0.1291071388259058	0.1532458205699649	0.7630001731603858		0.2979055258467023	0	0	0.0	1.0	0.3062230266811847	1.0
ENSG00000015475	17735450	chr22	0.282640825	0.0104166666666666	0.2140664164507137	0.2356632014999392	0.2198224229819349	0.2188280065907292	0.9075900913669218			0	0	0.0	1.0	0.4715366880019235	1.0
ENSG00000015475	17735471	chr22	0.070006154	0.72258	0.217386156901996	0.250203116026004	0.2541728689232395	0.1927397978232918	0.8774309704396231		0.1993620414673046	0	0	0.0	1.0	0.2038932532321517	1.0
ENSG00000015475	17735558	chr22	0.59884985	0.08888	0.4228734814768892	0.531570895262992	0.6454342590975931	0.6335845398160412	0.9396212962106592			0	0	0.0	1.0	0.9242970415453288	1.0
ENSG00000015475	17735575	chr22	0.14430308	0.9131	0.3459725901828487	0.3616227478205293	0.3782945643491844	0.3643351033832697	0.965623648544624	0.5396682561290459	0.3653699466056445	0	0	0.0	1.0	0.322148107244863	1.0
ENSG00000015475	17738051	chr22	0.223105	0.17282	0.1694417988008096	0.2170432098982427	0.1066142588653167	0.1052072659159169	0.5887987626224108		0.4063215102974828	0	0	0.0	1.0	0.7172646890094243	1.0
ENSG00000015475	17738057	chr22	0.000990450365	0.02916	0.3805749026128919	0.4810303809959921	0.523474251396824	0.3470538977711155	0.9225730367081294			0	0	0.0	1.0	0.3745603964627331	1.0
ENSG00000015475	17738171	chr22	0.019062579	0.15	0.5308960149417726	0.3375418036623183	0.6652014399916174	0.6965717363333357	0.9857849133072176		0.2482837528604118	0	0	0.0	1.0	0.6467294438059399	1.0
ENSG00000015475	17738216	chr22	0.47466096	0.7642833333333333	0.1252321535009594	0.3319990938309909	0.5574776601696457	0.6783362471061395	0.9856756904861368	0.3195522134039174	0.4391685736079328	0	0	0.0	1.0	0.6506475001048615	1.0
ENSG00000015475	17738222	chr22	0.3022398149999999	0.5791666666666667	0.1697308350569046	0.2208749102581929	0.1535131525015723	0.1330626831970983	0.9014054367260668		0.2276887871853546	0	0	0.0	1.0	0.6021202728344865	1.0
ENSG00000015475	17738228	chr22	0.41488045	0.15586	0.4012941235368112	0.4509682185084773	0.7642242106767152	0.7958817432290405	0.9904759831178744	0.4125519504555344	0.4627765064836003	0	0	0.0	1.0	0.7489223330437513	1.0
ENSG00000015475	17739368	chr22	0.0778615	0.1707	0.6809494931968748	0.7161191523012307	0.6696796424220058	0.7060617258824404	0.9412296850036552		0.3207951945080091	0	0	0.0	1.0	0.8103004175879625	1.0
ENSG00000015475	17739419	chr22	0.3061883	0.22618	0.2406568722948046	0.3235689018378173	0.4177544544002984	0.4238676076539714	0.9411733654072348	0.3122530579010977	0.3062547673531655	0	0	0.0	1.0	0.9196886734659728	1.0
ENSG00000015475	17739470	chr22	0.0564569385	0.27334	0.2363328460462018	0.2701731362518321	0.3370982181927052	0.237074957421062	0.936474736790229		0.2934782608695652	0	0	0.0	1.0	0.0011415449862778	1.0
ENSG00000015676	44383691	chr7	0.30895048	0.0555666666666666	0.4459956965061028	0.2898651367841494	0.2639116464629893	0.4704545280275147	0.9575117850768692			0	0	0.0	1.0	0.7320540407822838	1.0
ENSG00000015676	44383756	chr7	0.046791364	0.03705	0.6239698873924593	0.7143531518467281	0.2316425616096705	0.201838889194676	0.9042027316415668		0.1458333333333333	0	0	0.0	1.0	0.6891760057937533	1.0
ENSG00000015676	44383806	chr7	0.967608	0.9524	0.8746660967023314	0.9985538605902912	0.9835325349210642	0.9791543067931956	0.9597346168022722	0.6005077236325699	0.5916666666666667	0	0	0.0	0.0	7.137174323239157e-05	0.9999999949659463
ENSG00000015676	44383939	chr7	0.5043199	0.3	0.4748904259151748	0.7409060542120431	0.611620296300212	0.2297873372284498	0.8823229515576174		0.2583333333333333	0	0	0.0	1.0	0.5768290178373382	1.0
ENSG00000015676	44383977	chr7	0.70872533	0.33335	0.6806329311949338	0.7202408003913141	0.4540005583925643	0.476038784243542	0.9454615974829296			0	0	0.0	1.0	0.7903276325909809	1.0
ENSG00000015676	44383997	chr7	0.08835149	0.09525	0.2036570573593006	0.134910215097787	0.003112071893267	0.0017330586222574	0.7166992109864332		0.0958333333333333	0	0	0.0	1.0	0.3306488034882297	1.0
ENSG00000015676	44384004	chr7	0.21833184	0.19645	0.4463898003129451	0.4813377694778994	0.2500092853515323	0.2288974628169545	0.9192079148754596		0.1458333333333333	0	0	0.0	1.0	0.3726373365256802	1.0
ENSG00000015676	44384075	chr7	0.11291337	0.0682	0.7969859633912186	0.6464819010024806	0.3265509280630106	0.4203668766420271	0.9220681058325404			0	0	0.0	1.0	0.1376590557727496	1.0
ENSG00000015676	44384103	chr7	0.47697145	0.10715	0.4195146486512517	0.4389667378857291	0.5726204498779272	0.591538689780888	0.9666168288036362	0.2606840355110629	0.1458333333333333	0	0	0.0	1.0	0.0646097485498308	1.0
ENSG00000015676	44384326	chr7	0.9115365	0.13045	0.8743894482463873	0.7680233595105057	0.7785251577395338	0.7777147359118961	0.9806365941055128	0.4016364282628673	0.6916666666666667	0	0	0.0	0.0	8.415056844454226e-10	0.0002291737975356064
ENSG00000015676	44384492	chr7	0.07844089	0.14585	0.2569605754546543	0.6392800356251893	0.5884220980013914	0.4334965763593834	0.7652247537769015		0.1481481481481481	0	0	0.0	1.0	0.7093905309708314	1.0
ENSG00000015676	44384539	chr7	0.094576135	0.2380999999999999	0.2999788809691234	0.6582452821447901	0.253458465582941	0.4077339546836483	0.9160624587613352			0	0	0.0	1.0	0.5809291477330701	1.0
ENSG00000015676	44384849	chr7	0.36187938	1.0	0.4924783780162935	0.3830599052548838	0.5659904859849083	0.6080039154575805	0.97686897934177		0.1944444444444444	0	0	0.0	1.0	0.8308718250527187	1.0
ENSG00000015676	44384882	chr7	0.7729269	0.35	0.635923801137578	0.5364803023355373	0.4985180519852068	0.5058101941799974	0.9401485961045396			1	0	1.0	1.0	0.2205492959885348	1.0
ENSG00000015676	44384886	chr7	0.9828881	0.7381	0.3804340599043563	0.513693725520719	0.6174981696857176	0.7196672842125174	0.9619356787787212			1	0	1.0	1.0	0.012452288749652	1.0
ENSG00000015676	44384920	chr7	0.9643227	0.2857	0.2909905782633655	0.4994182803469736	0.520736477003074	0.7565052599303579	0.972622779279072	0.5584398164126947	0.2962962962962963	0	0	0.0	0.3429178477936412	0.0042688178886866	1.0
ENSG00000015676	44384938	chr7	0.99944055	1.0	0.8393835557750823	0.9789540624617488	0.9880213724637118	0.9823275542654692	0.9854139515711936	0.5681534569510984	1.0	0	0	0.0	1.0	1.338842220045312e-05	0.9727098247493758
ENSG00000015676	44384970	chr7	0.99753964	0.3684	0.2263134637016334	0.4006229317875466	0.2146014855154791	0.0614339437107605	0.8771717855573964		0.6203703703703703	0	0	0.0	1.0	0.0292421064619885	1.0
ENSG00000015676	44384985	chr7	0.9473222	0.6087	0.9316154672777188	0.9273040596689528	0.8328127732247533	0.8689240841011676	0.9370527747851674	0.7136334718453902	0.7777777777777777	0	0	0.0	0.0	1.1919108483752487e-09	0.0003245082357473979
ENSG00000015676	44385020	chr7	0.4899643	0.2727	0.3673696400629086	0.3961219830290081	0.1042708149254725	0.1741887500499379	0.853220562884009	0.5439425766416316	0.3333333333333333	0	0	0.0	1.0	0.490592167665982	1.0
ENSG00000015676	44385037	chr7	0.11635176	0.2059	0.4439342742869552	0.9168395250158624	0.8720072360761781	0.0562026895321973	0.7973502628649515		0.3461538461538461	0	0	0.0	1.0	0.9866718452986004	1.0
ENSG00000015676	44385109	chr7	0.30957216	0.2667	0.040609675024473	0.2669883449794387	0.0731430380305519	0.0984005698599923	0.8887663990258994			0	0	0.0	1.0	0.9469812243180488	1.0
ENSG00000015676	44385168	chr7	0.09458846	0.06	0.7893336823459155	0.8128665647416928	0.8804585366619324	0.9046159410894756	0.9819793418208848		0.5115384615384615	0	0	0.0	1.0	0.3335614652337921	1.0
ENSG00000015676	44385284	chr7	0.082356	0.0476	0.2351645290725026	0.8298144612555161	0.6630590525550619	0.0087902536351708	0.8244072826329077		0.0769230769230769	0	0	0.0	1.0	0.3279084887453516	1.0
ENSG00000015676	44385320	chr7	0.931053	0.05555	0.3140018487697866	0.7690587815511487	0.3024268447122358	0.3158556211514216	0.9179171060709984			1	0	1.0	1.0	0.0034543103913427	1.0
ENSG00000015676	44385408	chr7	0.957039	0.7857000000000001	0.6014657645387969	0.8000872067893853	0.7584666583041562	0.8552875505557029	0.975129605845855	0.5732983132656543	0.7115384615384616	1	1	1.0	0.0001201175538225	1.907180241196212e-06	0.4024869814151345
ENSG00000015676	44385498	chr7	0.22656453	0.59375	0.1947201566875189	0.3452756359177085	0.3458212855753306	0.3201022282455906	0.9449378924648448			0	0	0.0	1.0	0.6254598556982526	1.0
ENSG00000015676	44385513	chr7	0.55132264	0.20835	2.050722586062901e-07	0.0322810902443342	1.5875675747009128e-07	3.585952715268814e-07	0.593656460801695		0.1826923076923076	0	0	0.0	1.0	0.9290305573662032	1.0
ENSG00000015676	44385608	chr7	0.981925	0.0	0.7986768708322817	0.8774900140325059	0.7696872798581185	0.8628003898804699	0.9744293661228534	0.6616193075945861	0.8461538461538461	0	0	0.0	0.0004173170715034	6.503934947476171e-05	0.999999972716904
ENSG00000015676	44385846	chr7	0.99833953	0.5882499999999999	0.799794334494043	0.8401206704551922	0.8423881430336968	0.847383501133546	0.9858125637768927	0.7233288367478473	0.8461538461538461	0	0	0.0	0.0	2.2984952484340324e-12	6.278245860475458e-07
ENSG00000015676	44385861	chr7	0.40400815	0.5	0.2459450174608765	0.4152443552461071	0.2355608608387515	0.1590404510076299	0.919689912175118			0	0	0.0	1.0	0.1943982077781808	1.0
ENSG00000015676	44385879	chr7	0.3210346	0.66665	0.3748391224751736	0.9141228410821765	0.5077549535589307	0.0112770087028809	0.5551791580553163		0.0769230769230769	0	0	0.0	1.0	0.964019376495762	1.0
ENSG00000015676	44386008	chr7	0.07539699	0.2353	0.237088543624852	0.3375909903517989	0.1640693107470379	0.0775863017670582	0.9088877899219338			0	0	0.0	1.0	0.021211543967489	1.0
ENSG00000015676	44392369	chr7	0.32472095	0.5714	0.1283873775477268	0.189029748789455	0.0624229582282737	0.046821250499386	0.8385438562907032		0.04	0	0	0.0	1.0	0.0592754653732465	1.0
ENSG00000015676	44392415	chr7	0.0043155313	0.4	0.1580302149158771	0.2235525644815016	0.1474764803509335	0.1234351889972415	0.9390246843792984			0	0	0.0	1.0	0.225078053897892	1.0
ENSG00000015676	44392481	chr7	0.55462253	0.4667	0.0576759216846873	0.1448056139158499	0.0050605052005994	0.0024170681613567	0.6922166241664001		0.04	0	0	0.0	1.0	0.7054407639228322	1.0
ENSG00000015676	44427629	chr7	0.44688997	0.0526	0.4142016168340725	0.5008244371442689	0.2953006951000325	0.3684264804686459	0.922835627455126	0.3173851109084992	0.3043478260869565	0	0	0.0	1.0	0.7252395434756209	1.0
ENSG00000015676	44427647	chr7	0.50945103	0.0769	0.2050900668290725	0.4699622617820086	0.2636770892071277	0.1856920556574595	0.934089145697147		0.1739130434782608	0	0	0.0	1.0	0.7896337140435805	1.0
ENSG00000015676	44484985	chr7	0.16626963	0.3	0.3603317409781406	0.9780674276084558	0.5907101447509816	0.4855575272306494	0.8674439280094098		0.8095238095238095	0	0	0.0	1.0	0.0991508523567032	1.0
ENSG00000018610	119538314	chrX	0.010705257	0.0667	3.377583653817067e-06	0.3550684020768095	0.0725816053792837	0.0082900272119549	0.7845564692606439		0.2156862745098039	0	0	0.0	1.0	0.1918978346852296	1.0
ENSG00000018610	119538417	chrX	0.0015530109	0.7037	0.1150522707623632	0.2921765247009876	0.1892130054563292	0.1483254180584089	0.9292432847381084			0	0	0.0	1.0	0.0019233820328539	1.0
ENSG00000018610	119538453	chrX	0.32328808	0.0	0.3470172033292938	0.2587440642664851	0.3156024851079761	0.3351093471207753	0.9576363092980772	0.1972488712829015	0.44	0	0	0.0	1.0	0.0816925258889055	1.0
ENSG00000018610	119538530	chrX	0.57710123	0.32	0.2149627728125982	0.2387083285605776	0.1093895733605119	0.0865557697452262	0.9088414565928868		0.4897959183673469	0	0	0.0	1.0	0.4301824454992793	1.0
ENSG00000018610	119538629	chrX	0.007979536	0.2174	0.4629130400067042	0.4748057782908299	0.012174324368518	0.0563754349384862	0.8118912269539471		0.2	0	0	0.0	1.0	0.5264052789164266	1.0
ENSG00000018610	119538652	chrX	0.032845736	0.4167	0.2374272235581636	0.2875256317532303	0.3739980825659686	0.4006463890866587	0.9647650265644162		0.5333333333333333	0	0	0.0	1.0	0.2454335470693729	1.0
ENSG00000018610	119538745	chrX	0.00023561716	0.4375	0.3570044641762405	0.2299696404902047	0.0392633431493948	0.0402070360367583	0.8495009307150074			0	0	0.0	1.0	0.2624923787855064	1.0
ENSG00000018610	119538781	chrX	0.28916985	0.3333	0.6326565174150408	0.4362313237460494	0.7587257059175689	0.7746884946423772	0.9886948214794916	0.6104702860295912	0.21875	0	0	0.0	1.0	0.990618067113472	1.0
ENSG00000018610	119538861	chrX	0.07609649	0.8125	0.1214381942027435	0.3349134434078983	0.0328996531562921	0.028848431851124	0.8283878477916525		0.32	0	0	0.0	1.0	0.7467788218104413	1.0
ENSG00000018610	119538974	chrX	0.088056505	0.0	0.3034876214926633	0.2919704516753461	0.1716291982903903	0.2430022389649049	0.9451168032978654			0	0	0.0	1.0	0.4300018995076525	1.0
ENSG00000022267	136147600	chrX	0.028533077	0.6282	0.4475396201441188	0.2768791595168419	0.3911278863124068	0.3999250677338007	0.9534790985563544			0	0	0.0	1.0	0.2289102350473898	1.0
ENSG00000022267	136206449	chrX	0.3011878	0.0065333333333333	0.2723809984332395	0.2884048965579088	0.1121705231943057	0.0963191970826974	0.9143512039429998			0	0	0.0	1.0	0.9158426658019202	1.0
ENSG00000022267	136206530	chrX	0.04189235	0.9847	0.2384840211419192	0.2656938910924409	0.2966878648430753	0.2140604365105876	0.8643179246054907			0	0	0.0	1.0	0.8495389636806127	1.0
ENSG00000022267	136206581	chrX	0.53361696	0.0138875	0.3851142805990507	0.4081903210278807	0.4371597025402758	0.4434685758312057	0.957124377272078	0.327149739113851	0.4404761904761904	0	0	0.0	1.0	0.2280395954994969	1.0
ENSG00000022267	136207032	chrX	0.39090905	0.1714285714285714	0.4401561737868085	0.6373965032643492	0.5970246000302044	0.2387836604767821	0.9321577192423204		0.1953781512605041	0	0	0.0	1.0	0.7539608774935003	1.0
ENSG00000022267	136207047	chrX	0.0282377	0.08952	0.436172131670109	0.5383614170587622	0.5663452013037334	0.6356033912086131	0.9515608762934774			0	0	0.0	1.0	0.1849502027968764	1.0
ENSG00000022267	136207094	chrX	0.097669765	0.6171875	0.2612173401931792	0.3344613636075782	0.3943218549725591	0.3975256386739756	0.959024317000076		0.1092436974789915	0	0	0.0	0.9905213672193488	0.6774211198324518	1.0
ENSG00000022267	136207110	chrX	0.1337338	0.5182714285714286	0.3084638345772644	0.4224129015083283	0.6821604318650457	0.710025266001098	0.976553026503006	0.2883197008221922	0.1565126050420167	0	0	0.0	1.0	0.5777289935150669	1.0
ENSG00000022267	136207149	chrX	0.59345496	0.0119	0.4457134603836263	0.367462598596578	0.4813522866477898	0.5283308454061401	0.8875216845846854	0.3174144288517595	0.7654061624649859	0	0	0.0	1.0	0.9333233019555074	1.0
ENSG00000022267	136207818	chrX	0.25932732	0.006575	0.2201953343391128	0.3814046025243615	0.6758225795579199	0.6869069596787033	0.9887332541029048	0.3087010452082904	0.088235294117647	0	0	0.0	1.0	0.2411136428618422	1.0
ENSG00000022267	136207834	chrX	0.15542516	0.0358555555555555	0.2643381534694219	0.3436837403037988	0.3947853441550958	0.4010569573125319	0.9480027625202436	0.1971120676132839	0.0588235294117647	0	0	0.0	1.0	0.4187079135047852	1.0
ENSG00000022267	136207852	chrX	0.2623102	0.0152555555555555	0.4916959286245903	0.7186182906581047	0.871589330267996	0.6886289533735537	0.9714424522393084			0	0	0.0	1.0	0.0853458054073753	1.0
ENSG00000022267	136207872	chrX	0.8299093	0.5347166666666666	0.6087970503829271	0.5198089370305982	0.4811286557370371	0.5332662480372855	0.9763457369398711	0.1117554905169841	0.1060924369747899	0	1	1.0	0.4093661289963035	0.0021494103446216	1.0
ENSG00000022267	136207900	chrX	0.16559647	0.3984375	0.4163217086513309	0.4795315073759262	0.7242840645928397	0.7237618575349644	0.9389903113386436	0.3092041187221258	0.261204481792717	0	0	0.0	1.0	0.3946105172328581	1.0
ENSG00000022267	136207914	chrX	0.2891397	0.078125	0.2356875129430535	0.2629080542433427	0.3066295385240106	0.3471847500399253	0.930518472294826			0	0	0.0	1.0	0.9503320018443892	1.0
ENSG00000022267	136207926	chrX	0.14806227	0.1688111111111111	0.3092675538132746	0.4946519129885617	0.5359003969367548	0.575777682786643	0.935264091294956		0.1123949579831932	0	0	0.0	1.0	0.027658588863625	1.0
ENSG00000022267	136208567	chrX	0.43287125	0.3256624999999999	0.4491078131463246	0.4920189899072822	0.7601333446710663	0.7948351076842568	0.9825938489183658	0.3113094205399197	0.3833333333333333	0	0	0.0	1.0	0.1008713163660889	1.0
ENSG00000022267	136208597	chrX	0.8128729	0.9951	0.0783498471676756	0.2595289200597258	0.1293850238014471	0.1798437617204221	0.7944922226375694			0	0	0.0	1.0	0.8601590113392436	1.0
ENSG00000022267	136208630	chrX	0.24382663	0.6483571428571429	0.0506355878518186	0.1280705623559439	0.0733053279724288	0.1338083729442734	0.7989357754305333		0.0321428571428571	0	0	0.0	1.0	0.2202055113036485	1.0
ENSG00000022267	136209908	chrX	0.6395556	0.61538	0.4265366142103865	0.3483538619840356	0.630388831969439	0.6661705505543195	0.967194509136295	0.2499949478933563	0.1071428571428571	1	1	1.0	0.1172720851121373	0.0049093343656311	1.0
ENSG00000022267	136210026	chrX	0.1874561	0.258525	0.3155227008862267	0.4532160030858976	0.5260916408204782	0.3738560651545725	0.9507788688219756		0.6412698412698413	0	0	0.0	1.0	0.4766800440487019	1.0
ENSG00000022267	136210030	chrX	0.008418024	0.9607444444444444	0.4422686918852731	0.3830637494953901	0.4776073068201574	0.4847060697371997	0.9523852828361588			0	0	0.0	1.0	0.3880229448049681	1.0
ENSG00000022267	136210268	chrX	0.11552572	0.860542857142857	0.1939837227780837	0.3843439168450944	0.3009023812865201	0.2607332182282574	0.9081782469157836		0.0277777777777777	0	0	0.0	1.0	0.8289268050595435	1.0
ENSG00000022267	136210282	chrX	0.4003749	0.0602749999999999	0.1937445683478732	0.276217376239855	0.3328599926684552	0.3246791540684663	0.9252459451495868			0	0	0.0	1.0	0.7631383339661697	1.0
ENSG00000022267	136210366	chrX	0.0124746915	0.8142833333333334	0.1576783392411417	0.3785900367415464	0.1946198518886246	0.4193169817275066	0.8684650967423184		0.0277777777777777	0	0	0.0	1.0	0.0032072631047287	1.0
ENSG00000022267	136210401	chrX	0.50483227	0.0756285714285714	0.151898866381445	0.4452674856332901	0.597807625560931	0.5981245546476789	0.961644235773288	0.6047808447311526	0.1678571428571428	0	0	0.0	1.0	0.3782782218206855	1.0
ENSG00000022267	136210414	chrX	0.13092262	0.8927375	0.4139702122119353	0.4699736341402558	0.6031691012212859	0.6327106693689347	0.9641275258919288		0.5883928571428572	0	0	0.0	1.0	0.9942040985675236	1.0
ENSG00000022267	136210485	chrX	0.15878138	0.0035499999999999	0.1632065756123883	0.2662522644799395	0.2017583891058804	0.0784665237577357	0.7387068772961851		0.3662698412698412	0	0	0.0	1.0	0.9356112029499388	1.0
ENSG00000022267	136210494	chrX	0.14039001	0.0982125	0.4384643158616164	0.4544435516594522	0.524189357132716	0.5855666462701629	0.9393786549809726			0	0	0.0	1.0	0.0036665211859548	1.0
ENSG00000022267	136210508	chrX	0.055521976	0.0775	0.2734758598760968	0.5777410829205936	0.5257227584034609	0.4655781591926408	0.8630618506687847			0	0	0.0	0.9999999999999016	0.4128431284791913	1.0
ENSG00000022267	136210522	chrX	0.45771217	0.0476142857142857	0.0540513491903569	0.1717237200069196	0.056310631808528	0.0469412720273932	0.7109984340830642		0.0494047619047618	0	0	0.0	1.0	0.825842019687998	1.0
ENSG00000022267	136210560	chrX	0.23797807	0.1457142857142857	0.2435513114218004	0.5822682982177844	0.2961746861386333	0.3116687341089149	0.8483900166749616			0	0	0.0	1.0	0.1906296247537646	1.0
ENSG00000022267	136210564	chrX	0.07203375	0.2383249999999999	0.5685398846414443	0.4696116194326957	0.6630004103538305	0.6913964216215429	0.9517319545803092			0	0	0.0	1.0	0.9364136374237142	1.0
ENSG00000022267	136210570	chrX	0.72307664	0.0625	0.2420720642571161	0.4312202366091629	0.2743499231180598	0.3506524416771346	0.8013829640377069		0.8773809523809524	0	0	0.0	1.0	0.0892526964049355	1.0
ENSG00000022267	136210585	chrX	0.011308456	0.012825	0.3503181597447061	0.5121413375561964	0.6546012597100977	0.588277495021705	0.93190291321576			0	0	0.0	1.0	0.7219183396845106	1.0
ENSG00000022267	136210593	chrX	0.6398841	0.1129749999999999	0.1172345824744733	0.2593551323984795	0.061124618272966	0.1263597696490984	0.6343698198735876		0.3970238095238095	0	0	0.0	1.0	0.3137411182369748	1.0
ENSG00000022267	136210611	chrX	0.81020373	0.59895	0.2193756239426184	0.4486465824507468	0.2742232076049858	0.2024439528433897	0.8067855932514145		0.4997619047619047	0	0	0.0	1.0	0.7853605923281192	1.0
ENSG00000022267	136210615	chrX	0.21790013	0.00595	0.3641654995216306	0.4463931908939882	0.5115914770636358	0.5591019327225242	0.9319686333641776			0	0	0.0	1.0	0.1998686111223503	1.0
ENSG00000022267	136210687	chrX	0.4145689	0.0	0.2075432741616361	0.349971092380387	0.3521206808708705	0.2070836397806998	0.8556044895658936		0.3662698412698412	0	0	0.0	1.0	0.3947226484277547	1.0
ENSG00000022267	136210717	chrX	0.08866348	0.6425000000000001	0.0064096013755828	0.1869982128170469	0.1009860712941498	0.086112848495632	0.878807540833739			0	0	0.0	1.0	0.7074121192526204	1.0
ENSG00000022267	136210746	chrX	0.26937422	0.03095	0.2528744626846577	0.2467074827430638	0.2058784395128058	0.2079754660898333	0.8520421970874852		0.2785714285714285	0	0	0.0	1.0	0.6754769592003749	1.0
ENSG00000022267	136210778	chrX	0.002239406	0.0049	0.0729568695143882	0.3160870962310288	0.2249576496125529	0.0807376376366426	0.8971146661874541			0	0	0.0	1.0	0.346342008721919	1.0
ENSG00000022267	136210783	chrX	0.021564294	0.0027125	0.0592053189687298	0.1831364367336337	0.0398615611911143	0.0303562520723605	0.8192860242648362		0.583843537414966	0	0	0.0	1.0	0.2698553829284787	1.0
ENSG00000022267	136210787	chrX	0.0012496948	0.0139428571428571	0.2182776375988292	0.482810094469961	0.4638460603429845	0.2649805055367544	0.9251457257754788			0	0	0.0	1.0	0.7448927154833522	1.0
ENSG00000022267	136210863	chrX	0.126169	0.32696	0.1376466841056794	0.4383217437255872	0.1887916332255481	0.1897917702177706	0.8364284804640626		0.3559259259259259	0	0	0.0	1.0	0.7252319176215888	1.0
ENSG00000022267	136210930	chrX	0.0014598012	0.0126	0.521708111847167	0.760462639900789	0.7865358675485792	0.3156545607727513	0.8564163227468568			0	0	0.0	1.0	0.0023293925011357	1.0
ENSG00000022267	136210938	chrX	0.15898912	0.9230857142857144	0.2703116126157415	0.5211867013930237	0.265110564008513	0.3045411418793864	0.9084065835486388		0.2418803418803418	0	0	0.0	1.0	0.475827995911197	1.0
ENSG00000022267	136210990	chrX	0.066729285	0.4511833333333333	0.5633328925782486	0.6028543853729124	0.7182813404722009	0.6964870772252663	0.950941018528931			0	0	0.0	1.0	0.7506505878868179	1.0
ENSG00000022267	136211006	chrX	0.37314668	0.2193375	0.3315141483896589	0.2664436734277237	0.1547132339735595	0.1223042663603263	0.8000263084967851			0	0	0.0	1.0	0.8061277193735563	1.0
ENSG00000022267	136211065	chrX	0.71947557	0.2447666666666667	0.4986085210652622	0.6734613544438516	0.6528945413643442	0.6971093522861507	0.9757737691461528	0.1851777591186404	0.2216880341880341	0	0	0.0	1.0	0.0197735645275983	1.0
ENSG00000022267	136211097	chrX	0.9314677	0.0821375	0.3109522761000807	0.4564997057094622	0.728341618182615	0.6576524392636743	0.9732220665882486	0.2847553865087531	0.4269230769230769	0	1	1.0	1.0	2.2978016867337148e-15	6.288784500393469e-10
ENSG00000022267	136211186	chrX	0.20295124	0.0096125	0.4217439236116296	0.466052871755907	0.504817991899306	0.4349385124318504	0.9656775881666728			0	0	0.0	1.0	0.6756147645809361	1.0
ENSG00000022267	136211201	chrX	0.04889672	0.4908875	0.3477427306004116	0.2892427768930551	0.3243651330779501	0.3188716095635304	0.938632686573382		0.1944444444444444	0	0	0.0	1.0	0.0239419092854415	1.0
ENSG00000022267	136211217	chrX	0.03807639	0.0	0.2502129183408415	0.3951981985636341	0.3142768879977802	0.2448674816873582	0.8036396321398058		0.387057387057387	0	0	0.0	1.0	0.9781204603892852	1.0
ENSG00000022267	136211227	chrX	0.044166267	0.5116428571428572	0.2303960880368845	0.1967371527817557	0.1169283820793775	0.1017089021915777	0.8295851049556224			0	0	0.0	1.0	0.1385436091878337	1.0
ENSG00000022267	136211240	chrX	0.02320602	0.213175	0.5286981095644425	0.6965355535546909	0.7518860738803004	0.7764830834748906	0.9773413888371998			0	0	0.0	1.0	0.3936986396458288	1.0
ENSG00000022277	56468684	chr20	0.5351777	0.02565	0.4340160504381588	0.2265595012526386	0.0927064527775778	0.0937153586943776	0.9002105466586809			0	0	0.0	1.0	0.4360765114313071	1.0
ENSG00000022277	56468716	chr20	0.11227763	0.05405	0.0536979379464032	0.1665571378049184	0.0151538879390486	0.0082159014030107	0.8032450570670242		0.1317663817663817	0	0	0.0	1.0	0.566626631771127	1.0
ENSG00000022277	56468736	chr20	0.3749644	0.025	0.0546556034069917	0.1210310013550511	0.00377351998248	0.0018952994279156	0.7210220554289062		0.2929724596391262	0	0	0.0	1.0	0.7088791707850096	1.0
ENSG00000022277	56473335	chr20	0.3136504	0.1607	0.1394109341795963	0.1833155198210542	0.0423947854877802	0.023362113986468	0.8486141249940151		0.646551724137931	0	0	0.0	1.0	0.4633985258304912	1.0
ENSG00000022277	56473387	chr20	0.10104092	0.03705	0.0370878284927093	0.2279602506721236	0.0046958882994702	0.0023313778217548	0.7297147223874022		0.6206896551724138	0	0	0.0	1.0	0.0263216542534542	1.0
ENSG00000022277	56474678	chr20	0.078257024	0.10415	0.3358764306009749	0.2616230023972722	0.2783844854393652	0.2836537147667695	0.9522089367192724	0.5524626220615583	0.0689655172413792	0	1	1.0	1.0	0.5142066544105197	1.0
ENSG00000022277	56474686	chr20	0.006107873	0.5256333333333333	0.4221361250303442	0.5051996943615877	0.6090279526525118	0.4501979650201018	0.9456525840294336			0	0	0.0	1.0	0.0090499779618405	1.0
ENSG00000022277	56474716	chr20	0.067712985	0.6413	0.1073769732901755	0.2822281523523574	0.2297808339374318	0.1655097991085945	0.9257466208713154	0.4789859909371881	0.0678160919540229	0	0	0.0	1.0	0.0190822091698084	1.0
ENSG00000022277	56476991	chr20	0.14757532	0.7456	0.6045375431117992	0.4497082940200125	0.4390050115419043	0.4926218947846992	0.9536358171438296			0	0	0.0	1.0	0.8064098063381635	1.0
ENSG00000022277	56477040	chr20	0.01286769525	0.4615333333333333	0.0058784489140737	0.3573512014575852	0.0014375268251086	3.594304221716468e-06	0.6363268620735876		0.2134408602150537	0	0	0.0	1.0	0.8686030819069549	1.0
ENSG00000022277	56477052	chr20	0.353072465	0.5666666666666667	0.3563064935597434	0.294393941980019	0.230330851253266	0.1723606206196331	0.9201118672666015			0	0	0.0	1.0	0.6800282715614615	1.0
ENSG00000022277	56477064	chr20	0.33981296	0.4444333333333333	0.7062013639334885	0.75259318339342	0.574799497757543	0.7486275569757916	0.9548720913427676			0	0	0.0	1.0	0.9303622199030158	1.0
ENSG00000022277	56513387	chr20	0.1143591565	0.9509666666666666	0.3283832419109574	0.3107682198741417	0.2598929436543439	0.2308480606921542	0.9361706386693368		0.0753676470588235	0	0	0.0	1.0	0.224830206509921	1.0
ENSG00000022277	56516938	chr20	0.01802179835	0.25	0.1660967298356917	0.3062452491730383	0.0888311793709543	0.0299205479256436	0.8520459422778387		0.0900735294117646	0	0	0.0	1.0	0.9984452608192234	1.0
ENSG00000022277	56516946	chr20	0.0181629	0.5185	5.940693298077581e-06	0.2626551251191266	0.0021910061940599	6.593819631387382e-06	0.651478376708943		0.135110294117647	0	0	0.0	1.0	0.1803428120669435	1.0
ENSG00000022277	56516973	chr20	0.006699437	0.6748	0.0860310385090056	0.2764398772876544	0.0607402286598699	0.0462759254545683	0.8689613317731125		0.1047794117647058	0	0	0.0	1.0	0.1695670289570785	1.0
ENSG00000022277	56517132	chr20	0.28307688	0.9869333333333332	0.3871095737531482	0.2723585826254009	0.252591526270601	0.282913759423203	0.9488409606350232		0.1047794117647058	0	0	0.0	1.0	0.456351073959406	1.0
ENSG00000022277	56517177	chr20	0.0202387395	0.0392	0.1558427078442263	0.2945972752822068	0.0031471756038906	0.0016920291043621	0.6955837302353671		0.1056985294117646	0	0	0.0	1.0	0.906813899909226	1.0
ENSG00000022277	56518156	chr20	0.0220307645	1.0	0.3379123790878319	0.2859104950313754	0.2480954065442412	0.2012936938273253	0.9306448254023354			0	0	0.0	1.0	0.5059918727555107	1.0
ENSG00000022277	56518448	chr20	0.226250115	0.7463666666666667	0.3336231135816742	0.4430873408377392	0.7585663387322832	0.7731006503030317	0.9893483679228756	0.2603514369185995	0.2727272727272727	0	0	0.0	1.0	0.7080316792539958	1.0
ENSG00000022277	56518562	chr20	0.0209646875	0.4055333333333333	0.4375027533552284	0.5072286715351444	0.5297669484881696	0.3252193532388879	0.9458772695307432			0	0	0.0	1.0	0.0259817782980321	1.0
ENSG00000022277	56518569	chr20	0.88958393	0.4166666666666667	0.5735028030972977	0.615519503782416	0.7546656412137319	0.8305851516489885	0.9830664805866212	0.5001449232492126	0.5164141414141414	1	1	1.0	0.0	1.3376115483183544e-17	3.664360084380452e-12
ENSG00000022277	56518612	chr20	0.1683533095	0.1551333333333333	0.3407020346908023	0.7507745249741048	0.624039527360617	0.1781663683065115	0.9260774497957648			0	0	0.0	1.0	0.0283890034494216	1.0
ENSG00000022277	56518665	chr20	0.538699015	0.0185333333333333	0.014151307739739	0.1361440919112174	0.0072669459453576	0.0049461183060506	0.7443726266754932		0.2811447811447811	0	0	0.0	1.0	0.9987201920086204	1.0
ENSG00000022840	120534433	chr12	0.2581796	0.4	0.6777495914302829	0.4875663232669683	0.560161608044106	0.5700938486823219	0.9742204150792152		0.05	0	0	0.0	1.0	0.7227344644023765	1.0
ENSG00000022840	120534578	chr12	0.25981015	0.2222	0.3318432196417577	0.1587945189783524	0.0766995157230465	0.3160321701547206	0.9452279644946096	0.105731597476631	0.2857142857142857	0	0	0.0	1.0	0.2802554704785088	1.0
ENSG00000022840	120534629	chr12	0.019311357	0.3333	0.4416435047889184	0.6037082612726448	0.3107172458336678	0.1486257041249859	0.9158035082724296			0	0	0.0	1.0	0.4087896190016461	1.0
ENSG00000022840	120534679	chr12	0.017035604	0.65	0.0057902036880243	0.1532727080754521	0.0190700587965289	0.0104605961388733	0.8168551562158303		0.0416666666666666	0	0	0.0	1.0	0.6455653476253587	1.0
ENSG00000022840	120534710	chr12	0.5183271	0.05	0.7670391712210035	0.8337221464016368	0.9129418536035876	0.3876119394380541	0.9246173491318838		0.0384615384615384	0	0	0.0	1.0	0.1418281113895453	1.0
ENSG00000022840	120534858	chr12	0.16780582	0.4762	0.4450812466557519	0.4373251028753889	0.3890339444730739	0.39281680442246	0.9591029268276784	0.3005682323300481	0.0606060606060606	0	0	0.0	1.0	0.7090069053634325	1.0
ENSG00000022840	120534864	chr12	0.44275218	0.3	0.0434467448088806	0.3972138572902715	0.0390208313202316	0.0252480012802192	0.7852594283474867		0.0303030303030303	0	0	0.0	1.0	0.6382389883134221	1.0
ENSG00000022840	120534958	chr12	0.030603755	0.25	0.4047727756207306	0.3804411348833862	0.0249885870513606	0.0190090586831417	0.7986897548386712		0.1176470588235294	0	0	0.0	1.0	0.1750748371011552	1.0
ENSG00000022840	120546414	chr12	0.47374564	0.3333	0.2845267529595903	0.1461177139535971	0.0133036105209919	0.0078555134357799	0.7998446550146752		0.0571428571428571	0	0	0.0	1.0	0.8328845202899763	1.0
ENSG00000022840	120546451	chr12	0.6487556	0.037	0.0766039358093339	0.3449150294102167	0.2002012579867951	0.1149996910336734	0.8900932692828027		0.1666666666666666	0	0	0.0	1.0	0.1449290492419063	1.0
ENSG00000022840	120546480	chr12	0.0029221654	0.1905	0.1421458303464954	0.6228392183422833	0.5959419172922857	0.2976933736825553	0.8585732192703488			0	0	0.0	1.0	0.3145710087558636	1.0
ENSG00000022840	120546518	chr12	0.34379393	0.8966	0.3935366427723435	0.3631890512604051	0.4857626342867417	0.3032605803826301	0.9487190001758374	0.5412858464697607	0.0555555555555555	0	0	0.0	1.0	0.5474924204324043	1.0
ENSG00000022840	120546525	chr12	0.0026269793	0.0667	0.5677176663850501	0.945035699926418	0.973590956135702	0.8507543117747997	0.9745691614920048			0	0	0.0	1.0	0.2347619860917525	1.0
ENSG00000022840	120546562	chr12	0.06332793	0.1364	0.0676735850780041	0.1234790502909328	0.0272715800549261	0.0483222970127405	0.8905153786747837		0.2105263157894736	0	0	0.0	1.0	0.5420086921711861	1.0
ENSG00000022840	120552566	chr12	0.15795992	0.1034	0.2129364126083019	0.1279804180550682	0.0046656715112458	0.0031909898835767	0.7024438616318829		0.4615384615384615	0	0	0.0	1.0	0.1729822064045669	1.0
ENSG00000022840	120552591	chr12	0.4466854	0.8182	0.0032722068650018	0.2300282101823755	0.0042124720601794	0.0058151205292849	0.7590648064808192		0.1538461538461538	0	0	0.0	1.0	0.5656416123758297	1.0
ENSG00000022840	120552627	chr12	0.6511256	0.3	0.4142609726176385	0.4619949950947324	0.6764293377342183	0.7186733072893009	0.9811599187825688	0.4173150819600891	0.1538461538461538	0	0	0.0	1.0	0.9746683732479468	1.0
ENSG00000022840	120552650	chr12	0.04753678	0.1667	0.2323384448681862	0.1799005507297257	0.0345541363139813	0.0205408283443542	0.8561948545333744		0.05	0	0	0.0	1.0	0.038312350266865	1.0
ENSG00000022840	120552660	chr12	0.45179805	0.4118	0.5939205733575367	0.5208375186151287	0.7604252610031461	0.755232307317143	0.9877843166977016	0.4993090901728236	0.125	0	0	0.0	1.0	0.8665863922806045	1.0
ENSG00000022840	120552674	chr12	0.006209314	0.25	0.5164033175045614	0.5023907223066537	0.3098151169189999	0.2993598166698973	0.9060414545015			0	0	0.0	1.0	0.1871870991320302	1.0
ENSG00000022840	120552681	chr12	0.51647437	0.0882	0.3257502154899607	0.4440327912061504	0.5040970883007633	0.3545776670225098	0.9326874559280984		0.3	0	0	0.0	1.0	0.474535894905284	1.0
ENSG00000022840	120554741	chr12	0.033696305	0.4231	0.1121722951521789	0.2841056185822046	0.1375148502048414	0.1084842198138631	0.9035353192343012		0.0952380952380952	0	0	0.0	0.9999999999566348	0.0249729933360855	1.0
ENSG00000022840	120554747	chr12	0.12461249	0.0857	0.3543187192778041	0.2474803866136146	0.1839760286801425	0.1498372421482725	0.9245099174799144	0.4018500407713197	0.1904761904761904	0	0	0.0	1.0	0.0132158037184101	1.0
ENSG00000022840	120554786	chr12	0.30273262	0.1875	0.394115660500156	0.5555383861619448	0.4791472654583307	0.2305708954112451	0.901060913664578			0	0	0.0	1.0	0.4573504401341497	1.0
ENSG00000022840	120554792	chr12	0.50582093	0.8824	0.2262268691842001	0.2639548567181872	0.361670065602948	0.2677086402818455	0.9468453819352805	0.5805578383599819	0.1666666666666666	0	0	0.0	1.0	0.7433301714611964	1.0
ENSG00000022840	120554802	chr12	0.043445814	0.125	0.201155966389929	0.2831688531475358	0.155462617821884	0.1425137694595817	0.7664552253956918		0.0476190476190476	0	0	0.0	1.0	0.9931696835296122	1.0
ENSG00000022840	120557348	chr12	0.0009627342	0.1818	0.6815203334744263	0.6751019085452229	0.5154708719623777	0.3664515760540094	0.8809782051980005			0	0	0.0	1.0	0.0079048043317233	1.0
ENSG00000022840	120557359	chr12	0.15822783	0.8621	0.6265433637196938	0.63784530588366	0.5132631996404633	0.6621456804776988	0.9506332526907416	0.2741753527571005	0.3333333333333333	0	0	0.0	1.0	0.3029202147125983	1.0
ENSG00000022840	120557662	chr12	0.1763722	0.0303	0.2648097875532076	0.343128371366865	0.3242976065965425	0.3855280701878067	0.9604467562386216		0.25	0	0	0.0	1.0	0.4596942535242123	1.0
ENSG00000022840	120560730	chr12	0.4497561	0.1515	0.1639592929649618	0.5081373592742957	0.4691843732387561	0.0553762471407161	0.8215151725269013		0.3636363636363636	0	0	0.0	1.0	0.5443713411736653	1.0
ENSG00000022840	120562945	chr12	0.20215225	0.4	0.3049669426853106	0.2338360327445083	0.1818754357980456	0.173574837161674	0.9338527777429392	0.5522824353849023	0.1590909090909091	0	0	0.0	1.0	0.35753355188179	1.0
ENSG00000022840	120563016	chr12	0.18347695	0.5	0.1285895206307808	0.9953987326382284	0.6489480731745778	0.1757831012115922	0.7350320377546568		0.1363636363636363	0	0	0.0	1.0	0.4430246168520259	1.0
ENSG00000022840	120563383	chr12	0.010266948	0.3667	0.0337988865306745	0.1939092981882738	0.0178237728016475	0.0161875939406174	0.8219307917586244		0.0869565217391304	0	0	0.0	1.0	0.1757479292096953	1.0
ENSG00000022840	120563405	chr12	0.52608883	0.0294	0.4523129311885296	0.4835918824440953	0.3861930835445721	0.3349373687015236	0.940702217315537	0.4039570342859477	0.217391304347826	0	0	0.0	1.0	0.3278515601934777	1.0
ENSG00000022840	120563418	chr12	0.0318231	0.825	0.0980949829210637	0.2719657884768794	0.1107848744011357	0.1966990805659419	0.9194901791034678		0.2608695652173913	0	0	0.0	1.0	0.6492412381275133	1.0
ENSG00000022840	120563463	chr12	0.69286966	0.6	0.3001056254811992	0.3486615911370121	0.057542035595024	0.0559032926186047	0.8495877205997556		0.1521739130434782	0	0	0.0	1.0	0.1004380450927179	1.0
ENSG00000022840	120563498	chr12	0.22739697	0.125	0.1273867039720008	0.2161562310692102	0.017122598518724	0.0100888183953283	0.6997390010915274			0	0	0.0	1.0	0.7117645435001969	1.0
ENSG00000022840	120563516	chr12	0.039673984	0.6111	0.2909974957070184	0.3065844713211038	0.3167443058020253	0.3145806963867652	0.9494418731518895			0	0	0.0	1.0	0.1591473044227135	1.0
ENSG00000022840	120563533	chr12	0.29128265	0.0488	0.4936918217301098	0.5600561389408216	0.6710791234149222	0.7337041111153317	0.9871204970369608	0.357584340921614	0.1739130434782608	0	0	0.0	1.0	0.1648413812851748	1.0
ENSG00000022840	120563562	chr12	0.1814032	0.6842	0.1749724396845311	0.27266149431368	0.0265878533165895	0.0183948382825401	0.663825302295023		0.0869565217391304	0	0	0.0	1.0	0.0254886084297824	1.0
ENSG00000022840	120563820	chr12	0.09757149	0.5588	0.4233773494556203	0.2950667621057479	0.3036432047347665	0.2788168445194631	0.939040244978366	0.5077074633918484	0.0833333333333333	0	0	0.0	1.0	0.3151001912524099	1.0
ENSG00000022840	120565137	chr12	0.773688	0.05265	0.0987871770518928	0.2966012239428982	0.061286642441327	0.010430229306637	0.7203270443296731		0.4375	0	0	0.0	1.0	0.30920415577299	1.0
ENSG00000022840	120565171	chr12	0.0056867003	0.8857	0.0016189900615542	0.0998187320767764	0.0023902059036892	0.0096587852144516	0.7965784940579256		0.0416666666666666	0	0	0.0	1.0	0.6678994454644649	1.0
ENSG00000022840	120565431	chr12	0.01906184	0.09525	0.5472766818660509	0.4513772090416006	0.4662185805580105	0.5387371773378936	0.9596863114996717			0	0	0.0	1.0	0.7063863337359522	1.0
ENSG00000022840	120565512	chr12	0.00077492	0.60345	0.4140991662137721	0.5465646620613288	0.6067968813169041	0.422333273581765	0.9360480486530274		0.0208333333333333	0	0	0.0	1.0	0.3610335363958273	1.0
ENSG00000022840	120565519	chr12	0.016860355	0.32145	0.0013160148037621	0.1985819482855988	0.0746240596878914	0.0492239286292073	0.8560898213078253		0.28125	0	0	0.0	1.0	0.0255273668618675	1.0
ENSG00000022840	120571191	chr12	0.26031765	0.0357	0.3850220443640951	0.283388406299789	0.3851809657901091	0.4336525933898144	0.9620219843482404	0.2015047932752597	0.2604166666666666	0	0	0.0	1.0	0.6926393709712637	1.0
ENSG00000022840	120571202	chr12	0.14228252	0.84375	0.2920136270355527	0.1025090037854134	0.0494659376810464	0.207044290644299	0.9308930171588762			0	0	0.0	1.0	0.6274110398648505	1.0
ENSG00000022840	120571266	chr12	0.018563818	0.0930333333333333	0.3371701285016442	0.226895040402549	0.297121351797022	0.3193534975324222	0.9183026191261516	0.3312076599891099	0.1241496598639455	0	0	0.0	1.0	0.3437575018914751	1.0
ENSG00000022840	120575673	chr12	0.22421579	0.0222	0.2102565197951888	0.2526931159539925	0.0223609788380144	0.0160265608701243	0.7409749778574483		0.1241496598639455	0	0	0.0	1.0	0.7795184834013781	1.0
ENSG00000022840	120575798	chr12	0.12281491	0.1396666666666666	0.448733740788213	0.4522233720184853	0.1092171729221738	0.0602899978820276	0.8068669854835439		0.2602040816326531	0	0	0.0	1.0	0.344499005910786	1.0
ENSG00000022840	120575825	chr12	0.7436175	0.9625	0.539295240510702	0.3701211673217581	0.3943456742431788	0.4117687899776127	0.9674888870947256	0.6144177975653808	0.5180555555555556	0	0	0.0	1.0	0.7522999718589194	1.0
ENSG00000022840	120575852	chr12	0.06664016	0.44445	0.4017221770307911	0.363169359463981	0.5329178483119161	0.5724588577812885	0.9660439259111134		0.1666666666666666	0	0	0.0	1.0	0.2994149090457711	1.0
ENSG00000022840	120575916	chr12	0.207799	0.0061	0.0059252158603208	0.2735647637883828	0.0079074514927265	0.0134605225051216	0.7823023695800337		0.0833333333333333	0	0	0.0	1.0	0.1068274832551537	1.0
ENSG00000022840	120575921	chr12	0.3138767	0.23485	0.4601850015411758	0.5658824900139712	0.3879339679752749	0.4895787880794424	0.9500598957256856	0.315951308027189	0.6354166666666666	0	0	0.0	1.0	0.5386749495828465	1.0
ENSG00000022840	120576618	chr12	0.0348503	0.6225333333333333	0.2244937630811724	0.2522031370656918	0.0451351176530923	0.0426588736603199	0.8733128497592992		0.5520833333333333	0	0	0.0	0.9999999342170393	0.0669547283476207	1.0
ENSG00000022840	120576624	chr12	0.081002034	0.527775	0.2454525816523115	0.3639018076830702	0.2060084406516996	0.2185603148451962	0.9054613248896776		0.4999999999999999	0	0	0.0	1.0	0.1402831426112314	1.0
ENSG00000022840	120576666	chr12	0.67156696	0.0070999999999999	0.1019901280481457	0.3775157213610103	0.5257433766359008	0.1969699079426782	0.932348029173526			0	0	0.0	1.0	0.4420034186080069	1.0
ENSG00000022840	120576769	chr12	0.3906824	0.8656333333333333	0.1282795301211198	0.3893427736776756	0.262378261598072	0.0713509449513593	0.8699635491802947		0.2958333333333333	0	0	0.0	1.0	0.3466486484994254	1.0
ENSG00000022840	120576814	chr12	0.12711315	0.31	0.0910839919839036	0.1872995414048731	0.0309604437405946	0.0226028252388637	0.6271679257456122		0.53125	0	0	0.0	1.0	0.1106310265645499	1.0
ENSG00000023318	99982504	chr9	0.019295633	0.7273	0.3752681446380047	0.4230108646065472	0.3069898511884505	0.4022395667193927	0.940651230577649		0.40625	0	0	0.0	1.0	0.0576993453642251	1.0
ENSG00000023318	99982547	chr9	0.03192667	0.1176	0.3041040817905192	0.1004114659900155	1.9257530892809734e-06	2.0392505904774814e-07	0.621069257389033		0.0857142857142857	0	0	0.0	1.0	0.2501932236724222	1.0
ENSG00000023318	99982600	chr9	0.04400339	0.1429	0.0804102169421258	0.1728904645381801	0.0258343628284818	0.0153459183983448	0.8349830780593137		0.0285714285714285	0	0	0.0	1.0	0.3893537818236021	1.0
ENSG00000023318	99982609	chr9	0.050415777	0.4615	0.1235806204114943	0.4916757142125431	0.1923495842419233	0.1047758826581334	0.8734247904047128		0.1428571428571428	0	0	0.0	1.0	0.8729507605763109	1.0
ENSG00000023318	99982666	chr9	0.03910308	0.2143	0.0544708523252203	0.4237862961334008	0.0233804214291866	0.0348695867683325	0.8224799156893003		0.2285714285714285	0	0	0.0	0.7402803085055946	0.0610653258103848	1.0
ENSG00000023318	99984992	chr9	0.12225677	0.1852	0.2524993579604767	0.4417531333850522	0.1941154516492055	0.1698404554557352	0.8994522735159615			0	0	0.0	1.0	0.258420241585072	1.0
ENSG00000023318	99984997	chr9	0.35417166	0.4	0.4504326598533424	0.4298975034757165	0.1570328143442172	0.156451532406032	0.9227741046997452	0.3509156424460548	0.1111111111111111	0	0	0.0	1.0	0.7518242687336487	1.0
ENSG00000023318	99985021	chr9	0.29482204	0.1	0.0165693601973335	0.3779551158833885	0.0168586490851453	0.0044096459168702	0.7401052309049528		0.0833333333333333	0	0	0.0	1.0	0.2585725822436048	1.0
ENSG00000023318	99985037	chr9	0.1428873	0.1905	0.3198101811221068	0.409946786921124	0.3021902057389255	0.1536618275640789	0.9175292184107262			0	0	0.0	1.0	0.6969219829977498	1.0
ENSG00000023318	99985057	chr9	0.09531377	0.0667	0.1093079265199301	0.519473849577677	0.0793961467169758	0.0777373806717714	0.8504081506986231		0.1351351351351351	0	0	0.0	1.0	0.2347934117095763	1.0
ENSG00000023318	100006521	chr9	0.24941301	0.0714	0.4152433970342145	0.3149596556030795	0.3527629557230885	0.3695928055773322	0.9542382714158032	0.1892986961277138	0.081081081081081	0	0	0.0	1.0	0.7945825707381919	1.0
ENSG00000023318	100006551	chr9	0.092546344	0.1667	0.3107535214486671	0.4126624356027578	0.3523764718177025	0.2774664084143478	0.944008651167315			0	0	0.0	1.0	0.3731742529279383	1.0
ENSG00000023318	100006582	chr9	0.18657732	0.0667	0.0135008243559257	0.1734847361663788	0.007481417609054	1.781616155469507e-05	0.7192813789731065		0.081081081081081	0	0	0.0	1.0	0.8922165046978938	1.0
ENSG00000023318	100006607	chr9	0.14714982	0.7059	0.4818704133581285	0.3667564733357795	0.2607098087523875	0.2866363288110197	0.9421588908808312		0.1351351351351351	0	0	0.0	1.0	0.8364971250985422	1.0
ENSG00000023318	100006617	chr9	0.22540775	0.3333	0.3523463637337374	0.3226029641292378	0.2433590981227682	0.178266081732876	0.928337924030276			0	0	0.0	1.0	0.5606390516727913	1.0
ENSG00000023318	100006638	chr9	0.031271495	0.3333	0.1538617672959733	0.8644616544019627	0.533662100070193	0.5	0.8879372075163853		0.1944444444444444	0	0	0.0	1.0	0.198768448568855	1.0
ENSG00000023318	100007672	chr9	0.3792153	0.0435	0.3584210681036497	0.3094413966353912	0.4145746918415163	0.3780359958132286	0.9625698698336916	0.1745495186667135	0.088235294117647	0	0	0.0	1.0	0.0599808163575369	1.0
ENSG00000023318	100007683	chr9	0.023473334	1.0	0.3191396032482362	0.2488302484728091	0.0833037918307851	0.0610512521395655	0.8819358976712038			0	0	0.0	1.0	0.6540105841217375	1.0
ENSG00000023318	100016339	chr9	0.014338851	0.2174	0.3569201324120841	0.7735819436001198	0.903493360604408	0.5216534767558946	0.956218230407661			0	0	0.0	1.0	0.924827403339664	1.0
ENSG00000023318	100016387	chr9	0.22204399	0.2609	0.451015023921769	0.3619767528996822	0.2403946146875458	0.2074742657397951	0.9296702337414284			0	0	0.0	1.0	0.7936641793351589	1.0
ENSG00000023318	100016402	chr9	0.082787216	0.0909	0.2848372028151233	0.2950259501477359	0.1742141731486354	0.0949405390233905	0.9124201987568544			0	0	0.0	1.0	0.2657924089831086	1.0
ENSG00000023318	100018265	chr9	0.010016799	0.7273	0.635957411418902	0.8147883432308838	0.4339935907861773	0.4298869733180542	0.9001569268861327		0.6764705882352942	0	0	0.0	1.0	0.7511334518394159	1.0
ENSG00000023318	100018301	chr9	0.0048225643	0.1765	0.3787542611211294	0.3081686458563834	0.0308259482913514	0.0186688186182524	0.8258720560289905		0.3529411764705882	0	0	0.0	1.0	0.2869068793333967	1.0
ENSG00000023318	100020640	chr9	0.38998643	0.1053	0.8105494181023821	0.9032117020929856	0.7310204618398263	0.7074466589819113	0.9284259787842056			0	0	0.0	1.0	0.8094347779242079	1.0
ENSG00000023318	100020685	chr9	0.11850244	0.2	0.5277286580158261	0.3973794351635399	0.5901955088355867	0.6089006914349766	0.9705317616927276	0.6049145608576617	0.1470588235294117	0	0	0.0	1.0	0.5158936585504885	1.0
ENSG00000023318	100020691	chr9	0.40789756	0.1053	0.5	0.3261002288578138	0.4692003107038539	0.4888452514407957	0.9727556942547528	0.3181522066587522	0.0588235294117647	0	0	0.0	1.0	0.557002077550707	1.0
ENSG00000023318	100022067	chr9	0.07792481	0.0	0.2572803623684728	0.232909349863034	0.0944351990624909	0.0800694761399753	0.9057992862589714	0.1282547105265786	0.0588235294117647	0	0	0.0	1.0	0.0373637989267384	1.0
ENSG00000023318	100022088	chr9	0.17152406	0.15	0.0939745696461922	0.1010842831331464	0.0098491452413414	0.1087377943138614	0.9070466076219226			0	0	0.0	1.0	0.2594384719944094	1.0
ENSG00000023318	100022223	chr9	0.10951082	0.8	0.7982649770712551	0.5705835465938679	0.7723278433164913	0.7825884634957123	0.980119129675835			0	0	0.0	1.0	0.1816376975238688	1.0
ENSG00000023318	100057823	chr9	0.42845607	0.2632	0.3863422162626272	0.4528974414069597	0.0695510811737001	0.019294389963837	0.8172346829958809			0	0	0.0	1.0	0.5970045872209203	1.0
ENSG00000023318	100057859	chr9	0.0115013	0.1111	4.790441899495799e-06	0.1147059911584808	1.6946333852255066e-05	3.877330097310848e-06	0.70235921433919		0.6470588235294118	0	0	0.0	1.0	0.0696035821318152	1.0
ENSG00000023318	100060136	chr9	0.030247664	0.069	0.0786479367395349	0.4637598169081296	0.2038018784263889	0.1134771799989879	0.8890533863365996			0	0	0.0	1.0	0.9501345033815224	1.0
ENSG00000023318	100060148	chr9	0.009653831	0.069	0.4075584160994345	0.6828422564371084	0.6708641868109947	0.4870017418647615	0.9376055891803416			0	0	0.0	1.0	0.4524626172556197	1.0
ENSG00000023318	100060169	chr9	0.9078804	0.6667	0.2241837951333959	0.9403381430263302	0.852972048132856	0.4387711982453344	0.9233123087316704			0	0	0.0	1.0	0.5814019462027242	1.0
ENSG00000023318	100098854	chr9	0.5659189	0.1154	0.1840512072855017	0.0625729137495805	0.0043856598364957	0.1767718195185986	0.927256780380724	0.3434876024759832		0	0	0.0	1.0	0.79152730530201	1.0
ENSG00000023318	100098906	chr9	0.0004624009	0.0	0.3752236170267015	0.4370213864717307	0.3522366240304397	0.1789971586652024	0.917816572511032			0	0	0.0	1.0	0.3833950289294096	1.0
ENSG00000023330	52205841	chr3	0.4652156	0.2322999999999999	0.5399239601649751	0.6438927218094549	0.5760388063281355	0.6714800779332326	0.941589545001714	0.3257808376402081	0.4444444444444444	0	0	0.0	1.0	0.5758877450233462	1.0
ENSG00000023330	52205851	chr3	0.012171721	0.1143	0.0079067914201979	0.3554272326230243	0.0320466072966004	0.0022077434076502	0.6530575027158935		0.125	0	0	0.0	1.0	0.3124995445630068	1.0
ENSG00000023330	52206629	chr3	0.04991578	0.1309666666666666	0.0403226771318768	0.3020939322931563	0.2200856752021438	0.0851689426227978	0.8384741171716397		0.6884920634920636	0	0	0.0	1.0	0.5566344511070728	1.0
ENSG00000023330	52206684	chr3	0.59415114	0.0158666666666666	0.060705498825721	0.2447226191667714	0.0173231246916262	0.002839581760532	0.7660677480626471		0.1339285714285714	0	0	0.0	1.0	0.1823316889823581	1.0
ENSG00000023330	52211479	chr3	0.16070798	0.2532666666666667	0.0823636976322603	0.3235151312720509	0.2397416069672479	0.2567563426741236	0.8543020349350452		0.3075	0	0	0.0	1.0	0.7509482662874692	1.0
ENSG00000023330	52212277	chr3	0.0378713	0.0555666666666666	0.6444226368277256	0.4592978511786037	0.3928223092399369	0.3590649651093465	0.9597431951140486		0.26	0	0	0.0	1.0	0.187718695640304	1.0
ENSG00000023330	52212296	chr3	0.3181374	0.0825333333333333	0.0293092012698683	0.1023972085341675	0.0018942537293854	0.0008615547942264	0.4958876059591368		0.3875	0	0	0.0	1.0	0.7869123530895745	1.0
ENSG00000023330	52212308	chr3	0.025064742	0.7444333333333333	0.5592085006060415	0.4671180557926499	0.7586047610541465	0.7846097366966207	0.9860692162274646		0.0825	0	0	0.0	1.0	0.4488927505472442	1.0
ENSG00000023330	52212313	chr3	0.021733891	0.4444333333333333	0.6852072657981747	0.9645879566396164	0.97395823561892	0.9387286350724984	0.9814777826708496			0	0	0.0	1.0	0.5918720176554702	1.0
ENSG00000023330	52212409	chr3	0.76279247	0.1111333333333333	0.4636929669831328	0.970841040505244	0.7921715818871443	0.8267722428477365	0.9092334582365286		0.5256410256410257	0	0	0.0	1.0	0.3919276953138841	1.0
ENSG00000023330	52214057	chr3	0.67005855	0.2833333333333334	0.1615312318641242	0.4006799597453872	0.3232487285953937	0.0730726152205665	0.8413787176831056		0.3028846153846153	0	0	0.0	1.0	0.5864383025687416	1.0
ENSG00000023330	52214186	chr3	0.15401979	0.0654666666666666	0.0081275978033732	0.2891513023657055	0.2440479270083567	0.2275812446806014	0.9251110470224604			0	0	0.0	1.0	0.3659252124728049	1.0
ENSG00000023330	52214205	chr3	0.0005816221	0.3439333333333333	0.6369872467176125	0.6435495284006326	0.3323437401089901	0.392683483378693	0.8856897959814486			0	0	0.0	1.0	0.926644590622388	1.0
ENSG00000023572	193096474	chr1	0.17002551		0.2623658845459731	0.2160978717500585	0.0579960307984162	0.0409732022646252	0.8536051717924835			0	0	0.0	1.0	0.2906742510177508	1.0
ENSG00000023572	193096493	chr1	0.16221322	0.0781	0.1153331035613372	0.1744744185334952	0.0354027311171565	0.0233657743281558	0.8292195430203178		0.0952380952380952	0	0	0.0	1.0	0.5226190042064057	1.0
ENSG00000023572	193096713	chr1	0.26130304	0.5	0.4136738244777234	0.4083304940848948	0.5384273292555235	0.5604657490130205	0.97207824287536			0	0	0.0	1.0	0.2446430460996437	1.0
ENSG00000023572	193097586	chr1	0.5772578	0.03225	0.1601599700287712	0.3344425899560976	0.0622880643283096	0.0450717166702819	0.8318359581742449		0.0238095238095238	0	0	0.0	1.0	0.2796248131216636	1.0
ENSG00000023572	193097598	chr1	0.2903096	0.15	0.2553446759180961	0.3213510797343993	0.1004213528833367	0.056068061824203	0.8779621016181374			0	0	0.0	1.0	0.8981228880405676	1.0
ENSG00000023572	193097627	chr1	0.016433883	0.08335	0.0427079898701325	0.1588577150352347	0.0184361194351296	0.0131654956958986	0.8220837669931003		0.3095238095238095	0	0	0.0	1.0	0.7656860490436921	1.0
ENSG00000023572	193097645	chr1	0.18113016	0.0143	0.5782809235808866	0.5798968057560019	0.6071492717367886	0.6062484714713204	0.970374985333031	0.3137272085408649	0.0238095238095238	0	0	0.0	1.0	0.3513629150900897	1.0
ENSG00000023572	193097650	chr1	0.84597796	0.0135	0.1558331619916308	0.1543708941447922	0.0166140162161528	0.0091457107774026	0.8092605798974111		0.3214285714285714	0	0	0.0	1.0	0.1320412873346342	1.0
ENSG00000023572	193097666	chr1	0.13192964	0.4062	0.2735793322561458	0.570175531958121	0.6798832734980185	0.4506271379211027	0.9574117007512356			0	0	0.0	1.0	0.199250220363715	1.0
ENSG00000023572	193097678	chr1	0.03255557	0.3158	0.4990289496273922	0.3798448743525909	0.5318594075344087	0.5473635991056119	0.9673782381194448			0	0	0.0	1.0	0.7429745101823158	1.0
ENSG00000023572	193097721	chr1	0.026265467	0.0517	0.6284792474460067	0.8919287632038525	0.6148743801385526	0.5339323313457578	0.8785695978795468		0.0975609756097561	0	0	0.0	1.0	0.9395453711986786	1.0
ENSG00000023572	193097757	chr1	0.008731532	0.0147	2.041621624417589e-06	0.1622881209245403	0.0543487259877039	0.0424126414837116	0.7894070854707292		0.073170731707317	0	0	0.0	1.0	0.6279642991942518	1.0
ENSG00000023572	193101151	chr1	0.15771456	0.5625	0.3066801903473242	0.3353278598212339	0.3942126772003951	0.293066948096042	0.9492580359943716		0.2926829268292683	0	0	0.0	1.0	0.6421347275669369	1.0
ENSG00000023572	193105309	chr1	0.02045833	1.0	0.469812783379915	0.4887081531664601	0.6171116029013238	0.5	0.9624124530482776			0	0	0.0	1.0	0.0015342064627263	1.0
ENSG00000023734	15882521	chr12	0.061570216	0.0147	0.2810766158074321	0.2300659795384408	0.1588583334570868	0.1646622024506584	0.9285737648568936	0.393089863263585	0.048780487804878	0	1	1.0	1.0	0.8898831093626358	1.0
ENSG00000023734	15882529	chr12	0.275786	0.0932	0.3425891061113724	0.3954767982994137	0.3949377868802137	0.5917944542836292	0.9620149290098609			0	0	0.0	1.0	0.5890499961960884	1.0
ENSG00000023734	15882551	chr12	0.000871563	0.01615	0.1844684021056071	0.2663010546027943	0.1625748607049411	0.1781633223523203	0.8876498243013557			0	0	0.0	1.0	0.2807968771570487	1.0
ENSG00000023734	15882658	chr12	0.030688858	0.7015	0.2934473722576136	0.2821222867657598	0.4294341050388134	0.4374478121795397	0.964865005483316		0.0851063829787234	0	0	0.0	1.0	0.1649201429339285	1.0
ENSG00000023734	15882719	chr12	0.11987686	0.9759	0.2848589055222453	0.2370207092053131	0.1941650373048169	0.1898964955360522	0.9292504040456728		0.1894736842105263	0	0	0.0	1.0	0.2594146772193404	1.0
ENSG00000023734	15883548	chr12	0.009732401	0.0676	0.4784774884815929	0.1787607104893631	0.0082055294814314	0.0052644546715988	0.5280547820166671		0.1684210526315789	0	0	0.0	1.0	0.0394066142665647	1.0
ENSG00000023734	15883577	chr12	0.24927613	0.4912	0.4204171166886906	0.3782219509998211	0.6879485063368969	0.7361957684432923	0.9884257031499664	0.3831603959823271	0.3684210526315789	0	0	0.0	1.0	0.8381407384544138	1.0
ENSG00000023734	15883588	chr12	0.5379976	0.2683	0.2288220822715822	0.4478618359067008	0.1982501191228572	0.0249953766075472	0.8258974415440552		0.1789473684210526	0	0	0.0	1.0	0.4974847061896535	1.0
ENSG00000023734	15889965	chr12	0.15439278	0.0278	0.243888564879351	0.2231984086823005	0.0281395014332116	0.0435418457081957	0.8460991362005961			0	0	0.0	1.0	0.7430783366782071	1.0
ENSG00000023734	15889979	chr12	0.08604046	0.4621	0.2562176857691732	0.3065965430132666	0.0793382132299431	0.101192221434093	0.6450045657446516		0.6666666666666666	0	0	0.0	1.0	0.2088664330056241	1.0
ENSG00000023734	15889992	chr12	0.33588013	0.0702	0.2948761765273501	0.4573307030279434	0.3308324610016335	0.3094967343096235	0.922784147769515	0.2147544196766647	0.125	0	0	0.0	1.0	0.1925429878858779	1.0
ENSG00000023734	15890615	chr12	0.00040357112	0.10715	0.4289082375179455	0.4322200852563111	0.2469304493304011	0.2175492518339769	0.9065253292863592			0	0	0.0	1.0	0.1671162051660661	1.0
ENSG00000023734	15890623	chr12	0.47865662	1.0	0.4129361415813727	0.4010071112128621	0.6887928829791139	0.7296901888093096	0.988807422120728	0.6123800051849465	0.268041237113402	0	0	0.0	1.0	0.5421489819466899	1.0
ENSG00000023734	15890632	chr12	0.18236342	0.05265	0.0853906625231258	0.1808878754528677	0.1093870522508557	0.0983291232174167	0.8188616172091446		0.134020618556701	0	0	0.0	1.0	0.2247319337642809	1.0
ENSG00000023734	15890649	chr12	0.20518848	0.0652	0.3426566806549138	0.4662984749228246	0.4309454872385433	0.3956680121012677	0.954140393467205			0	0	0.0	1.0	0.991704930376853	1.0
ENSG00000023734	15890655	chr12	0.24789873	0.0241	2.56845994772718e-06	0.2650947665371869	0.1152346583708034	0.0996496575400388	0.827771651289112		0.6443298969072164	0	0	0.0	1.0	0.4516371055306698	1.0
ENSG00000023734	15890659	chr12	0.008076752	0.0574	0.0806292630106555	0.0408145755090917	1.7848004183633133e-08	1.3561866682241962e-09	0.2812495427737211		0.0618556701030927	0	0	0.0	1.0	0.6268320632322931	1.0
ENSG00000023734	15894048	chr12	0.17307046	0.27275	0.0336895052031165	0.1099857240900197	7.958978612954447e-07	4.051120993815967e-08	0.4246307488927224		0.1546391752577319	0	0	0.0	1.0	0.3558640934382495	1.0
ENSG00000023734	15894111	chr12	0.06251848	0.30835	0.0149510665547743	0.3583084366848997	0.1289707381846542	0.0931610167111757	0.9004052364915863		0.4536082474226804	0	0	0.0	1.0	0.1669883446921707	1.0
ENSG00000023734	15894131	chr12	0.02776233	0.0972	0.1211914729074186	0.2421956206997	0.0590690145461978	0.0229714709267132	0.8490128800044003			0	0	0.0	1.0	0.9518354877249344	1.0
ENSG00000023734	15894136	chr12	0.21526103	0.13635	0.0626629821327967	0.2349807656449187	0.3385134122979205	0.3587779239587449	0.8988369490979398		0.0824742268041237	0	0	0.0	1.0	0.2980727869753741	1.0
ENSG00000023734	15895381	chr12	0.011277175	0.39395	0.2729510233406665	0.2324790060835842	0.0929546660184002	0.0565940216296524	0.8542752469878654			0	0	0.0	1.0	0.7875463330137045	1.0
ENSG00000023734	15895459	chr12	0.09108218	0.11765	0.1568049501820398	0.3772377527047141	0.2561558635874957	0.0701698804777814	0.7017661876235286			0	0	0.0	1.0	0.2390892852716595	1.0
ENSG00000023734	15897887	chr12	0.49357796	0.2174	0.7153053003798948	0.3161188327154439	0.0415601254230678	0.036644535607869	0.8342478423621388	0.271227781907798	0.0816326530612244	0	0	0.0	1.0	0.5336001440460774	1.0
ENSG00000023734	15897981	chr12	0.05405257	0.6744	6.587949210965693e-06	0.1709765298865267	0.0154058339515214	0.0076863888852929	0.7726451018753802		0.4693877551020408	0	0	0.0	1.0	0.6473893032603112	1.0
ENSG00000023734	15899917	chr12	0.37318358	0.17075	0.2394587835883523	0.3746453540302	0.3990573621007854	0.3974382278058134	0.9434109638248884	0.2656521460508799	0.2	0	0	0.0	1.0	0.9509093601559916	1.0
ENSG00000023734	15899962	chr12	0.37991485	0.01265	0.0997829005087876	0.3004812028740474	0.0801423731041078	0.0390741322068144	0.8642181399018384		0.08	0	0	0.0	1.0	0.5727839151482683	1.0
ENSG00000023734	15899990	chr12	0.37454042	0.0	0.3934713990246819	0.7851509668573867	0.6683842608612216	0.1779706911903709	0.9103134476125944		0.2079207920792079	0	0	0.0	1.0	0.6972096000071735	1.0
ENSG00000023734	15899998	chr12	0.1627889	0.10315	0.440801387270922	0.3542925858455889	0.3538465124243528	0.3493678690890173	0.9505990265942384	0.2717080153760135	0.1470588235294117	0	0	0.0	1.0	0.2885054588823707	1.0
ENSG00000023734	15900008	chr12	0.33178335	0.06175	0.0173139955284492	0.1992148377242553	0.0032847949300559	9.456365713959335e-06	0.7001593230597336		0.0980392156862745	0	0	0.0	1.0	0.1627300050218103	1.0
ENSG00000023734	15900994	chr12	0.0955084	0.7155	0.5821585986832563	0.7206409223029634	0.7776520836263128	0.7824282697463586	0.9717005474770212		0.616504854368932	0	0	0.0	1.0	0.0335351664773314	1.0
ENSG00000023734	15903012	chr12	0.31879014	0.0541666666666666	0.4188317174324943	0.544494744645417	0.2469045710626067	0.2491828944591045	0.8656567498891663			0	0	0.0	1.0	0.6306203135441286	1.0
ENSG00000023734	15903018	chr12	0.0064963577	0.0375666666666666	0.0091133473048282	0.4084589952672965	0.008967708548961	0.0034859726836443	0.7699764256378292		0.203883495145631	0	0	0.0	1.0	0.4566249761704254	1.0
ENSG00000023734	15903075	chr12	0.10186672	0.0196	0.05666078842279	0.1962305220438376	0.028363107954906	0.0263241294820811	0.8975298317419453		0.4166666666666666	0	0	0.0	1.0	0.9422873637889716	1.0
ENSG00000023734	15903119	chr12	0.08930322	0.1800666666666666	0.2511203427674746	0.6585032806346507	0.2604904867114491	0.0577799716878051	0.8526083909404693		0.2892156862745098	0	0	0.0	1.0	0.2154527593961081	1.0
ENSG00000023734	15903126	chr12	0.1381476	0.0915	0.6230391735026032	0.98570507972407	0.9834270901243783	0.5598272446251923	0.9590414614454752			0	0	0.0	1.0	0.8623766804484396	1.0
ENSG00000023734	15903130	chr12	0.14561695	0.30245	0.7624682860319156	0.8601586961518558	0.5792689765548943	0.4836989515308699	0.9094657515322344			0	0	0.0	1.0	0.6714334196429921	1.0
ENSG00000023734	15903154	chr12	0.2702144	0.0185333333333333	0.1721027547920371	0.4640162276772762	0.2594839333178044	0.2841177950632911	0.7332258696786932		0.3235294117647058	0	0	0.0	1.0	0.5547152485168603	1.0
ENSG00000023734	15903302	chr12	0.062229477	0.0849666666666666	0.0058174805906413	0.1421448720001107	0.0179869733276257	2.7132515084255542e-06	0.6877341956028173		0.2788461538461538	0	0	0.0	1.0	0.8078492064611162	1.0
ENSG00000023734	15903393	chr12	0.29879823	0.4166499999999999	0.3271128317383619	0.3447240284251101	0.4035376819344404	0.4132497597764696	0.8489586466618102			0	0	0.0	1.0	0.325423761299254	1.0
ENSG00000023734	15903431	chr12	0.1810383	0.0244	0.4216190560265184	0.6662127367627189	0.8857835808313674	0.8954961117945112	0.939918791069522		0.0693069306930693	0	0	0.0	1.0	0.3885225691027277	1.0
ENSG00000023734	15903473	chr12	0.052128397		0.0285559344478089	0.1935671665926932	0.0665528306482278	0.0499689982977718	0.7985235868981259			0	0	0.0	1.0	0.6765236203369607	1.0
ENSG00000023902	150157401	chr1	0.15373772	0.17855	0.4495101340247767	0.383748718141471	0.5774123893884988	0.600847696103583	0.9836279694983938	0.47087522868181	0.2	0	0	0.0	1.0	0.6767294409976818	1.0
ENSG00000023902	150157428	chr1	0.048105657	0.9706	0.3136753259863769	0.3559861827365735	0.5647939917356546	0.4470359732502693	0.9562994508644592		0.0476190476190476	0	0	0.0	1.0	0.511924908565808	1.0
ENSG00000023902	150157471	chr1	0.37449136	0.1389	0.2702594115409376	0.5810201194027267	0.8586672471479901	0.8111225633391186	0.9826018155435244	0.611217058268169	0.238095238095238	0	0	0.0	1.0	0.8927309230604437	1.0
ENSG00000023902	150159238	chr1	0.6825163	0.10715	0.0072687373790701	0.1787751277506096	0.1646616929877985	0.1685473516013918	0.7227494026484023		0.625	0	0	0.0	1.0	0.1236132755586547	1.0
ENSG00000023902	150159435	chr1	0.5644792	0.0909	0.4534997355704459	0.4223616895135413	0.7674564013819388	0.8176338811502376	0.9840389927522506		0.7142857142857142	0	1	1.0	1.0	1.4199757106614182e-05	0.9780495269742348
ENSG00000023902	150159461	chr1	0.06947907	0.125	0.2249678890649491	0.1796160557990459	0.1711426130215612	0.4747286890818276	0.9739344953809768		0.3214285714285714	0	0	0.0	1.0	0.6524223396817258	1.0
ENSG00000023902	150159543	chr1	0.82553273	0.20835	0.2535434325931769	0.3493520830626737	0.3533305146306344	0.2865141914919655	0.9420208897354052		0.9365079365079364	1	0	1.0	1.0	0.0855964849312371	1.0
ENSG00000025770	50508261	chr22	0.47687435	0.52565	0.064001243438801	0.2354997836197427	0.0580264062208784	0.0414087935679798	0.8593458662269748		0.2066666666666666	0	0	0.0	1.0	0.7012441140944586	1.0
ENSG00000025770	50508336	chr22	0.035526514	0.5119	0.4055418097224155	0.5486138441849086	0.6037966629668137	0.614649213301197	0.9636926229252888	0.2873075209688159	0.2407407407407407	0	0	0.0	1.0	0.2451859409311355	1.0
ENSG00000025770	50508399	chr22	0.7221397	0.0175333333333333	0.0614175874223784	0.4155626197383177	0.0161894428306507	0.0071377029345378	0.6796059555354023		0.074074074074074	0	0	0.0	1.0	0.3782678194312207	1.0
ENSG00000025770	50516483	chr22	0.21643007	0.1110999999999999	0.1571515517409941	0.3950133761395524	0.3905252135135343	0.4159599332776246	0.953298395042602		0.2407407407407407	0	0	0.0	1.0	0.8981843095832315	1.0
ENSG00000025770	50516493	chr22	0.52937037	0.3480333333333333	0.0369503030937649	0.1347770162183851	0.0128483391862142	0.0050669779062313	0.7662425342795602		0.2407407407407407	0	0	0.0	1.0	0.5566232102150147	1.0
ENSG00000025770	50517609	chr22	0.1432706	1.0	0.5163753000833671	0.3359243104883441	0.587695192501997	0.5773428718734728	0.961966801100812	0.4228125248137457	0.5086419753086419	0	0	0.0	1.0	0.9660435616210112	1.0
ENSG00000025770	50517766	chr22	0.5682231	0.0454666666666666	0.354943062751164	0.1531314004186315	0.0538870939671508	0.0926947009358361	0.9225527240693778			0	0	0.0	1.0	0.2246220758636595	1.0
ENSG00000025770	50517774	chr22	0.12992264	0.3466666666666667	0.6074274505788928	0.7597190660841552	0.4437104819686772	0.6474411439418668	0.9537800387336892	0.3324788627277435	0.2435897435897435	0	0	0.0	1.0	0.6674318800658914	1.0
ENSG00000025770	50518034	chr22	0.042850066	0.02175	0.0566743170120877	0.2246956546482472	0.0048163333014671	0.000864063400977	0.7245153602506615		0.0384615384615384	0	0	0.0	1.0	0.0686697055262948	1.0
ENSG00000025770	50518177	chr22	0.43489987	0.4615	0.2958924627334181	0.5156091356369664	0.1842537391727449	0.2383894805360219	0.8805076219975458		0.2202797202797202	0	0	0.0	1.0	0.138850442201874	1.0
ENSG00000025770	50518241	chr22	0.21219143	0.09375	0.0760162507703575	0.11404839027787	4.9985986500752265e-06	2.1281396149548845e-07	0.5955907667851912		0.1304761904761904	0	0	0.0	1.0	0.118968149339177	1.0
ENSG00000025770	50518269	chr22	0.4293708	0.6228	0.1936746098454668	0.3982955694805137	0.4276919627877612	0.6675006194440062	0.9776348483505974	0.4541282953180664	0.1338095238095238	0	0	0.0	1.0	0.5970386130158336	1.0
ENSG00000025770	50518649	chr22	0.36272246	0.1123333333333333	0.3701023676367633	0.344660638871275	0.5573852471283692	0.6290244091268413	0.9811315630901342	0.2736152716780065	0.2077777777777777	0	0	0.0	1.0	0.0651375522844783	1.0
ENSG00000025770	50518660	chr22	0.48902148	1.0	0.5097020136286898	0.511621409097337	0.7249020608646006	0.7896511297561797	0.9865500804040584	0.2192628861756985	0.2937499999999999	0	0	0.0	1.0	0.3296915547432695	1.0
ENSG00000025770	50521546	chr22	0.252900155	0.5	0.341449570915289	0.3294831583520914	0.5436714048188901	0.5077842929358888	0.9740464227966564	0.3124793562186194	0.0833333333333333	0	0	0.0	1.0	0.6201483687170879	1.0
ENSG00000025770	50521553	chr22	0.0752364925	0.0322666666666666	0.0960487464002499	0.0944023049833602	0.0133419398933357	0.0379896437348601	0.871957863054859		0.0583333333333333	0	0	0.0	1.0	0.2978655087847197	1.0
ENSG00000025770	50521571	chr22	0.100076335	0.3863499999999999	0.1844478742252418	0.152900991190613	0.0670417595002834	0.3242760696577607	0.9549026207117656	0.2981295723562737	0.0416666666666666	0	0	0.0	1.0	0.6402212929476425	1.0
ENSG00000025770	50521580	chr22	0.13178148	0.0740666666666666	0.3156153395425564	0.2148222599647642	0.1348993438671749	0.1215218863226932	0.8955301469683078			0	0	0.0	1.0	0.4420548906745125	1.0
ENSG00000025770	50521784	chr22	0.318646712	1.0	0.2797382086511332	0.2894274254355678	0.5099997078940696	0.5306116141820472	0.975728779973791	0.3086305008025145	0.0859649122807016	0	1	1.0	1.0	0.1054359433935055	1.0
ENSG00000025770	50521822	chr22	0.813489645	0.17045	0.2987409546306426	0.4149149358902816	0.562749678131417	0.7195380757892004	0.9808755275165898	0.4720726520016151	0.4421052631578947	0	0	0.0	1.0	0.1200762196578628	1.0
ENSG00000025770	50521992	chr22	0.0581232065	0.1428666666666666	0.3837432255076149	0.3387309999157413	0.5849345069669736	0.6880997234594417	0.982949234256998		0.1359649122807017	0	0	0.0	1.0	0.0086818431995714	1.0
ENSG00000025770	50522181	chr22	0.00818392045	0.37645	0.6053121642491777	0.5572033987450435	0.691511807338471	0.7324896892355426	0.98257150211461		0.130047789725209	0	0	0.0	1.0	0.7735924289473508	1.0
ENSG00000025770	50522201	chr22	0.25020185	0.1080333333333333	0.5937028831951883	0.6355326820514267	0.5355968896341066	0.5428879279656705	0.9526910779018376	0.3030444677520174	0.1840447485608775	0	0	0.0	1.0	0.8749897851821502	1.0
ENSG00000025770	50522225	chr22	0.10369918	0.0504999999999999	0.0033571168606256	0.1131027069002449	0.0040242309440385	0.0156092677719437	0.7178799094291313		0.1971801346801346	0	0	0.0	1.0	0.1120160841314482	1.0
ENSG00000025770	50522377	chr22	0.273292305	0.1888999999999999	0.5538231707218535	0.7100988222557573	0.818486527149696	0.8192709080136249	0.9860674480995896	0.4165303088872634	0.3451086956521739	0	0	0.0	1.0	0.94783369436271	1.0
ENSG00000025770	50522401	chr22	0.24454746	0.8333333333333334	0.0009688702158442	0.1106026081844498	0.0101963592994712	0.005938411157935	0.732603636636642		0.1518115942028985	0	0	0.0	1.0	0.6938006344765656	1.0
ENSG00000025770	50522504	chr22	0.207218285	0.1143	0.1803450528690894	0.2392686653040278	0.209449391191916	0.0997113190135312	0.910093190624543			0	0	0.0	1.0	0.9794414683733804	1.0
ENSG00000025770	50522546	chr22	0.10984085	0.3852	0.4936402190574702	0.2056969503439037	0.1525296217187649	0.6129291162850938	0.97500434461804		0.2193586464686208	0	0	0.0	1.0	0.8042199220197623	1.0
ENSG00000025770	50522564	chr22	0.27311984	0.08175	0.1160311600466333	0.3584720525739458	0.441029330142094	0.4596620992127797	0.9600300354714982			0	0	0.0	1.0	0.5638668332800572	1.0
ENSG00000025770	50522860	chr22	0.18025823	0.94445	0.4634466716326281	0.2886521917328655	0.4071183567944887	0.5172717934509148	0.9725047469269934		0.2666773231031543	0	0	0.0	1.0	0.3088190579946144	1.0
ENSG00000025770	50522885	chr22	0.5408753	0.2708	0.4650927867802853	0.645911639068403	0.6282576042176845	0.5598368588896817	0.9605397237857256	0.2621504180979793	0.209931798806479	0	0	0.0	1.0	0.3906102363530214	1.0
ENSG00000025770	50522894	chr22	0.4286490699999999	0.919	0.5929665350186663	0.4648071349523585	0.7563517239460987	0.8005714854861335	0.9899741257452916	0.296725900828039	0.2340153452685421	0	0	0.0	1.0	0.8617505134797181	1.0
ENSG00000025770	50523036	chr22	0.043348127	0.7489	0.5201409553185656	0.4362619485302063	0.5547410203072193	0.4850905232547529	0.9680863040136368			0	0	0.0	1.0	0.3023106569725589	1.0
ENSG00000025770	50523054	chr22	0.22864095	0.02705	0.3239357424107313	0.5743535263931544	0.6710631737189479	0.6878705765458185	0.976272140738747	0.5781070613621695	0.1832788671023965	0	0	0.0	1.0	0.3755568875204952	1.0
ENSG00000025770	50523242	chr22	0.13981352	0.4659	0.3780111271618399	0.3801745772291381	0.2477343385034745	0.2472733593603514	0.9382179929806864			0	0	0.0	1.0	0.3282992064433654	1.0
ENSG00000025770	50523259	chr22	0.0056773124	0.2218666666666666	0.4394142764501929	0.5657558543120649	0.7292359856267537	0.577843884589162	0.9488801669108607			0	0	0.0	1.0	0.0185560925022179	1.0
ENSG00000025770	50523290	chr22	0.447502805	0.1111	0.3919494741725846	0.4276475689696683	0.4199393830467904	0.4782837053714144	0.9639292651182602	0.542364125044039	0.274161220043573	0	0	0.0	1.0	0.731438050685224	1.0
ENSG00000025770	50523306	chr22	0.8583587749999999	0.0294	0.3656714495918004	0.5901499869766612	0.4653853590232898	0.5306815786201873	0.9534012430610342	0.4834240006465831	0.3637472766884531	1	0	1.0	1.7156109866078848e-10	0.0042410741758903	1.0
ENSG00000025770	50523343	chr22	0.27091745	0.3701	0.2832845137863964	0.5214898638908974	0.3224360198007276	0.4565148911483946	0.924808914294775		0.1989978213507625	0	0	0.0	1.0	0.6656523724829425	1.0
ENSG00000025772	44942262	chr20	0.52428126	0.0426	0.0997432755766684	0.1908567634691053	0.0055445338535882	2.4450174880194536e-06	0.6898950898795699		0.3548387096774194	0	0	0.0	1.0	0.2456564645789476	1.0
ENSG00000025772	44942276	chr20	0.26462153	0.1064	0.5585790527208532	0.5224127752845791	0.1046296274346059	0.0795633792224501	0.8704276917141768			0	0	0.0	1.0	0.4229989697998113	1.0
ENSG00000025772	44942353	chr20	0.30562434	0.2	0.3688652059789964	0.6158637788495263	0.5757026805053285	0.5	0.954965212954998	0.2839778978966544	0.1746031746031746	0	0	0.0	1.0	0.2807285776876579	1.0
ENSG00000025772	44942484	chr20	0.53025126	0.8158	0.3934461960071402	0.3316007750695903	0.0505367377502444	0.0959285540768869	0.8793664577590471			0	0	0.0	1.0	0.8466725766309512	1.0
ENSG00000025772	44942505	chr20	0.1360468	0.0	0.085448883842672	0.1366159544818853	0.0221621016644086	0.0423670155243363	0.8799557841678173			0	0	0.0	1.0	0.7088916506664478	1.0
ENSG00000025772	44942673	chr20	0.034331203	0.6316	0.0152636292686767	0.1611575450947347	0.0083825500769853	0.0040469143689218	0.7572641991143982		0.28125	0	0	0.0	1.0	0.8361705877931491	1.0
ENSG00000025772	44942714	chr20	0.32777995	0.4	0.053499925957646	0.9242187032946548	0.3025348871748292	0.0469242950365165	0.7967754432049383		0.125	0	0	0.0	1.0	0.3172221663824603	1.0
[truncated: 73,387 more rows]
