# Supplementary material for: Detection of m6A from direct RNA sequencing using a multiple instance learning framework
Source: Nat Methods. 2022 Nov 10;19(12):1590–8. doi: 10.1038/s41592-022-01666-1 (PMC9718678; doi:10.1038/s41592-022-01666-1)
Supplement: Supplementary file 6 — Probability scores of models trained on HCT116 cell line, HEK293T cell line, and Arabidopsis VIRC mutant on the HCT116 cell line. Columns show the individual probability score of each model and the modification status value of 1 indicates that the site is modified while 0 indicates that the site is not modified on the basis of m6ACE-Seq data. [file 41592_2022_1666_MOESM6_ESM.csv]

gene_id	genomic_position	HCT116	probability_modified_EpiNano_1	probability_modified_EpiNano_2	probability_modified_EpiNano_3	probability_modified_EpiNano_4	probability_modified_EpiNano_5	probability_modified_nanom6A	probability_modified_MINES	probability_modified_tombo	modification_status	VIRC	HEK293T	set_type
ENSG00000000003	100629726	0.04711298	0.1180897841587116	0.5403713475733396	0.0649439619302228	0.0676278671843135	0.8197911912693245			0.2308	0	0.027040172	0.26090586	Train
ENSG00000000003	100629862	0.03958578	0.0861673205103791	0.2232089997956004	0.1024913901882189	0.0473755356216522	0.5842267639215378			0.03335	0	0.019863904	0.057767473	Train
ENSG00000000003	100629869	0.25285754	0.002112618328172	0.259966482191014	0.1637254420859049	0.140739417347902	0.92382402063807			0.2143	0	0.24913435	0.20204297	Train
ENSG00000000003	100629907	0.013769341	0.2393388052830064	0.1690757326671658	0.1330567042861194	0.1466045573173908	0.7837817492732932			0.59375	0	0.014131224	0.18279669	Train
ENSG00000000003	100629915	0.22045198	0.0415192604017061	0.2061446780236754	0.0912471662753947	0.0712284325216634	0.8909755536657463			0.1579	0	0.4767518	0.16573736	Train
ENSG00000000003	100629935	0.078479156	0.1766856024148839	0.2783872868530945	0.436111431796219	0.4284823697411482	0.9668271195255672			1.0	0	0.18983623	0.26617962	Train
ENSG00000000003	100629939	0.9221346	0.3621793060441426	0.6171917467571592	0.6546719208190646	0.2250581180121376	0.9367175127162264			0.36365	0	0.54847777	0.85346967	Train
ENSG00000000003	100629985	0.19091451	0.4822721362605084	0.4393221691603285	0.6962432617014833	0.7315179908103421	0.9843645265778808		0.2579836507371546	0.5714	0	0.63893735	0.61154604	Train
ENSG00000000003	100630798	0.059895813	0.0871258869734877	0.1739511763695531	0.0870762970984074	0.348924187451845	0.9341253006685272			0.76925	0	0.008234525	0.15592906	Train
ENSG00000000003	100630817	0.019182693	0.7247226212719867	0.6664540106481687	0.4222739381184216	0.4422141649708565	0.9565613615797436			0.0278	0	0.31949964	0.048374675	Train
ENSG00000000003	100630824	0.00074939727	0.0227906051734744	0.4100831822191181	0.1765746607130477	0.0952600587115561	0.88447925214746			0.0294	0	0.034081947	0.10004288	Train
ENSG00000000003	100633412	0.012897074	0.0861351773006167	0.3003262734975478	0.3688334768859974	0.413438839246053	0.9365122534875502			0.55555	0	0.022018421	0.13308987	Train
ENSG00000000003	100633980	0.03131224	0.2360452328539217	0.4793895019176527	0.3847601273666906	0.3576562698735029	0.9403158695163122			0.0	0	0.035186686	0.30651888	Train
ENSG00000000419	50934904	0.021719683	0.3993699432505968	0.4901018461181925	0.5223769516476096	0.5305486651350867	0.954697944152938			0.7092333333333333	0	0.019210983	0.1308619	Val
ENSG00000000419	50934997	0.044670798	0.6081322192923423	0.9769862434746366	0.8996235679461589	0.9734154175865004	0.9669667175611733	0.3698630136986301		0.3238666666666667	0	0.028588176	0.2109814	Val
ENSG00000000419	50935090	0.012089443	0.1153731461222422	0.4735478991365057	0.4685988219327882	0.2847620901370178	0.8848896220712751			0.0158666666666666	0	0.034359552	0.11635214	Val
ENSG00000000419	50935152	0.89439803	0.6354472009895399	0.6911345816959205	0.8112737719102768	0.8459413715546235	0.980554093861894			0.5625666666666667	0	0.8237632	0.6780399	Val
ENSG00000000419	50936172	0.047274422	0.1864012555170154	0.2655253227321603	0.3068803714585892	0.3076663485151212	0.9389299456670208			0.9621333333333334	0	0.171216	0.20036773	Val
ENSG00000000419	50940878	0.016193176	0.3878321130453963	0.4605263155363756	0.3553473456263716	0.257932554192061	0.9418316910965492			0.0919333333333333	0	0.051302444	0.18078637	Val
ENSG00000000419	50940897	0.2044419	0.2559744168720538	0.3456326459866046	0.4156357071710526	0.430123941249189	0.9600477660698268			0.6148333333333333	0	0.09997308	0.14263907	Val
ENSG00000000419	50940914	0.28147373	0.45988111217581	0.7708908100767395	0.5755153401777428	0.2390395126400493	0.9093044104207236			0.2428333333333333	0	0.14812413	0.2633167	Val
ENSG00000000419	50942089	0.21464162	0.1440608054395707	0.5333652331479038	0.0661666561403	0.0700792217966104	0.8139402297673791	0.4864864864864865		0.16	0	0.0039558886	0.38186678	Val
ENSG00000000419	50945884	0.032843627	0.0011001852345654	0.2097200569449576	0.0073679254261769	0.0052918059753967	0.7608111137992054	0.3150684931506849		0.0357	0	0.09658171	0.22069487	Val
ENSG00000000419	50945898	0.41129017	0.1841029690492347	0.3355483587713913	0.3165945896112831	0.312831276698384	0.9512510982984832	0.625		0.2706333333333333	0	0.63014525	0.14065884	Val
ENSG00000000419	50945921	0.7201826	0.2677584984195535	0.3338688554836782	0.0697513161996773	0.0271016512276291	0.8510548125151775	0.6666666666666666		0.2591333333333334	0	0.13104159	0.4464	Val
ENSG00000000419	50948633	0.17577793	0.3858097610676873	0.3911035645337728	0.4873419876270177	0.512264710267909	0.9683267065099432		0.4911357994781885	0.8845999999999999	0	0.012510049	0.31134656	Val
ENSG00000000419	50948654	0.03461026	0.2904565362198634	0.51766806998435	0.3496981601324292	0.4687065921004547	0.944539517336099			0.6321333333333333	0	0.01751107	0.21997675	Val
ENSG00000000419	50955193	0.06632672	0.4200673150086486	0.3098163756143294	0.26866622400665	0.2274632510446972	0.9330653469438746			0.5399999999999999	0	0.008889353	0.18691754	Val
ENSG00000000419	50955219	0.20781998	0.215219788916691	0.1537966841193498	0.0140363670801442	0.007610070149167	0.7953915717913497			0.1513666666666666	0	0.000574255	0.3987677	Val
ENSG00000000419	50955236	0.033389222	0.0497688890743164	0.1465810500829901	0.0035477020803152	2.881249932409907e-06	0.655663688285062			0.1549666666666666	0	0.00044927598	0.29265735	Val
ENSG00000000419	50958408	0.18470024	0.4627018505094762	0.2642404776038248	0.011217660927779	0.0057637982777991	0.7299370471188436			0.2936666666666667	0	0.028609324	0.1350496	Val
ENSG00000000419	50958450	0.03233677	0.0114015815793062	0.3081305441305934	0.015695151124785	4.209859349077294e-06	0.6353983599337001			0.2914	0	0.0066215754	0.30161732	Val
ENSG00000001036	143495527	0.075436056	0.5823120846706346	0.5160187093603545	0.3981880086291239	0.5201669479230726	0.9641894085243842			0.05	0	0.105482	0.22835164	Test
ENSG00000001036	143495536	0.0071354746	0.5	0.705545785503585	0.5	0.1797893582795301	0.9007471718469832			0.2115	0	0.13002872	0.083166614	Test
ENSG00000001036	143495613	0.46401066	0.0712709294685973	0.5268578181022013	0.021343836880402	0.0105868371184271	0.7702904564301172			0.197	0	0.08795649	0.523328	Test
ENSG00000001036	143495660	0.48153377	0.3619205216799738	0.433972334739562	0.1900495119190481	0.0896211595081305	0.9058452127009468	0.6385542168674698		0.102	0	0.06077516	0.4468562	Test
ENSG00000001036	143495721	0.6676837	0.9943548450421884	0.9995186290289796	0.5297591308305798	0.3225481967567195	0.9068253754295972			0.6765	0	0.6107882	0.56055266	Test
ENSG00000001036	143495766	0.0019873262	0.5833048071627692	0.6435467054928746	0.2426344128794058	0.2784323156256706	0.9113923489380016			0.0678	0	0.1194492	0.08335686	Test
ENSG00000001036	143495779	0.91323364	0.5431448216462085	0.8766570068828923	0.8167619073696072	0.179805897220996	0.9281637678924456	0.3373493975903614		0.4906	0	0.3569445	0.77015847	Test
ENSG00000001036	143495816	0.5203991	0.3410265162938339	0.573071551687808	0.5610489129043805	0.21292871075901	0.9399632913143994			0.1404	0	0.06093303	0.5456886	Test
ENSG00000001036	143495827	0.7628261	0.7012622752006921	0.5611686925171554	0.6624750720771473	0.7069094477438143	0.975978249087816	0.3493975903614458	0.6164021178272105	0.9851	0	0.82208794	0.92165536	Test
ENSG00000001036	143495842	0.04249865	0.4026287489410295	0.9916538931338306	0.7745996690066848	0.9138667486800888	0.9083675092778708	0.7590361445783133		0.0606	0	0.042402733	0.12398338	Test
ENSG00000001036	143497434	0.16892001	0.4399686399237635	0.3158825524308579	0.4836382348488137	0.5	0.9723333104735148		0.5071118240328097	0.5319	0	0.017675519	0.37344497	Test
ENSG00000001036	143501953	0.023075497	0.6880713330877735	0.9306337355035768	0.6061792918892218	0.7562228817762591	0.9267921011347576			0.875	0	0.012945533	0.27719098	Test
ENSG00000001036	143501978	0.0429788	0.306219783773781	0.3142856718920319	0.0028669406239945	8.862731581466203e-06	0.6378419389956572			0.3571	0	0.047264706	0.11754511	Test
ENSG00000001036	143502110	0.30480897	0.4778675183655387	0.3604644576151177	0.4829848420393731	0.5113999233625043	0.9689832188340812			0.8846	0	0.06747893	0.3999974	Test
ENSG00000001036	143502383	0.11304418	0.299423047845304	0.2976871431627724	0.0616842812386931	0.0361793959359968	0.8639408260492065			0.4138	0	0.0802256	0.30281147	Test
ENSG00000001036	143502421	0.19401261	0.0370443084913202	0.3695748242163036	0.0694447708243175	0.0471957894293416	0.8479297531081434			0.0588	0	0.012628257	0.3397039	Test
ENSG00000001036	143502425	0.0325344	0.3852035364560178	0.318873122600488	0.3216906155837296	0.2688339899954949	0.9462134563568242			0.7447	0	0.045955967	0.21525446	Test
ENSG00000001036	143502432	0.08072837	0.2922817932240028	0.2902138932452951	0.259648964472817	0.2435948944490679	0.9406630655604782			0.5	0	0.11726557	0.21529636	Test
ENSG00000001036	143502440	0.26896444	0.0153053464190007	0.1409806837867658	0.005928916265598	0.0034182652087623	0.7608563081224435			0.1333	0	0.08079864	0.50939685	Test
ENSG00000001036	143502466	0.45317277	0.5456995180341709	0.4058577410971971	0.6396050694389391	0.6916776929064962	0.9803315092351372		0.572317620219145	0.1091	0	0.26648515	0.6198159	Test
ENSG00000001036	143502473	0.045416832	0.3063707482533195	0.2789134906973717	0.0628965822017623	0.0351405766868021	0.8582959197556015			0.0185	0	0.027287185	0.10255955	Test
ENSG00000001036	143503949	0.26291916	0.8679626479681386	0.9610275880554404	0.9648737097217788	0.6563761721200443	0.9675778139181272	0.2777777777777778		0.2083	0	0.0044173477	0.35626617	Test
ENSG00000001036	143504012	0.22810277	0.0986151284520263	0.4041183001280056	0.0511690429024653	0.0062149457632443	0.7759184967275758			0.102	0	0.011427367	0.4907233	Test
ENSG00000001036	143504040	0.2744066	0.5794324945204328	0.5634502291940737	0.6463391016474143	0.6578415940320348	0.9693812456254806			0.6053	0	0.58066297	0.6042158	Test
ENSG00000001036	143504131	0.98893565	0.9419755658741864	0.9972902856956882	0.9913574657965644	0.9834861113390458	0.9807130737918252	0.8939393939393939	0.6691048136250435	0.9643	0	0.99867314	0.9745571	Test
ENSG00000001036	143504144	0.30578056	0.0065639868621733	0.3480005529155061	0.4023781419327036	0.3355074820983735	0.944418263996428			0.2889	0	0.17787121	0.15763977	Test
ENSG00000001036	143504148	0.8939622	0.4148781631847444	0.6880010763216803	0.366263298997447	0.1279229139078876	0.9018776705840612	0.303030303030303		0.5952	0	0.28530422	0.7582954	Test
ENSG00000001036	143504153	0.23525754	0.2987055705534151	0.374657669793299	0.1210473551384534	0.0885784240840187	0.909738777024817			0.4375	0	0.020107258	0.32781172	Test
ENSG00000001036	143504173	0.4884233	0.0247891348302805	0.201482707086415	0.0261007913813786	0.0094572923155704	0.8119878560604554	0.4090909090909091		0.8966	0	0.048318017	0.6736215	Test
ENSG00000001036	143504186	0.74937797	0.6295964757789075	0.7229464151589422	0.8974477824301954	0.8922192774562046	0.9913355324259276	0.4696969696969697	0.2795429135712343	0.5263	0	0.5805399	0.844704	Test
ENSG00000001036	143504219	0.6283797	0.1327941129900174	0.2444672663360169	0.0098583384185905	0.0039461295119344	0.7682703689386053	0.4696969696969697		0.0488	0	0.09361931	0.63718593	Test
ENSG00000001036	143507247	0.055370174	0.0702282035939718	0.4934030931745948	0.0061859684883125	7.979848959052938e-06	0.6808729718485709			0.1	0	0.04045918	0.13309504	Test
ENSG00000001036	143507255	0.13242254	0.4808910662194996	0.9918781163251946	0.7158587503046839	0.94259519042817	0.9245742860150968			0.0179	0	0.05842022	0.2043827	Test
ENSG00000001036	143507337	0.25999188	0.820415890588044	0.7860599275380916	0.6638792772585943	0.7089271502814942	0.957811376032382	0.365079365079365	0.5793979836066032	0.2917	0	0.48201475	0.4293294	Test
ENSG00000001036	143511483	0.10837779	0.4684215662711845	0.5719469452048034	0.3989123097832674	0.3650358542445515	0.9358847622498908			0.5405	0	0.17319009	0.2059222	Test
ENSG00000001036	143511636	0.17162174	0.3146141389875182	0.369680185671106	0.6652306528948688	0.6630504565007167	0.982958631036069		0.2460933153157022	0.3429	0	0.06731025	0.50037855	Test
ENSG00000001036	143511655	0.15329364	0.6277517627867827	0.480207950491941	0.7401328641638883	0.7765077041312655	0.9862396263941186		0.2046848326495173	0.9459	0	0.0014346242	0.37339777	Test
ENSG00000001630	92112213	0.09654192	0.1794574189945471	0.2288234027001592	0.0361972021709113	0.2023779481079032	0.9144644957665642	0.75		0.7917	0	0.12762405	0.38841915	Train
ENSG00000001630	92112224	0.19773512	0.2349163317013695	0.3348960450507282	0.0630408460139457	0.098195505753246	0.8885835746868512		0.1903568518715581	0.1163	0	0.010605121	0.287526	Train
ENSG00000001630	92112234	0.04044664	0.1053704611236982	0.8307900688468202	0.1639467386061762	0.0408704752252995	0.7740959069748806			0.1818	0	0.10554872	0.15558289	Train
ENSG00000001630	92112328	0.01882341	0.3960227500591263	0.5700377847309306	0.164167600467511	0.1163036914565678	0.891115674320727			0.06	0	0.01635524	0.2896808	Train
ENSG00000001630	92112340	0.15459703	0.4587822933848242	0.8535921205320005	0.7696701524506974	0.3901473540717345	0.93994900518245			0.0204	0	0.049978614	0.3458631	Train
ENSG00000001630	92112420	0.02282859	0.1033765398728418	0.3210203669240086	0.0371092420192133	0.0185486348360872	0.8083529585941172	0.8769230769230769		1.0	0	0.00850935	0.059796773	Train
ENSG00000001630	92112444	0.34580535	0.1460868035214628	0.1660028802447352	0.0310011724646967	0.0211140709489721	0.8496057789450653			0.0	0	0.023040628	0.36827666	Train
ENSG00000001630	92112476	0.1098997	0.0209266607265894	0.5511230721159976	0.1099672675352891	0.1884837574153439	0.8805611672852335			0.7179	0	0.19701087	0.32852292	Train
ENSG00000001630	92112480	0.007633209	0.0750656931239827	0.6030059299227782	0.5	0.1849347416930527	0.9156420655095128			0.0256	0	0.15133366	0.18502575	Train
ENSG00000001630	92112487	0.06559043	0.3549425776351167	0.5897152859014297	0.1997396156981589	0.138660627084255	0.8959985787172816			0.3684	0	0.12489887	0.13053332	Train
ENSG00000001630	92112616	0.32146233	0.2939397640488957	0.3508789890458874	0.1714051093870995	0.1433395191267579	0.9022076884982072			0.3636	0	0.45766988	0.15087324	Train
ENSG00000001630	92112623	0.6549632	0.1673899115202948	0.2166743452297566	0.0107178861639669	0.0036227187740309	0.7638624599323662			0.0976	0	0.11604806	0.43020266	Train
ENSG00000001630	92113000	0.57421243	0.7017152737958594	0.6517973323946828	0.6480418529025778	0.7168281570294701	0.974777154863291		0.1970697794253938	0.2973	0	0.41345882	0.65550977	Train
ENSG00000001630	92113050	0.14106767	0.3013568247287986	0.2764036091666458	0.3980684556731588	0.421238556787075	0.964419891084273		0.4966761462751222	0.1351	0	0.21040706	0.31201062	Train
ENSG00000001630	92113088	0.020453822	0.6109392847387851	0.906819245802335	0.2647043861638078	0.2884760895188982	0.905558196453078			0.0	0	0.06178696	0.18890499	Train
ENSG00000001630	92113185	0.091089904	0.2726179940635612	0.4618165892769886	0.2291816412528061	0.0916368244296349	0.8925339548314982			0.0	0	0.017600322	0.3410875	Train
ENSG00000001630	92113255	0.01620252	0.0822070954038302	0.1693249023111565	0.0197153399363409	0.0177833451315422	0.8323485877487365			0.0	0	0.010071921	0.11201624	Train
ENSG00000001630	92113305	0.6657664	0.6522358231407374	0.8648328995134108	0.7702428240561354	0.7527090581807421	0.9643276203769136		0.6389704741763934	0.9	0	0.45820537	0.7358133	Train
ENSG00000001630	92113423	0.09732119	6.646582869498241e-06	0.299154161979919	0.0460618684345488	0.0210817282880497	0.8258780426722651			0.3214	0	0.09687314	0.14688368	Train
ENSG00000001630	92113480	0.04112283	0.0276001345976159	0.1842265248203875	0.023039142158959	0.0100246788014952	0.8039536727719943	0.4035087719298245		0.0278	0	0.10059432	0.14524552	Train
ENSG00000001630	92113515	0.1391532	0.3059686125367025	0.6550423327093119	0.8414513724105043	0.3485524320655536	0.956284268102983			0.0625	0	0.0022721768	0.22101073	Train
ENSG00000001630	92113587	0.007463038	0.0391498002976927	0.4238401507012046	0.018752049265166	0.0053818084951195	0.7453127385600572			0.02325	0	0.07934656	0.13396342	Train
ENSG00000001630	92113699	0.028030599	5.825988035424944e-06	0.231158858033067	0.0366228867552231	0.0246704044283568	0.8273559351489546			0.05355	0	0.024487924	0.14249119	Train
ENSG00000001630	92113796	0.76749474	0.5464335742109183	0.661209327144602	0.4452835214205806	0.4637149355143669	0.9486864815226588			0.67425	0	0.8374149	0.7811685	Train
ENSG00000001630	92117088	0.23064539	0.4643877709792677	0.5	0.4041558953401041	0.2134717162701665	0.9108774572523896			0.66215	0	0.4202816	0.27838123	Train
ENSG00000001630	92117118	0.7206062	0.6946168207834438	0.7465663891981345	0.5533459785514678	0.6117158761522117	0.9564368064958292		0.5919303904213887	0.34285	0	0.54478085	0.54312783	Train
ENSG00000001630	92117139	0.7799904	0.5	0.5133000858462134	0.4103851227201135	0.5436538249598393	0.9590862156505292		0.2609157418896333	0.2424	0	0.8054307	0.7322115	Train
ENSG00000001630	92117147	0.46441898	0.5847594540179034	0.5389618062473289	0.44466018843893	0.5	0.9455876684741528		0.3777143225566127	0.2037	0	0.45051226	0.5578406	Train
ENSG00000001630	92117212	0.14338258	0.3355763854843953	0.2553667620570642	0.1691111555724052	0.1381374577250424	0.9213087005642752		0.1966872430414388	0.16665	0	0.0008285403	0.29090592	Train
ENSG00000001630	92118528	0.5377941	0.0525418428446828	0.071322711547396	1.584326072143208e-05	0.0048098916162362	0.7783916048341674			0.69645	0	0.05774095	0.55014724	Train
ENSG00000001630	92118562	0.11929158	0.1663110470338445	0.3470152148078759	0.3350153310256297	0.3527932469699028	0.9514469270544538			0.5076	0	0.031807087	0.10790777	Train
ENSG00000001630	92118568	0.15612277	0.4804078181616866	0.4591509041042259	0.147032484663552	0.1106587735162817	0.8860127829697306		0.1941854998190499	0.0658	0	0.042024482	0.45720395	Train
ENSG00000001630	92118576	0.033730876	0.014583680530885	0.2136951865383639	0.0097278292489805	0.0047567228114911	0.7640891531395683	0.3703703703703703		0.0441	0	0.015506839	0.115961805	Train
ENSG00000001630	92123124	0.23653612	0.1528420767846901	0.4057065241199704	0.3800354820262409	0.3126197933973789	0.9408056982543804			0.24195	0	0.5344	0.26408842	Train
ENSG00000001630	92123131	0.055216957	0.3540474603262796	0.7254430327927113	0.6255901173046031	0.4496787669931805	0.927333828758522			0.525	0	0.011408997	0.13694601	Train
ENSG00000001630	92123161	0.040248908	0.6614958660201106	0.5441118519452998	0.2654692290859098	0.2899987759102185	0.9333308500667412			0.3667	0	0.006313026	0.08571564	Train
ENSG00000001630	92123194	0.019731546	0.5396653751330333	0.8226466747017941	0.3394114660251121	0.1476587376631632	0.8581599589162973			0.54	0	0.037953686	0.097865745	Train
ENSG00000001630	92123199	0.20674333	0.5805467697868782	0.4717530840200065	0.5089804892467781	0.5077808279119204	0.9655130019408392			0.16	0	0.33920172	0.42211404	Train
ENSG00000001630	92123299	0.3811354	0.539332692586886	0.638995721418294	0.465425029418565	0.4498649851922698	0.9420593318394304			0.09375	0	0.015543008	0.4072376	Train
ENSG00000001630	92123767	0.008964097	0.4120406107617101	0.3156761064683935	0.2106005226871629	0.18239602795027	0.929201650525768			0.9348	0	0.26316756	0.23405984	Train
ENSG00000002330	64269901	0.7605303	0.436828586758872	0.5231165071241394	0.6351997585162162	0.7002170211919057	0.9741371371330644		0.4505747464478347	0.5303	0	0.4261343	0.67766523	Train
ENSG00000002330	64269918	0.0047162296	0.4455462037731289	0.4390019525264179	0.2882894217316602	0.1891613741568957	0.925187873493056			0.2976499999999999	0	0.002365303	0.055710435	Train
ENSG00000002330	64270077	0.22906148	0.6441803087909148	0.5935391713195306	0.5208053729495887	0.3865417386046486	0.9434526580589254			0.9762	0	0.007430649	0.13980748	Train
ENSG00000002330	64270188	0.092918314	0.0676950800309961	0.6629916945545485	0.3620841965163146	0.0617684004576929	0.8172857140246594			0.1027	0	0.03387357	0.10214321	Train
ENSG00000002330	64270209	0.47344837	0.0590918973147331	0.3289175244919525	0.0886013170403892	0.0507485806151182	0.8689162459955008			0.30555	0	0.51670516	0.4504264	Train
ENSG00000002330	64270243	0.17982431	0.4821434803067779	0.5981134430749288	0.4348437394791776	0.4167621966354615	0.947398717440284			0.32145	0	0.0016960383	0.40304607	Train
ENSG00000002330	64270332	0.49578023	0.5824483608234373	0.571531186581113	0.75865240102082	0.6942680285603975	0.97961721724156		0.1936971239664495	0.23615	0	0.026788509	0.4146871	Train
ENSG00000002330	64271623	0.43587932	0.4134050088099857	0.3655600886483753	0.3830904437829455	0.4734843505362933	0.962574793400969		0.4990501557100187	0.77275	0	0.014386535	0.26106265	Train
ENSG00000002330	64284328	0.25935408	0.2181210668021348	0.2134072379726829	0.0902314508180754	0.0567444730411149	0.8917642750884025		0.2682788895313799	0.27275	0	0.118262514	0.28156656	Train
ENSG00000002549	17579929	0.28508005	0.3907586953885918	0.4468053652292318	0.5731789522361451	0.4182952133449218	0.9565602498834992		0.4200651877819038	0.7936666666666667	0	0.22895746	0.5220436	Train
ENSG00000002549	17579936	0.28404617	0.2071923782049008	0.272515746866772	0.0549555501543275	0.0258868448185945	0.8109827115359167			0.1817666666666666	0	0.043801118	0.51444817	Train
ENSG00000002549	17581766	0.10137715	0.7491940271552179	0.9594465183953556	0.83524104096914	0.947706573862556	0.9533254850634748	0.7692307692307693	0.2834562362698025	0.0476333333333333	0	0.24421802	0.21134618	Train
ENSG00000002549	17581788	0.26165903	0.3078636827168964	0.2394625045290236	0.1919457292333591	0.1564227443223014	0.9309527438335212		0.4057999974890036	0.5438666666666667	0	0.01650473	0.4438893	Train
ENSG00000002549	17581794	0.027043056	0.5674456059336631	0.4644137698243631	0.1865434052397376	0.1718428461772673	0.8756548265249494			0.3248	0	0.0043069245	0.09917609	Train
ENSG00000002549	17582289	0.42103758	0.4191412574276783	0.3969931393537068	0.4631809722507366	0.6343567558291702	0.971454224954619		0.2868834484515374	0.3317	0	0.058607258	0.42885572	Train
ENSG00000002549	17582344	0.20111947	0.2303282094740724	0.3241530314583111	0.2009194350907093	0.0572916202003355	0.8896198653917313			0.1349	0	0.053223263	0.4407827	Train
ENSG00000002549	17582352	0.14720142	0.0400171758390966	0.6862911541288004	0.0126822194684102	0.0021540400853359	0.6414590731534733			0.0833333333333333	0	0.018646467	0.2726788	Train
ENSG00000002549	17582373	0.045476176	0.2522717532452587	0.5084189299601858	0.2168330422430119	0.1014464753213117	0.8767805906091244			0.2407333333333333	0	0.08875507	0.18896165	Train
ENSG00000002549	17583504	0.1514729	0.1206939786644282	0.2647127496120228	0.1576780233059325	0.1348729247844923	0.901744747648198			0.5095333333333333	0	0.08026042	0.23188515	Train
ENSG00000002549	17583594	0.029140424	0.1193377765850086	0.3961748317761646	0.1881039912056448	0.0493606768103675	0.8591572533744469			0.2163666666666666	0	0.10349699	0.08669166	Train
ENSG00000002549	17585022	0.23053837	0.0065006894472659	0.1217859852491101	6.172034387742296e-06	6.541655619304406e-07	0.6353388050868928			0.0	0	0.22984359	0.4774209	Train
ENSG00000002549	17585120	0.016797721	0.6164961863048407	0.8761865734102874	0.3108102809646837	0.1808033626106004	0.8532307399763855			0.0714333333333333	0	0.0076958775	0.11748278	Train
ENSG00000002549	17588819	0.058826756	0.3885627991135885	0.352616350810593	0.4248315471625847	0.4342868223380554	0.954481528378644			0.1921666666666666	0	0.023258258	0.109889135	Train
ENSG00000002549	17588840	0.2902576	0.2156249572987695	0.2440337389132516	0.1338167759155401	0.1099535936733698	0.9110472916122933			0.3666666666666666	0	0.09964665	0.36573157	Train
ENSG00000002549	17588936	0.26928422	0.5500175804254892	0.7712415732752356	0.9237016716018024	0.8516295523009374	0.9771612356348826	0.8666666666666667		0.64285	0	0.26118985	0.27364224	Train
ENSG00000002549	17588974	0.09377986	0.1818528103181672	0.2191669785970918	0.1104345946440595	0.0720643987833375	0.8138299274705241			0.924625	0	0.03154534	0.22085798	Train
ENSG00000002549	17595445	0.3057836	0.4345173850154724	0.3789879495454409	0.3008088905376421	0.3667513303390932	0.8716382767721106		0.3709257868780421	0.4764	0	0.029125249	0.36639738	Train
ENSG00000002549	17595460	0.09092394	0.4168514422305274	0.5333310979244705	0.7405577732100811	0.66339888840749	0.9706873444156192			0.2702	0	0.17632629	0.22427936	Train
ENSG00000002549	17597126	0.06979444	0.1365800985307319	0.2668089865724226	0.2767068231865632	0.3055345026771812	0.9385453561104588			0.822225	0	0.10702215	0.26156312	Train
ENSG00000002549	17598463	0.008273089	0.6776129670359042	0.6556539199568935	0.488289975856373	0.5527397640961743	0.8348273303186171			0.7202500000000001	0	0.0016994119	0.0948969	Train
ENSG00000002549	17598523	0.013875735	0.1691021375553842	0.2600203276565824	0.0214864327186925	0.0074680019112967	0.6951046415272858			0.4625	0	0.023058271	0.0714916	Train
ENSG00000002549	17598555	0.0066155912	0.5593081523908142	0.671840678894449	0.4233446045148163	0.253417350706025	0.9344298253423552			0.0	0	0.026681125	0.107362114	Train
ENSG00000002549	17604654	0.114672944	0.0078272449787629	0.2508433200225519	0.0819702793840777	0.0344765632604448	0.8478342614013296			0.21715	0	0.07255872	0.47887397	Train
ENSG00000002549	17604658	0.027117968	0.0090301746805947	0.1105829074528193	0.0051611358027536	0.0087012481692308	0.7959224315605868			0.1	0	0.055304598	0.29083163	Train
ENSG00000002549	17606841	0.098645404	0.0097233076437597	0.1613370089592571	0.0260924986056862	0.0122714073450343	0.7905082365976241			0.138875	0	0.040659033	0.05160575	Train
ENSG00000002549	17606848	0.4027749	0.6724874957109176	0.7820385949378051	0.9051865984709292	0.8855613608368035	0.9895541034906328		0.3786125105249837	0.183925	0	0.16340968	0.22766352	Train
ENSG00000002549	17606876	0.16496904	0.145347486013034	0.5470879481891474	0.1649487663780597	0.0452665376908946	0.784905707013868			0.027775	0	0.011383295	0.4530545	Train
ENSG00000002549	17606888	0.025907218	0.3132894468990994	0.2705218515570085	0.309539290139847	0.2581666081504221	0.9343346890171892			0.925	0	0.004466963	0.26220873	Train
ENSG00000002549	17606920	0.00040493012	0.1466513304630745	0.3726427870234956	0.232048248547979	0.1433507705302434	0.8240681131041449			0.060825	0	0.018006837	0.10448096	Train
ENSG00000002549	17607446	0.19136867	0.5744075477321148	0.924140620315208	0.9459514973184394	0.6212014253906875	0.9626659691224582			0.345025	0	0.006763828	0.2638299	Train
ENSG00000002549	17607471	0.043818437	0.6088205606177891	0.421011752076293	0.6223389485883648	0.623336427859679	0.9644757366139504			0.654175	0	0.03208097	0.31566626	Train
ENSG00000002549	17607488	0.061286055	0.2271350076578811	0.3492489661721318	0.266716666899689	0.2604001875261371	0.9327868897851396			0.472525	0	0.4369015	0.08494772	Train
ENSG00000002549	17607527	0.23374191	0.5662982571335698	0.3888914886272542	0.5398310234433715	0.5909024115187279	0.9678501596111192			0.608975	0	0.0040540337	0.5390662	Train
ENSG00000002549	17607545	0.7065413	0.5431971148776845	0.3773490236937435	0.5154502794325078	0.6995776335435296	0.9724415066373232		0.3968218731160314	0.442625	0	0.79235756	0.63096464	Train
ENSG00000002549	17607579	0.06239301	0.1996331934051193	0.3195903978355597	0.1596194840674079	0.1482909225467815	0.9184784135562788			0.7888999999999999	0	0.01328739	0.101650834	Train
ENSG00000002549	17607630	0.91917944	0.7727175772931245	0.5548331161269967	0.5190416701775648	0.5494107011718087	0.932797610397443		0.3515445162173073	0.964275	0	0.50226796	0.80454665	Train
ENSG00000002549	17607638	0.79484797	0.0956172934955202	0.4273582087709868	0.2361356455290675	0.0813531369172829	0.7464266614981793	0.6756756756756757		0.24065	0	0.45947018	0.85984325	Train
ENSG00000002549	17607683	0.08352029	0.4112747540416165	0.354026525264203	0.5172012772341329	0.5540976993500499	0.9733449610801128			0.89745	0	0.07021936	0.27251372	Train
ENSG00000002549	17607710	0.35069108	0.1138806194106524	0.4189974001479182	0.0077171227204876	0.0058544396087999	0.6581004154671045			0.123225	0	0.03480669	0.4801728	Train
ENSG00000002549	17607833	0.28723636	0.0543178426711695	0.3742039916681118	0.0365365603721054	0.0247504657215394	0.8181024639996912			0.083325	0	0.040365018	0.53384626	Train
ENSG00000002549	17607886	0.181366	0.3795777399242843	0.5974529432185859	0.2800221539000115	0.4423145853578987	0.9172053823205388			0.044625	0	0.00951072	0.28856224	Train
ENSG00000002549	17607908	0.22518139	0.2359246839545731	0.4214461378124044	0.1977730073674991	0.0848364334570232	0.8855951946659806			0.10035	0	0.0046275975	0.2865716	Train
ENSG00000002549	17607918	0.31582373	0.0206573740694827	0.1339711292497234	0.0089985261918885	0.0075054733131848	0.768385157513031			0.1152	0	0.035428453	0.38927954	Train
ENSG00000002549	17607946	0.008470451	4.770730633384876e-06	0.1625264381059875	0.0140394759057637	0.0075187708743358	0.7755747593291838			0.0833333333333333	0	0.014650285	0.08876984	Train
ENSG00000002586	2717605	0.02769189	0.3138506630482251	0.4992064845206019	0.2997491889786226	0.2526367800099041	0.9043826848939356			0.8405666666666667	0	0.023861516	0.22149721	Train
ENSG00000002586	2717614	0.009286845	0.1406428385265615	0.3421441697398342	0.2846849909482448	0.2209063366428937	0.9049051542456508			0.3333	0	0.034673356	0.18671206	Train
ENSG00000002586	2717621	0.054842163	0.0129433865714605	0.1420683286978231	2.5786619205918648e-08	1.6107461746540546e-08	0.4050406128458626			0.0317333333333333	0	0.063516036	0.17302933	Train
ENSG00000002586	2717642	0.04402144	0.0307616397305237	0.2702238566004696	0.0526986270479046	0.0555559091572342	0.7879575643353313			0.0666666666666666	0	0.010993469	0.12171556	Train
ENSG00000002586	2719667	0.04519559	0.0714449759291178	0.2729345556501978	0.3048759584600379	0.1546756282191945	0.9093607929189664			0.44445	0	0.005113852	0.18885162	Train
ENSG00000002586	2719673	0.09337163	0.2225324868507332	0.2311561053240477	0.0930335509228914	0.0727340683649201	0.8887768863093758			0.1071333333333333	0	0.12358026	0.29102686	Train
ENSG00000002586	2720374	0.4536949	0.4714240500418339	0.4405727197691906	0.2328243144887311	0.2488572334014045	0.9120620514388768			0.1154	0	0.37285095	0.31728333	Train
ENSG00000002586	2720384	0.018564379	0.2831483515324204	0.169716162507113	0.005558849028943	0.0068018369636088	0.7751007167221163			0.0344666666666666	0	0.005188239	0.11123948	Train
ENSG00000002586	2720401	0.0460158	0.0139116438187886	0.2489012481943966	0.3057927704157006	0.2710361209118605	0.7715479401501447			0.0238	0	0.040497802	0.14682436	Train
ENSG00000002586	2722645	0.09468444	0.2742150185816926	0.4078046802476383	0.1510582663888304	0.1491078439479896	0.8748416936068764			0.0967666666666666	0	0.11528597	0.101452135	Train
ENSG00000002586	2738204	0.16059723	0.6297977166404833	0.7079524482514854	0.345865652506596	0.2567044556847279	0.9145868702038594			0.9394	0	0.019721974	0.26957446	Train
ENSG00000002586	2738218	0.017351711	0.4335821126666436	0.3640006030824645	0.6093199058949934	0.6315591568313044	0.9811470497164156		0.3051297763798175	0.0714333333333333	0	0.019302344	0.42959064	Train
ENSG00000002586	2740821	0.12579751	0.0372679361451448	0.1932717314246408	0.0133578055770989	0.0107568977416272	0.8067038919198813			0.1731	0	0.29254866	0.18780883	Train
ENSG00000002586	2740850	0.18351577	0.642994772639074	0.8646824618904216	0.6259738601781413	0.2608588616149436	0.9195734417373512			0.0360333333333333	0	0.09769994	0.44740683	Train
ENSG00000002586	2740878	0.42574397	0.846882704946907	0.9180649369933924	0.8303022618267875	0.9488970263459716	0.9758608364308798		0.2968810013328954	0.6438	0	0.030663144	0.49248916	Train
ENSG00000002586	2741019	0.2842513	0.4271171569427956	0.241478415119518	0.1523265230841088	0.4274533573086185	0.95227968451088		0.3385842146050749	0.1781	0	0.22570948	0.21617016	Train
ENSG00000002586	2741093	0.2157474	0.4644811203899783	0.6662990985197943	0.7051164345106578	0.5195842379886587	0.9532396166683448			0.0227333333333333	0	0.056682	0.42149702	Train
ENSG00000002586	2741180	0.01097318	9.557306850605369e-06	0.1523769182967288	0.0077809272255467	0.0324479402529306	0.8615968674075938			0.1812666666666667	0	0.013014555	0.10666313	Train
ENSG00000002587	11398435	0.08898135	1.739120733341269e-06	0.3425359890048408	0.0862541545004028	0.0848239031365782	0.908054514073779			0.1875	0	0.41263348	0.045420527	Val
ENSG00000002587	11398512	0.17888841	0.0118664627386547	0.2651181581693416	0.0184026593913627	0.0224335448903362	0.8166576412329015			0.2222	0	0.64098895	0.33648747	Val
ENSG00000002587	11398766	0.14550932	0.7253283479677909	0.9338057659519324	0.9864054554386328	0.8240442442712134	0.9747014093049774			0.2778	0	0.19260067	0.19365361	Val
ENSG00000002587	11398831	0.16716059	0.0771458365107062	0.4693370444826987	0.0528387122680945	0.0273518355355804	0.8428370215553209			0.1321	0	0.32471535	0.34679312	Val
ENSG00000002587	11398836	0.6541839	0.6517441459438593	0.9407633744924888	0.5407674415622308	0.0923940723596778	0.8865452264061497	0.4487179487179487		0.1034	0	0.20963354	0.63403416	Val
ENSG00000002587	11398866	0.00826093	0.3336573838709238	0.7467095904850312	0.5823167849539863	0.2442793250730009	0.9141668729824676			0.2121	0	0.0026968122	0.07769835	Val
ENSG00000002587	11399058	0.9174511	0.0849637999216865	0.4245979685332707	0.4782845489355731	0.5585520944961869	0.9617771927903778	0.3116883116883117		0.1667	1	0.9142618	0.860686	Val
ENSG00000002587	11399092	0.9515149	0.9480447284254426	0.9521681315424948	0.9407176506302952	0.9586297313790414	0.9868734089857808			1.0	0	0.9960141	0.9906089	Val
ENSG00000002587	11399099	0.77747613	0.6374520173184243	0.787544701159053	0.8574662948308472	0.6434549810453041	0.9616191320134706			0.0294	0	0.52799857	0.70597374	Val
ENSG00000002587	11399154	0.8929197	0.2442837102403737	0.5115900757404414	0.2540241590108634	0.243950502899703	0.921477694717194	0.3378378378378378		0.25	1	0.84773064	0.89077634	Val
ENSG00000002587	11399166	0.10027305	0.1218902554444495	0.7509957081487328	0.0631266882841918	0.0793718013315109	0.8230850144634322	0.7702702702702703		0.0196	0	0.141547	0.21956375	Val
ENSG00000002587	11399218	0.62097573	0.5409635689243223	0.6661796774868466	0.7711377250373702	0.7424467679108446	0.9802490950255482		0.3104528274520167	0.3774	0	0.7744305	0.389464	Val
ENSG00000002587	11399230	0.6113749	0.8508636083999137	0.6364209407696443	0.6774280359997261	0.7349536817345214	0.9879398637843422	0.3333333333333333	0.507963734592311	0.9833	1	0.5238454	0.6974473	Val
ENSG00000002587	11399255	0.03384459	0.322901222609343	0.3402346902157255	0.0203234815035979	0.0156102638878297	0.8038985237525067			0.3684	0	0.098807916	0.14956146	Val
ENSG00000002587	11399260	0.00031815766	0.4718317141559937	0.6987962964558959	0.6637656032399475	0.561117499394274	0.9661246852492684			0.1607	0	0.00047142507	0.05063522	Val
ENSG00000002587	11399272	0.89777696	0.3194399705372374	0.7959451743349143	0.8265832845000148	0.3070130217206819	0.9259570611025736	0.5555555555555556		0.8421	1	0.24946527	0.9062444	Val
ENSG00000002587	11399338	0.99246204	0.6681672306361517	0.656101418013769	0.7528250934041717	0.8771846936147728	0.9815882555312035	0.3571428571428571	0.629371587179471	0.45	0	0.8068245	0.91065675	Val
ENSG00000002587	11399401	0.97127783	0.4419627387269532	0.7696837413126221	0.2755918073641223	0.1401602866746497	0.911033955652321			0.1702	1	0.70262116	0.88471985	Val
ENSG00000002587	11399446	0.9960028	0.829875360606838	0.8780094675205455	0.8905317984215542	0.9196226112455836	0.9903276767034233	0.9857142857142858	0.6645117074458927	0.9836	1	0.992447	0.9757002	Val
ENSG00000002587	11399539	0.25153774	0.6218264290877287	0.683864140224643	0.5	0.6447598566295929	0.9606092062724074			0.7083	0	0.3394604	0.47562408	Val
ENSG00000002587	11399563	0.14838938	0.5947716288049945	0.5106891923068555	0.3742428638625747	0.4352668207546673	0.9533378863356232			0.3721	0	0.02086184	0.13221674	Val
ENSG00000002587	11399596	0.44323796	0.0607829368637842	0.27390445250859	0.0369879404991519	0.0322492159761029	0.8271463360547696			0.1667	0	0.17360146	0.21876927	Val
ENSG00000002587	11399648	0.06449171	0.225297949631589	0.483051792765557	0.5126030667037199	0.5880608444161101	0.964634102144463			0.6389	0	0.13556518	0.2397316	Val
ENSG00000002587	11399837	0.13705513	0.5649453694820856	0.4670225159994925	0.5908848735476703	0.7447771916825753	0.9806788493180648	0.53125		0.8	1	0.3431678	0.18048379	Val
ENSG00000002587	11399900	0.79563594	0.862827048654329	0.6808011169028566	0.7174782178951562	0.8229535561462809	0.9846698454947084		0.5604202294475158	0.6842	1	0.617941	0.7564295	Val
ENSG00000002587	11400048	0.051306404	0.1941434336747817	0.6367527405019899	0.4521847817522173	0.5080532460529574	0.9449130256082676			0.7429	0	0.011344266	0.09403638	Val
ENSG00000002587	11400080	0.2721805	0.6220263201744921	0.4635362738854244	0.5177955068189306	0.6043000964113251	0.9704504564515506			0.2895	0	0.08024664	0.4103125	Val
ENSG00000002587	11428715	0.13979495	0.5244663926486343	0.3653642379761	0.5291114591208247	0.5785986347821089	0.9671527427640886		0.3167383003831865	0.9574	0	0.26155645	0.35468325	Val
ENSG00000002587	11428797	0.125271	0.1117070580410296	0.6425483874512533	0.1567749854324173	0.213493948663284	0.8948468359743554			0.9268	0	0.05871471	0.36038953	Val
ENSG00000002834	38919528	0.12628399	0.0921290671400408	0.2410534952217873	0.0084059370393181	0.0043946920136211	0.7534186238946216			0.1157333333333333	0	0.0104204295	0.39906472	Train
ENSG00000002834	38919646	0.06727642	0.5053978431688153	0.3293949492003722	0.6472678201421728	0.6789124974449442	0.9848231603867752		0.619328971203554	0.8618333333333333	0	0.0010751367	0.28500336	Train
ENSG00000002834	38919772	0.6959853	0.5926637102546555	0.5881271458905065	0.5577171377705233	0.623997367983274	0.964989865815868	0.4	0.4852629172866634	0.7958000000000001	1	0.5861246	0.39005432	Train
ENSG00000002834	38919799	0.093603395	0.5667731254118863	0.6606406265239004	0.7134617493722228	0.8012284652396868	0.9785753699131224		0.541533894068975	0.2361	0	0.020879507	0.38075536	Train
ENSG00000002834	38919816	0.10342093	0.0839586472717125	0.3340711950189979	0.2627413083255355	0.2517686167408597	0.9374991854156228			0.7132000000000001	0	0.06209866	0.2901333	Train
ENSG00000002834	38919860	0.07801211	0.7437449321977274	0.8117480289709605	0.6681146718631623	0.7772330230748599	0.962226225840744			0.54015	0	0.16602036	0.23784432	Train
ENSG00000002834	38919989	0.1994152	0.0645579849668524	0.1160863806031986	0.0042628349007432	0.005437762542019	0.7732658758330972			0.90425	0	0.052660823	0.24698749	Train
ENSG00000002834	38920360	0.42411312	0.165386394425684	0.3656937020064435	0.1156240867909154	0.0887426886404006	0.8586276854546977			0.25115	0	0.39165522	0.6486945	Train
ENSG00000002834	38920440	0.17999795	0.4549134847496963	0.3579803341911254	0.5762094223658067	0.6044365354088393	0.9795379293907795			0.8415999999999999	0	0.126438373	0.4508605	Train
ENSG00000002834	38920583	0.21289507	0.3807027796525966	0.3370122957278897	0.55939674371212	0.586295140586869	0.976305453507118		0.4972834266459681	0.0777333333333333	0	0.1954493699999999	0.3648032	Train
ENSG00000002834	38920690	0.78625476	0.693183953672455	0.7946396492021032	0.9119213594374108	0.8180992749721683	0.9853446600091867	0.282051282051282	0.4980664745465964	0.7518666666666668	0	0.4040372949999999	0.74002796	Train
ENSG00000002834	38920715	0.1434004	0.1885159009507217	0.2291954087970454	0.1806547943052357	0.2486703906438782	0.935732547646535			0.7198666666666668	0	0.075171272	0.09580565	Train
ENSG00000002834	38920879	0.24537402	0.2890231330582125	0.301133139719838	0.4353872917418203	0.7122285262176172	0.9847462032532952		0.4463536809794705	0.3345333333333333	0	0.0319908625	0.30076256	Train
ENSG00000002834	38920893	0.42880726	0.7400805735082295	0.8256854568648887	0.7963584517272073	0.8777257142574756	0.9810211440518808	0.2804878048780488	0.5889785123775437	0.2098666666666666	0	0.06663685	0.5671755	Train
ENSG00000002834	38920910	0.20603904	0.3666922148914551	0.3750530395992561	0.6560087388257924	0.6984978992900573	0.9834225904334112		0.4692420638935919	0.5833333333333334	0	0.0109693465	0.403012	Train
ENSG00000002834	38921095	0.6028726	0.5082541209851038	0.6190086674334512	0.7601078451128368	0.742495217162204	0.9787069089065612		0.2645991103204523	0.7482666666666667	0	0.22172022	0.63277227	Train
ENSG00000002834	38921117	0.22601205	0.5825083925465362	0.3976431115556709	0.5697051221194441	0.6276010310998497	0.9748418003499824			0.4365333333333333	0	0.068813809	0.22599769	Train
ENSG00000002834	38921151	0.07303336	0.5199414651396463	0.6611254860304879	0.1211964593526311	0.2291460491976532	0.8473569206887007			0.0998	0	0.098637193	0.10300665	Train
ENSG00000002834	38921292	0.07859734	0.1864619233453802	0.7615087285882424	0.582029334501068	0.4270567975286286	0.8735279165803137			0.0994333333333333	0	0.0284160499999999	0.25392354	Train
ENSG00000002834	38921302	0.67281437	0.364613052250247	0.4948848661976294	0.4234139849866165	0.3957006296250482	0.944142003994723	0.2441860465116279	0.5760748066132141	0.2704	0	0.648535475	0.7895608	Train
ENSG00000002834	38921318	0.002811545	0.6176341791881863	0.7709121652060306	0.6950870043807093	0.6448176173649566	0.9551760054318268			0.7223666666666667	0	0.048221897	0.07152365	Train
ENSG00000002834	38921401	0.071408734	0.088144029649176	0.2834704636492717	0.0699559317320779	0.0392012767742635	0.8018885949779747			0.1623	0	0.092402588	0.2656123	Train
ENSG00000002834	38921473	0.017599339	0.145002364728648	0.4333799195493098	0.0936393197744296	0.0560802024254593	0.8356509201160375			0.1248	0	0.089421092	0.11201675	Train
ENSG00000002834	38921492	0.010381192	0.7431673293710895	0.3540467731383836	0.0276335084302487	0.0164703238102067	0.7267542174857038			0.3333333333333333	0	0.0489894505	0.09882644	Train
ENSG00000002834	38921510	0.059931517	0.0132898805102287	0.1742665520683799	0.019795359935874	0.0157659425758042	0.8126285594977647			0.5308666666666667	0	0.006090814	0.074518956	Train
ENSG00000002834	38921519	0.02696479	0.5617146718669677	0.466619174278206	0.3111369517633804	0.391262968445853	0.9336193915806422			0.2356666666666667	0	0.084021934	0.07131503	Train
ENSG00000002834	38921545	0.08016813	0.0599311849284483	0.2451652506441598	0.0693989615601966	0.0510794271604728	0.8763558756550557	0.3636363636363636		0.0238	0	0.07607107	0.120666005	Train
ENSG00000002834	38921674	0.014635021	0.2102290181326435	0.5381475411861779	0.2873655107988382	0.0792986159794308	0.7893493358847782	0.3068181818181818		0.1235666666666666	0	0.071770625	0.082148634	Train
ENSG00000002834	38921700	0.23566642	0.1968344168541134	0.4289169373002697	0.3079678191541344	0.1294006070302901	0.902771576392675			0.0571333333333333	0	0.0871029399999999	0.45448	Train
ENSG00000002834	38921707	0.078461275	0.5185893427638253	0.4166756744895669	0.1902109923939571	0.1716821655926053	0.917235704000522			0.5115	0	0.17828379	0.37026456	Train
ENSG00000002834	38921713	0.22626871	0.4853740305829272	0.8272156365401733	0.5430539229821917	0.3458348607005276	0.8973969466534791	0.544674688057041		0.0631666666666666	0	0.051387653	0.16582903	Train
ENSG00000002834	38921739	0.5667553	0.2776423108497581	0.2689440909451275	0.1721117292660715	0.1022223638393464	0.9084580569655812			0.2906333333333333	0	0.26355251	0.6242794	Train
ENSG00000003056	8940392	0.15662435	0.4155303319854533	0.5707072583711916	0.4519963823758002	0.5115480465275569	0.732260535837898			0.093125	0	0.22045751	0.32131097	Val
ENSG00000003056	8940413	0.02245077	0.0357530166993012	0.61334144863733	0.451470859195499	0.4276969493011804	0.9191439579793038	0.4117647058823529		0.138875	0	0.15751238	0.13212103	Val
ENSG00000003056	8940502	0.097157516	0.1056026734934718	0.4457616647677752	0.3015385652753461	0.2590352404579121	0.7605185533066567	0.3188405797101449		0.422225	0	0.04605279	0.236473	Val
ENSG00000003056	8940540	0.9819478	0.5860264949577654	0.8702930626335234	0.8711051847428285	0.8944873335950165	0.9837561158813112	0.9420289855072465	0.6642140963252715	0.7106	0	0.996126	0.9012395	Val
ENSG00000003056	8940556	0.043188512	0.0338073847412684	0.2187812138094921	0.018003903679325	0.0340815817562803	0.7142783137538711			0.382375	0	0.5332896	0.22280331	Val
ENSG00000003056	8940621	0.78563195	0.9041187920700724	0.921660089848761	0.8750847856817353	0.8718824586844546	0.9576339904046796	0.5652173913043478	0.5267879718624673	0.7581666666666665	1	0.79381436	0.8563159	Val
ENSG00000003056	8940636	0.008941555	0.512722632987055	0.5791813335455857	0.610058660906638	0.5403921331978209	0.9434869339885767			0.1981	0	0.0033596754	0.08385787	Val
ENSG00000003056	8940658	0.2205447	0.2078587264007846	0.2608128656294981	0.0667472269477335	0.2988182704664654	0.924751868681592	0.3188405797101449		0.7647333333333334	1	0.1981971	0.19698852	Val
ENSG00000003056	8940680	0.9862561	0.9530487589113946	0.9787043676406116	0.9157784753793324	0.9159893212510736	0.969385775457907	0.9565217391304348	0.6670093416690681	0.9702333333333332	1	0.97502786	0.93928516	Val
ENSG00000003056	8940686	0.17439237	0.0439630694488517	0.144304679750339	0.006027382857712	0.0024340295693227	0.7157549562082831			0.1309666666666666	0	0.06904576	0.10379168	Val
ENSG00000003056	8940845	0.14264247	0.3886756442916412	0.4114091737092452	0.6574122218250072	0.6681206973231498	0.9792641851817864		0.3362141228956991	0.28985	0	0.2513306	0.46153036	Val
ENSG00000003056	8940890	0.11759957	0.1149732566441697	0.518213398218721	0.4013605585806242	0.3642876519310751	0.9102951031811196			0.64405	0	0.061073244	0.108998016	Val
ENSG00000003056	8940925	0.041135468	0.3217067628996689	0.3755073047427513	0.3172312631620751	0.342483665856066	0.9461339203600972	0.3088235294117647		0.0520666666666666	0	0.098373756	0.14735956	Val
ENSG00000003056	8941134	0.6683044	0.6115205096361845	0.5664036598553238	0.6112956053136401	0.6463296750383639	0.976453684574207		0.1012957722579347	0.376975	0	0.6182845	0.49277467	Val
ENSG00000003056	8941160	0.49500814	0.3663922027155659	0.5146311831475691	0.4999615759128394	0.3203971300674387	0.933167564170083			0.416675	0	0.2399348	0.5798759	Val
ENSG00000003056	8941232	0.10437453	0.385131924407753	0.3598107721743662	0.6120738588076133	0.653809372759324	0.983021420019667		0.2253862384156243	0.4127	0	0.026731277	0.35458922	Val
ENSG00000003056	8941260	0.14588216	0.5573167298948584	0.3560131810120219	0.2905656760045187	0.2850818008687556	0.9363085809069046		0.2770906885627477	0.3859	0	0.054742955	0.34221223	Val
ENSG00000003056	8941330	0.50221515	0.1692933868821186	0.4312931411652756	0.1254063558415181	0.1252883425256563	0.820906437066176	0.8181818181818182		0.15655	0	0.043930568	0.49465036	Val
ENSG00000003056	8941421	0.046670247	0.0641963176027265	0.4273324258614741	0.3438081230277458	0.1959298674013489	0.797544228795813			0.3245666666666666	0	0.021502221	0.10358119	Val
ENSG00000003056	8941459	0.23261423	0.5737075278682381	0.4083258127006766	0.3260653743402057	0.3600643869118028	0.9371457471417838			0.527775	0	0.10934363	0.15118532	Val
ENSG00000003056	8941482	0.13504273	0.1606226625555873	0.4376802961295494	0.0235750591166998	0.0187724087089464	0.6903936138001561	0.8611111111111112		0.125	0	0.05277109	0.20794663	Val
ENSG00000003056	8941550	0.11638136	0.5423810746148474	0.7474418019535898	0.5315849713291265	0.5681796290972447	0.9286305572365006			0.2019	0	0.22102222	0.23751166	Val
ENSG00000003056	8941575	0.03204938	0.3065343534453042	0.3136057709515268	0.3162506318214098	0.2802846638371346	0.9349939016349682			0.7447	0	0.19643705	0.103689864	Val
ENSG00000003056	8941662	0.4817595	0.0688961196544555	0.2082457857925094	0.022814542535834	0.0139445341256115	0.7058757012314218	0.5217391304347826		0.0278	0	0.042633615	0.2455562	Val
ENSG00000003056	8941777	0.0064844014	0.1416945079755873	0.1550765169063945	2.7144617982375493e-06	6.594307332216272e-07	0.4786011400101175			0.05815	0	0.07806905	0.16787757	Val
ENSG00000003056	8941837	0.028799022	0.3849787496704042	0.5951380217077347	0.1768198390879102	0.1712151904611464	0.9224248730480348			0.2222	0	0.04075675	0.11875186	Val
ENSG00000003056	8941870	0.07352791	0.3427725099538651	0.4328787221471792	0.5653064264829948	0.5796289782392076	0.975289038627431			0.73915	0	0.024866998	0.17107245	Val
ENSG00000003056	8941911	0.022691369	0.2248730138456253	0.2882832425934976	0.0691213906727371	0.0578750872500366	0.8750332453539552			0.71275	0	0.096824154	0.09025929	Val
ENSG00000003056	8941930	0.19001177	0.3177838677379077	0.3009222731627328	0.3969536898631834	0.4099438018979162	0.9369700752384252			0.64105	0	0.019173885	0.36498898	Val
ENSG00000003056	8943525	0.08331777	0.6071735662135612	0.3693709717347225	0.1528557079097463	0.1710560796806669	0.896712511197385			0.3556	0	0.03077693	0.056684684	Val
ENSG00000003056	8943534	0.14752443	0.2815705216282069	0.4239402565218027	0.4401406666826706	0.473263504891217	0.961272026181338		0.3125281715072607	0.4286	0	0.13657919	0.5131937	Val
ENSG00000003056	8943868	0.027587509	0.4383032847599331	0.3373231944156619	0.4758654051711526	0.4632059734063878	0.965181671230032			0.5909	0	0.1522957	0.21273036	Val
ENSG00000003056	8945436	0.21528225	0.438309575042758	0.2967940843222373	0.2949238685691462	0.326317367780283	0.9489573239432404	0.5303030303030303	0.2657673646375501	0.4792	0	0.007959175	0.47869205	Val
ENSG00000003056	8945446	0.06057153	0.4446441808231856	0.294304556983051	0.4411992659108974	0.5232325797853961	0.9731318403488712	0.5606060606060606	0.5777090814083841	0.75	0	0.009333491	0.25444084	Val
ENSG00000003056	8945460	0.029158091	0.4803137709796394	0.3149445259084279	0.4113225340283187	0.4885919411266692	0.9727341764414916			0.8889	0	0.0023037554	0.12955886	Val
ENSG00000003056	8945555	0.16314295	0.395508045805262	0.3659829014091833	0.5203164623912773	0.546418759821636	0.9711686101623732	0.4516129032258064		0.7111	0	0.030995155	0.48784503	Val
ENSG00000003056	8946246	0.027780961	0.0904447796369724	0.1148567281130149	0.001574922834223	4.821495395757227e-06	0.6637422435436398			0.3333	0	0.009394467	0.06989819	Val
ENSG00000003056	8946314	0.033431888	0.3475573443801722	0.4339642123648831	0.3834472477139966	0.371066443660178	0.8670908298067879			0.1556	0	0.010799265	0.1850857	Val
ENSG00000003056	8946326	0.3787516	0.2847904045018238	0.2702207312889012	0.3979911832590606	0.4153945483113884	0.9553976396459471			0.9615	0	0.35741752	0.5244268	Val
ENSG00000003056	8946372	0.713404	0.6237750046499909	0.6277267160497554	0.4582660225489158	0.4716616197671024	0.9342154866689072		0.1737933759491431	0.3556	0	0.241449	0.5111526	Val
ENSG00000003056	8946377	0.13427915	0.3644389800970313	0.3106749085562306	0.572232833979545	0.6151050297674743	0.9819548996998938		0.1070416866145253	0.2051	0	0.0013126731	0.33971438	Val
ENSG00000003056	8949588	0.3488627	0.5667097952980465	0.3792224889558412	0.6278815410994097	0.6893408673814501	0.986218214610405		0.301889435846942	0.6471	0	0.22257566	0.35908774	Val
ENSG00000003056	8949600	0.12125842	0.0240008930485881	0.1811054469806076	0.0396708117913923	0.0303497804829595	0.8655677573444422			0.4062	0	0.33748952	0.36378035	Val
ENSG00000004059	127589106	0.062589146	0.2670612408400316	0.4261713817901312	0.5144396702618176	0.5610717582541146	0.9631039283192964	0.6273584905660378		0.51465	0	0.033387423	0.17051362	Train
ENSG00000004059	127589123	0.09827088	0.2502333522477874	0.4576008999543496	0.2675461307217762	0.4013424960261157	0.9187576692467524	0.4178403755868544		0.37415	0	0.048191093	0.44337076	Train
ENSG00000004059	127589499	0.0437968	0.1017640121636374	0.1601314494615184	0.0048773445618681	0.0048819529425914	0.5422489810305028	0.3037383177570093		0.0225333333333333	0	0.007559645	0.12525795	Train
ENSG00000004059	127589515	0.4210534	0.0631651275805975	0.209787663558254	0.0293233902304745	0.0118458492525123	0.8110766795202207			0.0977	0	0.2914572	0.5422945	Train
ENSG00000004059	127589551	0.09408732	0.1833224986021189	0.2912305400072185	0.5011837437592837	0.5154574439471491	0.9742245081290404		0.509051248706108	0.33115	0	0.0022394538	0.5783845	Train
ENSG00000004059	127589587	0.445819	0.0670547570197584	0.1928597732030171	0.0162155242883548	0.0091088672897709	0.796000843193145			0.1235666666666666	0	0.025769006	0.47165793	Train
ENSG00000004059	127590085	0.33354536	0.4020303726054762	0.4052664308677393	0.493681125045929	0.5068841594825096	0.9633656613650096	0.3378378378378378	0.6142220670038894	0.9943666666666666	0	0.06176295	0.49871072	Train
ENSG00000004059	127590094	0.091530696	0.2626071557391132	0.2696310107762336	0.2267946260271804	0.2590962957044458	0.9223731170487044			0.07575	0	0.021512568	0.06568612	Train
ENSG00000004059	127590125	0.5048868	0.0821146140180392	0.2142888953578221	0.0133696354714145	0.0035082307726612	0.7322018868878621	0.1333333333333333		0.0802333333333333	0	0.027872503	0.40149918	Train
ENSG00000004059	127591018	0.09673007	0.6186184281894009	0.6153684840381454	0.8146784394247591	0.8115508744167899	0.9837430122882648	0.3392070484581498	0.5018595387139378	0.68625	0	0.021783173	0.5581472	Train
ENSG00000004059	127591050	0.12762177	0.5776318603903189	0.6724365256266276	0.6435707987970574	0.6088789959494534	0.9584951629319304			0.9865	0	0.14293297	0.3909492	Train
ENSG00000004059	127591054	0.04650438	0.3726023461239646	0.3945649190796819	0.4907460376654057	0.4708381014761941	0.9626711417102322			0.58805	0	0.012329912	0.18294865	Train
ENSG00000004059	127591268	0.544929	0.4726732069558289	0.6338715064614864	0.3574618431467072	0.2278738425616406	0.914342535783122	0.1906779661016949	0.1070416866145253	0.16785	0	0.3476138	0.45854932	Train
ENSG00000004059	127591299	0.0021949052	0.7132802192552958	0.6931506999780814	0.8578396732064333	0.8205459642900261	0.9811463117363564			0.4035499999999999	0	0.004918015	0.06963625	Train
ENSG00000004059	127591355	0.1593309	0.4911953271724912	0.3343028925297343	0.2238419289854883	0.2046279832368666	0.9219330610541558			0.65925	0	0.23316483	0.19178459	Train
ENSG00000004059	127591360	0.25341	0.4423445547113472	0.2334102930954506	0.1991582929681783	0.3029715067924266	0.9472706749136106	0.2041666666666666	0.6147203598806315	0.972	0	0.18650107	0.32541484	Train
ENSG00000004059	127591368	0.6091116	0.5218073718546178	0.4216839333364659	0.296115993604976	0.3502951690868798	0.9465328271962656	0.825	0.605832724155161	0.8608	0	0.19133213	0.49565464	Train
ENSG00000004059	127591516	0.8880432	0.7950274015902009	0.8326451595723053	0.8330953116715208	0.8007059506465353	0.9731891418153464	0.326271186440678	0.4847886606025864	0.6986	1	0.2705979	0.6369268	Train
ENSG00000004142	28347342	0.119619645	0.4364852749798114	0.4911464982078869	0.1802231555364626	0.1857657751968658	0.9104164001616388			0.4565	0	0.39278358	0.3198051	Train
ENSG00000004142	28347393	0.045628347	0.3343724333952912	0.7775410520102304	0.6483848735896177	0.7733677294378317	0.9504378934588342			0.1915	0	0.021316195	0.15386496	Train
ENSG00000004142	28347411	0.69283915	0.5131385532467192	0.5	0.2425678835935974	0.4237514824156174	0.9443565184076405			0.3077	0	0.44508964	0.48115808	Train
ENSG00000004142	28347509	0.2704565	0.189765400409858	0.2815581722897582	0.154504978168139	0.2420838393444258	0.9340244497253992			0.625	0	0.15838364	0.07932903	Train
ENSG00000004142	28347589	0.99801457	0.934215391091374	0.9610322747750016	0.9082430467479424	0.9036184147966246	0.986889852909553	0.8428571428571429	0.6666159687367613	0.9434	1	0.98421496	0.95052063	Train
ENSG00000004142	28347594	0.9443281	0.9535996427762652	0.990239136905831	0.9419531262469364	0.9233063298832224	0.9691849195014308	0.7	0.5755569981891349	0.9636	1	0.97678506	0.9003617	Train
ENSG00000004142	28347643	0.90294015	0.747717806570533	0.7843844327665024	0.8352827358371075	0.8591713811902288	0.9806319423286446	0.4714285714285714	0.5763765238818596	0.74	1	0.80775535	0.9201004	Train
ENSG00000004142	28347727	0.7527405	0.6349893934344132	0.9175751247477288	0.7594793278344445	0.6026502132727852	0.9408005718814844			0.3261	0	0.40459317	0.78089654	Train
ENSG00000004142	28347745	0.21511249	0.2069751760354536	0.4230301172960395	0.2846399867883201	0.2419746435978012	0.9296958465139672			0.4681	0	0.07662159	0.10423358	Train
ENSG00000004142	28347806	0.008776903	0.2429576184779079	0.2422903598686133	0.0383151289253535	0.0258612814619664	0.845802946734183			0.12035	0	0.1806961	0.13969918	Train
ENSG00000004142	28347871	0.94192475	0.0672607784508102	0.1869967169213153	0.0184474606281317	0.0050058125862624	0.746548003658523	0.5333333333333333		0.0317	1	0.07384554	0.8424398	Train
ENSG00000004142	28347887	0.0037336587	0.3200275048883761	0.7316950964453951	0.5198907408083305	0.3087629453822315	0.8073853987959738			0.0923	0	0.08497151	0.08184011	Train
ENSG00000004142	28347940	0.46680588	0.6856365077244961	0.8159135875798664	0.8176266872751838	0.909331600121531	0.9834098923138728	0.5842696629213483	0.2900546275195558	0.86885	0	0.1373624	0.58658725	Train
ENSG00000004142	28347951	0.08475361	0.2568733573250769	0.3884981847328729	0.2181813846183209	0.2254864503844424	0.9294531846985858			0.91525	0	0.0130120395	0.15427607	Train
ENSG00000004142	28347966	0.12612464	0.229184134738253	0.3679852623705834	0.5568307620711226	0.5409193296994215	0.9692499869673802			0.4182	0	0.06139932	0.41327953	Train
ENSG00000004142	28348045	0.91283065	0.1635293867234856	0.2939989361653194	0.1136349122255621	0.1802130644635747	0.8865567674150812	0.2247191011235955		0.02985	0	0.60872144	0.8051942	Train
ENSG00000004142	28348073	0.19886425	0.0490996651989522	0.1665590094219859	0.006563922297078	0.0016110191788725	0.7371128733122764			0.04165	0	0.05229355	0.4533883	Train
ENSG00000004142	28348143	0.13185368	0.261622627941278	0.3470753030531893	0.1179001520540159	0.137735134528494	0.904364741308718	0.2386363636363636		0.6471	0	0.28671703	0.1967646	Train
ENSG00000004142	28348210	0.052154172	0.095393284274818	0.2226490079445981	0.118139084627972	0.0924461642157356	0.9112477251712532			0.3469	0	0.06391092	0.21162286	Train
ENSG00000004142	28349160	0.060605384	0.5790291601322811	0.6123111676285609	0.4833268665720678	0.4821387574614117	0.9065151366241258	0.2592592592592592		0.3333	0	0.03780471	0.15302043	Train
ENSG00000004142	28350467	0.07143271	0.448004415637569	0.351477188701737	0.5528400816414001	0.5238729945161515	0.972112751810865			0.9683	0	0.004808414	0.1680377	Train
ENSG00000004142	28350532	0.042291127	0.5591355932574442	0.3716422151991838	0.1844288337285338	0.1729628978436202	0.9277374385313818			0.7674	0	0.016234672	0.1441234	Train
ENSG00000004142	28350538	0.13631292	0.5277992843476456	0.7416396984358774	0.1739902996165568	0.2100865326833924	0.8554019210617059			0.7021	0	0.024525607	0.13057128	Train
ENSG00000004142	28351704	0.43640494	0.0750322324020232	0.2139584641530816	0.0209811701496174	0.0100186983650581	0.7219076177142848			0.1231	0	0.42791003	0.5325614	Train
ENSG00000004142	28351714	0.028627228	0.0018687495566769	0.3879936151427663	0.0188054852530617	0.0043866454035056	0.5062610603467064	0.2531645569620253		0.098	0	0.071452364	0.09268968	Train
ENSG00000004142	28352918	0.06398678	0.4009293309683506	0.3278932915179547	0.4701848879404599	0.4356007366911715	0.9642846606606114			0.5682	0	0.003268075	0.1389145	Train
ENSG00000004142	28352923	0.19209395	0.224122417132012	0.2490648248856246	0.1313277056792109	0.1217285315503202	0.8274616901678574			0.3333	0	0.14578454	0.110413715	Train
ENSG00000004142	28352949	0.27800348	0.1285589197678363	0.2127799388712878	0.0378623574699445	0.0738766085485033	0.8815675608568312	0.2948717948717949		0.0667	0	0.021494066	0.3815039	Train
ENSG00000004142	28352995	0.042708777	0.3642527569773394	0.343813044762472	0.3353087893996298	0.3467209391776178	0.9382317179424584			0.8039	0	0.08296949	0.20225057	Train
ENSG00000004142	28353013	0.30464607	0.3102486509973197	0.4580000380119208	0.1124007625017048	0.1773816567747661	0.7574228178305871		0.1080361179587053	0.4222	0	0.10959731	0.47008497	Train
ENSG00000004142	28353267	0.01356709	0.2392892437620712	0.2360052044624818	0.1339757077234889	0.1265199044846615	0.8696393265078354			0.9815	0	0.2520925	0.120798066	Train
ENSG00000004142	28353276	0.004603529	0.3270243489386765	0.3412419467543007	0.0587189745911833	0.0298841376845423	0.8330864098237134			0.0208	0	0.004730499	0.053794585	Train
ENSG00000004142	28353289	0.24720573	0.0386238514425786	0.3129512768310131	0.3941706434010751	0.367009037278575	0.9555247555957316			0.3208	0	0.070859715	0.11896266	Train
ENSG00000004142	28353301	0.040792692	0.4110327547895231	0.2918660202410661	0.3138875184638719	0.293965500046475	0.9525251550523316			0.9643	0	0.011195493	0.121575	Train
ENSG00000004142	28353708	0.37991238	0.5782132938706451	0.4822146789878004	0.5055535455739023	0.4549464943700206	0.9598609049533002			0.8	0	0.11050037	0.51724404	Train
ENSG00000004142	28353745	0.05184201	0.1164720859153731	0.8823087170344118	0.0399880287482833	0.0541731387359031	0.762210233244347			0.3585	0	0.036026917	0.11731221	Train
ENSG00000004142	28353783	0.12450268	0.2146908345868474	0.1488079358947406	0.0136263344865581	0.03634149681806	0.8510855713915879			0.4839	0	0.021450901	0.1327689	Train
ENSG00000004142	28354518	0.12101811	0.508202361828196	0.4669898691654859	0.6297741833850691	0.5929123399059858	0.9737538440010408			0.75	0	0.039229773	0.11840241	Train
ENSG00000004142	28354526	0.12147512	0.4282056445725659	0.2688503569106613	0.1632577547820476	0.1382651657062784	0.9266380900928064		0.3693715137820719	0.425	0	0.011560214	0.30320874	Train
ENSG00000004142	28355803	0.11607031	0.3759230333661599	0.3102222307309344	0.3902030786874169	0.4727743004764699	0.9662539155193918			0.5789	0	0.041701782	0.09746115	Train
ENSG00000004142	28355822	0.049273036	0.0448200705006652	0.1561845703686413	0.0133569911355571	0.0083118834771694	0.805698987153716			0.3143	0	0.03384582	0.21586463	Train
ENSG00000004142	28355848	0.07287161	0.4437426497592068	0.2621674179425252	0.4143165886566057	0.4947112472382998	0.973251798382124			0.9048	0	0.022326862	0.14918274	Train
ENSG00000004142	28355874	0.07736973	0.5862376224208874	0.7474724197318046	0.2961238325303567	0.1298217136702052	0.8691363789342791			0.3333	0	0.14521013	0.10141736	Train
ENSG00000004142	28357385	0.24224086	0.4866052727467981	0.3677809850577988	0.1704879260191375	0.1878207583860668	0.92423119061005			0.8611	0	0.014611578	0.42056638	Train
ENSG00000004142	28357450	0.24784374	0.3756142478054701	0.3872329692156424	0.725470612017455	0.7476345839728652	0.9863417673632872		0.3036565317171564	0.4474	0	0.20435524	0.4800089	Train
ENSG00000004455	33009973	0.14680995	0.3001154433324631	0.4250819941057576	0.3646931977036381	0.3349983474195641	0.94089923908246			0.275	0	0.028351437	0.10768479	Train
ENSG00000004455	33009977	0.36619407	0.7476654515622934	0.9154987849771532	0.934620709277542	0.4832368142938716	0.966088699430208			0.27425	0	0.05526956	0.39033183	Train
ENSG00000004455	33010033	0.6217271	0.533802003081094	0.5595633889235584	0.5031231452610085	0.3717961579335069	0.950655297981625			0.7393000000000001	0	0.18662503	0.5590026	Train
ENSG00000004455	33010108	0.8073708	0.6590943051465681	0.5386763811218281	0.6792839445539762	0.6979609859096395	0.9815935686298284	0.3423423423423423	0.2368087052768465	0.43975	0	0.3449853	0.70132315	Train
ENSG00000004455	33010180	0.012292743	0.3675614220916813	0.4080568674567951	0.0959623870575968	0.0906088400590328	0.8610005755475192			0.0911	0	0.0057080626	0.057777394	Train
ENSG00000004455	33010220	0.5505594	0.6401459495554982	0.8601060470580824	0.7447397482606644	0.7179979307226915	0.9463941536525942			0.8544	0	0.23837991	0.79230917	Train
ENSG00000004455	33010282	0.36690944	0.1022257063407276	0.3307551243361705	0.0438535546023087	0.0616375682703243	0.8624254710127577			0.4791999999999999	0	0.26271066	0.6043335	Train
ENSG00000004455	33010349	0.011395204	0.0088457830864417	0.6118551756564035	0.2090143802075024	0.1213551198535042	0.862988376429503			0.15585	0	0.15523532	0.07948442	Train
ENSG00000004455	33010380	0.33010536	0.286080087305781	0.2210512441976328	0.1495050857035712	0.129190617612386	0.9220825388202152			0.3913	0	0.15368812	0.27522564	Train
ENSG00000004455	33010400	0.41177693	0.4237485708922767	0.4756242278282162	0.2351121544343382	0.1201830139795697	0.9192568926096204	0.2545454545454545		0.2111	0	0.082492195	0.45991087	Train
ENSG00000004455	33010450	0.03069185	0.2219847943847103	0.3005866322939842	0.233541516907536	0.213539686788218	0.9286231829606466	0.1834862385321101		0.35885	0	0.0036650777	0.1045204	Train
ENSG00000004455	33010466	0.16356577	0.0801867026196036	0.1271381496460642	0.0017804884897442	0.0091606012997623	0.7621816373308459			0.5863	0	0.015692914	0.16271321	Train
ENSG00000004455	33010486	0.18046305	0.0276696800084914	0.3224650296537033	0.162147220665198	0.1529678370304231	0.9039851228195716	0.1962616822429906		0.53195	0	0.22901449	0.18907331	Train
ENSG00000004455	33010522	0.7474027	0.6714221868361419	0.7292639779891413	0.5405585206339594	0.5568792879264697	0.9396841944952936	0.3981481481481481	0.305422239639152	0.5506	0	0.7893726	0.74639213	Train
ENSG00000004455	33010565	0.23528156	0.3015257008445255	0.3136248731206684	0.3322328444827331	0.3104583160363904	0.9525571602342796	0.25		0.5037499999999999	0	0.28940907	0.40629473	Train
ENSG00000004455	33010597	0.16570285	0.2011178046162146	0.3793937229511964	0.2227502911284834	0.2461182019969496	0.9131242448703492	0.5566037735849056		0.66445	0	0.08506813	0.22023149	Train
ENSG00000004455	33010686	0.17482899	0.0815858142939025	0.5898725039069918	0.161803108926984	0.033577818973819	0.7493375907841308			0.18445	0	0.050217222	0.38203675	Train
ENSG00000004455	33010809	0.12436508	0.3685377738153366	0.4199249870692962	0.2401928966201164	0.3103983868899878	0.9326885475694722		0.21629853626407	0.3923	0	0.3385466	0.46247584	Train
ENSG00000004455	33013120	0.33783525	0.6197921117609269	0.4215279036241449	0.684806063006399	0.7274233779838923	0.9893981693694832		0.5272141444849613	0.82955	0	0.22951469	0.43681282	Train
ENSG00000004455	33013200	0.89727324	0.5523113255473382	0.4745996718085653	0.4820154976729136	0.4823272342949759	0.9611103854779716	0.6212121212121212	0.5730064788427502	0.70245	0	0.98590547	0.86019784	Train
ENSG00000004455	33013258	0.02557931	0.3632044981210021	0.2239896259367486	0.1404151516733027	0.3193159269739963	0.9407796632045808			0.4448999999999999	0	0.004355681	0.08996452	Train
ENSG00000004455	33013321	0.021192849	0.5790751645172101	0.5585400163709618	0.4724736246898383	0.4668186773193259	0.939818867219119	0.8832678711704635		0.170825	0	0.075933678	0.19068384	Train
ENSG00000004455	33013391	0.1695364	0.1306331476159415	0.101902914232521	0.0138314739876608	0.0701167027199471	0.8475110437552061	0.4711300309597523		0.59565	0	0.0114546064999999	0.20243835	Train
ENSG00000004455	33014523	0.023882603	0.5065047051585913	0.6109110898495259	0.5689525222749029	0.6038233049171443	0.9621986537416776			0.4991	0	0.2605462	0.25552702	Train
ENSG00000004455	33021397	0.24652202	0.2864483932630893	0.181290334016504	0.1411750839637463	0.248996886776345	0.9453341962375424		0.4287023800635287	0.3588	0	0.07385583	0.25511652	Train
ENSG00000004455	33021454	0.22345112	0.2365894022743103	0.3532959553735724	0.304992890894382	0.3100915132972404	0.9152406291744978			0.3329499999999999	0	0.188737365	0.18420377	Train
ENSG00000004455	33021613	0.5690849	0.4243323965901439	0.3176148729316218	0.1984143863101438	0.1786920009297465	0.9058406520263568		0.1012957722579347	0.2697666666666666	0	0.00720526	0.66690147	Train
ENSG00000004455	33021658	0.07696274	0.2508428441104196	0.2274550868807734	0.2527204214916873	0.368714830666355	0.950827354569596			0.7622	0	0.064892015	0.14325699	Train
ENSG00000004455	33024445	0.21405193	0.0283524527522271	0.1543288837836614	0.0467131913599406	0.0401145238974618	0.7435983034848164			0.1486	0	0.050729787	0.35656154	Train
ENSG00000004455	33024518	0.23657303	0.5667210633500425	0.6147746874602159	0.7270148906863583	0.7299265921403312	0.9824423566859908		0.2940954003268033	0.3633	0	0.05411418	0.5373841	Train
ENSG00000004455	33024548	0.052528635	0.0338197924863015	0.415395177927376	0.2415457896437391	0.1467990674165775	0.766921141104873			0.55238	0	0.064315888	0.23017922	Train
ENSG00000004455	33036741	0.46979803	0.2530090462439229	0.4143639937440651	0.7305631121496544	0.7739285120670137	0.989399932174982		0.550422607627922	0.367675	0	0.21564329	0.26320782	Train
ENSG00000004455	33036802	0.4695679	0.125696691821147	0.4658796368871669	0.2691803683336827	0.0059556758515895	0.7167812754421268			0.83428	0	0.285836538	0.4043992	Train
ENSG00000004455	33036830	0.047695942	0.3938708043450998	0.4108498512662764	0.6386804566558394	0.6603104638016776	0.9746324669435428		0.4346223538006422	0.7776	0	0.127103415	0.5358467	Train
ENSG00000004455	33036840	0.067266665	0.4616973566325223	0.348511735724183	0.5633713795680136	0.5764937595876439	0.9764893775842388		0.4324715584505989	0.810925	0	0.0078232465	0.3655681	Train
ENSG00000004455	33036857	0.73734176	0.0861519774450938	0.3426874875250238	0.0108641785872451	0.0037720603911176	0.7607630838856275			0.4684	0	0.5203117	0.7781903	Train
ENSG00000004478	2795143	0.16453502	0.6218274903842221	0.4877058756057408	0.4169640077313783	0.4240276535348824	0.9433733522506836			0.9593	0	0.27869558	0.20812555	Train
ENSG00000004478	2795210	0.12071638	0.3815752329097854	0.4863406315724679	0.7318695273476259	0.7762491296306198	0.987210320930291	0.1333333333333333	0.5050428184896213	0.5402	0	0.26523402	0.40166315	Train
ENSG00000004478	2795223	0.13164023	0.2262720586599017	0.4751592553613646	0.1177771001247393	0.0948044274056272	0.8873086814642012			0.287	0	0.009699797	0.13111481	Train
ENSG00000004478	2797184	0.51055825	0.8899484403385789	0.9116473732767284	0.945233452150914	0.9384670903044572	0.9894035243969644	0.611764705882353	0.4014398855863701	0.5909	0	0.07347884	0.30191535	Train
ENSG00000004478	2797235	0.27909368	0.3804377285879904	0.3967646494965031	0.1396297050141647	0.0950374076530445	0.8909236973709908			0.4865	0	0.1995544	0.49847198	Train
ENSG00000004478	2797256	0.093697414	0.3187904643236325	0.3299378204944144	0.5337834329968414	0.5412512643467625	0.9747608118798168		0.2746822992520329	0.7	0	0.009047544	0.5225417	Train
ENSG00000004478	2797271	0.08071611	0.0625438417391003	0.3475487055459217	0.0576100551705443	0.0474917582602857	0.8647227848712227			0.4565	0	0.07411367	0.1045391	Train
ENSG00000004478	2797750	0.23043437	0.7923346886350852	0.7182392797813889	0.8002249079135598	0.8068150390701374	0.9799886262392548	0.3620689655172414	0.2669015466301466	0.625	0	0.3106732	0.6152341	Train
ENSG00000004478	2797802	0.00671196	0.4712057906116609	0.5	0.1614510028477021	0.1579865454074576	0.9115569625849688	0.2386363636363636		0.5093	0	0.07806188	0.09023051	Train
ENSG00000004478	2798778	0.08868885	0.4274036047279999	0.3075808091741865	0.2257248211989692	0.2799526901857851	0.9416506866550572	0.1189189189189189	0.3577001170167053	0.2632	0	0.0686854	0.1473208	Train
ENSG00000004478	2799112	0.19427338	0.2166430784620598	0.3115197212646627	0.5575656028215468	0.5842703715975136	0.978362578888522	0.1164021164021164	0.2456624326688271	0.4914	0	0.027360583	0.345164	Train
ENSG00000004478	2799124	0.05529077	0.0449297454143734	0.5867198400260473	0.5056242202358023	0.4377949440631149	0.949160699162364			0.3285	0	0.15178178	0.0924383	Train
ENSG00000004478	2799163	0.34851384	0.1798268514036195	0.3688781784344036	0.0572455220300994	0.0162452017921567	0.7939781752886996			0.9468	0	0.32595235	0.19942525	Train
ENSG00000004478	2799218	0.17045684	0.1631357492966506	0.3025200954805569	0.033989682478298	0.0194762781231604	0.8329238473062828			0.0465	0	0.14691582	0.4094339	Train
ENSG00000004478	2800080	0.1483407	0.1777341729562135	0.3357361567017947	0.0992070711021889	0.0231018146780864	0.8536486275487993	0.2307692307692307		0.5034	0	0.008774782	0.3723564	Train
ENSG00000004478	2800538	0.047181617	0.0263547078147236	0.3367029106462811	0.0234773575634616	0.020358341299195	0.8121643904099256	0.3607305936073059		0.0368	0	0.18869713	0.14195397	Train
ENSG00000004478	2800573	0.002492094	0.284152877488265	0.4516504663057178	0.2357596245039652	0.1347818157512312	0.9140748693481472			0.8013	0	0.050703727	0.22903447	Train
ENSG00000004478	2801125	0.7741014	0.0313776106172148	0.3265898673327775	0.0033259518240325	1.308760405421372e-06	0.6581943565405383	0.1026785714285714		0.087	0	0.29656926	0.6808044	Train
ENSG00000004478	2801130	0.42953044	0.4802076518278283	0.3532606563027479	0.3360720507257098	0.2969918283682589	0.9418795782746908		0.2688790536609214	0.8367	0	0.058194675	0.5495645	Train
ENSG00000004478	2801187	0.19228081	0.331990119418087	0.3796604849111171	0.3203647267649971	0.2189882178698287	0.9324589169909664			0.7329	0	0.18638732	0.40190086	Train
ENSG00000004478	2801194	0.84110737	0.151798626407047	0.6970916910415789	0.1952985352790681	0.017642162730806	0.8216193234404976	0.3116883116883117		0.2192	0	0.17545386	0.78891313	Train
ENSG00000004478	2801255	0.010252786	0.623594137805793	0.4018416725632694	0.4539648341372557	0.5301873883118515	0.9699781279768436			0.9677	0	0.0012982369	0.17031154	Train
ENSG00000004478	2801352	0.06655711	0.0844627891926419	0.379186972873676	0.0557733207398463	0.0253061589178783	0.8287366741529907			0.3516	0	0.079958595	0.28504127	Train
ENSG00000004478	2803176	0.18917061	0.3275735729250907	0.3705722726081605	0.4761941670352608	0.6252320435642252	0.9756332275072992	0.305019305019305		0.7358	0	0.22612949	0.19134167	Train
ENSG00000004478	2803188	0.125198	0.5347590748681951	0.5236124674022419	0.3099771268632068	0.3206669734462355	0.930948497821402			0.4516	0	0.015242457	0.2829009	Train
ENSG00000004478	2803247	0.075929604	0.5	0.3431439958201029	0.5	0.5511003669211644	0.9705903304261196	0.1240601503759398		0.9031	0	0.008317387	0.18825985	Train
ENSG00000004478	2803334	0.41269225	0.3723538343841783	0.4484752327331704	0.2278975830921783	0.2046219778649272	0.9195454392011704	0.3094339622641509		0.3081	0	0.16788843	0.37022772	Train
ENSG00000004478	2803358	0.06452926	0.048858395686384	0.2705988925616704	0.0916015609378308	0.079468210927626	0.8954988903702304	0.1496062992125984		0.6233	0	0.12121022	0.07796328	Train
ENSG00000004478	2803485	0.299798	0.2572288252584115	0.6100534626208943	0.4048952888679374	0.1513247207401587	0.8994121767647402			0.0841	0	0.020718943	0.54911554	Train
ENSG00000004478	2803597	0.8389007	0.479588822029125	0.488385807861018	0.2596267704247726	0.3706887605893105	0.9296913472883644	0.3295454545454545		0.9834	0	0.64884365	0.42970937	Train
ENSG00000004478	2803616	0.32668015	0.4746535990918468	0.3531689132429412	0.6082084978613931	0.6396800743895155	0.9824138669902568	0.2727272727272727	0.568609880118458	0.7456	0	0.08080437	0.35856396	Train
ENSG00000004478	2803694	0.20647378	0.5973571245555359	0.652027891282695	0.8414475550036005	0.8107112691043709	0.9860554786027136	0.1547169811320754	0.1908794069217876	0.4786	0	0.2935292	0.54521406	Train
ENSG00000004478	2803705	0.006397462	0.3109869241728449	0.3403846043378953	0.0219880360613198	0.013411623104256	0.7922180338178736	0.2339622641509434		0.1466	0	0.04381	0.07319838	Train
ENSG00000004478	2803787	0.32248917	0.6951148158271783	0.7974507294897509	0.7376294990317327	0.8709109416714195	0.9717480632003848			0.4783	0	0.1623123	0.31951326	Train
ENSG00000004478	2803934	0.012582278	0.0397632175754027	0.2297298052322169	0.165839166842569	0.2181084867860894	0.9380051505508856			0.1758	0	0.015644144	0.090920545	Train
ENSG00000004487	23019675	0.7903279	0.8536023893565273	0.674336713621565	0.6181398603791547	0.6334338542116446	0.977698771814098		0.6109645240670423	0.87595	0	0.5725665	0.7812555	Test
ENSG00000004487	23019824	0.51826966	0.6141492394627523	0.7241877976942876	0.6340044264858326	0.2133867648691353	0.916447609429712			0.25625	0	0.010828733	0.17215261	Test
ENSG00000004487	23019891	0.34748596	0.0147722211408697	0.2440358675976631	0.0347839033918622	0.0103012919068534	0.8144087715339877			0.28335	0	0.18086031	0.47248966	Test
ENSG00000004487	23019906	0.37150672	0.543480995344739	0.4246804618988234	0.5208417234156942	0.5110994645664042	0.9699249321046612		0.3184034612513863	0.49195	0	0.43799582	0.5113052	Test
ENSG00000004487	23019924	0.1465834	0.5965415353287761	0.4582442957840629	0.5951541006038636	0.5904680290979896	0.9718082055565836		0.3416048413495534	0.2125	0	0.0361552	0.3328131	Test
ENSG00000004487	23030627	0.09572382	0.5232287882230275	0.5169380700212506	0.0679270255429034	0.1656258956170662	0.855287104084835	0.3809523809523809		0.33335	0	0.11446305	0.18203042	Test
ENSG00000004487	23044440	0.56001866	0.4923689570510051	0.3310285549917481	0.6913157531514859	0.6214938408041021	0.983276787900569		0.1012957722579347	0.1667	0	0.29300904	0.4402288	Test
ENSG00000004487	23050426	0.026284534	0.4335584924537652	0.4106340649405716	0.3549551855754954	0.398088643257394	0.949867393310178			0.15415	0	0.0389800415	0.08168854	Test
ENSG00000004487	23050434	0.11925043	0.192349786488933	0.3420420256082072	0.1301694385688175	0.1135040566310721	0.864195021023628			0.4024	0	0.0438941175	0.26009345	Test
ENSG00000004487	23050475	0.5643903	0.8227804780033707	0.902846289443933	0.9148547295494334	0.9518265066825454	0.9808604746811552	0.4393939393939394	0.5158498070166612	0.2143	0	0.23200163	0.5908848	Test
ENSG00000004487	23050485	0.17319159	0.3474575602325231	0.305202251431283	0.2300763757227984	0.2150670668130695	0.9330345634547884			0.15595	0	0.007476604	0.13268512	Test
ENSG00000004487	23050513	0.07094216	0.4027555397749218	0.6383822526244431	0.3273603210184294	0.2430671788441389	0.8765178561125955			0.10425	0	0.047133256	0.17832854	Test
ENSG00000004487	23053797	0.040659416	0.4833827142343416	0.4447725639060816	0.4596668553667423	0.4655368581553833	0.9563574777014988			0.2019	0	0.06978696	0.24176142	Test
ENSG00000004487	23053837	0.003255856	0.7602245859492389	0.8757063704444903	0.9114424902932752	0.8199525745691559	0.9752086260355914			0.24205	0	0.0434974918	0.078223854	Test
ENSG00000004487	23055151	0.020952605	0.1578480982602447	0.4935729660617982	0.0433459222980557	0.0633606043783554	0.8312719451882284			0.0909	0	0.039308725	0.1703524	Test
ENSG00000004487	23055940	0.06775512	0.362279159802091	0.3976611252310957	0.3179244114390224	0.3222939927990566	0.9439585083271264			0.4809	0	0.19795963	0.19113305	Test
ENSG00000004487	23057524	0.08738605	0.0169745984547474	0.2609331476861338	0.0262864744814886	0.0233823734042271	0.822036415446406	0.5866666666666667		0.15275	0	0.17659053	0.2608817	Test
ENSG00000004487	23057556	0.07233603	0.6941476179942112	0.8546909876449669	0.9088596961612512	0.6359075460661969	0.9615221846676458			0.8246	0	0.2407475105	0.30626357	Test
ENSG00000004487	23059101	0.03279987	0.1195511724205043	0.4553306510002468	0.0797566193326552	0.0516167355485896	0.8400386175374002	0.3205128205128205		0.14915	0	0.040309137	0.14001584	Test
ENSG00000004487	23059116	0.5713129	0.093214161195041	0.2444234322185937	0.0158305835313408	0.006181069116091	0.7815628576955425	0.3846153846153846		0.2125	0	0.1041549844999999	0.56265986	Test
ENSG00000004487	23059161	0.23339267	0.230508161855948	0.3548971277496501	0.2781688444406943	0.2425627847649001	0.9420416317143658		0.4340533654684608	0.7235	0	0.2633684	0.53287673	Test
ENSG00000004487	23068579	0.03078556	0.5842347011017475	0.7235080906780369	0.5496469703093627	0.1474542733116103	0.9025153599629824			0.0319	0	0.033245951	0.08136305	Test
ENSG00000004487	23068621	0.6037499	0.3782779656144422	0.3677657265588869	0.2615271051959452	0.2819607425787385	0.9450027557638888	0.5125	0.4838015942743785	0.6354	0	0.225783985	0.60644364	Test
ENSG00000004487	23069097	0.23146147	0.2344911832707045	0.9667220902297018	0.8210025542015432	0.1247558749165194	0.8366787635720323			0.0728	0	0.061578753	0.559781	Test
ENSG00000004487	23069119	0.043664325	0.1087968453080877	0.2904427936724619	0.0963980936423757	0.0794575050825324	0.884859910888002	0.2625		0.175	0	0.133369605	0.16897222	Test
ENSG00000004487	23069139	0.21820213	0.1211704884553193	0.2492295338721256	0.0091061079067421	0.0239219738785077	0.8058706301876345			0.08385	0	0.0362298015	0.51120746	Test
ENSG00000004487	23071254	0.44700396	0.070106260165779	0.1929266270787485	0.0088908887734878	0.0017111422450146	0.7287974818866476			0.2450999999999999	0	0.13920422	0.5388634	Test
ENSG00000004487	23071332	0.049161296	0.1688464858888368	0.3298250142612323	0.0498926105339217	0.0306079330954363	0.8078464831107947	0.6097560975609756		0.00875	0	0.00350154635	0.14227775	Test
ENSG00000004487	23071345	0.31187612	0.639708501799708	0.6283020099490191	0.7325453116736295	0.7662233045002457	0.9778733988316576			0.9301	0	0.3112951	0.16930263	Test
ENSG00000004487	23072145	0.017328292	0.4078789783985243	0.9976401527559228	0.1240561190943037	0.737480060147599	0.7789139643158565	0.7349397590361446		0.0	0	0.00283800365	0.14815159	Test
ENSG00000004487	23072168	0.056387022	0.1442580480524214	0.2703761530018513	0.102477148735631	0.0642164463599082	0.8817247873566738			0.1725499999999999	0	0.024378484	0.1729425	Test
ENSG00000004487	23073315	0.025147945	0.4383273013154268	0.3802361056814235	0.4837056416056253	0.4939179239938936	0.962474706869033			0.84685	0	0.00143767	0.16361845	Test
ENSG00000004487	23073319	0.01503371	0.3983365416613995	0.3441955208984332	0.2954689405469682	0.2515735596994237	0.9395246524347348			0.8229	0	0.00036734343	0.20624486	Test
ENSG00000004487	23077235	0.109231874	0.1091418714255856	0.4146951753097429	0.1255240956174964	0.0988929406996958	0.8948109100075726			0.2902	0	0.0238802678	0.31688374	Test
ENSG00000004487	23077261	0.051807098	0.5998905516984947	0.4666779051915891	0.4134397838189566	0.4341719844617177	0.9470961921071208			0.71855	0	0.01048191765	0.16126657	Test
ENSG00000004487	23077313	0.028538387	0.5365671866850623	0.4046950302679024	0.5303698973045191	0.5891857371958897	0.9752673795521698	0.3977272727272727		0.739	0	0.015004468	0.12066218	Test
ENSG00000004487	23077320	0.2801267	0.2920071500954351	0.5185711166712714	0.4452165890249713	0.3309583706864282	0.9421553332804256	0.3522727272727273		0.4143	0	0.0550469279999999	0.49890924	Test
ENSG00000004487	23079031	0.014717817	0.2626964552929984	0.5968032599376132	0.0507666851130783	0.0180788679089252	0.767746223433613	0.2857142857142857		0.3156	0	0.081467919	0.11535697	Test
ENSG00000004487	23079136	0.057855565	0.0962007704439586	0.3021016454470372	0.0372400823163334	0.0181829525023171	0.8207514564218181			0.08205	0	0.080965793	0.13717727	Test
ENSG00000004487	23079173	0.000603801	0.261834580150312	0.3945525561289581	0.1729854081085178	0.0969996968673456	0.9025726927089016			0.0484	0	0.0005863964749999	0.090229854	Test
ENSG00000004487	23079656	0.071986645	0.2724164461795946	0.5409068495194995	0.0318375830147723	0.0136427836255845	0.7516788864748793	0.614769820971867		0.30685	0	0.028462703	0.11448747	Test
ENSG00000004487	23081497	0.06405262	0.0611905432441201	0.3110167219830821	0.0992168009296156	0.0494721197911641	0.8629931846863756			0.051	0	0.079942178	0.087791935	Test
ENSG00000004487	23082229	0.23376475	0.0057000874181706	0.2832573447996037	0.0100040664854298	0.0030778066372686	0.7360237927232198	0.2736842105263158		0.2762	0	0.0896001085	0.45500094	Test
ENSG00000004487	23082308	0.057472683	0.5118204927904066	0.7931565227667503	0.1970133535304225	0.3076907487047795	0.8783516786878276			0.37255	0	0.054743828	0.3228312	Test
ENSG00000004487	23083208	0.26518226	0.4030887484777755	0.6595292817139348	0.2702713388340914	0.2255546906715403	0.8177932467788759			0.06785	0	0.1201151449999999	0.3827878	Test
ENSG00000004487	23083222	0.07484394	0.5535549047873488	0.6730398184049186	0.8492599759930837	0.7555576577390037	0.983162200742984			0.1346	0	0.0402183248	0.26125798	Test
ENSG00000004487	23083285	0.06816536	0.1397128460322562	0.331185040591238	0.5353941225502276	0.5605869018556796	0.9767374179809152	0.2323232323232323		0.6055666666666667	0	0.036887622	0.16439818	Test
ENSG00000004487	23083366	0.6099896	0.4014756255484878	0.3489678128429036	0.3572016175307508	0.3756988550175985	0.955271400862648	0.3535353535353535		1.0	0	0.41742892	0.40324283	Test
ENSG00000004487	23083504	0.05812492	0.2513406928625169	0.3520166711515997	0.3300265144739365	0.2271182179807665	0.869269738986095			0.9719666666666664	0	0.118064935	0.3289187	Test
ENSG00000004487	23083530	0.19979413	0.6149033166018755	0.3967860751246915	0.4077824451693455	0.4711898782631	0.9532521767498848			0.9322333333333334	0	0.31166604	0.19128862	Test
ENSG00000004487	23083549	0.734368	0.4388909497714612	0.5543581461812801	0.4697037862398332	0.3026909425158446	0.9418231719875348	0.494949494949495		0.2027	1	0.03068226	0.73789406	Test
ENSG00000004487	23083586	0.9876591	0.6678803089914417	0.8566149656546672	0.801012422935024	0.8175520451466133	0.9777340631047718	0.8211848211848212	0.4255813079607439	0.9956	0	0.98858165	0.97255766	Test
ENSG00000004487	23083613	0.0037774206	0.402714312776641	0.7297573382189048	0.7196465565071515	0.6373661779452348	0.9520100113621868			0.3879666666666666	0	0.09949538	0.07284947	Test
ENSG00000004779	23581068	0.39913076	0.3370784200040259	0.4280021349160424	0.61119477183276	0.5209680830150246	0.961404741381694	0.1301775147928994	0.1410753686272095	0.0811	0	0.086480655	0.4189527	Test
ENSG00000004779	23581086	0.19686118	0.4660747997846804	0.4673607939608635	0.4978128901649185	0.4863809548583491	0.9562915273943164			0.9763666666666668	0	0.19579493	0.29657245	Test
ENSG00000004779	23581092	0.2902251	0.4382143315492757	0.3704661266593738	0.3423900444254853	0.3539013137100075	0.943311969885546			0.0605999999999999	0	0.12528214	0.33165103	Test
ENSG00000004779	23581114	0.27404317	0.5635055743385632	0.4157927066323807	0.6092537455782773	0.6605415006490934	0.9830217933725048	0.2366863905325443	0.2928886066709559	0.19775	0	0.14121707	0.46168098	Test
ENSG00000004779	23581149	0.19538881	0.6048301743129727	0.4538218397889237	0.663456542048903	0.7281309840358596	0.9876030884120256	0.1183431952662721	0.1225307462469094	0.15755	0	0.005140388	0.3030638	Test
ENSG00000004779	23581173	0.14565007	0.5043091789476755	0.318816513200621	0.1546790847558505	0.4412570419967788	0.9492892663574044	0.0887573964497041		0.87415	0	0.06835185	0.10832294	Test
ENSG00000004779	23585374	0.15337394	0.5377133671197619	0.4932008425359521	0.4824786980078134	0.5324496104617401	0.9566867793775522	0.069069069069069	0.5909278253437696	0.10175	0	0.043118764	0.19234774	Test
ENSG00000004779	23585383	0.03340862	0.4574343205964475	0.3649567361209465	0.1943300320276738	0.194620248698926	0.9228460630266236	0.1081081081081081		0.9706	0	0.00052593945	0.11062477	Test
ENSG00000004779	23585395	0.050467182	0.0287620501207462	0.1937726656614509	0.0868887508895587	0.0735110176414714	0.8095484754024268	0.06006006006006		0.71175	0	0.048174154	0.22786269	Test
ENSG00000004779	23587207	0.03981669	0.2069642738984069	0.4109679602132012	0.324848601909055	0.2947391739631661	0.9147717257919932			0.0562333333333333	0	0.028143872	0.099723086	Test
ENSG00000004779	23587216	0.017439436	0.3585962236570292	0.4106439261833881	0.4042635399835001	0.4384718896111668	0.9521758474309876			0.8595	0	0.06253767	0.29108864	Test
ENSG00000004779	23587224	0.37182635	0.3008360304701369	0.2704486298794435	0.2656190345046451	0.3200809725988406	0.8997385426316766	0.4427710843373494		0.82855	0	0.17382121	0.60398024	Test
ENSG00000004779	23587246	0.12792344	0.3797935026551582	0.3441656380584424	0.6112174175004998	0.6588261766380717	0.9832702815899722	0.1185410334346504	0.5090067679074974	0.0468666666666666	0	0.012716269	0.22844581	Test
ENSG00000004779	23596152	0.41832408	0.4030229788003317	0.5532611017687011	0.619597207688069	0.5833890100068868	0.9668703550084716	0.1410658307210031	0.1678035457518769	0.22755	0	0.07234575	0.43662247	Test
ENSG00000004779	23596170	0.2098951	0.3599481312165968	0.5221703421611813	0.7097713463948517	0.807421012405101	0.988314644448261		0.3690982212140032	0.93865	0	0.07367416	0.3228183	Test
ENSG00000004897	47118239	0.01812222	0.2797063699843164	0.5235038118776332	0.13953522182829	0.0308719536501408	0.8375048983188152			0.1282	0	0.016278494	0.075177565	Train
ENSG00000004897	47118250	0.020151984	0.5640918146596781	0.6123140363364737	0.4424268582718807	0.3952969126116954	0.9343859854805086			0.1282	0	0.04463347	0.198509	Train
ENSG00000004897	47118256	0.010659218	0.0224772251702062	0.5585873753679275	0.0734762156841376	0.0262736821187765	0.8075706198679738			0.0323	0	0.070680834	0.14486405	Train
ENSG00000004897	47118279	0.09407009	0.5438738925624107	0.7049225637671173	0.1546008950563276	0.0959515074581221	0.846136580953809			0.0233	0	0.009321153	0.15717536	Train
ENSG00000004897	47118287	0.0050599216	0.5672849198268984	0.939227807100158	0.9720811966375876	0.7282514386786727	0.9691422802607234			0.0256	0	0.0022416115	0.07758279	Train
ENSG00000004897	47118297	0.43831205	0.3452206307868955	0.9636530228041308	0.5420102293298704	0.3815400049823019	0.87169400281713			0.0	0	0.28706962	0.5818192	Train
ENSG00000004897	47118375	0.13203861	0.4368722557933538	0.8329817762326438	0.5598662997014862	0.1671073035645515	0.9006526227038435			0.3226	0	0.057027053	0.35037062	Train
ENSG00000004897	47118415	0.04302157	0.243780336394304	0.275350481664138	0.1718179267754939	0.122149258851011	0.9220053997091296			0.0278	0	0.027796542	0.2789144	Train
ENSG00000004897	47118550	0.038794816	0.3742426431430689	0.3093275514709664	0.4238419549273861	0.2010701323088856	0.932166363537154			0.2222	0	0.046573758	0.21046233	Train
ENSG00000004961	11111502	0.16445741	0.5935963544478993	0.68377069591626	0.8680317294062028	0.8839030247631119	0.9894903455273394		0.5351020758519783	0.3636	0	0.02616017	0.3369755	Val
ENSG00000004961	11114967	0.04718759	0.2642155745022589	0.1608857634690549	0.0125147536466363	0.0073907983347969	0.6999448756595011			0.39285	0	0.012549865	0.14234267	Val
ENSG00000004961	11117285	0.089827284	0.2069028822446078	0.3397934294168034	0.2255267913410783	0.2482491746361631	0.9201565485894088			0.0357	0	0.0034783483	0.17090423	Val
ENSG00000004961	11121650	0.0072456123	0.2100846918376189	0.1561664403001401	0.010458358648079	0.004868533045541	0.7634047569431716			0.0370333333333333	0	0.0059964657	0.084585235	Val
ENSG00000004961	11121661	0.11063137	0.3372290037176652	0.5085252599977614	0.5810791088282329	0.5723812276768264	0.9694774527957872		0.4631133149401382	0.7976333333333333	0	0.01358937	0.291651	Val
ENSG00000004961	11121713	0.29239362	0.3027712738720531	0.372654716622631	0.4927573535677896	0.5394725291618089	0.9716146739164744		0.1516333847973745	0.5722333333333333	0	0.1713943	0.5750232	Val
ENSG00000004961	11121838	0.149425	0.0695532365402587	0.2225325455948726	0.0521613993308789	0.0262119388775901	0.8056796494109694			0.0833333333333333	0	0.46392927	0.38367552	Val
ENSG00000004975	7225370	0.09370352	0.5588888538693473	0.8029624992098816	0.3444070715545793	0.2412489548208984	0.8840520879290737	0.7419354838709677		0.3182	0	0.018229295	0.19886164	Val
ENSG00000004975	7225449	0.18432385	0.5907388669760631	0.3774515050697695	0.4796555689158922	0.5	0.9701198938456248			1.0	0	0.14634535	0.304916	Val
ENSG00000004975	7225530	0.19859526	0.3178362578588233	0.4473696465405433	0.568639837450787	0.681733706646266	0.9743545564318774			0.2222	0	0.24542217	0.16856632	Val
ENSG00000004975	7225543	0.037958883	0.3728795518957774	0.1663023385723932	0.0195319796800005	0.0767669316889347	0.8940001203400153			0.0476	0	0.0018369794	0.09089941	Val
ENSG00000004975	7225604	0.55084485	0.4070883614497031	0.3496996051859067	0.708401650301364	0.3905240432820177	0.9595354028282612		0.2992675302821914	0.4444	0	0.46214947	0.35691643	Val
ENSG00000004975	7225679	0.2456822	0.266387701015442	0.3375448656642893	0.6301670990917351	0.6962885831616329	0.9865403129126976		0.3188456099870643	0.3158	0	0.07308389	0.24224386	Val
ENSG00000004975	7225686	0.08066155	0.5737324119754261	0.365293640150313	0.4810768974131315	0.5286493240644016	0.9698157411646116			1.0	0	0.0161394	0.46227446	Val
ENSG00000004975	7225732	0.41337365	0.5	0.7053716300119093	0.6343955804708712	0.5820854262078345	0.95607339608574			0.4444	0	0.019108165	0.62846905	Val
ENSG00000004975	7225822	0.36590448	0.7056240500756006	0.6920493104433555	0.636982292965834	0.6696850454259904	0.9664457821225922			0.4	0	0.08313501	0.54398024	Val
ENSG00000004975	7225933	0.12641352	0.5608232539569109	0.3732735188234921	0.4901867724941459	0.5243333409128341	0.964547809588983			1.0	0	0.29535317	0.33290377	Val
ENSG00000004975	7225937	0.9209169	0.090370220131683	0.4461445744086452	0.0337014402734973	0.0038354843187048	0.7668066656454444			0.5833	0	0.1172639	0.7004806	Val
ENSG00000005007	18867676	0.0020646811	0.0008371458692723	0.1239548230340085	0.0026129880790312	0.0010721803583336	0.6366250538067593			0.0601499999999999	0	0.010777295	0.03933965	Train
ENSG00000005007	18867929	0.99490964	0.857424725387349	0.7857804400888106	0.8437726191665356	0.910056567825182	0.9920486309454212	0.9117647058823528	0.5727317473775476	0.777075	0	0.9124001	0.9767836	Train
ENSG00000005007	18868021	0.057576217	0.3774219945271287	0.4536614878722343	0.4317150061785662	0.6497351739342594	0.9674040744710402			0.35905	0	0.042470943	0.11087636	Train
ENSG00000005022	119468519	0.114196934	0.5622186713255412	0.5	0.3672883120446589	0.3965860853876927	0.9492424206669654			0.9286	0	0.021050418	0.309766	Train
ENSG00000005022	119468547	0.21336722	0.4713279869600366	0.3885638412078165	0.5996067683939774	0.620484401404311	0.9771276070365305	0.099195710455764	0.1012957722579347	0.152	0	0.027406525	0.39622816	Train
ENSG00000005022	119469716	0.70876724	0.6586337418950444	0.7799002494818361	0.5292745672943089	0.5144173898302583	0.9458505808558748	0.3115183246073298	0.4175561753325162	0.5811	1	0.5529184	0.5908373	Train
ENSG00000005022	119469770	0.021771323	0.4076428858870211	0.3058557495087647	0.0301063586778198	0.0189758763741457	0.8051471644886443			0.136	0	0.02651627	0.07251678	Train
ENSG00000005022	119469812	0.27579746	0.5290008705950944	0.9095823220535174	0.6886001331242982	0.6263840422720365	0.9293089300046382			0.1492	0	0.1629139	0.34742254	Train
ENSG00000005022	119469860	0.80504435	0.6385204425722244	0.5297564642653747	0.6575743883057633	0.6972045523671992	0.9766631820272352	0.1286624203821656	0.5026960934283181	0.505	1	0.2517863	0.722721	Train
ENSG00000005022	119469868	0.24423814	0.4252234970485642	0.2698368138569583	0.0479446497215671	0.0333235918038794	0.8548706308260526	0.0774111675126903		0.2015	0	0.08216067	0.18318878	Train
ENSG00000005022	119470025	0.5752344	0.4800685037558276	0.4280378627520609	0.1857126141710812	0.1513048887069522	0.9087853314893702			0.3063	0	0.49610633	0.62653863	Train
ENSG00000005022	119470136	0.07912447	0.3683078793158968	0.4006873513485296	0.1255461762479501	0.0759666579943839	0.8798909381316804			0.4205	0	0.22912438	0.3130507	Train
ENSG00000005022	119470394	0.33358794	0.3398500545141043	0.9272207467583964	0.0922955587582925	0.2385541970882189	0.8068124760364789	0.0747889022919179		0.5042	0	0.040490974	0.45283383	Train
ENSG00000005022	119470429	0.2773171	0.3511943454297532	0.2750972986454722	0.095833328798668	0.0761346367600011	0.900261485121037	0.0683453237410072	0.1901411468359583	0.1867	0	0.09649054	0.27264792	Train
ENSG00000005022	119470453	0.100913286	0.2817378411820628	0.2782883035622466	0.1237759312777672	0.1048941321224214	0.9096532161493864			0.2809	0	0.15652382	0.28398752	Train
ENSG00000005022	119470469	0.15005696	0.6388267838605604	0.5700229069090801	0.4385949630382031	0.424100884427778	0.9461193864008252			0.6438	0	0.11399259	0.2664934	Train
ENSG00000005022	119470513	0.41043463	0.0797844350141223	0.2901749591553684	0.0219162417987119	0.008159922624196	0.790115918736125	0.1617819460726846		0.1046	0	0.010329032	0.45215377	Train
ENSG00000005022	119470904	0.10626477	0.4836188394291789	0.379984959561109	0.4824028389687601	0.5	0.9661281711592918			0.0849	0	0.07501297	0.25113764	Train
ENSG00000005022	119470928	0.19815701	0.5915256832670338	0.4902996885169866	0.1976261955584873	0.1488766707739132	0.919654641940809			0.6227	0	0.06810619	0.5267819	Train
ENSG00000005022	119471088	0.54815656	0.3034322968414021	0.4629556578392212	0.2528832594168289	0.1036656149946565	0.9049526760558154	0.1474285714285714		0.3566	0	0.5142049	0.70422924	Train
ENSG00000005022	119471109	0.005014515	0.5679892007738463	0.9581222163857545	0.9645991632645532	0.798657417875009	0.9631694246904546			0.4256	0	0.22014287	0.09695794	Train
ENSG00000005022	119471129	0.14218765	0.5917372242702712	0.491361801339587	0.4486283094184881	0.4496550979917677	0.9529333129609976			0.8594	0	0.044964958	0.12271569	Train
ENSG00000005022	119471133	0.46418652	0.5	0.2505357982107775	0.0963410919484752	0.1558431061051033	0.9291978473659632	0.0821917808219178	0.5413442112802002	0.5508	0	0.15756787	0.3157537	Train
ENSG00000005022	119471203	0.16259563	0.0226472518550419	0.2968557434716847	0.0957379477692287	0.0716194448957873	0.8883589760260011			0.3552	0	0.062065147	0.10606809	Train
ENSG00000005022	119471246	0.6721948	0.6941028473908639	0.7481525528085141	0.7752742068241603	0.7881754772910541	0.9773570808226172	0.3076036866359447	0.3199349505469294	0.5495	0	0.40969545	0.51138043	Train
ENSG00000005022	119471286	0.005546951	0.0260337929177581	0.4926547089721779	0.1017897234968609	0.0330509312189155	0.8412777011041941			0.075	0	0.17842351	0.12371465	Train
ENSG00000005059	109660200	0.0045959353	0.297385220327095	0.3900040715758839	0.1753491898567979	0.101119338792128	0.91484097002183			0.0909	0	0.020161008	0.06941994	Test
ENSG00000005059	109660214	0.0047080875	0.5141440879322202	0.5562932107287542	0.5803781492322151	0.6274362611451052	0.9645473307907282			0.3	0	0.005988312	0.14479545	Test
ENSG00000005059	109660233	0.010811758	0.9104326127243008	0.986817748725661	0.975917370736094	0.975669210722504	0.9799202709440644			0.1481	0	0.0027490496	0.08449806	Test
ENSG00000005059	109660280	0.0070414664	0.6250833539877573	0.5494265025977193	0.0035432682535339	1.6053044636378606e-06	0.5792420358453125			0.05	0	0.06798693	0.13312462	Test
ENSG00000005059	109660315	0.24867252	0.333844767697798	0.2687690079154361	0.2847054831825967	0.2915551179242187	0.952204640376001		0.5255944010122247	0.15	0	0.16914399	0.4094785	Test
ENSG00000005059	109660344	0.41916722	0.4823299683092876	0.4642471040458992	0.0409539614301186	0.0364662377794796	0.873603765124199			0.0	0	0.112921394	0.4457472	Test
ENSG00000005059	109682586	0.007780814	0.0888528679265906	0.1386558689494296	0.0060574386412562	0.0027859560992993	0.7502005812751305			0.1429	0	0.048351645	0.114929214	Test
ENSG00000005059	109682640	0.30082908	0.5469891828038561	0.6121641583239972	0.1843179952395557	0.2487003370101034	0.9178626427283691		0.2909080793170947	0.2941	0	0.23769195	0.3224079	Test
ENSG00000005059	109682708	0.27987415	0.8540475330083698	0.8161079953938828	0.7188070251836859	0.7726784575532137	0.9672375463834434			0.3684	0	0.27088258	0.09661509	Test
ENSG00000005059	109682721	0.35562152	0.145220358970298	0.2910165402909767	0.0083637679864158	0.005128548413939	0.7550530207794524			0.12	0	0.03627496	0.49933282	Test
ENSG00000005059	109682739	0.67020607	0.0559994707632383	0.1604986838837839	0.0155289544985437	0.004878463589159	0.7791108548822391			0.4	0	0.10054078	0.78675365	Test
ENSG00000005059	109684479	0.008700621	0.1138238067948649	0.1885983571927414	0.0102396627325453	0.005067652528675	0.7534175165354238			0.625	0	0.040174603	0.12777618	Test
ENSG00000005059	109684487	0.6231753	0.4632715050850422	0.2855841580255789	0.3308634531441854	0.3654063811031048	0.9613240852206458		0.3169241888980936	0.5789	0	0.0061513903	0.40928477	Test
ENSG00000005059	109685357	0.048751295	0.0092345705486532	0.2207366204021775	0.076615710707033	0.0719165805133773	0.8874058644150629			0.16	0	0.0500445	0.1694317	Test
ENSG00000005059	109687532	0.12788491	0.0100754649190686	0.1392785187995842	0.006233446195423	0.0028811193517352	0.7519576621553511			0.2105	0	0.017645229	0.10418215	Test
ENSG00000005059	109687574	0.3708354	0.1931203088835043	0.9060346535473448	0.1965849995978927	0.1092115650115049	0.8423751034530027			0.0435	0	0.019556176	0.4958969	Test
ENSG00000005075	102473518	0.41539448	0.6130379874257209	0.7067967621486261	0.3450411048710988	0.5179583470350873	0.9296970297672122			0.7526	0	0.030761039	0.38325092	Train
ENSG00000005075	102473596	0.07406821	0.5166665730731759	0.1152668863207392	0.01124383213753	0.1598037080616356	0.9225666983898974			0.1545	0	0.009642971	0.084809996	Train
ENSG00000005075	102473671	0.22424242	0.2661519699512136	0.2911736487841718	0.339973868458759	0.297543661111818	0.9511456033018388			0.602	0	0.0015891076	0.1345686	Train
ENSG00000005075	102474440	0.28569245	0.3479247243867284	0.2840089736968851	0.254052497102405	0.4853795458055386	0.965839159289974	0.2357142857142857	0.6373054565265024	0.8894	0	0.059551083	0.33091742	Train
ENSG00000005075	102474450	0.04755783	0.1434612692930809	0.2537718336651788	0.336878100173742	0.6507659240951613	0.9819820453392611			0.0618	0	0.0027861954	0.08772428	Train
ENSG00000005075	102474521	0.14088394	0.0359135572918904	0.2511725200953563	0.0679611621272804	0.0495487250185884	0.8705769339910647			0.71685	0	0.16146909	0.15090397	Train
ENSG00000005075	102476193	0.055705667	0.0756391890317959	0.0768636029888579	0.0144136156743891	0.1756672971522727	0.8087553864375284			0.06755	0	0.053777337	0.12548883	Train
ENSG00000005075	102476208	0.10387163	0.2250971087558937	0.5215679765250093	0.5842577117620378	0.6028082208276073	0.9648403538892936	0.3925925925925926		0.8049999999999999	0	0.122279644	0.23889509	Train
ENSG00000005075	102476253	0.20549837	0.3170108573178802	0.508309878742061	0.6472980004356484	0.7339364526224278	0.9790704724249812		0.2611684839443079	0.11175	0	0.094929755	0.43914586	Train
ENSG00000005075	102476259	0.0012699484	0.5784770754760731	0.2928688064539462	0.3216120603019127	0.296992312622458	0.9449948641227568			0.68115	0	0.00030634404	0.039023947	Train
ENSG00000005075	102478894	0.19833177	0.3677578285159499	0.2870214590369117	0.538665320658682	0.7268141848474968	0.989035842380809		0.5532585132973002	0.9787	0	0.058822833	0.35492998	Train
ENSG00000005100	5440991	0.13657798	0.1742403241085083	0.6074550500607488	0.4412032937424111	0.1846891039009734	0.9221160792034722			0.0	0	0.027595187	0.33439916	Train
ENSG00000005100	5441000	0.22280392	0.4118101754466589	0.3615600009608999	0.1779156149700061	0.1518913319382897	0.9192838845267648			0.6	0	0.15176904	0.40612513	Train
ENSG00000005100	5441070	0.04410539	0.7474112257191616	0.931008736894318	0.376355356798656	0.317659157835324	0.92006482728329			0.125	0	0.0890625	0.34575918	Train
ENSG00000005100	5441118	0.6280754	0.0133834487798619	0.3293127350129974	0.2218441628914447	0.2966512299621453	0.9389037953893904			0.5217	0	0.7136241	0.52415466	Train
ENSG00000005100	5441151	0.6708549	0.0928778349227145	0.1355226057887107	0.0049100379089474	0.0034782071975763	0.7617568621235649			0.3043	0	0.11235857	0.67028844	Train
ENSG00000005100	5441215	0.2946605	0.0204417943344112	0.2221019330094197	0.0257889323914309	0.0249872003113774	0.8384656748999039			0.0	0	0.37458077	0.52685493	Train
ENSG00000005100	5441287	0.035551906	0.1809548684414203	0.416850911981484	0.0827987311052199	0.1073232984414787	0.8631508743044582			0.3333	0	0.037812687	0.13982135	Train
ENSG00000005100	5441307	0.27569953	0.7482026519245151	0.7055696504303913	0.5325443524016247	0.6377603027261555	0.9655469005815636	0.8571428571428571		0.6364	0	0.266195	0.20837769	Train
ENSG00000005100	5441314	0.7260388	0.6140335257143332	0.5496331057422306	0.4789717812433238	0.4091323510506904	0.9491939231950908		0.3239746782700317	0.5769	0	0.09272319	0.6286639	Train
ENSG00000005100	5441331	0.0011226296	0.7821438457592813	0.9832895913389262	0.9643210010996937	0.9740554385433964	0.9707956920453796			0.8421	0	0.0012800694	0.08707974	Train
ENSG00000005100	5441455	0.06341754	0.0545822337786647	0.1997835557643465	0.0123197205565089	0.009363928084002	0.7866563822608192			0.087	0	0.044858146	0.21931139	Train
ENSG00000005100	5441475	0.03129238	0.1344632369630259	0.2939658639742623	0.0365785140349887	0.0376421013177677	0.8749562996150142			0.04	0	0.041303683	0.3614555	Train
ENSG00000005100	5441536	0.0034973144	0.5310984224243216	0.8817171001867941	0.9106626391207416	0.645849477417103	0.9526199826771676			0.0435	0	0.057582498	0.10626187	Train
ENSG00000005100	5441564	0.074000716	0.0237868259184598	0.6868452630770235	0.4203118955756608	0.452660732943744	0.920670199955116			0.5714	0	0.04427854	0.18418421	Train
ENSG00000005100	5441642	0.19757785	8.160054867029886e-07	0.128520364868334	0.0037373201233774	7.543426942445745e-06	0.7202201573926196			0.4545	0	0.13722703	0.15737048	Train
ENSG00000005100	5441676	0.013408864	0.8361773380487709	0.7969021847751521	0.8255289810786289	0.8005943291878624	0.9569663746618056			0.1765	0	0.0007889271	0.062115837	Train
ENSG00000005100	5441683	0.12149805	0.2501445139545411	0.7659882495627105	0.6505949992540271	0.3213480655440034	0.9087646083059716			0.0455	0	0.30858523	0.20909353	Train
ENSG00000005100	5441743	0.0071356893	0.7473436029882471	0.9279444030995676	0.9208176070559444	0.8854075048779387	0.9741056082264802			0.0476	0	0.0104275225	0.11430355	Train
ENSG00000005100	5441796	0.25164607	0.4397213507859816	0.4736706203182735	0.3720764022999474	0.305587031704336	0.935381715687852			0.3571	0	0.16522631	0.4062539	Train
ENSG00000005100	5441879	0.037099026	0.1198756335329118	0.4488933426744279	0.2732841536806076	0.225441778885535	0.9275968439863328			0.5556	0	0.11859821	0.22932859	Train
ENSG00000005100	5442063	0.22296008	0.0215146256433308	0.9062070900139106	0.3820921134395028	0.1011956173001047	0.8174336569167368			0.5	0	0.2468142	0.40089637	Train
ENSG00000005175	47663353	0.013147831	0.2112184317862114	0.9808168725898724	0.9246972735196636	0.427522253119732	0.8386041220197401			0.0757666666666666	0	0.058013868	0.20933942	Val
ENSG00000005175	47663376	0.023121785	0.197642920393355	0.2529995620905217	0.1191555468497865	0.0886743166545544	0.8952929463910124			0.1428333333333333	0	0.07459624	0.17735188	Val
ENSG00000005175	47663390	0.2177443	0.229525334012989	0.819817237217884	0.8797841622739544	0.297141512378551	0.9468432171796424			0.2777666666666666	0	0.018011248	0.42221206	Val
ENSG00000005175	47663401	0.9738531	0.9387312794438764	0.9823849757157428	0.975948498941016	0.9838708415709712	0.9801407787201954		0.3322298207196837	0.7063333333333333	0	0.9982106	0.93616164	Val
ENSG00000005175	47663474	0.24496607	0.6584132538406856	0.7786853652978456	0.4566377708293238	0.3077665328585581	0.9407878268707988			0.4444333333333333	0	0.18967876	0.558697	Val
ENSG00000005175	47663529	0.16147211	0.1210700898895024	0.5719670294934364	0.4748801935001682	0.0283585558157112	0.8597320566027239			0.0	0	0.016474247	0.35427207	Val
ENSG00000005175	47667032	0.5154029	0.1709564505776999	0.2433282580706193	0.0386803201448244	0.0253041717003358	0.8505312108705119			0.1666666666666666	0	0.030041575	0.4308722	Val
ENSG00000005175	47667041	0.6828254	0.4504573224096813	0.8443683907434792	0.8014288196226502	0.6859589251984229	0.9185641803968758		0.3443733584918226	0.0888999999999999	0	0.7146813	0.6510768	Val
ENSG00000005175	47667766	0.12010429	0.3463169957294995	0.5394053195334026	0.5502078818222365	0.1831605009585132	0.9252072435109238			0.2916666666666667	0	0.015929068	0.35801587	Val
ENSG00000005175	47667843	0.27926272	0.2784263696854939	0.6319549744939249	0.5043382185994102	0.2728350937755832	0.7754861801501279			0.0185333333333333	0	0.088863775	0.23429036	Val
ENSG00000005175	47668958	0.058873534	0.3351230390601779	0.2752726600442479	0.3881272273183584	0.3381906467538606	0.956558632584322			0.0555666666666666	0	0.033821307	0.114374384	Val
ENSG00000005175	47668986	0.14463496	0.1429911946633041	0.1931917373442598	0.0843822716589201	0.1233207857081356	0.8868925696485983			0.19445	0	0.3163143	0.2653653	Val
ENSG00000005175	47669030	0.04113718	0.0187750053920451	0.2349132051448859	0.072342412662284	0.0523088828288005	0.8696325217427587			0.0	0	0.116630934	0.13123363	Val
ENSG00000005175	47669036	0.044855308	0.457691057531544	0.5066740838073922	0.1807327675130639	0.1163746126438645	0.8243330027851661			0.0	0	0.033416964	0.44981098	Val
ENSG00000005175	47670297	0.47285548	0.5197063630046627	0.3737800054909117	0.4105684953879997	0.4006225665317652	0.9612043624277032		0.3162003718230649	0.1110999999999999	0	0.6347451	0.6000954	Val
ENSG00000005175	47681700	0.007480371	0.1853359295198597	0.1910512491222963	0.0753081336374382	0.1303817334826369	0.8904069019181075			0.2878666666666666	0	0.0066830637	0.08168292	Val
ENSG00000005175	47681738	0.3944842	0.2270736406426365	0.4265058524611317	0.1948499636319702	0.1314524704168698	0.9093219638799264			0.0392	0	0.16693434	0.54218376	Val
ENSG00000005175	47701473	0.031488538	0.4828872653108668	0.667146977854416	0.3065054153652486	0.3323301298192561	0.9007846846094294			0.5625	0	0.09881512	0.17723139	Val
ENSG00000005175	47701510	0.09349386	0.2950290003622415	0.2670161108496668	0.2854210350347779	0.2406679050564639	0.9403612760557274			0.5575666666666667	0	0.0530113	0.10280383	Val
ENSG00000005175	47701519	0.27579212	0.3416922511181136	0.3788716600013264	0.0798027109561188	0.0688810554764973	0.7897869690779832			0.0333333333333333	0	0.5440975	0.18406007	Val
ENSG00000005175	47702718	0.42570361	0.1471388876405353	0.247727244232607	0.0855768330684644	0.0388535300740829	0.8758533504777575			0.0256333333333333	0	0.007379508	0.34933853	Val
ENSG00000005175	47702733	0.02045077	0.3023191374128594	0.5960626392581561	0.5061973775155486	0.3253693798627825	0.9150259906553532			0.1309666666666666	0	0.11515484	0.16566631	Val
ENSG00000005175	47702773	0.1174821	0.2196204320065833	0.2074021031117353	0.090802805541864	0.0485346724335668	0.8833036026445027		0.3744351892630131	0.6538333333333334	0	0.014667082	0.28313237	Val
ENSG00000005194	57428569	0.074734785	0.0431348960246122	0.1974882044901505	0.0581420571494488	0.0457201015709125	0.8430688374872419			0.077975	0	0.20344238	0.33299685	Val
ENSG00000005194	57428584	0.016642297	0.4226285517382739	0.6474745471304739	0.2595845511256439	0.2948963896695803	0.8241020983105447			0.279675	0	0.07455216	0.05315087	Val
ENSG00000005194	57428624	0.33831376	0.3219086256376992	0.4935656625034841	0.454668723477472	0.3980273554812202	0.9240046158089136			0.214275	0	0.19532838	0.6330739	Val
ENSG00000005194	57428692	0.9452893	0.653039107354681	0.750585473761745	0.8056779252520199	0.8721602124701485	0.9842838280408376	0.5357142857142857	0.2335309852011988	0.265375	0	0.94802713	0.7755849	Val
ENSG00000005194	57428734	0.4900959	0.4990396691411679	0.4954986469075627	0.5023878564681205	0.5706287678726075	0.9648318168719924			0.5713333333333334	0	0.26792675	0.38518587	Val
ENSG00000005194	57428813	0.035328995	0.2906938454940629	0.3086509435721002	0.3448161232037465	0.4635071956875303	0.9674986343566684			0.027025	0	0.001813209	0.07869047	Val
ENSG00000005194	57428825	0.27436626	0.311571197763332	0.1945744443413708	0.1259723344540442	0.1188404249740794	0.7865202767817889			0.883125	0	0.047967933	0.38981938	Val
ENSG00000005194	57428835	0.005950463	0.4319427096506224	0.6829751373812847	0.6447983123037186	0.5525467404207113	0.8956825688255151			0.5809666666666667	0	0.004994452	0.08724277	Val
ENSG00000005194	57428873	0.15584187	0.1752712847916783	0.2121510056662809	0.2171946247450708	0.2638604725605998	0.762998081366038			0.422675	0	0.06573528	0.121787325	Val
ENSG00000005194	57428965	0.98925227	0.6906816456847926	0.7434010108784274	0.9018573860735684	0.9104296274155388	0.9916160345046804	0.5178571428571429	0.4694929296816494	0.52805	0	0.860236	0.92676514	Val
ENSG00000005194	57428981	0.6833876	0.2267780261782967	0.358921521756595	0.2965443741545437	0.3806328960226153	0.8969301601181798	0.4107142857142857		0.3850666666666666	0	0.61284053	0.5962987	Val
ENSG00000005194	57429038	0.082337976	0.3672545902688834	0.3175492064042313	0.3384415640851071	0.3035706384071494	0.9367099363202368			0.9878	0	0.07416854	0.40737113	Val
ENSG00000005194	57429152	0.58309233	0.4938645316209044	0.5414187997774051	0.6989263928747703	0.7369979832110465	0.9724883736701077		0.4893042014525013	0.5620666666666667	0	0.060533095	0.2846791	Val
ENSG00000005194	57429159	0.04970529	0.4959782174076979	0.5271965865244957	0.4781962235803647	0.4916364984012817	0.95184476470338			0.3161	0	0.09560442	0.30092114	Val
ENSG00000005194	57429218	0.008959293	0.270142232691087	0.3008730290066513	0.0629550902732158	0.0469668745043713	0.7686584655652546			0.7665333333333333	0	0.073923565	0.12969512	Val
ENSG00000005194	57430259	0.2451201	0.1282797721310849	0.2120387049897794	0.0394063880598883	0.0493403238952881	0.7642880635132666			0.7908666666666666	0	0.15307936	0.4315651	Val
ENSG00000005194	57430294	0.13425347	0.1606428918836707	0.1927660194649807	0.0445412230274476	0.0192819001533864	0.8291754527153576			0.5530333333333334	0	0.0030068636	0.40685806	Val
ENSG00000005194	57430318	0.5624808	0.0747882023373392	0.172537485362106	0.0057096604273319	7.600049205365292e-06	0.6727119953356696			0.0190333333333333	0	0.08120602	0.58226293	Val
ENSG00000005194	57431154	0.11882796	0.1759923264021715	0.1553957591994426	0.004432603295569	0.0012933697069596	0.7061325175476465			0.02565	0	0.008963597	0.32433486	Val
ENSG00000005194	57431256	0.17114165	0.6978174192299438	0.5067016535696522	0.5648911244942291	0.5625431974742244	0.95979752236816			0.2462	0	0.08276917	0.29549208	Val
ENSG00000005194	57432522	0.21749015	0.2691689787043235	0.2694843928128589	0.3587047812512743	0.4311324967664744	0.960606057022348		0.4365947705375033	0.0520666666666666	0	0.13867447	0.22175913	Val
ENSG00000005194	57432545	0.4138587	0.106780198771731	0.1311758881696342	0.0189654560086983	0.084507579731068	0.8763826506861903		0.3896899872673753	0.3642	0	0.027644228	0.47252592	Val
ENSG00000005194	57432556	0.03615284	0.1406272263243486	0.1043710124695772	0.0027928922835985	0.004927602246341	0.7052613582892571			0.15	0	0.043147027	0.13816509	Val
ENSG00000005194	57434106	0.102863595	0.011466441723452	0.2376276001841472	0.0968182839728027	0.0826876417482007	0.7075788490740482			0.6466666666666666	0	0.20780706	0.323315	Val
ENSG00000005194	57434111	0.0060200095	0.0979909232269033	0.3913868734318143	0.3616920801679558	0.3728188984780807	0.9171881847535684			0.2419333333333333	0	0.06977896	0.12198524	Val
ENSG00000005194	57434145	0.13939455	0.388133368283901	0.3245060624999887	0.3090485589967559	0.3106032455816908	0.9373124880020138			0.1346	0	0.011145008	0.30394953	Val
ENSG00000005194	57434165	0.034055352	0.3365688602069097	0.5082066740760613	0.4351373260697681	0.3969817198786671	0.9143817350918546			0.4545333333333333	0	0.0010338903	0.26261362	Val
ENSG00000005194	57434194	0.020534253	0.0769302359516142	0.2054599299900766	0.1504783053337542	0.2138747790497578	0.8723704691259582			0.3611	0	0.00089313986	0.10388316	Val
ENSG00000005194	57436685	0.41641217	0.3080161319241943	0.2503796229528726	0.2079812783650863	0.1943828088833716	0.9297625850612644			0.5333333333333333	0	0.056704007	0.3523365	Val
ENSG00000005194	57436712	0.010172439	0.4997529436867834	0.4627650220670219	0.5065981763345215	0.5018390989729523	0.9425348300815558			0.2889	0	0.0039470433	0.14810294	Val
ENSG00000005194	57436729	0.00069036486	0.0836596960546911	0.5721971698244599	0.6178298974863267	0.3572148385751283	0.951778212680992			0.3452333333333333	0	0.056161426	0.061988913	Val
ENSG00000005194	57439191	0.042363714	0.383076749870675	0.2917046081787585	0.4336529395637508	0.4436505127070953	0.967579307632106			0.6496	0	0.009609294	0.18928085	Val
ENSG00000005194	57439310	0.05060687	0.3882992838168158	0.3511354616374602	0.3945877573127587	0.3125819426982174	0.9485086606290848			0.3472	0	0.21258697	0.2599476	Val
ENSG00000005194	57440792	0.0889984	0.0348242879312653	0.1808700349982697	0.0075434703418349	0.0031343460394588	0.7465987493493338			0.14775	0	0.3812015	0.14851844	Val
ENSG00000005194	57440823	0.005640745	0.3155827285733431	0.4814329769356943	0.4415765072777489	0.1891130567794319	0.916076872824124			0.02085	0	0.04533633	0.037629403	Val
ENSG00000005486	75887997	0.08979831	0.4897935873029968	0.4261684335935721	0.3479816407806191	0.3030856490760892	0.8822400879202803			0.010875	0	0.0056542396	0.09488179	Test
ENSG00000005486	75888192	0.019724023	8.189945693702442e-09	0.1904681234656363	0.000672065722652	0.0096507363530812	0.6047772439738619			0.0793666666666666	0	0.0068066954	0.184291	Test
ENSG00000005486	75888411	0.015664984	0.4417596331113988	0.3472894623059362	0.3673740042890131	0.3206508301005957	0.9414273906242752			0.89285	0	0.011194396	0.16027956	Test
ENSG00000005486	75888429	0.16910855	0.4498917263268306	0.9733370055563624	0.9725862675294578	0.510158626630159	0.911218896307525			0.1666666666666666	0	0.006638563	0.44461614	Test
ENSG00000005486	75888594	0.004390347	0.6783798562626884	0.834489792612561	0.6410071994041238	0.7684762402884371	0.9386251214964644			0.052075	0	0.00024576188	0.040483773	Test
ENSG00000005486	75888600	0.7205181	0.3710663792783394	0.2825347429562665	0.4662729433215256	0.478750691196482	0.9695134610340164		0.3017364411137135	0.850875	0	0.33569413	0.71760666	Test
ENSG00000005486	75888620	0.66381913	0.1116327254090603	0.1790639102050747	0.0708514173329483	0.0335616410687493	0.8500698692541462			0.1389	0	0.008158505	0.6788596	Test
ENSG00000005486	75888861	0.2885223	0.2147497247998128	0.2457034421292827	0.2642580959276743	0.2438059777123165	0.9134546522701364			0.0133333333333333	0	0.03318305	0.46321955	Test
ENSG00000005884	50076465	0.1918014	0.3612089548345601	0.2276979265685623	0.1689122774101002	0.1509059151057514	0.90125315046375			0.4492666666666666	0	0.18818973	0.27033764	Train
ENSG00000005884	50077035	0.27449727	0.288511193277574	0.3232959860857508	0.3386005936616315	0.3523008296732259	0.9485998971575222		0.2766157841658452	0.9706	0	0.05497955	0.3716072	Train
ENSG00000005884	50077403	0.063720904	0.2836496349429831	0.2820581664340617	0.1597559882501885	0.2516479105385377	0.9432111376011914			0.875	0	0.15279318	0.10392904	Train
ENSG00000005884	50077425	0.14629802	0.6123399984761905	0.4180545208185802	0.1241150549708702	0.1206487987152827	0.8697240396328795			0.8261000000000001	0	0.0037207603	0.23816618	Train
ENSG00000005884	50077440	0.037080728	0.3746577958600355	0.3360642672561372	0.1853476265899502	0.1163090748340906	0.8982475157533961			0.43335	0	0.008174956	0.14196025	Train
ENSG00000005884	50078082	0.074798	0.1464164459809716	0.2522750843560559	0.2733685799799513	0.312256623300869	0.95487671576973			0.2466666666666666	0	0.037053693	0.1261568	Train
ENSG00000005884	50078098	0.2012552	0.4542160069607403	0.7458884709567288	0.8377059846033903	0.8088551276748641	0.9800400759879302		0.3360562233055265	0.3293666666666666	0	0.032225884	0.31469178	Train
ENSG00000005884	50078221	0.24503383	0.3939224913982897	0.5661927077661636	0.6536042407530072	0.7060003764277041	0.9766188406485484		0.4496044658572372	0.65715	0	0.46311584	0.55150235	Train
ENSG00000005884	50078257	0.124173485	0.6650090065815684	0.7904751598553315	0.5193347260452309	0.5897853666713588	0.9090264162691404		0.1368322392973025	0.0641	0	0.38377777	0.2570052	Train
ENSG00000005884	50078271	0.032686163	0.0683744027957808	0.4400818802627169	0.407987997642961	0.4008384997918996	0.9479424722359796			0.2869666666666666	0	0.0011479855	0.07133464	Train
ENSG00000005884	50078858	0.22982173	0.4675846586881501	0.4247610259237082	0.6857289760962191	0.7317498713373926	0.9861678672899508		0.6126112302089647	0.9619	0	0.063722014	0.5347494	Train
ENSG00000005884	50078885	0.20907721	0.0025248879272339	0.2112643160809898	0.0153173199492521	0.0059472589969239	0.731935970954265			0.1144666666666666	0	0.08465061	0.4319059	Train
ENSG00000005884	50079112	0.26786375	0.5038401467683054	0.5435561278633029	0.6292874977073815	0.7385155689310648	0.9817511739979782		0.3659864622608925	0.8396666666666667	0	0.20776305	0.35138157	Train
ENSG00000005884	50079227	0.056169927	0.3906828521675939	0.3505042601739654	0.3101863799469202	0.3442323768296714	0.914975449279171			0.2611333333333333	0	0.05738498	0.14178601	Train
ENSG00000005884	50079436	0.13141295	0.3526458887885481	0.1652524338010448	0.0266337103670846	0.2462475470966734	0.9428340060508028			0.6845333333333333	0	0.04302187	0.09292159	Train
ENSG00000005884	50079445	0.23034711	0.4168683059358172	0.3588433955989711	0.5362204146672249	0.5719620382480952	0.9774781331739348		0.5498898228261214	0.6833499999999999	0	0.323294	0.48358393	Train
ENSG00000005884	50079549	0.56167424	0.6420878839367995	0.5613860373887782	0.5210802964100378	0.5561321311939108	0.9586602946628218		0.213387447699797	0.5108	0	0.05523614	0.58998	Train
ENSG00000005884	50080262	0.057185136	0.3959282957289334	0.4642205456663071	0.1771006055835855	0.1724994612439101	0.9070704662369072			0.9206333333333332	0	0.034135424	0.15272962	Train
ENSG00000005884	50080337	0.22582765	0.4973512148931522	0.4806904262900032	0.2713962087953684	0.278738177334089	0.9306749058962952			0.0787	0	0.0099455	0.43397516	Train
ENSG00000005884	50080359	0.3308084	0.2397212605176371	0.2640555508870966	0.0531283502284674	0.0285004394725759	0.8551222605905824	0.8		0.46035	0	0.15936151	0.49276534	Train
ENSG00000005884	50081320	0.36106795	0.4112493560332657	0.4615143707439297	0.5896369564190246	0.5892647746260574	0.9709190132988118		0.3909968264725776	0.51705	0	0.60204	0.5324715	Train
ENSG00000005884	50081326	0.16843718	0.5852636400213038	0.4206018264013534	0.561262020773468	0.6596483266470805	0.9780668799195256			0.7478333333333333	0	0.122870445	0.097614944	Train
ENSG00000005884	50081367	0.16756526	0.4818896814387448	0.3387864455523602	0.0110825733840555	0.0018505150698416	0.689044742118831			0.0664333333333333	0	0.28226587	0.19730996	Train
ENSG00000005884	50081395	0.053180564	0.0315861525990849	0.4274697696171322	0.0284196699841592	0.0035482050740289	0.7128312381925757			0.125	0	0.08728655	0.37884066	Train
ENSG00000005884	50081400	0.049135424	0.2431539119007426	0.2217158016095969	0.2246125097888567	0.2965913281381569	0.9488351878263624			0.3961	0	0.0165972	0.1349735	Train
ENSG00000005884	50087754	0.08455117	0.3808889673333216	0.4269153424899188	0.7028841849960651	0.6728443661392952	0.9813638565401672		0.4134533633247733	0.58335	0	0.011912942	0.513868	Train
ENSG00000005884	50087760	0.27352908	0.3220478125158328	0.2346824668981456	0.2820770544065155	0.3700057847633451	0.9554926823186844			0.4342	0	0.28439352	0.22937469	Train
ENSG00000005884	50088309	0.049383294	0.4895306543345007	0.3961360211885985	0.6035447088496718	0.5132523076365881	0.9717626850977072			0.8111	0	0.0063800933	0.2034388	Train
ENSG00000005884	50088321	0.1674808	0.3569241608312225	0.250202097964825	0.2166926757523062	0.1871558581036827	0.9307674380616912			0.2619	0	0.1284093	0.0783121	Train
ENSG00000005884	50089114	0.32448795	0.3855814232578947	0.337800115712855	0.2693878890649578	0.4212404483416139	0.9585162083772432			0.2828333333333333	0	0.14747976	0.41453943	Train
ENSG00000005884	50089128	0.2440176	0.0563414231515232	0.2438824616723277	0.1998550170283856	0.180970595130835	0.9333387586469676		0.4556366311931162	0.0416666666666666	0	0.27395678	0.27714905	Train
ENSG00000005884	50089233	0.3930297	0.2005164723820262	0.302659629999355	0.1231625145306405	0.1054227150981284	0.900981151540273			0.1555666666666666	0	0.314184	0.2675439	Train
ENSG00000005884	50089245	0.7444747	0.5594405397873103	0.376852642534875	0.5868165722846189	0.6415328926986864	0.9825760753830944		0.6368970614598779	0.8429333333333333	0	0.6048877	0.54702187	Train
ENSG00000005884	50089252	0.31677753	0.5493307923410402	0.5161850489848315	0.7087568045300001	0.7655380062385139	0.9837237936765888		0.6286510323706866	0.8233666666666667	0	0.26765278	0.46891156	Train
ENSG00000005884	50089338	0.3367537	0.5835074410787501	0.4409517386204575	0.5170678751112004	0.547236776344593	0.9647614384989062			0.9444333333333332	0	0.3686654	0.4157051	Train
ENSG00000005884	50089460	0.99954283	0.8239643056442049	0.9024392961321112	0.9257361278519468	0.9734188880303996	0.988922153553342	0.8372844827586207	0.6417212164164746	0.7684000000000001	1	0.9866497	0.99163246	Train
ENSG00000005884	50089525	0.9937295	0.960321448393228	0.9946161185690978	0.9750180519505608	0.9850074880389336	0.9808230749010064	0.9007314524555904	0.6382009224100348	0.9005333333333333	1	0.98953724	0.9797948	Train
ENSG00000005884	50089589	0.030417586	0.1873756205399525	0.4850950508571983	0.1382318736674954	0.0938582012827407	0.8511449023730107			0.2466666666666666	0	0.08176716	0.22463939	Train
ENSG00000005884	50089645	0.54766446	0.5772954698049201	0.8532913479351557	0.4971613904982641	0.6782073651778445	0.9317246267412962			0.7252666666666666	0	0.5184548	0.57153815	Train
ENSG00000005884	50089696	0.88434476	0.7889067896825951	0.8575467186795543	0.8804067430798218	0.8908542114976795	0.9770946160856724			0.5818333333333333	1	0.9754759	0.9058672	Train
ENSG00000005884	50089710	0.28919497	0.7003789135880196	0.9660548233886868	0.5160575864513405	0.5290904811587693	0.8852429401582788	0.6451612903225806		0.1972666666666666	1	0.33881623	0.36651072	Train
ENSG00000005884	50089717	0.23393054	0.5632196939481251	0.5836718767359265	0.5827057696071355	0.4875586032461167	0.9604052200373516			0.7290333333333333	0	0.19985557	0.36072087	Train
ENSG00000005884	50089760	0.35948008	0.5440980242269128	0.7318436716622769	0.2438394507686978	0.3046896684992804	0.8906789056772483			0.4676333333333333	1	0.17980048	0.26890376	Train
ENSG00000005884	50089819	0.96699584	0.5471250446086349	0.5462712119508374	0.8044912272647841	0.8517956444421348	0.98879357806761		0.6116267974671973	0.5666	1	0.92871255	0.77648294	Train
ENSG00000005884	50089834	0.246121	0.1466747841104156	0.284396259346909	0.2431970325403861	0.2278752180340807	0.9380356947995204			0.5222333333333333	1	0.028712487	0.118596554	Train
ENSG00000005884	50089850	0.6535686	0.3911025038104339	0.5751188729587552	0.1912721173784985	0.0482064532297097	0.8786889140351594			0.1871	1	0.06830156	0.5353751	Train
ENSG00000005884	50089863	0.9698883	0.8898493018666285	0.7089287845656357	0.8698086964405144	0.920740949299315	0.9846001976955736	0.6363636363636364	0.4104677959368213	0.7398000000000001	1	0.95685977	0.95364726	Train
ENSG00000005884	50089918	0.9969848	0.6916794225638822	0.7089863736626927	0.5484591416055019	0.6111587329856024	0.9700515331525636	0.9003267973856208	0.7233288367478474	0.9633	1	0.9013092	0.932926	Train
ENSG00000005884	50089923	0.89173764	0.2870990469518839	0.5234341902653051	0.4052052252987388	0.1635198978764983	0.9114954403437098			0.2557333333333333	1	0.45916796	0.81685096	Train
ENSG00000005884	50089949	0.2659716	0.1473705679405063	0.3495255545403095	0.0528695206247937	0.0101163611796325	0.8032086811239618			0.0953	1	0.026022684	0.33341777	Train
ENSG00000005884	50089955	0.8474909	0.508148798631202	0.5237730012553362	0.6146864651413563	0.6086177772590371	0.9717318710941676			0.7414	1	0.82754315	0.7895527	Train
ENSG00000005884	50090026	0.9453956	0.8278869974538662	0.802169347736038	0.8481509152289594	0.8290178796070492	0.9877819845623232		0.5739042922738564	0.5508666666666667	1	0.55727726	0.880833	Train
ENSG00000005884	50090037	0.9956298	0.914363061543452	0.8264381290461902	0.8840029124767802	0.8465078803476015	0.9854139409871238		0.5779076346186159	0.9394	1	0.88842183	0.9931308	Train
ENSG00000005884	50090041	0.8280641	0.6034110514489265	0.466715513022232	0.4773715321403784	0.498064851701064	0.9673652037269048			0.832	1	0.5342883	0.50620824	Train
ENSG00000005884	50090118	0.39574486	0.7493748460676715	0.853154200392083	0.8600223415313454	0.8861203008252693	0.9795291622915032			0.957	1	0.6045002	0.33591866	Train
ENSG00000005884	50090128	0.5251809	0.4024640830933474	0.5082760214173502	0.548325559422993	0.6110236695006739	0.9673148566127556			0.475	1	0.37600464	0.3640528	Train
ENSG00000005884	50090194	0.07342337	0.4098891098755521	0.2144715121764288	0.0691781349928089	0.3224311596001225	0.938464243300083			0.6452	0	0.0064466475	0.09915577	Train
ENSG00000005884	50090205	0.07068074	0.456335677642774	0.4086622893585054	0.4146815490749505	0.5363475220080733	0.9611924035474768			0.5734666666666667	0	0.044625916	0.17147996	Train
ENSG00000005884	50090334	0.016007215	0.687521254062161	0.8998209367368544	0.0985140323167352	0.5440112869040966	0.8762180099532921			0.8120333333333334	0	0.0278747445	0.14681774	Train
ENSG00000005884	50090344	0.031115044	0.440721421885599	0.2109356385546588	0.1391263254516611	0.3418828784675908	0.948482221213176			0.8824666666666667	0	0.004752934	0.0900026	Train
ENSG00000005884	50090465	0.3551833	0.3164769927863118	0.3153811608235174	0.1465880636421685	0.2368316891071658	0.9285784526405094			0.3535666666666666	0	0.4842043	0.49448687	Train
ENSG00000006007	19502058	0.5086677	0.1164992182899211	0.3541349028800872	0.0266426265052846	0.021472096112277	0.8066978484249514			0.0741	0	0.032899607	0.65897924	Train
ENSG00000006007	19502080	0.5632514	0.0054886785972298	0.8188619215339422	0.0168074164350195	0.0103826795672421	0.6993393071252713			0.1176	0	0.23306572	0.7924493	Train
ENSG00000006007	19502099	0.32460195	0.4758539759746323	0.8648247075157904	0.0960718035690402	0.0385142951807072	0.838214069791402			0.1786	0	0.2560255	0.27355647	Train
ENSG00000006007	19502106	0.008910477	0.3302146378688398	0.245758257500762	0.0764163240708184	0.3060056559744795	0.9407798195520616			0.5385	0	0.02544408	0.055445053	Train
ENSG00000006007	19502225	0.011384857	0.7306102996354319	0.9835926706144248	0.7416242767366009	0.7929155617458239	0.9140118946925316			0.6538	0	0.040914953	0.1228891	Train
ENSG00000006007	19502243	0.6366216	0.0282450477073239	0.2939861792830189	0.0120354067953909	0.0029238525609226	0.7527269989584456			0.6	0	0.012997079	0.5515091	Train
ENSG00000006007	19502313	0.0101898555	0.7926204608018347	0.7794307262008542	0.7890080033714431	0.7311488618044403	0.9568473374840106			0.1379	0	0.024655128	0.107124425	Train
ENSG00000006007	19502330	0.16194579	0.0056767731260488	0.0939911588248586	9.2687841316296e-07	1.2339060766324125e-07	0.6078208696304127			0.0312	0	0.15778416	0.2459039	Train
ENSG00000006007	19502355	0.20682368	0.1893783968649363	0.6539980869654632	0.1018796321426069	0.0119144106126962	0.7995643059624635			0.0645	0	0.12537415	0.4389061	Train
ENSG00000006007	19502364	0.135044	0.0046935222962518	0.5382577981501829	0.0026792852077315	1.241308346944771e-06	0.6351132578583446			0.6667	0	0.0719872	0.42362872	Train
ENSG00000006007	19502370	0.2945199	0.4510947811632559	0.6279949285984961	0.1649755114777672	0.0575513158999401	0.8765036721989483			0.4516	0	0.45479637	0.47476283	Train
ENSG00000006007	19502409	0.44915158	0.3332547517672235	0.2341728199138839	0.1758273382097855	0.151180289834122	0.929948154761624			0.2593	0	0.07274145	0.4191742	Train
ENSG00000006007	19502414	0.06833278	0.0374897274600321	0.1452883916293306	2.057717821380513e-06	2.9675623574409887e-08	0.5701200871886778			0.35	0	0.05567807	0.13051762	Train
ENSG00000006007	19502700	0.13788241	0.155584740073509	0.8633905729158892	0.2675252887851892	0.3929215147826461	0.88566014706579	0.696969696969697		0.2941	0	0.20608072	0.4790175	Train
ENSG00000006007	19502705	0.035857	0.021415597129041	0.6710924096521337	0.0141065185700996	0.0075474128616339	0.735510158329249			0.3478	0	0.14419863	0.12541482	Train
ENSG00000006007	19502750	0.24359925	0.0034606326991397	0.30972814098014	0.0294942160446776	0.0260227030509842	0.8159355788708971			0.0	0	0.034540165	0.19892402	Train
ENSG00000006007	19502760	0.61553717	0.1552688241901755	0.2456774644941675	0.0119403606942614	0.0061800369996459	0.7910314378591106			0.2308	0	0.09515623	0.64121306	Train
ENSG00000006007	19503037	0.04242728	0.476172096161784	0.2923363406105275	0.3914318132086705	0.4133269166756051	0.8864280441133434			0.56665	0	0.09724988	0.29385254	Train
ENSG00000006007	19503044	0.018379832	0.509919067987135	0.3762416656119118	0.6348418040781514	0.6475995707311577	0.9821458265324948			0.9516	0	0.15725867	0.23977046	Train
ENSG00000006007	19503057	0.007067549	0.3902256354010114	0.3596576988910221	0.3004855338647088	0.1701663667360996	0.8295091683497948			0.0	0	0.030368496	0.112509266	Train
ENSG00000006007	19503099	0.15766175	0.0405009325255108	0.3216690779187117	0.0388500937702301	0.0249139378348479	0.6178657229679736			0.1515	0	0.12638663	0.22507055	Train
ENSG00000006007	19503109	0.08996673	0.4064408826177168	0.3836638264362266	0.3648110921896763	0.3620763942804735	0.9503668506348076			0.6857	0	0.36205158	0.35842842	Train
ENSG00000006007	19503120	0.17617586	0.0657954459290305	0.20676358973724	0.0474574917246529	0.0239342270344568	0.8386950910060655			0.0122	0	0.5243696	0.58942974	Train
ENSG00000006007	19503132	0.629625	0.3563294226166638	0.3666861759186106	0.4162955447080033	0.4028128090805939	0.8917977524650995		0.3269354968180827	0.7742	0	0.25307268	0.49098247	Train
ENSG00000006007	19503195	0.21984415	0.5566676450336392	0.2924982594293736	0.4114074034039415	0.4743817280087361	0.9685863459469648			0.28335	0	0.33687335	0.18170927	Train
ENSG00000006007	19503315	0.21850267	0.0533501781770648	0.1248537404653616	0.0017664406066412	0.0049765257811683	0.7473054805251178			0.9118	0	0.049538948	0.10738848	Train
ENSG00000006007	19503326	0.10946359	0.2397988039756778	0.3271208574244279	0.0097250295699181	0.0039622083620016	0.6566808783526716			0.32	0	0.0185732	0.20167413	Train
ENSG00000006007	19503368	0.6405081	0.4962539204349595	0.4753489697616977	0.6063374455161374	0.6356242436234238	0.9702854503386692			0.10295	0	0.5324105	0.706151	Train
ENSG00000006007	19503438	0.5793749	0.0295198085240124	0.1832561658555947	0.012658141142243	0.0112306396954883	0.7213824030242075	0.6304347826086957		0.0	0	0.25285277	0.5299637	Train
ENSG00000006007	19503469	0.4929944	0.4723428709692503	0.4584561163972334	0.6215881922551132	0.5681184456736251	0.9705055489544776		0.259954769437399	0.2143	0	0.8223691	0.60606563	Train
ENSG00000006007	19503482	0.2478486	0.0781585884426151	0.1455710632755888	0.0215820754709032	0.0140930608656105	0.7440738954888815			0.08825	0	0.21493919	0.2199243	Train
ENSG00000006007	19503489	0.33029333	0.161550782284998	0.3301795295439901	0.1027842978614137	0.0725138036106402	0.6965947116251985		0.2562304151405224	0.0857	0	0.116093576	0.43262702	Train
ENSG00000006007	19503504	0.110199094	0.2927549371205181	0.289744221850917	0.136943422183486	0.1245430568030686	0.8632458184904768			0.37035	0	0.08214734	0.25483832	Train
ENSG00000006007	19503568	0.98514366	0.674742879146171	0.645060201720709	0.7782658573085088	0.8007592558098473	0.977007060021196	0.8636363636363636	0.6633965182444804	0.9861	0	0.9985302	0.97846824	Train
ENSG00000006007	19504991	0.0452935	0.0508510229642293	0.1455275407436809	0.0152297389683479	0.0092257913309181	0.7584016653761702	0.7441860465116279		0.0574666666666666	0	0.012137735	0.24076612	Train
ENSG00000006007	19505015	0.036227204	0.0344872367611818	0.1791281549689397	0.0305327204864188	0.0190317650028558	0.8422728938487068	0.6046511627906976		0.0104	0	0.0496125	0.095967315	Train
ENSG00000006007	19505048	0.09498082	0.1364354455136454	0.2582280817749641	0.2791381813700819	0.2847186569587849	0.927582738062712			0.0777666666666666	0	0.0033838272	0.10394249	Train
ENSG00000006007	19505056	0.13357499	0.3351567053094541	0.4766306589228595	0.4568463881532949	0.3348789290752383	0.9338346635339504			0.0463	0	0.13930258	0.3388086	Train
ENSG00000006007	19505065	0.00177145	0.0929430991844286	0.1781480547013902	0.0656324190625334	0.0518645416140333	0.7678572287762867			0.0381	0	0.044220448	0.111084	Train
ENSG00000006007	19505083	0.15462601	0.0118513363144622	0.2288888654534534	0.0651702718189051	0.0493440203290981	0.8768767852644053			0.8276	0	0.019662416	0.11751975	Train
ENSG00000006007	19505087	0.043174922	0.2165730806277	0.2676818750480843	0.190405311327375	0.1657532176413994	0.929521556378754			0.5	0	0.01769526	0.14368674	Train
ENSG00000006007	19510879	0.13749228	0.6919806154279886	0.4015576459652039	0.5106886261378015	0.5932831929878917	0.9684899487511104			0.0860333333333333	0	0.15997109	0.20649596	Train
ENSG00000006007	19510885	0.011214388	0.0083679513958439	0.1726848068153426	0.0073371720781874	0.0020116244296771	0.660318127215742			0.39585	0	0.18346551	0.08478776	Train
ENSG00000006007	19517019	0.27703223	0.3330734704756031	0.435432129786955	0.2743643951593042	0.2959694194726784	0.9279815907514566		0.2018996113020323	0.15	0	0.0005073786	0.20367889	Train
ENSG00000006007	19517026	0.0021248222	0.4460526934541953	0.5321375370546467	0.3797580776915147	0.3938034429758563	0.8809873385280054			0.3646	0	0.05082798	0.043018185	Train
ENSG00000006007	19517055	0.21513276	0.0242777962390993	0.4198322699688629	0.3333319624577536	1.0922213187207009e-07	0.5369074352142161			0.1762	0	0.017527675	0.37516683	Train
ENSG00000006007	19517063	0.144837	0.4943476303150593	0.4696584155784123	0.3804373304028627	0.381247282523641	0.9516767459438474			0.3148	0	0.15012357	0.3780694	Train
ENSG00000006007	19517084	0.6572997	0.2969259636598068	0.4006152441735579	0.4068269069540618	0.388046700237493	0.9231501570118846		0.3032121324594305	0.9310333333333332	0	0.08247544	0.3972474	Train
ENSG00000006007	19517110	0.03409461	0.6680356645272707	0.560470774599598	0.5339121588217075	0.49597590577091	0.9367992502898992			0.03125	0	0.03958402	0.21916322	Train
ENSG00000006007	19517155	0.1439186	0.5036833158448623	0.5224059715068077	0.6470994886391046	0.6689274131503029	0.9734434641856904		0.3104656656024041	0.6	0	0.20313299	0.4609728	Train
ENSG00000006007	19521777	0.46753377	0.2127443356133146	0.6841054805761256	0.7829667411447455	0.7736694382754115	0.978882562669224		0.3941043632548002	0.3793	0	0.23906307	0.23141332	Train
ENSG00000006007	19521948	0.019066405	0.5177444028191641	0.48100889328928	0.7348841785921241	0.7907248206946524	0.9884693764965814		0.474104559701914	0.5455	0	0.00030572416	0.37356177	Train
ENSG00000006007	19521994	0.462433	0.749235567532811	0.5295388144085352	0.2921921550186918	0.5598150454243768	0.9697475353791626	0.6410256410256411	0.292909986423006	0.84	0	0.002538717	0.53445137	Train
ENSG00000006042	32941246	0.32617828	0.1087747175100321	0.3659076487284689	0.0412707531207629	0.0356174272633217	0.8377881272801584			0.16665	0	0.08102979	0.4237032	Train
ENSG00000006042	32941254	0.96351516	0.9684246905762548	0.9962316083943388	0.974244037832491	0.9870915522153064	0.9709038694683672		0.6236916146720867	1.0	0	0.9983549	0.9825305	Train
ENSG00000006042	32941417	0.105182275	0.0625573002478565	0.1355814960460286	0.014148755950484	0.0174705707784373	0.840978244707008			0.07145	0	0.24298802	0.23733298	Train
ENSG00000006042	32941446	0.29356474	0.4902030434599447	0.6547562035898937	0.3354542896444653	0.314064429920138	0.9229355467569006		0.3011962377244885	0.2	0	0.48005676	0.44171977	Train
ENSG00000006042	32941554	0.6677582	0.2780862340718203	0.9688503091459894	0.4618654545403596	0.7738837193148456	0.8917915759841321			0.04545	0	0.20814805	0.51913214	Train
ENSG00000006118	60936302	0.22944584	0.2768378271839155	0.3034759236411528	0.4296762851142333	0.4482359724482838	0.9686122647904148			0.8947333333333334	0	0.12741408	0.15894166	Val
ENSG00000006118	60936472	0.46220374	0.5727910179969863	0.5486856853423278	0.401269972792408	0.466090300734043	0.9094699338198894			0.4333333333333333	0	0.25091514	0.23345557	Val
ENSG00000006118	60936492	0.09131668	0.1529920791534787	0.2052982083874387	0.305064122807365	0.5699575366389661	0.9737636253746788			0.5	0	0.012558055	0.12294612	Val
ENSG00000006118	60936537	0.05781623	0.233875742766609	0.3089839839727676	0.2331638448264309	0.2011767264069092	0.9354418969435122			0.1944333333333333	0	0.049139787	0.060818385	Val
ENSG00000006118	60936547	0.8657686	0.3441436560683242	0.4240487107151353	0.3970993416413497	0.2460669565596295	0.9388493714182644			0.4166666666666667	0	0.11844604	0.7529921	Val
ENSG00000006118	60936564	0.5382554	0.3497722953582152	0.3863499845244693	0.5661964629146952	0.5013441893959381	0.9666523564744928		0.3374045544740514	0.7238000000000001	0	0.25706926	0.24475348	Val
ENSG00000006118	60936734	0.7541076	0.6603813626908777	0.7177500309362741	0.9272228380195862	0.8878378660078367	0.9834827540454064			0.6052666666666667	0	0.8612108	0.8507986	Val
ENSG00000006118	60936822	0.6555113	0.5665152899440782	0.5769023164000251	0.7354257375904312	0.7434815187525142	0.9843919456029252		0.3869800198182503	0.5416666666666666	0	0.55048764	0.78127795	Val
ENSG00000006118	60936843	0.7080901	0.5598381800578927	0.5967552447284363	0.7404603761251141	0.8122465871090967	0.9905232913810684		0.2585266134893793	0.6944333333333333	1	0.46681184	0.6713623	Val
ENSG00000006118	60936858	0.86933345	0.6101732868431377	0.5875567865128994	0.8323621726398146	0.9009604405255314	0.989238129345445		0.5447791772899502	0.5438666666666666	1	0.6473677	0.5909573	Val
ENSG00000006118	60936907	0.15221195	0.2362936495808267	0.2014898811381715	0.0815620616099185	0.3742083979155212	0.9509297212162392			0.3222333333333333	0	0.19212411	0.12733264	Val
ENSG00000006118	60937037	0.9946545	0.4882082882767151	0.4356641262399883	0.6385613413241238	0.7902691487952678	0.9887872678222231	1.0	0.6505879094029785	1.0	1	0.9997476	0.9744713	Val
ENSG00000006118	60937077	0.9996597	0.6510987403675205	0.6595802677822282	0.8760331460395465	0.90407201281324	0.9937811464360108	0.896551724137931	0.6539559890863423	0.95455	1	0.98622763	0.9982647	Val
ENSG00000006118	60937119	0.034398984	0.2533045160857847	0.4276308766631135	0.1412222383116969	0.0593225827451151	0.8770291548269488			0.3619	0	0.018632185	0.11181029	Val
ENSG00000006118	60937133	0.00853858	0.3013874882998492	0.295388014094892	0.3316458821473173	0.3483274657796129	0.9514134275083828			0.65125	0	0.0035225272	0.22904806	Val
ENSG00000006118	60937142	0.0060573937	0.8808970812860938	0.907881613039906	0.5698464629540888	0.6191141676880033	0.9462893600295352			0.375	0	0.01568327	0.08091649	Val
ENSG00000006125	35710283	0.61755073	0.0761465067561821	0.3030975302530182	0.057098348958488	0.0069799125749837	0.7609198556823897			0.2073999999999999	0	0.056743465	0.7527132	Train
ENSG00000006125	35717195	0.15482932	0.1633624326175392	0.2490179356671907	0.1333713096434538	0.1417658692038255	0.6644337037102502			0.23784	0	0.06442044	0.2088563	Train
ENSG00000006125	35717219	0.017866766	0.0052338552081438	0.1350711922288332	0.004321968808385	0.0010900799931897	0.561019789487802			0.21112	0	0.18233037	0.1714919	Train
ENSG00000006125	35717264	0.062020503	0.3863268035650586	0.3905529525768466	0.6718787290001361	0.7114562567569618	0.9842111404634056		0.4113563094907917	0.309525	0	0.056684412	0.49310547	Train
ENSG00000006125	35717316	0.36799335	0.3176580930234237	0.6795601421578861	0.6250903431301792	0.0292844648213439	0.8516019973732554			0.1785666666666666	0	0.38419577	0.47814664	Train
ENSG00000006125	35717336	0.07753019	0.0011821671484991	0.2001610197022918	0.0658252032135053	0.0558869731892147	0.7409941851564515			0.33652	0	0.06718997	0.1523904	Train
ENSG00000006125	35723695	0.13717678	0.2819950168732164	0.3922838632930235	0.3506802683834175	0.2958586148657409	0.939483571709733	0.6119402985074627		0.42425	0	0.108805776	0.23735555	Train
ENSG00000006125	35723699	0.008189404	0.6815892617877155	0.8720053419883922	0.9434763521617529	0.8674716715270979	0.9695854777937232			0.27525	0	0.027095616	0.109767005	Train
ENSG00000006125	35723704	0.8005651	0.6073838604993621	0.5623933141385535	0.4556375088651531	0.4662152348908809	0.946815418806806	0.4328358208955223	0.628058489411127	0.7638833333333334	1	0.9266225	0.8314458	Train
ENSG00000006125	35723751	0.87216413	0.1558190521554974	0.4145826709364767	0.3611604554876635	0.0722323476349965	0.8076611211056209			0.23076	0	0.7682554	0.81304914	Train
ENSG00000006125	35723758	0.4113366	0.6518076248692487	0.9331649553536144	0.8000542080348632	0.3270741417609726	0.9541595012388214			0.17195	0	0.033862423	0.40726167	Train
ENSG00000006125	35723792	0.3868034	0.7812554877101054	0.7858342079841462	0.5473739468820339	0.816808474513212	0.8615009561165401			0.4529	0	0.08350941	0.60552025	Train
ENSG00000006125	35723821	0.012606597	0.219105526543599	0.7205003512155601	0.6923841326744695	0.2314403817916597	0.91653738450804			0.6134833333333333	0	0.13101104	0.20634767	Train
ENSG00000006125	35723830	0.007996487	0.336714659245651	0.2207994331550845	0.1186218660994407	0.1046107949252696	0.8904058512558906			0.47058	0	0.016170716	0.07890568	Train
ENSG00000006125	35723840	0.006338048	0.6054970407632981	0.716616647330262	0.7938987575891341	0.7524146434080579	0.9565302972520848			0.7386	0	0.019751966	0.1396581	Train
ENSG00000006125	35723882	0.21450028	0.102319192198107	0.1841762403107084	0.054474323235992	0.030470318423405	0.8042764371610984			0.2231833333333333	0	0.011155796	0.42561227	Train
ENSG00000006125	35723891	0.022756815	0.2253417811381896	0.4518105706953934	0.0967394046052914	0.0474075376893061	0.7446099021055239			0.1503666666666666	0	0.034011267	0.10820571	Train
ENSG00000006125	35724053	0.24530053	0.3186242167596247	0.3139715882302217	0.2707967460702674	0.2610460579774785	0.9418030805616464			0.65238	0	0.30572897	0.16797596	Train
ENSG00000006125	35724083	0.58243746	0.3700533586907567	0.5533305679360497	0.4191707163590756	0.3285925378732144	0.925414155572678			0.32845	0	0.049190067	0.42516232	Train
ENSG00000006125	35724089	0.011065829	0.0401349501155538	0.2171530356638533	0.0029675119400422	6.819269407431114e-06	0.6775946826561058			0.0857	0	0.001697588	0.10676402	Train
ENSG00000006125	35724169	0.15484461	0.3126979338686876	0.6295443796106635	0.0241204510985908	0.0155735775880946	0.7560177308202042			0.4483	0	0.18731107	0.594261	Train
ENSG00000006125	35724179	0.058260716	0.7805620627868491	0.8009187895147137	0.8625320597150177	0.7844820151619408	0.9706366808201676			0.1143	0	0.07107043	0.09037197	Train
ENSG00000006125	35724306	0.034541965	0.0099949955278216	0.2229729484893522	0.0108729415620099	0.0090514505909323	0.7702230949481217			0.2857	0	0.11389299	0.22953358	Train
ENSG00000006125	35724420	0.55421895	0.8866843397583811	0.9991440079377512	0.9979117773884328	0.9872319262813868	0.9711310510812656	0.5238095238095238		0.9804	0	0.7142951	0.72625387	Train
ENSG00000006125	35724448	0.10921701	0.6566105628864608	0.8692981005787108	0.5369447671289912	0.4533800354270406	0.9034350741642816			0.875	0	0.087708235	0.19274746	Train
ENSG00000006125	35724484	0.3628922	1.0374851188325502e-06	0.2421224351487157	0.0040031857889598	1.8597236918221448e-06	0.682472214652124			0.0536	0	0.48402715	0.60818565	Train
ENSG00000006125	35724488	0.0067614675	0.1789206128603404	0.0936579254958675	3.886206407381976e-08	1.711900007933326e-09	0.4651060639328196			0.2439	0	0.037660755	0.094942585	Train
ENSG00000006125	35724532	0.03236369	0.3703578084786033	0.5091511273356584	0.1645982397846606	0.0592104632475248	0.881163947317537			0.2143	0	0.08621581	0.38524362	Train
ENSG00000006125	35724538	0.13054998	0.1782702126948483	0.2456476186918207	0.0338488532752718	0.0184062880821837	0.8164265094053597			0.0385	0	0.14118849	0.32308608	Train
ENSG00000006125	35724618	0.15975559	0.1122429595102126	0.182229538564315	0.0445534729678156	0.0451979748753627	0.876139732960284	0.3134328358208955		0.3256	0	0.010428106	0.13306	Train
ENSG00000006125	35724629	0.053854894	0.3683368064476703	0.9244582349670142	0.8452426010063617	0.3229418421973347	0.9209695271911804			0.1304	0	0.07454684	0.18495862	Train
ENSG00000006125	35724638	0.05718752	0.3209215025075818	0.4000585855708307	0.095670444155177	0.1453466027778471	0.9032344738659914			0.3846	0	0.010994184	0.114508644	Train
ENSG00000006125	35724721	0.07028898	0.6138946126570205	0.7584726207069973	0.7247175253289836	0.7934123432497369	0.9697547376511416	0.6666666666666666		0.3036	0	0.022054648	0.07832452	Train
ENSG00000006125	35724764	0.84100056	0.6848381099572071	0.8351297786542471	0.837411750713302	0.823298163015178	0.966634670802866		0.3575928124647576	0.8182	0	0.39497864	0.6546232	Train
ENSG00000006125	35725135	0.21870442	0.2235399370223054	0.3263150886730537	0.1451048847663622	0.1928015926156516	0.9192927493944544		0.3229214487259298	0.8182	0	0.01021074	0.50734514	Train
ENSG00000006125	35725296	0.21506114	0.5557277631393399	0.4118350471837326	0.2771424590194725	0.2856634042298242	0.951410113994174			0.26	0	0.20308585	0.4076186	Train
ENSG00000006125	35725302	0.6975814	0.5	0.568971638523154	0.437860326668912	0.4415483934333188	0.9481588814291364	0.2666666666666666	0.3120190816376693	0.6122	0	0.82595634	0.8055875	Train
ENSG00000006125	35725366	0.91850835	0.7819179835914074	0.8719954995182015	0.8143207499202	0.8434071466085099	0.9701518543196272	0.5733333333333334	0.3296550755246858	0.9	1	0.86649865	0.79824066	Train
ENSG00000006125	35725372	0.3024331	0.1182745978552951	0.3315923923072693	0.4431799612932411	0.483981173256137	0.9642854925500072			0.1731	0	0.115198776	0.17842354	Train
ENSG00000006125	35725377	0.046295665	0.2131324903456743	0.4314475522555305	0.1573123973036827	0.1360942021485892	0.8960956608920791			0.0141	0	0.015173972	0.31669894	Train
ENSG00000006125	35725386	0.74194634	0.4527622301407965	0.4382837848804641	0.4016282130980511	0.452803690292166	0.9642612374584386	0.3947368421052631	0.6100339643314753	0.7255	0	0.31988317	0.5544678	Train
ENSG00000006125	35725409	0.018568933	0.0582826828238851	0.20717636663317	0.0426894219766014	0.0253016786505724	0.8438837438656434			0.2273	0	0.036607813	0.08129437	Train
ENSG00000006125	35725420	0.0753966	0.9909394586491072	0.9712343923002834	0.3517052935630523	0.3613713332331996	0.9406048817268784			0.1562	0	0.04232173	0.12817605	Train
ENSG00000006125	35725453	0.042990424	0.2307826038544739	0.263868523264639	0.0074015699277445	0.0124324698234096	0.8250983257723615			0.16	0	0.0217	0.08087478	Train
ENSG00000006125	35725513	0.0129300235	0.1229911144840935	0.5351688131560244	0.0483663894119983	0.0260229301403118	0.8008892276285421			0.6364	0	0.09054454	0.09015813	Train
ENSG00000006125	35725604	0.03137486	0.0224637745582023	0.1770360740137865	0.0206213609760442	0.0119150483545381	0.8155637444648336			0.2174	0	0.043795396	0.117568746	Train
ENSG00000006125	35725687	0.31561032	0.2390064011771607	0.4565545120772386	0.2616264809043093	0.170419436387474	0.9206339124792212		0.1018353815965474	0.2453	0	0.09892924	0.31584045	Train
ENSG00000006125	35725762	0.10304643	0.0522537848295917	0.5	0.1050307516154868	0.0518246192501278	0.8537056021607956			0.2143	0	0.39227957	0.1980261	Train
ENSG00000006125	35725801	0.38318107	0.4207787803219067	0.3201409228118776	0.5347749613076964	0.5288685956862843	0.9748318942656914			0.8462	0	0.012464309	0.19062836	Train
ENSG00000006125	35725843	0.02315185	0.0206488265061139	0.2664350830633339	0.0285350704361162	0.0204171470496767	0.8239889153489969			0.4634	0	0.26543444	0.10624107	Train
ENSG00000006125	35725880	0.033922922	0.4083040320718821	0.8263502397764261	0.7626573888157868	0.5	0.9406829570687496			0.24	0	0.3037189	0.22282162	Train
ENSG00000006125	35725900	0.102193974	0.0125615108495598	0.2230942941982216	0.0207357416114609	0.0116361339874619	0.8219527643553215			0.3333	0	0.30175108	0.101895295	Train
ENSG00000006125	35725905	0.6622094	0.5913056118617032	0.5444107641144798	0.4555312961368665	0.4808578877384643	0.9532504417132645			0.95	0	0.31900305	0.697982	Train
ENSG00000006125	35725922	0.62376386	0.5409527934792316	0.9696452779485528	0.685652115189743	0.7980783512612567	0.922214257400236			0.2286	1	0.15553598	0.6788185	Train
ENSG00000006125	35726001	0.1327348	0.6256957990124541	0.621732802727203	0.7249739298161918	0.8228674830700251	0.9821449105235665		0.4817693706399571	0.6316	0	0.21585941	0.35792488	Train
ENSG00000006125	35726020	0.04197496	0.5413829700449515	0.5286457582863785	0.1505285582103168	0.160909051621988	0.8979679667369014			0.9375	0	0.17489003	0.22889113	Train
ENSG00000006125	35726172	0.15568976	0.3818112619149141	0.3533498839159384	0.1917294330758435	0.2484659334018298	0.9195490283075342	0.7764705882352941		0.3333	0	0.07007072	0.31230724	Train
ENSG00000006125	35726181	0.69461524	0.1149704632744841	0.250149800045123	0.0883918982946679	0.0247206171461163	0.8477387268615127			0.2414	0	0.1805799	0.6289861	Train
ENSG00000006125	35726259	0.8848767	0.5523543583777057	0.5830301179087499	0.4814466199115783	0.6677376428750526	0.9655709046549984	0.4302325581395348	0.5934068087843278	0.7937	0	0.6370753	0.77833337	Train
ENSG00000006125	35726375	0.078374125	0.0323922216444759	0.2742390539598935	0.1225779284056344	0.0798657708088136	0.9011028648341964			0.1667	0	0.021996211	0.050147425	Train
ENSG00000006125	35726396	0.034846652	0.0990649319765076	0.3488744802754986	0.2594074502271062	0.266457088770298	0.9361142644917222			0.2083	0	0.29264554	0.38581544	Train
ENSG00000006327	3020372	0.020170962	0.4214331841159627	0.3106027836431755	0.5120196936750708	0.5602183212716363	0.9785509825851936			0.325	0	0.006533778	0.07459841	Train
ENSG00000006327	3021254	0.06504909	0.0465015843443141	0.2464266096953282	0.1910996192491542	0.1748821184999479	0.9299300979086704		0.3415037250221129	0.05095	0	0.12893356	0.2999712	Train
ENSG00000006327	3021260	0.0751376	0.3124277831705855	0.3035508349278521	0.4204496786171294	0.4235417399602139	0.9638603992863376		0.2549290256910944	0.5338	0	0.030949509	0.32971436	Train
ENSG00000006327	3021272	0.58343613	0.5149382844019597	0.5766811132265169	0.6128353520400439	0.6379572247624202	0.95694839589763		0.1100065899811006	0.25865	0	0.002277398	0.48776206	Train
ENSG00000006327	3021620	0.26300815	0.2700171154467974	0.3517908859649902	0.1782012930436479	0.2969400538050066	0.9093009588370984			0.4045333333333333	0	0.10349145	0.14560775	Train
ENSG00000006327	3021785	0.13190202	0.4628722732319129	0.4990288537052987	0.6501106253212372	0.6800498825505714	0.9797699444394998			0.7121333333333334	0	0.18145907	0.18236104	Train
ENSG00000006327	3021826	0.12562218	0.4043198650134283	0.3169855084154221	0.5060329044438793	0.5140098549704892	0.9710607695949208			0.5218	0	0.0137008075	0.21294835	Train
ENSG00000006327	3021990	0.35720214	0.1512293886280596	0.2498065085030049	0.1715311835965251	0.1469969063299829	0.8981091293855196	0.4507042253521127		0.632275	0	0.17256068	0.18810362	Train
ENSG00000006327	3022030	0.32150128	0.1357642226995766	0.2955953044985889	0.2368816243297421	0.2074505232457973	0.9284043978112534			0.964475	0	0.05295391	0.32714942	Train
ENSG00000006327	3022063	0.07314507	0.3549822959840037	0.3265656709827202	0.129384510093396	0.1566779499537186	0.8721789626069153			0.1317	0	0.045063876	0.15289265	Train
ENSG00000006327	3022070	0.0821381	0.3540974162443321	0.3961679834534017	0.1865221311296324	0.1453074739047797	0.8978089497408968			0.211625	0	0.08681327	0.19908057	Train
ENSG00000006327	3022076	0.5955386	0.5655048119339001	0.547204714765837	0.2907960336896401	0.205598394472547	0.9129073820342448			0.0726499999999999	1	0.4033864	0.6344217	Train
ENSG00000006327	3022084	0.85288274	0.2695959949848628	0.3754718350726267	0.0459752870276571	0.0282622985431714	0.8454112163110039	0.574468085106383		0.008925	1	0.18917954	0.7570785	Train
ENSG00000006327	3022147	0.35661927	0.194143524370929	0.290782641072523	0.1619841200890709	0.16757172308198	0.9204438299385334			0.048775	0	0.50265557	0.37817183	Train
ENSG00000006327	3022160	0.20074108	0.4526972515556623	0.3221039739928397	0.5014473340793066	0.5315846735166188	0.9739869775397424	0.2695035460992908	0.6782756900992264	0.8466	0	0.21173438	0.38863182	Train
ENSG00000006327	3022165	0.17402478	0.4249907334053505	0.5518596991287693	0.2766893380374681	0.3070530220726247	0.918401978433574			0.15865	0	0.017528128	0.17125046	Train
ENSG00000006327	3022231	0.15664114	0.4100712866687334	0.3311038779376435	0.5231033904032854	0.5314245138702414	0.970978016023014		0.2932079175114184	0.6038749999999999	0	0.051926635	0.29692572	Train
ENSG00000006327	3022242	0.017053772	0.2849713456224287	0.8329930916567199	0.84370973958798	0.9175011021725096	0.9744262252700782			0.9962	0	0.0074136495	0.08721353	Train
ENSG00000006327	3022287	0.1047431	0.6110615076119136	0.3929148285145892	0.646686490784169	0.7715716647277835	0.9861630368852706			0.5781000000000001	0	0.028914701	0.19353163	Train
ENSG00000006451	39686758	0.026383841	0.3572886095896912	0.1082735877070982	0.0347577542608794	0.1436743487744496	0.9280632274424144			0.2857	0	0.0011904597	0.09464146	Train
ENSG00000006451	39690392	0.03609531	0.4741617525340382	0.662465569817833	0.7509265730308391	0.7005703487827335	0.972142372330534		0.1012957722579347	0.1304	0	0.0069895624	0.37714344	Train
ENSG00000006451	39690413	0.1796897	0.4633720542810539	0.6909568704815557	0.612828290772316	0.5867741838759412	0.957000118582584			0.4375	0	0.09513484	0.22955485	Train
ENSG00000006451	39690488	0.49711046	0.5266191868691712	0.3919423246925243	0.6317309461979376	0.6252658842927887	0.9835656588992988		0.3320461156142535	0.5	0	0.12420887	0.37049818	Train
ENSG00000006451	39690584	0.29880783	0.5530667503799153	0.5321912582742622	0.2244021480292213	0.1447220882743803	0.9153434207983916			0.15	0	0.17693326	0.3687974	Train
ENSG00000006451	39696741	0.0025409579	0.0497449203163123	0.5396007896487119	0.0225826674931583	0.0133184342756561	0.8224467426314077			0.06895	0	0.032911755	0.14047252	Train
ENSG00000006451	39696766	0.22890182	0.134580804500796	0.2524726654460346	0.2142077310158321	0.1766542323306126	0.933270428768992			0.91665	0	0.1522148	0.29746658	Train
ENSG00000006451	39696792	0.043031286	0.2118561273118799	0.2329362676499985	0.1472913768638546	0.1296925693304927	0.911933229330742			0.55	0	0.049241506	0.16690233	Train
ENSG00000006451	39696816	0.0128748175	0.2150693495702687	0.4876248175678181	0.3782955208117185	0.0424011080286401	0.8772037592205207			0.01785	0	0.042186033	0.13089897	Train
ENSG00000006451	39696827	0.03427907	0.0166968959502994	0.273060831362604	0.0920705589301899	0.0724419436737996	0.8594898328782299			0.3409	0	0.013968384	0.11312727	Train
ENSG00000006451	39696839	0.092485726	0.2321245659706816	0.6624332855778261	0.5797546625596169	0.5473891533294134	0.925921416481874			0.2976	0	0.24962726	0.23481357	Train
ENSG00000006451	39696855	0.030758953	0.3719829648634821	0.2698836273358497	0.3149203993732569	0.2931455964950991	0.9492767360084924			1.0	0	0.16478893	0.2981444	Train
ENSG00000006451	39706169	0.19000538	0.3397455413163382	0.2888575950965674	0.4657300928378276	0.479348030216336	0.9700569604310656			1.0	0	0.22009583	0.43905872	Train
ENSG00000006451	39707499	0.34557694	0.5603770043058074	0.6119952077774686	0.551240766598415	0.6669123108237369	0.9695346908401072			0.2353	0	0.09099521	0.08730837	Train
ENSG00000006451	39707568	0.1644246	0.8849868298473176	0.7495130295598882	0.8720277511418889	0.8690400570680942	0.9892137982923104		0.2806288511802254	0.9048	0	0.02965206	0.42540026	Train
ENSG00000006451	39707635	0.042309083	0.5083953175607907	0.3938520916414304	0.542710437793417	0.6281181937943839	0.9796072323172812		0.5726462376602562	1.0	0	0.12076616	0.20416717	Train
ENSG00000006451	39707685	0.58858216	0.406856857927232	0.6005462792534904	0.2334729462971417	0.1026068142521771	0.9030051299259804			0.6667	0	0.210084	0.45363736	Train
ENSG00000006451	39707718	0.06352347	0.2404860401209225	0.3414860273007346	0.2392396747819095	0.0876072371987426	0.9093107835863844			0.7647	0	0.30391628	0.39089146	Train
ENSG00000006451	39707757	0.3998372	0.0899537726085355	0.0580391352773678	1.1113344539379338e-05	0.0054027536681223	0.7842785957103922			0.1364	0	0.010884571	0.50634366	Train
ENSG00000006451	39707887	0.027276527	0.7466588149575121	0.8317401490291488	0.956359208162811	0.9095284618759668	0.979468695106282			0.5833	0	0.00820539	0.06663935	Train
ENSG00000006451	39707941	0.0011499643	0.4519618206992227	0.7165155902557964	0.03090672611189	0.0090278623083674	0.7743285210155372			0.0	0	0.01211679	0.030802691	Train
ENSG00000006451	39707954	0.0047002793	0.7901742056349357	0.6868289255268293	0.7738971595507269	0.6215952048762211	0.9444005411951087			0.1429	0	0.23593745	0.087284744	Train
ENSG00000006451	39707961	0.004616344	0.3171343092273567	0.8848032887273429	0.8912468787465174	0.3752167295827975	0.9270044342927104			0.28	0	0.019244004	0.099287726	Train
ENSG00000006451	39707969	0.22366929	0.3018593809014592	0.4389708486245124	0.1761787593024609	0.1304625416002121	0.9007104458478793			0.0952	0	0.18040076	0.3965796	Train
ENSG00000006451	39707982	0.10244288	0.7024412954880085	0.6346352428905708	0.8216613276565746	0.8768868461391558	0.9824488702866712			0.3684	0	0.14097683	0.14603145	Train
ENSG00000006451	39708024	0.09248017	0.5806386669325411	0.4024689482436095	0.6595265628835391	0.6023118287370773	0.9750065947081884			0.9048	0	0.15722315	0.35741383	Train
ENSG00000006453	98293260	0.21370001	0.0146780282792857	0.25761426255574	0.0168194187970017	0.0145895880545384	0.7981557201316303			0.0	0	0.23771171	0.32557017	Val
ENSG00000006453	98293267	0.39844543	0.2612677526964194	0.0959047382817769	0.0043980193008649	0.0485075703941574	0.8537728528099312	0.6041666666666666		0.5714	0	0.22964033	0.20035243	Val
ENSG00000006453	98293313	0.15035908	0.169672770058358	0.3649545529573317	0.250102883460061	0.270454061772003	0.9397375822519644			0.5556	0	0.30860314	0.11638649	Val
ENSG00000006453	98293354	0.022130419	0.2870233779408858	0.2919440597731851	0.0782424683927236	0.0536637452358444	0.8810820635894059			0.76	0	0.10757811	0.19815865	Val
ENSG00000006453	98293411	0.10851276	0.144530993136616	0.3354227883321576	0.0459241625805594	0.027772047226376	0.84533726110484			0.025	0	0.017161584	0.33182484	Val
ENSG00000006453	98293506	0.9226173	0.8299101487147934	0.8537764613693013	0.8698818066769802	0.9143508431151104	0.9868425397048908	0.5714285714285714	0.57929150089851	0.6944	1	0.97060174	0.87843907	Val
ENSG00000006453	98293516	0.4474694	0.603310574577055	0.4532092037897576	0.6680247729566615	0.7340081840246223	0.9813753951103588		0.485011071744914	1.0	1	0.44218978	0.5272442	Val
ENSG00000006453	98293569	0.15123716	0.0589985925817387	0.2623871563575571	0.0199753245532829	0.011447596090752	0.801002429181774			0.3704	0	0.14762476	0.16107847	Val
ENSG00000006453	98293588	0.09339285	0.0843003597557843	0.7801000849527788	0.033935180468133	0.1194773319523303	0.7961602489567451			0.8788	0	0.23509923	0.21769242	Val
ENSG00000006453	98294096	0.363972	0.3114548584375171	0.3164470429870064	0.392159817983639	0.4247783062269479	0.9624098554294724		0.3139641721402736	0.45	0	0.0026021362	0.35864934	Val
ENSG00000006453	98304207	0.05266712	0.4760130439750107	0.5	0.538769833724909	0.6147532424543486	0.9620340079470066			0.125	0	0.024824059	0.08655498	Val
ENSG00000006453	98304344	0.55937994	0.1962000966232712	0.1792586835224244	0.0198083481169405	0.0094889107231135	0.7979108227299273			0.2581	0	0.06974832	0.737925	Val
ENSG00000006453	98306455	0.18685609	0.1588134518425765	0.3022044483941368	0.3012650750406684	0.2859908261707188	0.9410543452355862			0.1538	0	0.082909666	0.10054318	Val
ENSG00000006453	98306467	0.19677311	0.4246103219216572	0.2709301686702136	0.3148168962496618	0.3168557007773527	0.9554475061068656			0.8824	0	0.008387482	0.19556841	Val
ENSG00000006453	98307706	0.31822085	0.1622275661339282	0.8766645627717037	0.1372217576534516	0.1298173785029798	0.84420685200497			0.9737	0	0.05867709	0.38721567	Val
ENSG00000006453	98307783	0.14961809	0.1079930680051578	0.3319887732898257	0.1726233254049343	0.168662775246575	0.9165388679442554			0.3929	0	0.23860021	0.20813379	Val
ENSG00000006453	98307816	0.036447264	0.0609571637902305	0.4754732210485002	0.5678190152566864	0.5412627968637497	0.964531218814234			0.5	0	0.028457928	0.15101078	Val
ENSG00000006453	98307842	0.42001843	0.2228607888079829	0.3304752920151538	0.1682094983195722	0.0306903637976658	0.8661754703581734			0.0968	0	0.1958807	0.62782747	Val
ENSG00000006453	98307847	0.56938225	0.4076606288075893	0.3543741893768412	0.4670711030111208	0.4838188244849105	0.9676960367652334		0.2639106816790748	0.6538	0	0.14186373	0.52915126	Val
ENSG00000006453	98310492	0.014998853	0.599081261010026	0.6439504530933452	0.7511244582782282	0.593607662565482	0.9363104247769723			0.2857	0	0.010772335	0.058167063	Val
ENSG00000006453	98312135	0.47686338	0.179984829171451	0.1223374869657991	0.0133617295084292	0.0100966302284343	0.8151501492216371			0.2727	0	0.14441049	0.44372463	Val
ENSG00000006453	98312162	0.048354566	0.0976115290522826	0.1057759154761268	0.0262199607072762	0.2216536290962558	0.941532034665812			0.6522	0	0.03931128	0.18960652	Val
ENSG00000006453	98312222	0.07600333	0.1313899677300749	0.2583511194845642	0.3055496971107813	0.2933733178259696	0.9524466503665548			0.48	0	0.12723564	0.132314	Val
ENSG00000006453	98312256	0.2987959	0.082925581730256	0.9924953277381302	0.3216318131230767	0.6827167219965735	0.8152948611143492			0.4737	0	0.0066219447	0.30587384	Val
ENSG00000006453	98315485	0.039723624	0.193915667145821	0.5062469457927897	0.0451545481668393	0.0152792100932069	0.809261060525195	0.5526315789473685		0.1667	0	0.02053467	0.071211815	Val
ENSG00000006453	98315603	0.12735018	0.3921479397841961	0.4274758188659977	0.5391341547844515	0.5771118382890772	0.9697048815542232			0.4	0	0.18245715	0.17222403	Val
ENSG00000006453	98317234	0.4912134	0.1851172774926261	0.6587275373708212	0.004243415832315	0.0059150963012937	0.686125610001272			0.0625	0	0.0013959765	0.46210828	Val
ENSG00000006453	98317330	0.36611706	1.93869096817682e-06	0.7160844508678306	4.3921783465303774e-08	7.966374848681423e-08	0.4386793456537385			0.1905	0	0.013998878	0.3811019	Val
ENSG00000006453	98317335	0.11795263	0.024928211186281	0.4475396592587801	0.1856248743340215	0.0471604235282533	0.8527142407693765			0.1818	0	0.17735186	0.20025763	Val
ENSG00000006453	98320079	0.5949686	0.0077262159452796	0.0862440072177811	7.997844723798097e-07	1.279834577156337e-07	0.6087862884113556			0.12	0	0.18533096	0.7046313	Val
ENSG00000006453	98320261	0.19949813	0.009564548071764	0.0914510976790024	3.472275506901614e-06	8.048472038323297e-06	0.6939505839858898			0.069	0	0.106761694	0.18204948	Val
ENSG00000006453	98355046	0.802354	0.0275688315433966	0.4076754415905264	0.0091648242735391	1.5929772563467392e-05	0.6994653011618396			0.0	0	0.22755107	0.6881811	Val
ENSG00000006625	30496683	0.0034451485	0.2123358822663073	0.3126735983479507	0.2655338303742994	0.1272041153990024	0.7088085873510345			0.256375	0	0.028139746	0.1170279	Train
ENSG00000006625	30496696	0.111509606	0.3999335006361669	0.3034688392717292	0.5119680581200013	0.5020763491105442	0.9738444607088524			0.3399999999999999	0	0.14176477	0.24181502	Train
ENSG00000006625	30496844	0.65724057	0.1168049090227096	0.418949060486732	0.1695610872094254	0.0019677538609405	0.5961237357933652			0.167875	0	0.08060404	0.44547898	Train
ENSG00000006625	30496873	0.116255835	0.4824435934835464	0.3995898276333363	0.3608014656794128	0.3143440982808729	0.9311752352259692			0.43465	0	0.085513555	0.32181534	Train
ENSG00000006625	30496911	0.015039193	0.2909172252815433	0.3505363819413298	0.4107519029877165	0.4314069504549107	0.9649351051528752			0.9024	0	0.010707426	0.1957725	Train
ENSG00000006625	30496928	0.63179314	0.0093806670013783	0.1767463948303118	0.0050645469362505	0.0021584552896277	0.7312779120187667			0.1177999999999999	0	0.70912355	0.65909684	Train
ENSG00000006625	30496941	0.095385596	0.2561048861389692	0.4938281207963697	0.2603006174474387	0.1360928607651327	0.7447149518062921		0.2717546967979244	0.5018	0	0.20742968	0.23847461	Train
ENSG00000006625	30497027	0.4495042	0.1065871318245789	0.2497189534202734	0.115513839604816	0.0381825676962662	0.8201530694403033			0.928025	0	0.059240878	0.4050417	Train
ENSG00000006625	30497037	0.0043021915	0.5650036483529189	0.6877412983671758	0.6547780617344413	0.6043121391288201	0.8415008322389409			0.233325	0	0.00350883	0.09418975	Train
ENSG00000006625	30497085	0.006715262	0.3753100923613144	0.5345601801945575	0.553450422998835	0.575680030960195	0.9568597337715214			0.6763	0	0.035054743	0.093056664	Train
ENSG00000006625	30497090	0.2565154	0.1562048509106319	0.3693713252876062	0.1974043471592816	0.0682681047033846	0.839579100148557			0.10475	0	0.09191928	0.38548684	Train
ENSG00000006625	30497100	0.24922153	0.1677304602065109	0.3625413391976055	0.0593649652183677	0.0666959426061152	0.888994732767339			0.05305	0	0.58154744	0.3966485	Train
ENSG00000006625	30497106	0.18969852	0.0381458897010818	0.130929858253511	0.0094091650552727	0.0056617808485786	0.7182968915106889	0.6153846153846154		0.0463	0	0.024036681	0.14402184	Train
ENSG00000006625	30497126	0.0984926	0.2286773087552087	0.2594208325846257	0.1577588179310609	0.1330830881726779	0.8440355400863407			0.925925	0	0.24902606	0.38608602	Train
ENSG00000006625	30497159	0.05289936	0.3482717011216046	0.3412012188663393	0.122621067391605	0.1620938328406506	0.8116879911601195			0.21875	0	0.048090268	0.38984483	Train
ENSG00000006625	30497167	0.0682527	0.0297869284712982	0.1334691250373815	0.0019763781810011	2.276941519553335e-06	0.5412403313600166			0.03845	0	0.021574164	0.12176879	Train
ENSG00000006625	30498844	0.026407087	0.2248138651600172	0.236561936041078	0.1336470331465663	0.1091780567454506	0.9166977118849728			0.65	0	0.021078443	0.20016606	Train
ENSG00000006625	30498865	0.018463563	0.4285221298706044	0.3711608087980278	0.0498913017027422	0.0239442609916927	0.7927418121769083			0.1478499999999999	0	0.28716177	0.05328258	Train
ENSG00000006625	30500563	0.28510526	0.0128775389917876	0.2743309486364816	0.0173670388095368	0.0031182516215006	0.7560841256420197			0.0645	0	0.12814625	0.4830448	Train
ENSG00000006625	30500636	0.07480691	0.0588036914079008	0.5341936782418114	0.1413592567421768	0.0704789513249188	0.8238678506795879			0.125	0	0.19592994	0.3931539	Train
ENSG00000006625	30500645	0.017857527	0.0804955808809275	0.5218974444760647	0.0724899338878205	0.0454501253579543	0.8291370759766372			0.10345	0	0.008172011	0.08510295	Train
ENSG00000006625	30500668	0.10728876	0.076070482621561	0.2358631730664198	0.0539899889936879	0.0121040317880312	0.8238282466573674			0.245	0	0.042421877	0.4037537	Train
ENSG00000006625	30504606	0.036650956	0.1199834658561155	0.5893866602711743	0.3236277283971614	0.005424855819925	0.7338213926328986			0.593325	0	0.09260219	0.09494893	Train
ENSG00000006625	30504628	0.028782308	0.3813093583592115	0.4224994598361581	0.1824471563382043	0.061272657774952	0.8817280811468873			0.9537	0	0.012288952	0.1734175	Train
ENSG00000006634	87897301	0.011739099	0.2103194654382235	0.5008946644427205	0.1555368289737901	0.1471376107478952	0.8478183769947687		0.3059411327591595	0.75	0	0.0026647567	0.2518193	Train
ENSG00000006634	87900344	0.008074617	0.0132707052635302	0.2035144434423705	0.0447381714454278	0.051784835450194	0.8408210355353902			0.0555666666666666	0	0.1609261	0.1278015	Train
ENSG00000006634	87907243	0.9347038	0.7383526512286902	0.7581500467308221	0.6098626315552027	0.6560050888612139	0.9565342431125704		0.2651506024717178	0.7000000000000001	0	0.97822297	0.8790787	Train
ENSG00000006634	87907248	0.3115471	0.1694563156139195	0.2983393035340471	0.0132646457933742	0.0076112353362128	0.7463832306282205			0.0888999999999999	0	0.0066801906	0.42986482	Train
ENSG00000006634	87907342	0.59847856	0.6452349858001464	0.5415752949622554	0.6736149864787463	0.7790286611019848	0.9827115905598162			0.8722333333333333	0	0.43560743	0.38017708	Train
ENSG00000006634	87907351	0.3380251	0.0599046389737304	0.418672950877167	0.1509243976503879	0.1541789021946588	0.8789097519865057			0.3889	0	0.17017093	0.3576609	Train
ENSG00000006634	87907466	0.30488223	0.4729827116587692	0.4177260860018108	0.5451246007736589	0.5900490379770366	0.9733159788700738			0.3055666666666667	0	0.63947386	0.46558625	Train
ENSG00000006634	87907473	0.81827366	0.7221162504498357	0.6127892052337613	0.3853007481569937	0.3349779989492045	0.9527813582412266			0.8796333333333334	0	0.8827561	0.52939564	Train
ENSG00000006634	87907505	0.036631633	0.147068887803208	0.4132083449315788	0.0905823886088171	0.0908623786337807	0.7196637615677016			0.0852	0	0.09784849	0.1250852	Train
ENSG00000006634	87907509	0.14058127	0.0314846122767549	0.2399891683803217	0.2516256024321228	0.2713126661885656	0.9357984062685386			0.5092333333333333	0	0.17947379	0.09154828	Train
ENSG00000006634	87907526	0.42175418	0.7344102453969533	0.630057367085164	0.6147522364004783	0.6051422935308239	0.9567709513390854			0.2019999999999999	0	0.57665837	0.4269386	Train
ENSG00000006634	87907536	0.5790936	0.5716972100805515	0.6916402439673263	0.3705542492544775	0.3673397673367422	0.864223411337786			0.2685	0	0.16562858	0.67969984	Train
ENSG00000006634	87907556	0.64713013	0.6664834471143083	0.9265887286225424	0.725596198748946	0.7764659669906525	0.8890786843340107			0.1666666666666666	1	0.84449786	0.7787277	Train
ENSG00000006634	87907566	0.9432352	0.1870297745343746	0.567183236052378	0.5030079537772681	0.1226034012205091	0.884441339732725			0.2143	1	0.13539422	0.8029332	Train
ENSG00000006634	87907592	0.012917196	0.7134692578380827	0.8352382600389007	0.879591658095266	0.8032044491080427	0.9656270032358196			0.4558666666666666	0	0.03612449	0.09149001	Train
ENSG00000006634	87907653	0.21730109	0.1206662117705616	0.2919887950518252	0.1144778806401058	0.0966974946966046	0.8984773370807062			0.4861	0	0.10861708	0.1511662	Train
ENSG00000006634	87907741	0.00071610213	0.0158639385266316	0.6548736358107936	0.1939405185710336	0.0720511923382078	0.8213353095258126			0.0185333333333333	0	0.2517891	0.13095543	Train
ENSG00000006634	87907748	0.29755285	0.6369854250559889	0.5655923139771897	0.3742195220151985	0.4197159608788616	0.9149715662700756			0.4166666666666667	0	0.23970363	0.3584598	Train
ENSG00000006634	87907768	0.45838076	0.3851996136136955	0.7356585376647707	0.6939032439430365	0.3926493181028214	0.9552469185395758			0.0185333333333333	0	0.02576766	0.6423323	Train
ENSG00000006634	87907809	0.40225554	0.5906772659326048	0.4542141036869552	0.1506004322203783	0.0839984891593744	0.8163542669855987			0.1291666666666666	0	0.14693277	0.3824257	Train
ENSG00000006634	87907823	0.6254328	0.4882988502081444	0.4817307826760584	0.5727180815237497	0.4618620891206229	0.950851310088268			0.35	0	0.8009699	0.72744644	Train
ENSG00000006634	87907911	0.301806	0.1903228962253375	0.3005256932185336	0.0097791540528109	0.0019937684648366	0.7013424227635575			0.1614333333333333	0	0.3155501	0.24346128	Train
ENSG00000006634	87907936	0.9693409	0.5892620878572963	0.8353170344530634	0.9471298782793264	0.5868695901899775	0.962014369843234			0.7143	0	0.75473595	0.9520744	Train
ENSG00000006634	87907961	0.0994997	0.054540359356769	0.2068469787136133	0.0719555255296677	0.0547632822867737	0.8665676777768315			0.1843	0	0.042069186	0.16409688	Train
ENSG00000006634	87907997	0.58783346	0.4409343093089173	0.5066012565163422	0.3086713713856974	0.2418274779112563	0.9301812266165862		0.323962806318302	0.4444333333333333	0	0.8621646	0.69342226	Train
ENSG00000006634	87908008	0.6613595	0.5075708527457338	0.7720598408745759	0.3055203954196674	0.4856024584030765	0.8796325281490862		0.5363554510425211	0.5555666666666667	0	0.80051786	0.84775496	Train
ENSG00000006634	87908116	0.025508428	0.6637193869340295	0.6292149505772554	0.728734706754303	0.7176028660879737	0.9804118258306912			0.5222333333333333	0	0.39458847	0.3587388	Train
ENSG00000006634	87908270	0.23030889	0.3161598030930171	0.3290341288173624	0.3051591386591368	0.3079499553508694	0.9533486500403592			0.1722333333333333	0	0.014882994	0.17718694	Train
ENSG00000006744	12992437	0.82847565	0.6678417656519582	0.5968137796229541	0.6301073575528144	0.6679115717227959	0.9558776536270956		0.5453583744453798	0.8415666666666667	0	0.9881048	0.900332	Train
ENSG00000006744	12992465	0.007251084	0.4557612555445879	0.4705275873722286	0.6282938030082569	0.4785719227758998	0.965194795662241			0.39	0	0.00052405597	0.046918523	Train
ENSG00000006744	12992477	0.5784138	0.568565051102836	0.64109387920588	0.7547496664175899	0.8070517506458758	0.9809941662369284			0.8484833333333333	0	0.9362162	0.67349756	Train
ENSG00000006744	12992532	0.09014864	0.1907059311933128	0.3070598555263684	0.2442701822523321	0.269873025922475	0.8529920649661994			0.7023833333333332	0	0.032667864	0.08444397	Train
ENSG00000006744	12992573	0.9310486	0.5336025261615412	0.8753795719559906	0.8357703673543558	0.5778828664808846	0.9368426104550908	0.9032258064516128		0.5277666666666666	0	0.67572314	0.81348324	Train
ENSG00000006744	12992630	0.96867067	0.8824766615833876	0.8741690776692831	0.9229320395609234	0.957888032296494	0.915266085523967	0.967741935483871	0.6578519130142658	0.9881	1	0.9981144	0.94857657	Train
ENSG00000006744	12992799	0.64377964	0.1394913532921925	0.2797600436126019	0.1949332201566309	0.1305538051251366	0.904963456687441			0.1717333333333333	1	0.3045145	0.52010906	Train
ENSG00000006744	12992806	0.1396309	0.3691401004950519	0.4914407622822807	0.508434995412252	0.7349845768685684	0.9744140188081768			0.93658	0	0.10580846	0.20793405	Train
ENSG00000006744	12993032	0.1911161	0.326333622255852	0.3091203802596363	0.586012462728137	0.5738380241036664	0.9771520706832656		0.4432734676132508	0.68434	0	0.073599376	0.35413766	Train
ENSG00000006744	12993697	0.0732424	0.1170326768819649	0.6895995717535974	0.6809958166693041	0.7243080987710534	0.9522098988088118			0.2354	0	0.009683644	0.06964847	Train
ENSG00000006744	12993772	0.22941335	0.3347984290367791	0.4535561356765795	0.2414364506908144	0.2297304860684171	0.8817551336085254			0.0431	0	0.1309706	0.29609868	Train
ENSG00000006744	12994432	0.14653638	0.6318915457055455	0.6726120899101715	0.4311261737537235	0.4968264395699853	0.9082660606750672			0.55756	0	0.021893406	0.36212048	Train
ENSG00000006744	12994796	0.23246928	0.4235641689138571	0.3904849882433794	0.5955352355349699	0.6562481162213026	0.9822334662800494		0.2946290508003207	0.861125	0	0.072538	0.5911281	Train
ENSG00000006744	12994878	0.06939453	0.2343521651333905	0.3283211456122027	0.3136521772962629	0.3075138678056497	0.938672588759536			0.2857	0	0.008050382	0.11630517	Train
ENSG00000006744	12994980	0.49036616	0.2561844099509068	0.393490383269529	0.3665190969729643	0.2858530125995216	0.8490028515327463			0.073875	0	0.2192978	0.53367364	Train
ENSG00000006744	12996608	0.2868783	0.3130541825231271	0.2990056269172735	0.545758687916243	0.5483134580837363	0.9765551553529462		0.6102477533726174	1.0	0	0.3171723	0.4429779	Train
ENSG00000006744	12996617	0.08862426	0.4928094528271066	0.5322034985096586	0.5205253924273002	0.6651209519719453	0.977214524261262			0.86905	0	0.030021716	0.23945832	Train
ENSG00000006744	12996662	0.70496285	0.6919703620382848	0.7612352531343115	0.5325523003309957	0.5481419601212258	0.935894761489083		0.3992416053099825	0.530275	0	0.2172037	0.53234667	Train
ENSG00000006744	12998470	0.20539331	0.133494607823068	0.2171448237051912	0.0634622536268707	0.0431410142552982	0.8228821580240306			0.221875	0	0.059598017	0.4438451	Train
ENSG00000006744	13002500	0.079160586	0.0876656994729305	0.1391381643989097	0.0215828573061462	0.0140933204550834	0.6792918111638331			0.0888999999999999	0	0.061614264	0.28490058	Train
ENSG00000006744	13002541	0.8194315	0.4254882158957295	0.6634571820740423	0.2849576591111583	0.0360343861466836	0.8462418735605104			0.0952666666666666	0	0.2004159	0.70465386	Train
ENSG00000006744	13002568	0.035661113	0.7499065588700453	0.7783780247291398	0.6419669137444702	0.9195406391633856	0.9618146593379974			0.1988333333333333	0	0.0089229345	0.11268046	Train
ENSG00000006744	13003506	0.5899742	0.6424476129657469	0.5937019381706216	0.8221468963427242	0.8382747997450308	0.9838606764661084		0.5555615063105176	0.9338333333333332	0	0.19958034	0.6228	Train
ENSG00000006744	13005821	0.061295997	0.3573945122663815	0.3540922770000523	0.3757204938378473	0.3659789214838549	0.949438943964922		0.2966119167706066	0.6384000000000001	0	0.014327645	0.4094836	Train
ENSG00000006744	13005960	0.073354736	6.618109438787647e-06	0.0991176837924643	0.0163074553822855	0.0667375357226276	0.7891672654151135			0.5417	0	0.1884023	0.23378687	Train
ENSG00000006744	13010644	0.49850687	0.5861466926725789	0.4569350669305131	0.5651564661485812	0.6476160957797169	0.9838451637008372		0.1960256508628023	0.38885	0	0.0022838712	0.39527953	Train
ENSG00000006744	13011701	0.52012956	0.3002753731340988	0.2729908694594471	0.3230731559663413	0.321656703828662	0.9384449601399596		0.7215010001715443	0.9	0	0.029427458	0.40495244	Train
ENSG00000006744	13011778	0.3209718	0.3631394436474145	0.4803387980752953	0.4267759073544799	0.1800064328243117	0.9203882015579916			0.63335	0	0.07634326	0.5382697	Train
ENSG00000006744	13013231	0.15558328	0.403021105104126	0.3277791701552004	0.2655673208119277	0.2746511940759878	0.9497165402602884			0.71665	0	0.32668403	0.28193626	Train
ENSG00000006744	13013237	0.007390666	0.0141635103111431	0.0932409899924688	0.0083479044148878	0.0049330691469213	0.7601724108228344			0.06665	0	0.23401499	0.15355024	Train
ENSG00000006744	13014443	0.27187157	0.4248519448137482	0.4811954520162069	0.6247693318794961	0.5159736610839237	0.9710839513618128			0.35	0	0.015137995	0.4118039	Train
ENSG00000006744	13015780	0.33327782	0.4000412671021342	0.5294673337670208	0.720551008983259	0.712483743547241	0.9744822944453664		0.592233733096409	0.55	0	0.30110613	0.25649944	Train
ENSG00000006744	13015809	0.016947126	0.0074016424364292	0.099711264025752	4.8321380882274e-06	5.004164509418543e-06	0.6627495217787938			0.23215	0	0.078423	0.08392803	Train
ENSG00000006744	13016898	0.041663814	0.4239631614405008	0.3189997737853049	0.2923157300514926	0.291940062279077	0.9345945944458528			0.0	0	0.11880547	0.15565565	Train
ENSG00000006744	13016912	0.22077851	0.4509293579586943	0.5855807693452464	0.4853740758391208	0.5156911572801297	0.9463575025839808		0.4070213726380387	0.75	0	0.04735043	0.35013023	Train
ENSG00000006744	13017088	0.19857457	0.4793828835372799	0.397118638306749	0.5249621575101147	0.580902183266538	0.9744496447582296		0.1964266419030348	0.45835	0	0.007376182	0.34600958	Train
ENSG00000006744	13017742	0.5787383	0.4254676059702783	0.3892374348325832	0.5628076167576644	0.5967340723223165	0.9813785047416356		0.2835393836780613	0.26925	0	0.007656479	0.44718164	Train
ENSG00000006744	13017781	0.073927864	0.2029252865580705	0.475988958068135	0.4052925200597848	0.4875154618375705	0.9392525896908294			0.58335	0	0.18333678	0.30352443	Train
ENSG00000006744	13017807	0.5623485	0.3704237262306837	0.4119622907136205	0.5507199621124098	0.5990107704092461	0.9715709100325444		0.3054761561133316	0.04165	0	0.054132055	0.35702938	Train
ENSG00000006744	13017844	0.1655703	0.1397832635409859	0.2814256170084678	0.5	0.5421076619982121	0.9771231521165122		0.373393319928209	0.4615	0	0.0026608587	0.3436535	Train
ENSG00000006831	1784066	0.05453818	0.4588506193599349	0.2932725146249177	0.3632974251736616	0.3602460682762589	0.960811513897255			0.5714	0	0.017377723	0.29888445	Train
ENSG00000006831	1786014	0.016665887	0.2587332148462908	0.5	0.0710087696491716	0.0065782981666736	0.7676774689094691			0.0	0	0.04997939	0.108452395	Train
ENSG00000006831	1786092	0.99359256	0.9611412344091712	0.9957032598411965	0.9929590182751552	0.9894991764165216	0.985909825231326	0.9642857142857144	0.6660602259913959	0.9545	1	0.939692	0.9472542	Train
ENSG00000006831	1786098	0.16301453	0.5743535875283013	0.5421356846192068	0.2371500310344203	0.4832306470038988	0.9508010329924952			0.3182	0	0.095592655	0.10424886	Train
ENSG00000006831	1786105	0.086662605	0.7885596056041573	0.3802234564898126	0.0575042161660695	0.0789872533870101	0.8577026389821761			0.0455	0	0.17081289	0.11482469	Train
ENSG00000006831	1786172	0.6788065	0.3094854999415544	0.6491176418039849	0.2385405138916261	0.4144741778464678	0.9390933210916236			0.6667	1	0.6305869	0.44381818	Train
ENSG00000006831	1786226	0.95368844	0.8088399080471876	0.8448186333771737	0.7941808877558624	0.7766666582422144	0.9728350070418575			0.7826	1	0.6672361	0.8373537	Train
ENSG00000006831	1786241	0.03688861	0.0262805614687549	0.5831561549043993	0.0919425918509854	0.0762583943115255	0.8756958465023987			0.0	0	0.2309471	0.15993546	Train
ENSG00000006831	1786295	0.69843996	0.6370050350278904	0.6360096944490669	0.8633408060912809	0.889953559208917	0.9911028822267204			0.9091	0	0.93484896	0.8600341	Train
ENSG00000006831	1786306	0.029827524	0.0034307108623423	0.2473550132106129	6.990959796571554e-06	2.690651507138217e-06	0.6227452143825658			0.45	0	0.019162023	0.131025	Train
ENSG00000006831	1786350	0.5799589	0.5534419176593754	0.2051767290912286	0.0440232775938049	0.3936256918907772	0.9336691118958202			0.9333	0	0.8278505	0.54998773	Train
ENSG00000006831	1786361	0.8181203	0.8702006741976641	0.8886058182699251	0.5850899187339205	0.8052047548849349	0.9397594190109888			0.3333	0	0.67801595	0.7903057	Train
ENSG00000006831	1786406	0.096494034	0.0550681005039545	0.1471642382554498	0.0140695167179627	0.0107096452171833	0.8179852595996786			0.2632	0	0.11478611	0.10447031	Train
ENSG00000006831	1786478	0.17380865	0.4192432032030199	0.5869166969902149	0.5494781020863475	0.2432441447519205	0.9240053668446278			0.0417	0	0.010984981	0.50253725	Train
ENSG00000006831	1786532	0.07168057	0.1053467583513131	0.2616731850402872	0.0376628515436893	0.0052498868988458	0.7262860658311255			0.2222	0	0.07716508	0.42528024	Train
ENSG00000006831	1786562	0.3651041	0.1653796579375466	0.6520915276866585	0.3662264130082228	0.0726655844866988	0.880302192432462			0.12	0	0.049593963	0.45012146	Train
ENSG00000006831	1786576	0.5551297	0.36850303419032	0.3019686464229306	0.1816465478400067	0.115630856850181	0.919939206072238		0.2615744441817849	0.4667	0	0.73093903	0.6166648	Train
ENSG00000006831	1786596	0.08813892	0.2187643984103317	0.693866262576647	0.3703451192956707	0.2569748739326472	0.8977225462083134			0.0714	0	0.13644938	0.32967466	Train
ENSG00000006831	1786640	0.042478524	0.1369437627739868	0.4063980595388325	0.134729582695544	0.0833830130575495	0.8867483305845674			0.1	0	0.04277985	0.09180522	Train
ENSG00000006831	1786683	0.52746755	0.6286647791630784	0.5	0.1172577911110384	0.1454455220289278	0.8991939195679219			0.1667	0	0.15986404	0.5174934	Train
ENSG00000006831	1786752	0.014290392	0.4670935326558537	0.5486131498782719	0.33695127666269	0.2479529005160124	0.9214275395644445			0.75	0	0.1801995	0.23767467	Train
ENSG00000006831	1786763	0.16933635	0.3277330125563624	0.4233813157607606	0.2341063003428104	0.49456995443653	0.961362792687956		0.3089195848900118	0.2	0	0.021008123	0.20616102	Train
ENSG00000006831	1786803	0.07983402	0.5627630804765477	0.4569264048606524	0.7729658876093465	0.7385790163191535	0.9856089780442616			1.0	0	0.018981898	0.19919734	Train
ENSG00000006831	1786808	0.016515922	0.4913064460796326	0.9384004979328924	0.7062573023031576	0.913491923954942	0.9652979497923184			0.1905	0	0.0011890531	0.07384191	Train
ENSG00000006831	1786884	0.14273791	0.417615528192248	0.2569572068833779	0.1810429627176068	0.1553993241426417	0.9222353557034438			0.7	0	0.031077052	0.227249	Train
ENSG00000006831	1786934	0.35148916	0.6764257561024286	0.7907502533744283	0.8546607182399091	0.8854103476284815	0.9814608310885397		0.3982253918747931	0.7692	0	0.008981216	0.512951	Train
ENSG00000006831	1786938	0.16254066	0.5235221547163467	0.4715824836136314	0.4897644588672153	0.4760184989487939	0.954773529477875			0.44	0	0.08114234	0.31981093	Train
ENSG00000006831	1786993	0.042962454	0.0855178444566159	0.3624574869170076	0.0074704014933976	0.0077174431690429	0.7720387176571373			0.0833	0	0.028165257	0.14199173	Train
ENSG00000006831	1787068	0.12313076	0.4113297703517887	0.3691302092480287	0.5501198305542447	0.6372447984328429	0.9769381516779512		0.6125019366181373	0.9231	0	0.1737283	0.40275842	Train
ENSG00000006831	1787102	0.12508108	0.1096700953106725	0.1320239975130524	0.0044325647979291	1.1262161031106188e-05	0.7308824548700307			0.0938	0	0.00051691534	0.24535266	Train
ENSG00000006831	1787142	0.027442217	0.2581902034957404	0.7988546588503317	0.5951997777025239	0.3863756132927483	0.925486049402046			0.0294	0	0.00375607	0.2818052	Train
ENSG00000006831	1787174	0.45555133	0.2299570620583201	0.3106127951580384	0.2778886261392571	0.2590584054467764	0.937033226009848		0.300080579231594	0.2222	0	0.49596047	0.38429087	Train
ENSG00000006831	1787185	0.029643666	0.5707204602176793	0.4753765878931577	0.3316004058748627	0.3437348923658279	0.9398482053751424			0.7857	0	0.105359755	0.22289655	Train
ENSG00000006831	1787270	0.08843932	0.2614111988507868	0.2896662794201526	0.2229625740032268	0.4175008418472297	0.9552308585970772			0.5938	0	0.031146001	0.07389955	Train
ENSG00000006831	1787337	0.25356895	0.5246537581391095	0.4714661005259716	0.6944525894328483	0.6302966221053898	0.9756861215533726			0.875	0	0.23867154	0.3948679	Train
ENSG00000006831	1787341	0.026785303	0.5445057373436776	0.6240330598731115	0.3426215436116818	0.519943844592021	0.948241292806517			0.0769	0	0.0019501566	0.11333847	Train
ENSG00000006831	1787377	0.77233595	0.132460477315452	0.2003108970307362	0.0377455408983976	0.0498425952332194	0.8867237695721228			0.3667	0	0.27017516	0.64816725	Train
ENSG00000006831	1787421	0.18458685	0.1989222516875311	0.2922221293720886	0.0206427354455943	0.0115966044540633	0.7800011252106483			0.1379	0	0.009332883	0.14042908	Train
ENSG00000006831	1787595	0.11492411	0.7833441109148627	0.9105699316197712	0.9062439832960008	0.8039299849422394	0.9614938802311128	0.5		0.3478	0	0.06445265	0.17696054	Train
ENSG00000006831	1787638	0.40821743	0.2636526225022559	0.25271473527817	0.2292864608541528	0.1966549315592259	0.9395935272023608		0.2964317449785857	0.4091	0	0.17238863	0.48629886	Train
ENSG00000006831	1787648	0.16577363	0.3729727112226841	0.2144991902069504	0.0575059853524512	0.0498712450798546	0.8867474930956831			0.3182	0	0.20612212	0.38508016	Train
ENSG00000006831	1787681	0.61574	0.0704011560860805	0.4924111957306109	0.1479079462458002	0.0207178545879454	0.8487499980675021			0.1786	0	0.08317427	0.5903005	Train
ENSG00000006831	1787709	0.5436021	0.7169060560754984	0.601925912513761	0.5205186676363464	0.5524126366054887	0.9662326860257248		0.2932405501068025	0.6818	0	0.0029185414	0.36850503	Train
ENSG00000006831	1787859	0.3184877	0.0695604093572317	0.1823065683174078	0.032671588912523	0.0176939426544628	0.8415617648612702			0.4231	0	0.049310338	0.5944089	Train
ENSG00000006831	1787909	0.54775083	0.6639332741294137	0.6368762223802243	0.7084043115044504	0.817542349373404	0.9779388923970536	0.6326530612244898	0.5922550374304604	0.6538	0	0.5573494	0.5569244	Train
ENSG00000006831	1787921	0.8569962	0.553713607629862	0.8654289373301245	0.742139865026561	0.806653927559173	0.9601501124642636	0.4897959183673469	0.4442675700159754	0.641	0	0.90169555	0.8288082	Train
ENSG00000006831	1787934	0.93287975	0.1612111481014767	0.6602911170402019	0.2553726961440265	0.0043574832683166	0.773355404176529			0.2143	1	0.33560622	0.8780616	Train
ENSG00000006831	1787950	0.27212763	0.3576062689162371	0.2106288679616885	0.0842009936340291	0.0624904552793408	0.895946649856833			0.6364	0	0.111005604	0.3391802	Train
ENSG00000006831	1787962	0.5161399	0.0670957404622449	0.3376602099195851	0.0317258472679821	0.0068951800130943	0.7964870864597684			0.5152	0	0.17356196	0.6240177	Train
ENSG00000006831	1788000	0.9025734	0.5767702660640267	0.4917544088722735	0.7196676305408658	0.750135432600871	0.9856174352887148		0.4838712780783396	0.8519	0	0.8152426	0.8125453	Train
ENSG00000006831	1788015	0.8778964	0.8200766080975757	0.6216289067103535	0.5476288596682812	0.5241673417557836	0.9685123307349628		0.6004219601465677	1.0	0	0.664578	0.84325695	Train
ENSG00000006831	1788065	0.21067162	0.5265666818478211	0.3678002832185955	0.2357674915025523	0.1597165684647312	0.9265527077468788		0.4246415662986262	0.5938	0	0.07147179	0.30372205	Train
ENSG00000006831	1788199	0.050993443	0.0579999299140126	0.1393111598690708	1.7787465181451065e-06	2.800741604837077e-06	0.6721622321353224			0.2667	0	0.072673544	0.16901281	Train
ENSG00000006831	1788221	0.0059508206	0.5137261889505131	0.900127272341083	0.6667612566290948	0.5492693785663392	0.9051959282123556			0.0488	0	0.08427046	0.19926772	Train
ENSG00000006831	1788339	0.108755246	0.0960936687459523	0.3722342493651487	0.202998550990576	0.1286909403868348	0.9082510002392462			0.4333	0	0.06168312	0.105215706	Train
ENSG00000006831	1788344	0.11492695	0.5625097685479633	0.3541874363108617	0.2423719260825857	0.2194580716224975	0.9285848288299312			0.75	0	0.034104824	0.19442526	Train
ENSG00000006831	1788360	0.56129754	0.240229566160157	0.5958413729006543	0.0718131178174626	0.1432654419769737	0.8847199357871994			0.0278	0	0.050403357	0.41238976	Train
ENSG00000006831	1788463	0.52410513	0.4341127148468316	0.5378297926940765	0.6290987179183563	0.6109984320321844	0.9729605148723084		0.2954061805728776	0.2973	0	0.1861861	0.29445246	Train
ENSG00000006831	1788664	0.055201568	0.2252904673004111	0.2034755542307676	0.0232070014721308	0.0093761434114194	0.811570037462548			0.1429	0	0.031173766	0.10947851	Train
ENSG00000007080	17936446	0.19324565	0.2381197215612026	0.6133676213120369	0.0703361751090848	0.0559946741406739	0.8318603676750311			0.5630999999999999	0	0.020712376	0.45120448	Test
ENSG00000007080	17936552	0.119521834	0.0356807600921516	0.3581630529790534	0.0773861115042767	0.0513876653362982	0.8590798930865122	0.4696969696969697		0.12725	0	0.11001734	0.16420403	Test
ENSG00000007080	17942729	0.10048598	0.629132450338423	0.6542871718892365	0.8242548585908936	0.6369878984862074	0.981014898136514	0.358974358974359	0.3253051400238691	0.4625	0	0.0025642514	0.34534448	Test
ENSG00000007080	17942801	0.17435707	0.5408581850601619	0.4123541467177892	0.6966787309181961	0.7409060982590345	0.9856748280800604	0.2592592592592592	0.3008611703140667	0.3490999999999999	0	0.006239593	0.3276875	Test
ENSG00000007080	17942816	0.14193413	0.3671176698865557	0.4873894191927914	0.283017990545454	0.3742015693784286	0.9406951498303592			0.36845	0	0.29011825	0.15217718	Test
ENSG00000007080	17942840	0.27536035	0.4493263770065562	0.4148879881283827	0.3865880496638482	0.3858854316692657	0.9507451560963402	0.2469135802469135	0.4435996477464831	0.5	0	0.10999777	0.42491776	Test
ENSG00000007080	17943309	0.2800243	0.3783236492423437	0.5816517659825868	0.2572815126417002	0.0615054256944036	0.8684709828514147			0.0784	0	0.013256562	0.14304787	Test
ENSG00000007080	17943598	0.03032211	0.0365741555212553	0.315717662746044	0.0625163031965206	0.0351579050512657	0.8385890290210741			0.3693499999999999	0	0.013684535	0.101117805	Test
ENSG00000007080	17943606	0.120460115	0.2111762177033287	0.1344769464627213	0.0086218637405462	0.0381629054800495	0.8641960300172679			0.13245	0	0.03777963	0.15123123	Test
ENSG00000007080	17943634	0.061325025	0.0175030373078206	0.1518522610212852	0.0083299589582405	0.0043893470015993	0.7629206760551706			0.59775	0	0.052892804	0.15470928	Test
ENSG00000007080	17943669	0.03830286	0.4993779050304695	0.6294492790465246	0.5590702884820651	0.5753801636642706	0.9589225009986104			0.9375	0	0.012263787	0.19599216	Test
ENSG00000007080	17943681	0.30558667	0.6250770558834478	0.5444524954102956	0.3682845762838027	0.1668982365744719	0.8933481402941819			0.247	1	0.1576603	0.26946458	Test
ENSG00000007080	17943723	0.86927354	0.1690644002861712	0.2887631250407894	0.0353758714988129	0.0177559722235928	0.8339877660174841			0.52275	1	0.077508844	0.83635825	Test
ENSG00000007080	17943895	0.36342427	0.4906335837243679	0.3967974376037549	0.2819491246201507	0.3414053720538887	0.9398989206760556			0.3	0	0.038762093	0.24216191	Test
ENSG00000007168	2638182	0.38797355	0.2616728472350007	0.3154268092591974	0.1656970199114108	0.1834250024865103	0.7713946169200878			0.4545	0	0.6193927	0.45161802	Train
ENSG00000007168	2638249	0.8927957	0.6328298656391678	0.8778241254625583	0.9281217363659168	0.9428484375175594	0.9659970670172098		0.6094471013992566	0.96	0	0.70375025	0.84085643	Train
ENSG00000007168	2638275	0.024846662	0.2961891869962943	0.3894177609409402	0.6230640291737943	0.6223666410856067	0.9762541687623804			0.4091	0	0.035606276	0.22530475	Train
ENSG00000007168	2638306	0.018360626	0.4189313021936355	0.3092948602326831	0.368271887958626	0.3673499106335978	0.9548809748905328			0.2083	0	0.0007647395	0.19502029	Train
ENSG00000007168	2638318	0.66253364	0.2925626774978348	0.5093835861319426	0.4058783276933624	0.2866304605313198	0.9170310171925226			0.3333	0	0.21677163	0.50818217	Train
ENSG00000007168	2666064	0.08815958	0.5359337352340454	0.5526117712793334	0.5814744183990259	0.6429160793043657	0.962730001385528		0.2858277155131215	0.4815	0	0.14523348	0.42432147	Train
ENSG00000007168	2667048	0.3111171	0.3670299291970763	0.3363986773492378	0.3501574923493135	0.4093937177515406	0.9567764209908204		0.3366020846444144	0.1739	0	0.08970138	0.36016768	Train
ENSG00000007168	2667068	0.3904534	0.3253225613816005	0.2792820190286485	0.2562067344393852	0.360425399543164	0.9562417877299118			0.6522	0	0.32222313	0.18054678	Train
ENSG00000007168	2670178	0.39673793	0.5359002010754849	0.4790987080639522	0.4188533424039571	0.3932818740961164	0.9455484785314232		0.2765162564172192	0.5385	0	0.2770005	0.54794896	Train
ENSG00000007168	2670196	0.47696382	0.1367423029153553	0.2547629734664471	0.0334644021775481	0.0182847292788351	0.8430670571609957			0.125	0	0.06968762	0.44165555	Train
ENSG00000007168	2670207	0.07815051	0.57767955897021	0.5644402066665347	0.8464545200099872	0.8325813111669002	0.9860027716559306		0.2917520192248899	0.3704	0	0.060681544	0.4782036	Train
ENSG00000007168	2670215	0.4974563	0.4949734758629047	0.4841027330715933	0.3089622052407212	0.3414048953581779	0.9383428307560628		0.3275889319176776	0.3636	0	0.53757495	0.589336	Train
ENSG00000007168	2670227	0.37358147	0.5398360900060757	0.3519024029805694	0.600560163523676	0.6421556489336856	0.9740410579397508	0.5348837209302325	0.5237779539942701	0.1429	0	0.10196755	0.6414216	Train
ENSG00000007168	2670280	0.068234324	6.266084712123496e-06	0.5618642076510542	0.1706835247957376	0.1181607447607253	0.8968262525054744			0.5172	0	0.16999812	0.10706756	Train
ENSG00000007168	2670288	0.058995508	0.2129759911901308	0.3850617951008988	0.3420316427568382	0.2740303248768461	0.9391882650406612	0.7674418604651163		0.3	0	0.29776677	0.31492203	Train
ENSG00000007168	2670322	0.031900086	0.3510069750514127	0.3494807990755565	0.0068288083697168	7.609646686721614e-06	0.7204535018504457			0.0345	0	0.014968252	0.12646897	Train
ENSG00000007168	2672661	0.16849962	0.3460916592910226	0.430545804295783	0.5906660448006732	0.6256436070904199	0.9702393839156088			0.5833	0	0.25739545	0.14215994	Train
ENSG00000007168	2672729	0.056937277	0.0847036519532985	0.3088984103101335	0.1471303199961488	0.1114931761956268	0.890805185975799			0.4	0	0.14933565	0.29602638	Train
ENSG00000007168	2672753	0.18790266	0.2363109418080058	0.3615891213010099	0.1181687923140762	0.1490323423167187	0.9061722996899576			0.04	0	0.06296679	0.39886284	Train
ENSG00000007168	2674073	0.013389086	0.4481819935888873	0.3903950704558092	0.470924930473484	0.4761116548314225	0.9622899210429824			0.6087	0	0.007206476	0.13456888	Train
ENSG00000007168	2674084	0.3421103	0.5	0.3898184602498562	0.5682430834143444	0.6222578806556824	0.9763910442833816		0.3710833675171794	0.2692	0	0.0038452267	0.51991814	Train
ENSG00000007168	2674152	0.12692715	0.2986690677691892	0.2221616546321884	0.1612383460079352	0.1634185834847105	0.9328171088902176			0.2903	0	0.09806158	0.077197656	Train
ENSG00000007168	2674157	0.4371234	0.3864566711397368	0.3038646341322349	0.2297787702170178	0.1993761268462769	0.9346328691354406		0.3877062177684284	0.5185	0	0.17042316	0.47208747	Train
ENSG00000007168	2676505	0.12602387	0.3626031796917234	0.4569209937065742	0.3752857636207206	0.4668187480121707	0.9545971622614592		0.3908014585423856	0.6129	0	0.071057126	0.46179637	Train
ENSG00000007168	2676522	0.010289764	0.5664699475744934	0.3286454402666081	0.0205311687033035	0.0151047624764055	0.7662770529408359			0.07355	0	0.08223945	0.12945765	Train
ENSG00000007168	2676554	0.024842465	0.4568051172445975	0.3912876584673651	0.3941073576275855	0.4426644932123176	0.9641824494508792			0.15515	0	0.0015395522	0.15713765	Train
ENSG00000007168	2676559	0.24323325	0.576433411266109	0.8789716540229865	0.538860861045257	0.6631799707265265	0.9332113028952672		0.2649167304044083	0.5333	0	0.18624863	0.59576786	Train
ENSG00000007168	2676601	0.24103387	0.5500384998707216	0.3069664871051979	0.1854790447470897	0.4400339840722686	0.9580986161220204			0.7037	0	0.14907195	0.102619804	Train
ENSG00000007168	2680177	0.14189951	0.5192674055929237	0.8302537932552327	0.9448148000352216	0.6101449817728305	0.9708845067185764			0.0	0	0.03177569	0.41697335	Train
ENSG00000007168	2680237	0.034086812	0.2031033848676536	0.311524586189621	0.5798694625896553	0.4650065334932413	0.96899168199989			0.28845	0	0.09135421	0.15628512	Train
ENSG00000007168	2680242	0.25373778	0.0255852463577777	0.1429194510934979	0.0411495497266056	0.0536528269929656	0.7661226708389131			0.1764666666666666	0	0.27391273	0.14191444	Train
ENSG00000007168	2680267	0.038662564	0.1153091231932186	0.138010723495953	0.0068786743129664	0.0036462329114082	0.7379176981675991			0.0416666666666666	0	0.01251558	0.35547614	Train
ENSG00000007168	2680284	0.07676433	0.0344222326815641	0.2511578591326951	0.3702504889178183	0.4763961837252101	0.9680790998893336			0.125	0	0.0026235462	0.14194354	Train
ENSG00000007168	2680301	0.30665064	0.1127518338692869	0.4510751514572125	0.0486677542213918	0.0111141390760228	0.7829302245670167			0.54	0	0.0477754	0.561231	Train
ENSG00000007168	2681776	0.027434599	0.1278271862516621	0.2461349306590311	0.1238015557586239	0.1041887683951177	0.8739743714957935			0.7069	0	0.004143393	0.12400279	Train
ENSG00000007168	2684155	0.21579337	0.3072887469039467	0.8400835516247943	0.8613082010365516	0.3548702740854332	0.9329276911334972			0.1053	0	0.020903742	0.53939533	Train
ENSG00000007168	2684313	0.5924404	0.1809449477095987	0.1396202753873288	0.0099710070156294	0.0090465869865213	0.8098321805477469			0.1667	0	0.014928674	0.51506114	Train
ENSG00000007168	2684346	0.019628752	0.5328904860618832	0.6035160410412785	0.1713188526374968	0.1961356611848584	0.9164024369585224			0.7273	0	0.00038405656	0.069213554	Train
ENSG00000007168	2684371	0.64408976	0.4850026728228821	0.4902689983047208	0.7860890936220656	0.81473285269565	0.9822756816468028		0.2195505356156088	0.625	0	0.8617336	0.7650449	Train
ENSG00000007168	2684409	0.34212828	0.6583466596140634	0.5525893691785939	0.7853885381454722	0.6920529489747952	0.9768719317539684		0.2986177921686316	0.4286	0	0.26946914	0.37310702	Train
ENSG00000007168	2685324	0.675321	0.0540387502865714	0.6880677781302681	0.0946033571795538	0.1606341790759416	0.8521001926844333			0.0714	0	0.822192	0.7009477	Train
ENSG00000007168	2685349	0.5172531	0.5346030789383406	0.3986592099656837	0.2744263835005037	0.2052600708907211	0.9107470318631258			0.4091	0	0.07603507	0.34139705	Train
ENSG00000007168	2685411	0.15014383	0.1132472613185558	0.1812237495035629	0.0351202283648489	0.0292517831279887	0.8640835480760464			0.3529	0	0.043191146	0.12652078	Train
ENSG00000007168	2685537	0.008209383	0.0035086567862425	0.1403130028435949	0.0065924034526286	5.329735925349099e-06	0.7109192344702968			0.0714	0	0.02472217	0.09625192	Train
ENSG00000007202	28614740	0.023560513	0.5668909360848757	0.4701308194388274	0.518111268011552	0.5420759517719459	0.9659741046906536			0.8	0	0.0494681	0.18054779	Test
ENSG00000007202	28614810	0.6015484	0.5	0.4772239530693231	0.5634357662973661	0.6516136929263613	0.970451022159686		0.3652349236740477	0.1111	0	0.35838452	0.6052557	Test
ENSG00000007202	28614835	0.19839713	0.3650505179259021	0.3254356768792165	0.4591284880220257	0.5608320393349036	0.9666493610408856			0.8235	0	0.014281404	0.2133812	Test
ENSG00000007202	28614901	0.83640325	0.6197574137004477	0.4795856021023256	0.5342043750667587	0.63070938516546	0.9802962233249832		0.5165461728140709	0.9444333333333332	1	0.66572094	0.9189709	Test
ENSG00000007202	28615008	0.99470294	0.9407958233823268	0.899290994163636	0.9290876953215678	0.9497055915136304	0.9915621857732336	1.0	0.6637514917746	1.0	1	0.9466671	0.83120805	Test
ENSG00000007202	28615029	0.9445232	0.716528958415857	0.8694019771983584	0.7168749048402233	0.805747457550743	0.9573018018998376			0.2402	0	0.80041915	0.84012574	Test
ENSG00000007202	28615101	0.05602944	0.0744915572420004	0.1126927385281515	0.0077562738201978	0.0331355632179971	0.8515162277185937			0.55555	0	0.0018771052	0.18349428	Test
ENSG00000007202	28615167	0.4333287	0.1417281751977299	0.180523213973424	0.0342828249867804	0.0190196466575421	0.8448669512456718			0.0208333333333333	0	0.29741734	0.6022633	Test
ENSG00000007202	28615173	0.3577595	0.2724186983011573	0.317726098716948	0.1593466989551005	0.1240657039659183	0.92259005136347		0.3288233680538345	0.2719333333333333	0	0.3025482	0.67393607	Test
ENSG00000007202	28615183	0.022140611	0.0088271138599493	0.0772739746922808	4.34511714635962e-07	1.6281305879863093e-07	0.6151386654351189			0.1110999999999999	0	0.10251989	0.133635	Test
ENSG00000007202	28615689	0.24435878	0.5320843448090193	0.4004693046492086	0.6344409587608453	0.6646437596354449	0.9865876421964764		0.287416337030487	0.6354	0	0.12882967	0.5026938	Test
ENSG00000007202	28615713	0.17110328	0.5072383504579764	0.4210593857074288	0.3991320356293907	0.4607486977404014	0.958987511819973		0.3942578763787012	0.8571333333333334	0	0.08512209	0.35558242	Test
ENSG00000007202	28615723	0.29348326	0.641093342579583	0.4411684136765232	0.6029067982869238	0.6374039731877766	0.9738824385953438		0.3046746847406643	0.45	0	0.38923645	0.44927987	Test
ENSG00000007202	28615764	0.0067974688	0.3184321779579588	0.2484400350907221	0.0488101622445019	0.0441488785486214	0.8644914029674493			0.1666666666666666	0	0.0077317716	0.045439698	Test
ENSG00000007202	28615770	0.25444552	0.5691017425911549	0.3892350469794257	0.4484766958422789	0.5707492493037559	0.9687960566196112			0.6444333333333333	0	0.0668443	0.2949201	Test
ENSG00000007202	28615779	0.62441516	0.4824931739823859	0.4166915655356965	0.2906701453288065	0.2800622109558176	0.9380066987177011		0.1390700774505994	0.8571333333333334	0	0.013719308	0.37937135	Test
ENSG00000007202	28615788	0.073920354	0.2722385973928639	0.2884246433080831	0.0373420322198288	0.023734998730014	0.8548566461007844			0.4722333333333333	0	0.038637757	0.43159366	Test
ENSG00000007202	28616151	0.11343031	0.0172580191521873	0.1218345914537096	0.0026447683012594	1.715917249882234e-06	0.6802858910192622			0.0166666666666666	0	0.18354946	0.46944675	Test
ENSG00000007202	28616178	0.2311215	0.3112656995174765	0.2714265640349598	0.1643915861422423	0.1394218501910765	0.9269478240389804			0.3809666666666667	0	0.049366057	0.39686584	Test
ENSG00000007202	28616184	0.10307119	0.6865967829472142	0.6974569703027634	0.6081305467680295	0.687957936134877	0.9540570738432732			0.39285	0	0.04527104	0.47401476	Test
ENSG00000007202	28616423	0.38923565	0.510280578875439	0.4945067255127587	0.2548060586108165	0.2952120950176628	0.9400361748660792			0.3472333333333333	0	0.09087088	0.3300689	Test
ENSG00000007202	28616624	0.14355813	0.5368646353626441	0.5	0.5128987540220663	0.5735347746430398	0.965520108696154			0.6607000000000001	0	0.069524646	0.5696868	Test
ENSG00000007202	28616631	0.18901236	0.1569810389640083	0.6494456833787176	0.0868186504343462	0.0625517285750238	0.8388464746324212			0.05555	0	0.007955074	0.4179377	Test
ENSG00000007202	28617260	0.22028229	0.1556573532875009	0.3149809949190802	0.0069355476183243	0.005016585195415	0.7466271781808826			0.0357	0	0.013827527	0.44120732	Test
ENSG00000007202	28617292	0.2901629	0.0249149326077247	0.6606625903000487	1.14000975786533e-05	6.220442185469935e-06	0.5828202609285666			0.03125	0	0.09308927	0.5241223	Test
ENSG00000007202	28617302	0.066257596	0.4840810907770444	0.5247010903019623	0.1197154727848251	0.1186512367119588	0.8765073174855416			0.53335	0	0.14325196	0.2067142	Test
ENSG00000007376	785008	0.92266226	0.5778732702500217	0.6350367332432043	0.7333718630047146	0.7525143323988073	0.978885860955006	0.54	0.4798569491052679	0.6843666666666667	0	0.9250677	0.903216	Train
ENSG00000007376	785100	0.6201278	0.2976288064414223	0.4536436897383891	0.5510241697564061	0.7522885226366335	0.9860583357650572		0.376659927754396	0.7697	0	0.22523442	0.48096704	Train
ENSG00000007376	785383	0.19454843	0.4802086055118092	0.5221034422725424	0.3637680686481331	0.4261224332390556	0.9580991540474854			0.885425	0	0.4761011	0.24754634	Train
ENSG00000007376	785459	0.13513723	0.3200327383935766	0.3187772935873001	0.3447010453015988	0.4046261977733086	0.956426971664126			0.7743249999999999	0	0.03316461	0.1334613	Train
ENSG00000007376	785610	0.9996117	0.7911782277437244	0.9419954914879572	0.944397564633944	0.9670488985402808	0.9904502297199036	0.9166666666666666	0.6637180268236619	0.929425	1	0.99585325	0.9902809	Train
ENSG00000007376	785657	0.42880732	0.3291966615292885	0.6494575736357989	0.5944383817377313	0.2607324221529333	0.9052329445724092	0.4893617021276595		0.3284749999999999	0	0.24946637	0.49812967	Train
ENSG00000007376	785682	0.042269934	0.1324843819461033	0.3753798819906866	0.1393539929008305	0.2401975641663784	0.7922317490830211			0.1684	0	0.013800705	0.0750163	Train
ENSG00000007376	785730	0.9970617	0.936515535173612	0.9486222666324532	0.9580701852668756	0.9426916906947904	0.989882884807765	0.9680851063829788	0.6355600688970648	1.0	1	0.93804854	0.9807269	Train
ENSG00000007376	785907	0.9995596	0.9252548909660192	0.9682745894857312	0.9617987762992116	0.9724029384240674	0.9901472391874114	0.8604651162790697	0.6660964942953673	1.0	1	0.7690265	0.94373304	Train
ENSG00000007376	785957	0.9606861	0.6926931570506519	0.9083559616938028	0.9009662841607032	0.9331621630479314	0.9665114546356656		0.6138008109987583	0.7875	1	0.28524062	0.9443752	Train
ENSG00000007376	785962	0.23370023	0.2461092023827572	0.1858991153131133	0.0347166779076199	0.0300046842295327	0.8536939130528417			0.09675	1	0.004352963	0.17860553	Train
ENSG00000007376	786015	0.99360883	0.775509001783182	0.8753659304673929	0.7378820208061431	0.9198277365069564	0.9787746466315012	0.945945945945946	0.60667541202873	1.0	0	0.99836004	0.9726659	Train
ENSG00000007376	786107	0.19160774	0.2619041961674033	0.1840386537747211	0.2236000109564479	0.2965539097593132	0.9320876940700288			0.76875	0	0.02652136	0.115103625	Train
ENSG00000007376	786146	0.76106155	0.5753971628765367	0.5539425213774719	0.5787509302620536	0.6728860154038242	0.9719087847005566		0.60298401452887	0.53855	0	0.54687274	0.6625592	Train
ENSG00000007376	786206	0.050991975	0.2457659576405557	0.1848189874387923	0.1631712825847417	0.1935262369204445	0.9250473783592996			0.538675	0	0.008545709	0.053174626	Train
ENSG00000007376	786236	0.87761515	0.4843149282170912	0.868633264868823	0.7003358914827018	0.8625338960820087	0.9451993128180626		0.4304273274758979	0.7872	1	0.5425986	0.78710926	Train
ENSG00000007376	786287	0.12437324	0.4855900475538757	0.604863607285179	0.6974678095447677	0.7710191046114447	0.9857225491156596		0.2886502324560583	0.474275	0	0.010385227	0.19730064	Train
ENSG00000007376	786315	0.6377341	0.0798421602141644	0.2166005474162814	0.0650743281577074	0.0495636800237845	0.867181755884252			0.2361	0	0.129973	0.11843022	Train
ENSG00000007376	786372	0.1987557	0.5889293833762728	0.7242475409950428	0.6228865916103771	0.7173899822163314	0.914191107122764		0.5616577224846675	0.40475	0	0.062008046	0.4396256	Train
ENSG00000007376	786882	0.47899285	0.6394204252295993	0.7334029079897799	0.4589167818005074	0.8988926089214584	0.8544173300184351			0.5514749999999999	0	0.023676824	0.50430673	Train
ENSG00000007376	786919	0.4731717	0.0983960039517493	0.1272986530010776	0.1030719184713753	0.1052120748373188	0.6258752388405368			0.4545666666666666	0	0.43924674	0.28461266	Train
ENSG00000007376	787124	0.20135036	0.2185370207241229	0.2947548905442807	0.1243362538456354	0.0703733827934265	0.8304182795747721			0.6416000000000001	0	0.0064745424	0.35114995	Train
ENSG00000007376	787149	0.0015240073	0.2620218616100127	0.5032535222042696	0.409218945391437	0.2533879302892882	0.7253941114721053			0.34375	0	0.0029610037	0.041631185	Train
ENSG00000007376	787374	0.12868522	0.4219765627383408	0.3688496106937409	0.5423497786942212	0.5716337909328386	0.9721895264330772			0.6666666666666666	0	0.04915744	0.15956184	Train
ENSG00000007376	787424	0.0030185939	0.061663948467326	0.1509237487687751	0.0695831226876744	0.1062938968085768	0.7017492672083805			0.3684333333333333	0	0.007220852	0.09442501	Train
ENSG00000007376	787574	0.048831202	0.4864084935592433	0.9968449297977856	0.6114296066494876	0.9586288578648998	0.8833272307636026			0.5217333333333333	0	0.016605984	0.19099954	Train
ENSG00000007376	787623	0.082421385	0.2447587070596606	0.3052920831149466	0.4237309830205671	0.5045932339411792	0.965499980865657			0.8158000000000001	0	0.014928949	0.074581385	Train
ENSG00000007376	787629	0.4343031	0.3082372898009847	0.6717767094685722	0.8028786229853386	0.3550448937146834	0.9458100864865387		0.2155408261533665	0.381	0	0.3834836	0.47968072	Train
ENSG00000007376	787649	0.062354136	0.1704171920188108	0.2266329024741981	0.1367691999525398	0.1381075738715338	0.778934334429946			0.8611	0	0.03488543	0.20213933	Train
ENSG00000007376	788275	0.7162205	0.1711158805646913	0.3094733033920936	0.4277000875987127	0.4695413167303177	0.963462517830199		0.4502793473986536	0.4190333333333333	0	0.004351604	0.53719026	Train
ENSG00000007520	1349331	0.7771217	0.8310525205205667	0.9445822438543152	0.9454772245601948	0.9374837046132268	0.9758397329770928	0.6792452830188679	0.3511943755046289	0.8966	0	0.9826215	0.54793394	Train
ENSG00000007520	1349377	0.98196286	0.9405414816062994	0.8750072651109387	0.9031314679452748	0.8989199121396193	0.991177265656454	0.5740740740740741	0.6103659566427286	0.8286	1	0.7449052	0.95336264	Train
ENSG00000007520	1349386	0.91752356	0.8069746181036812	0.9722470546136268	0.967022113893734	0.9771958347020818	0.9856679686675738	0.8333333333333334		0.975	1	0.9927233	0.8967425	Train
ENSG00000007520	1349427	0.19345208	0.488914355924901	0.6157257395870857	0.5404458307462043	0.6130219716945046	0.96434352833809			0.5333	0	0.3553312	0.36003694	Train
ENSG00000007520	1349441	0.95563203	0.8641319084284284	0.9999297273842724	0.9989876407237744	0.998153565197627	0.9724351604476604	0.9272727272727272	0.4129871735078977	0.9783	0	0.9995764	0.920382	Train
ENSG00000007520	1349570	0.13146736	0.4443880077663729	0.2996281802308182	0.5355793128085332	0.7762973529818576	0.9889607452893372		0.3647262613114205	0.9375	0	0.0035362602	0.42792654	Train
ENSG00000007520	1349588	0.050705694	0.4832981506855401	0.3817566127146799	0.1453468476862031	0.131551381083644	0.9000781608401789			0.6875	0	0.23294392	0.1869448	Train
ENSG00000007520	1349597	0.27981663	0.657880253571267	0.8572228888712893	0.6141931906367036	0.6274096286759949	0.9387134438098372		0.5855092620722159	0.25	0	0.14420365	0.4438959	Train
ENSG00000007520	1349916	0.20843902	3.3683858211855407e-09	0.1131956502324495	0.0026743947542502	0.0108863659582603	0.7926974073586059			0.963	0	0.11818616	0.20502725	Train
ENSG00000007520	1350153	0.118623815	0.3701804124998807	0.4840002249812086	0.5313845604536057	0.5501241346814729	0.9658475227158386		0.2522346518866759	0.7568	0	0.045610655	0.49872622	Train
ENSG00000007520	1350168	0.48275286	0.8433290031916166	0.8230087297321039	0.720320437792327	0.3067965184388927	0.8994185079467277			0.1429	0	0.06224544	0.15346989	Train
ENSG00000007520	1350174	0.24698906	0.6034040226513112	0.4107583145892693	0.3341702520408994	0.3537163501309638	0.950891697923424		0.4007248366054949	0.3939	0	0.032574035	0.30082735	Train
ENSG00000007520	1350225	0.037876405	0.0369444477395796	0.32891851708125	0.1042329040064231	0.0928957441899566	0.8850286599540863			0.6522	0	0.0068370225	0.112153016	Train
ENSG00000007520	1350850	0.53808767	0.4432411606085693	0.5157898046588696	0.5941273408482703	0.5334768486305802	0.9696304490199276		0.3486089931251632	0.4	0	0.123704895	0.3500114	Train
ENSG00000007520	1350869	0.70012987	0.1671959495788584	0.2673791907552406	0.1160779929989085	0.0678937975339012	0.8992724471259478	0.5490196078431373		0.0667	0	0.098385334	0.6047205	Train
ENSG00000007520	1350939	0.08723162	0.2387694924828425	0.2804871240041098	0.1090532608324482	0.1152067081693576	0.9103054807039068			0.3636	0	0.04817004	0.12064721	Train
ENSG00000007520	1351000	0.06672611	0.5	0.3652335288222566	0.2692506292482441	0.2764517449509023	0.9385766870506992			0.7037	0	0.0048576235	0.19706994	Train
ENSG00000007520	1351382	0.14206567	0.4544631046673008	0.3148220079516521	0.3512643272850002	0.3450150615482737	0.9552132827355788			0.9714	0	0.20105982	0.12839341	Train
ENSG00000007923	6634368	0.024680352	0.2270577819935225	0.3755955129575583	0.2635710832135554	0.1602332185518031	0.8938723815322461			0.1980666666666667	0	0.032991208	0.15528166	Train
ENSG00000007923	6634417	0.30536374	0.3902310999558302	0.5639785480432904	0.4132175943598852	0.2482326592588974	0.9069803837303247			0.6309666666666667	0	0.2015686	0.10040985	Train
ENSG00000007923	6634561	0.09455498	0.3583846043776307	0.4309305513752725	0.2591179559401421	0.3478764290889757	0.9290907444555015			0.9777666666666668	0	0.015357519	0.09219173	Train
ENSG00000007923	6634636	0.91616666	0.580491416373007	0.8010308448936211	0.8618924008389152	0.9132736500260584	0.9674695677718416		0.5247932065241604	0.8105333333333334	1	0.9223831	0.8785879	Train
ENSG00000007923	6634654	0.7537385	0.3598502349069787	0.4225555470040281	0.6810228117516323	0.760063851106497	0.987889814112831		0.520596032597856	0.9074	1	0.7401951	0.8075693	Train
ENSG00000007923	6634737	0.14727664	0.56426107825125	0.8832148434538571	0.4220368100500379	0.5194311298957487	0.9137112155856304			0.5833333333333334	0	0.0010167242	0.3297704	Train
ENSG00000007923	6634814	0.8717993	0.6745121234105054	0.6524022466538495	0.7225408466624652	0.8918085153781389	0.9873702000403788		0.5258617874140519	0.0625	0	0.5710211	0.728176	Train
ENSG00000007923	6634837	0.37614888	0.7622498332901275	0.8642723321367677	0.7776155356249292	0.8767460437569297	0.97599152741837			0.53125	0	0.25460035	0.53288615	Train
ENSG00000007923	6634844	0.22088909	0.4786184077652179	0.3297203850749749	0.4876575255076498	0.5282718063876947	0.9709523760184438			0.42645	0	0.52209705	0.4202439	Train
ENSG00000007923	6634861	0.37645516	0.7202669593506732	0.6116189462769029	0.7649834861385502	0.7631779519745916	0.978615361206358		0.6314771049298022	0.77275	0	0.5893647	0.46288118	Train
ENSG00000007923	6634866	0.6402523	0.5275484630898699	0.3581810219026007	0.6813911831737797	0.7304319886610802	0.9871689508795876		0.585665496908205	0.44735	0	0.7036549	0.7731924	Train
ENSG00000007923	6634996	0.0956047	0.5569001652867107	0.7216794346752249	0.2431957453903174	0.319846363342509	0.9061944295719648			0.41875	0	0.08845596	0.18184423	Train
ENSG00000007923	6635022	0.07410401	0.2959396247757742	0.1476261941408785	0.0795253927792771	0.2441551276388377	0.9451827477156772			0.66665	0	0.0036268593	0.34844825	Train
ENSG00000007923	6635035	0.67682505	0.8060181765450065	0.5768076579432555	0.676039835836556	0.7220410456787	0.9841823143451404		0.6105294202095384	1.0	0	0.7602371	0.8561762	Train
ENSG00000007923	6635117	0.11604303	0.1639331283091097	0.8842097463042271	0.5827834338125399	0.0401746554704343	0.8688468907071517			0.10715	0	0.02975868	0.35306415	Train
ENSG00000007923	6635135	0.9468886	0.1676687671734717	0.4728491558622043	0.0649763790860185	0.1145826258847684	0.8281861152470041			0.31665	0	0.8922531	0.8559618	Train
ENSG00000007923	6635195	0.12781192	0.719007759247706	0.5123213186441765	0.7518417536144085	0.8379628049824498	0.9855199889049048			0.70835	0	0.1500797	0.11823058	Train
ENSG00000007923	6635256	0.09140991	0.3785974571268498	0.5674561489485258	0.4217268804891429	0.3974209386118339	0.9067934412683624			0.3333333333333333	0	0.2018919	0.1671581	Train
ENSG00000007923	6635265	0.16600195	0.1783709315762698	0.1840118670254948	0.0556274455184265	0.0326971841594835	0.8525791422298065			0.0196	0	0.008243119	0.5040485	Train
ENSG00000007923	6635368	0.23669839	0.7255448650651576	0.5866221205062806	0.7159735121792941	0.7823040214420355	0.9739535402972964			0.4313666666666667	0	0.32976657	0.10710466	Train
ENSG00000007923	6635397	0.377066	0.3038493109888475	0.2819526268919126	0.2409817805308257	0.2201076551257194	0.9216135017298098			0.2544	0	0.004918933	0.34944984	Train
ENSG00000007923	6635462	0.8634304	0.3991842379297641	0.427334386297298	0.1570343863658984	0.1446802840025437	0.8597584637013589		0.2643502342819928	0.4833333333333333	0	0.79073274	0.73523563	Train
ENSG00000007923	6635467	0.023396622	0.4645776625508729	0.4933031186731808	0.3555291883797564	0.3423708222211364	0.8754098856175295			0.27275	0	0.0033388257	0.13927019	Train
ENSG00000007923	6635488	0.99514467	0.7640736389387848	0.9094668143176586	0.9756236334808608	0.9788119610335038	0.9723981296142769	0.8888888888888888	0.6300565930394315	0.9855	1	0.9995287	0.9184526	Train
ENSG00000007923	6635520	0.04901104	0.4667879543462883	0.551504576001679	0.6240306715666506	0.6989969186250485	0.9790740453749271			0.5277666666666666	0	0.0063864826	0.12938039	Train
ENSG00000007923	6635528	0.992811	0.6399156078717579	0.673316521133524	0.8471359104511601	0.8698649526289364	0.9930446161949428	0.925925925925926	0.6107389485166357	0.9523666666666668	0	0.9429205	0.99349415	Train
ENSG00000007923	6635600	0.05236007	0.0084552362607007	0.1602805144450869	0.0427425105357612	0.0300891973472944	0.6430353643119618			0.0185333333333333	0	0.07296108	0.20229693	Train
ENSG00000007923	6635664	0.028403055	0.2868263435702095	0.6125419006764945	0.3866092531229123	0.0357191285202417	0.8312635993093714			0.2916666666666667	0	0.095583916	0.15617874	Train
ENSG00000007923	6635674	0.13244404	0.0283985616621711	0.2581901930429852	0.0194053341016441	0.0263264999866548	0.8282310593652483			0.1999999999999999	0	0.24998966	0.35598272	Train
ENSG00000007923	6636146	0.25175685	0.4868719528927106	0.51641211218745	0.4529405352669188	0.4063803915940253	0.9405624422091666		0.3147167523650818	0.39475	0	0.14921093	0.4945661	Train
ENSG00000007923	6636200	0.069675826	0.2587750253679516	0.2471776810971777	0.1033959250358822	0.087635428373917	0.8374025530776743			0.5714	0	0.026424194	0.10106735	Train
ENSG00000007923	6636224	0.050637446	0.0802074938258194	0.1705874862803903	0.0570243650652927	0.0471056577091765	0.7252141331958435			0.2857	0	0.0065200925	0.08242287	Train
ENSG00000007923	6637229	0.1751103	0.436392190764264	0.3132084103159032	0.5180270451510589	0.5481339272982656	0.9745828607077148		0.1012957722579347	0.2143	0	0.0009750843	0.394946	Train
ENSG00000007923	6637257	0.47780743	0.1677621561104119	0.1968874591135041	0.2487320338431158	0.2530455991064196	0.7630420502321381			0.64705	0	0.2884739	0.43699718	Train
ENSG00000007923	6637298	0.011213576	0.3828001029746847	0.1651943014713751	0.0892331167426132	0.0753383761600581	0.7679462126011322			0.79165	0	0.0010073066	0.18650326	Train
ENSG00000007923	6639928	0.013965261	0.1569686977297002	0.3444585103268673	0.0109487873847643	0.0054709681888731	0.7542344222542278			0.0	0	0.050697196	0.110383905	Train
ENSG00000007923	6645063	0.66946846	0.4479035852744206	0.2899615706629448	0.4086259417595906	0.3954952838994932	0.964269273429316		0.7216721333793504	0.8182	0	0.12169373	0.48133707	Train
ENSG00000008018	170535129	0.027255367	0.6107006629359572	0.2841003220927107	0.0241875173518177	0.0148192278624683	0.7912893423940531			0.3487	0	0.047303367	0.090843335	Train
ENSG00000008018	170535165	0.7294102	0.1699404570881561	0.3543528242509848	0.0728866129897375	0.0380980458188233	0.8691137743551703	0.4288537549407115		0.1898	0	0.051142145	0.7822811	Train
ENSG00000008018	170535189	0.039097942	0.0087471894780616	0.2270366502940849	0.0778396366029079	0.0575942938017204	0.889464289202855	0.059171597633136		0.3056	0	0.006244743	0.09092746	Train
ENSG00000008018	170535224	0.8358485	0.7274689172683734	0.7729224122866283	0.7939090423759135	0.7878803049937423	0.973437475559792	0.611439842209073	0.3222433761305835	0.5625	0	0.92643565	0.7169121	Train
ENSG00000008018	170535243	0.48864526	0.0156042879425959	0.2074651521984947	0.0170009273218294	0.0124793744721197	0.8139354203133597	0.1279527559055118		0.5021	0	0.17606895	0.62460077	Train
ENSG00000008018	170535267	0.09708253	0.5594741422648744	0.4877265839238944	0.3914265129555525	0.4101636849541233	0.936549639504704			0.0955	0	0.07912663	0.14146699	Train
ENSG00000008018	170535356	0.11005755	0.6021366841525081	0.4179184762151669	0.4124419503630806	0.5268835502669292	0.9602247533065652	0.0705882352941176	0.2526515575503779	0.91825	0	0.11739306	0.3045312	Train
ENSG00000008018	170535392	0.33856592	0.2666936796963012	0.3549488848303577	0.1975730050786241	0.1175703416306331	0.902985143712816	0.106090373280943		0.07355	0	0.089714885	0.4292925	Train
ENSG00000008018	170537241	0.0162745	0.4405448902588756	0.4105700272147528	0.3574922793817432	0.2695209712877646	0.9377787117273182			0.6546	0	0.01825441	0.17703867	Train
ENSG00000008018	170537292	0.06528343	0.6102519128173534	0.8955573523997598	0.9274453163325028	0.8056820303775472	0.9748725224896162	0.0901803607214428	0.2547243757899606	0.2352	0	0.0024344206	0.28018188	Train
ENSG00000008018	170543614	0.44394207	0.4159862669115031	0.3727521494895672	0.308782740312588	0.348554227672297	0.9483795794866056	0.1376518218623481	0.1737498814077365	0.30605	0	0.20748898	0.3464544	Train
ENSG00000008018	170543700	0.22053233	0.5119233316152746	0.3374392025286589	0.2112223473523134	0.2547468277528344	0.9403606519609298			0.1321	0	0.14334357	0.26188904	Train
ENSG00000008018	170546109	0.067377225	0.3389617712043325	0.3886231363029859	0.1621691655716252	0.1786772194288658	0.9170689051825516	0.0665280665280665	0.2277291735709379	0.7028	0	0.08465918	0.30940604	Train
ENSG00000008018	170546129	0.071929395	0.3424811645184984	0.3068234159306991	0.3088320665957358	0.2066879094503658	0.935608428625591			0.96845	0	0.22430167	0.20099859	Train
ENSG00000008018	170546143	0.5244169	0.5117490341878614	0.6252270057733494	0.6296660675706277	0.6770608273018778	0.9679305645549784	0.1635220125786163	0.2700924240772638	0.5993	0	0.014499438	0.65163153	Train
ENSG00000008018	170546174	0.08270375	0.5560678321734552	0.4675936870908402	0.1207336463555346	0.1332654365555152	0.9012316733605308			0.21	0	0.06336434	0.19192804	Train
ENSG00000008018	170546179	0.053163387	0.3779242651924257	0.3603115609212762	0.3760224329942389	0.2122619067527835	0.936897852708135			0.1724	0	0.071797654	0.12842736	Train
ENSG00000008018	170546183	0.020038724	0.4375724232380207	0.5586920935444204	0.6279221419259295	0.4508891885309917	0.9509329528084992			0.2176	0	0.051914774	0.15029934	Train
ENSG00000008018	170553189	0.23550272	0.7432682404748854	0.7745786542583177	0.8011981484003003	0.45341600831979	0.9434455427659402	0.1596452328159645		0.0413	0	0.012302983	0.1644848	Train
ENSG00000008018	170553202	0.5202068	0.5201223199523908	0.6320046113696013	0.7347750273466773	0.7803705349280151	0.9768962795992426	0.2067415730337078	0.6196559781730613	0.7481	0	0.526475	0.518386	Train
ENSG00000008018	170553277	0.31701747	0.4601006810540489	0.2941309155504056	0.4457139322336076	0.4923346222353791	0.9708357669543164			0.759	0	0.10541811	0.31293708	Train
ENSG00000008282	106090571	0.035280667	0.3395741958588757	0.2711652908002639	0.1958256692093813	0.2239031093586731	0.9393398122344996			0.5044500000000001	0	0.11183002	0.25871173	Val
ENSG00000008282	106090764	0.049811922	0.1259118197154124	0.4092189871187759	0.0158698759756697	0.008650305368124	0.7535958407679728			0.49875	0	0.011125267	0.104492605	Val
ENSG00000008282	106090954	0.040834237	0.2660622464247942	0.2018821570296921	0.0992557626238446	0.3076214833183223	0.9489915029180992			0.14355	0	0.0005405426	0.07684685	Val
ENSG00000008282	106091002	0.3274923	0.0392631577979401	0.3038907491552735	0.5015760435007637	0.5646019297278388	0.9758400670981384			0.6234999999999999	0	0.06340128	0.28210497	Val
ENSG00000008282	106091247	0.04172858	0.2595914536718141	0.7035515573872719	0.3381981548357212	0.0819680692012401	0.8346941439637953			0.4808	0	0.011034751	0.112391636	Val
ENSG00000008282	106091281	0.02513132	0.4539199236792007	0.3784504309540476	0.3693315725764594	0.422842050057314	0.9580094248336646		0.1944739267462499	0.216	0	0.052608907	0.43571407	Val
ENSG00000008282	106091318	0.011380589	0.4267917039659393	0.897637400311326	0.875613745639241	0.5985520937372941	0.9436038969280444			0.09255	0	0.015554845	0.12731062	Val
ENSG00000008282	106091345	0.13342138	0.2119146845880087	0.2736035825611155	0.2186539636974679	0.0845226741345164	0.9031797777977956			0.3117999999999999	0	0.13049361	0.20519826	Val
ENSG00000008282	106091446	0.008717072	0.1115040952508556	0.2213089560872393	0.0649132095308625	0.0502602952446188	0.848423081825362			0.29075	0	0.15423623	0.11214022	Val
ENSG00000008282	106091480	0.049829185	0.0976879732462824	0.1928153793665841	0.0094559933509643	0.0049924928430601	0.764334111439863			0.1101	0	0.019927334	0.24027224	Val
ENSG00000008282	106091501	0.013944256	0.4657976021488063	0.6958456517657734	0.7606230608908927	0.4080244305629034	0.9430384994057652			0.0102	0	0.022177398	0.10120045	Val
ENSG00000008282	106091559	0.107856154	0.1734937460079373	0.1659044690890745	0.0041734196551709	3.967059543023631e-06	0.6003894087782242			0.0474	0	0.09359322	0.16647314	Val
ENSG00000008282	106091681	0.018088985	0.0848751599090617	0.4620852825232402	0.2242595064925957	0.2824688487364892	0.9163483035944406			0.78595	0	0.057953704	0.17830063	Val
ENSG00000008282	106091760	0.014838231	0.5626690321090175	0.3684806306023746	0.3606975606550878	0.3450863167546292	0.9467956163699816			0.1818	0	0.20491283	0.27633554	Val
ENSG00000008282	106091879	0.20265725	0.2468974721848063	0.2730757768399217	0.3575833835459717	0.3965021826681367	0.96049360853637	0.5492957746478874		0.3647666666666667	0	0.023100507	0.19220847	Val
ENSG00000008282	106092978	0.17168896	0.2165603921770107	0.472621169344227	0.3739013152703344	0.3908464769250949	0.86626732600533			0.5957333333333333	0	0.37766534	0.22573991	Val
ENSG00000008282	106093027	0.50032663	0.2161943998747774	0.4077405806338925	0.1463034765306342	0.1364351141854062	0.8658565537082034			0.1311	1	0.038966823	0.7641866	Val
ENSG00000008282	106093068	0.22066727	0.6484710587529026	0.5651707734942966	0.6276106382896636	0.6251026686131438	0.9564087811882492			0.8589	0	0.056523167	0.26074785	Val
ENSG00000008282	106093136	0.2561995	0.3614315707752871	0.3203037904656565	0.3709327266342055	0.2189299376423676	0.9391030640638962		0.2713374833283722	0.49875	0	0.7433928	0.48442632	Val
ENSG00000008282	106097702	0.34298927	0.03699341048457	0.4085676697915447	0.0625005410688883	0.0477857066144586	0.8359603813159007	0.4705882352941176		0.06485	0	0.23381996	0.50592285	Val
ENSG00000008282	106097859	0.06049738	0.178015300148274	0.5240696326435509	0.4697500909969864	0.2431957527217791	0.924696495128427	0.6666666666666666		0.14445	0	0.1225085	0.20130233	Val
ENSG00000008282	106099189	0.2847546	0.0297091829112435	0.1742593235888708	0.0441354534659528	0.0319524978402902	0.8279999993152298			0.0961	0	0.062019132	0.36234146	Val
ENSG00000008282	106099234	0.17843296	0.1259858397551393	0.3018494737376352	0.2006166215818518	0.1888363102095742	0.748255604765345			0.63685	0	0.2115396	0.18736687	Val
ENSG00000008282	106112235	0.41276202	0.3227295095638049	0.1979669705553763	0.0820317337349493	0.1572209526802666	0.9254201789285932			0.4571	0	0.069215015	0.2992004	Val
ENSG00000008283	63432433	0.12909609	0.4494128244562468	0.5199099347581262	0.2050455905306264	0.2474101339392591	0.9128713683697344			0.352375	0	0.29973668	0.3335113	Train
ENSG00000008283	63432443	0.7886777	0.2229127636374982	0.735186109151512	0.4522473644150531	0.1971260226428907	0.8165700645272977			0.20875	1	0.2598691	0.70592105	Train
ENSG00000008283	63432465	0.5141605	0.2670207443635418	0.571723691250551	0.4710314081763779	0.2676102013369397	0.936237604668787			0.2697	0	0.2671501	0.6944012	Train
ENSG00000008283	63432493	0.22136128	0.59895848350703	0.5096906198682117	0.337703671129234	0.2949665619080552	0.8949331447987132			0.213125	1	0.3010756	0.1455095	Train
ENSG00000008283	63432549	0.07266525	0.2612738504077002	0.8430720193678978	0.2865442746978919	0.4341220504478071	0.8671567201244393			0.0583499999999999	0	0.09529917	0.24239242	Train
ENSG00000008283	63432553	0.124417886	0.4408231582117415	0.3582969844188487	0.3084647873917972	0.293318756698526	0.9431273365599446			0.8	0	0.18799207	0.2636387	Train
ENSG00000008283	63432565	0.31936997	0.1110038545273123	0.3270868411405021	0.146811451350575	0.1047110148401748	0.8736519694215592			0.0867	0	0.275927	0.3443112	Train
ENSG00000008283	63432674	0.0066949846	0.4957432058648119	0.5476919766570367	0.2638416957488097	0.2207365993217017	0.9160951394986742			0.9391	0	0.02264762	0.15023494	Train
ENSG00000008283	63432909	0.013575423	0.3579047764549264	0.2099649525038639	0.0153190921435037	0.0007763031721437	0.5759793722550083			0.245025	0	0.20571771	0.115772344	Train
ENSG00000008283	63432961	0.23878297	0.6970896422148829	0.7756200726232985	0.6837533540831747	0.8398645178269226	0.9709854635437728			0.557675	0	0.24977997	0.36798087	Train
ENSG00000008283	63433021	0.9053298	0.7430007090402486	0.9429843494240142	0.8383822455747796	0.8681996373267443	0.9493170380342648			0.6764749999999999	0	0.828982	0.95427006	Train
ENSG00000008283	63433129	0.35013518	0.3904930343488503	0.299046832756402	0.16953288713647	0.1656209706542677	0.8995827253312959			0.76795	0	0.32249045	0.28221178	Train
ENSG00000008394	16347677	0.2572072	0.2271051655740638	0.3111236359394003	0.5454287781333073	0.5662819233238904	0.9775058506403882		0.6140340973315687	0.8421	0	0.08322285	0.5971007	Train
ENSG00000008394	16354238	0.016786302	0.1177448038083556	0.2296890279960659	0.1348065696731662	0.1230215916182996	0.888173186369689			0.2319333333333333	0	0.09609026	0.10224146	Train
ENSG00000008394	16354260	0.07928501	0.1746231247738288	0.3949624164460352	0.2528884295343239	0.2385776427673062	0.8936371370997097			0.3619	0	0.27299476	0.11284347	Train
ENSG00000008394	16354370	0.023104537	0.2338541307595882	0.355544407247756	0.4242523453287339	0.415838957724109	0.956602221719804			0.59524	0	0.032192968	0.22474332	Train
ENSG00000008394	16357624	0.34738475	0.3331223215833131	0.3674087858265495	0.4528950471611163	0.3928448007833539	0.9570482512869812		0.3106180832757252	0.5546428571428572	0	0.17594229	0.6132216	Train
ENSG00000008394	16357671	0.057541512	0.28084800477809	0.4208866140482238	0.3471643088403272	0.2299187970099682	0.927859313241784			0.3091571428571428	0	0.034628354	0.40360442	Train
ENSG00000008394	16357678	0.010118199	0.3384921276927729	0.5413351610396085	0.3475400666067482	0.2691027701353971	0.8338608078817797			0.8531285714285713	0	0.015726209	0.12952232	Train
ENSG00000008394	16363809	0.05973034	0.3672341467917513	0.5401809869824354	0.5144458321594418	0.4476406293803964	0.953173490225074			0.6019599999999999	0	0.029262781	0.13526581	Train
ENSG00000008394	16363897	0.21404657	0.3095948349221848	0.4584912151739431	0.2075308153529436	0.2263824189094364	0.9251529811008504		0.3455989937343711	0.5063	0	0.17757206	0.4343564	Train
ENSG00000008394	16363940	0.1305764	0.3696360321615841	0.4139411231836247	0.263671206232613	0.2632057599739372	0.8915854628790375			0.3566	0	0.056000568	0.20646365	Train
ENSG00000008394	16364152	0.86396706	0.1962163506215354	0.433184564491063	0.1699062479496256	0.1871707871968797	0.8858237665313332			0.1563	0	0.019026184	0.78522074	Train
ENSG00000008394	16364162	0.06668173	0.0763752259648712	0.0902209678759263	3.5476589712314868e-06	8.609260183181595e-07	0.6172053644233648			0.26422	0	0.08649908	0.14577848	Train
ENSG00000008394	16364228	0.0105325105	0.6261380506186665	0.7244946667957054	0.677035027118484	0.6039227586532353	0.9441395589934304			0.06284	0	0.017372716	0.09547136	Train
ENSG00000008394	16364303	0.018221796	0.4749714797708049	0.7494905417125278	0.7829184037510809	0.6308205310175108	0.95797259223656			0.2410199999999999	0	0.036943387	0.18455651	Train
ENSG00000008394	16364357	0.053878903	0.3077852247284781	0.0888548846127005	1.069106643363129e-06	1.31578567799403e-07	0.5559277338235232			0.27816	0	0.02615447	0.11773012	Train
ENSG00000008394	16364380	0.24252157	0.1061087649581662	0.3106960883223414	0.0945401474325117	0.0918960531302868	0.8746577883318223	0.6040814108312275		0.40108	0	0.040013574	0.1789367	Train
ENSG00000008394	16364384	0.020910311	0.4935462792045302	0.3773389115250789	0.6034168640943725	0.5555445964107377	0.9760913412628304			0.19558	0	0.00039274694	0.14606553	Train
ENSG00000008441	13098406	0.012254858	0.0676406588047905	0.4345738288722363	0.0584244070133159	0.0616020276995156	0.844944968986405			0.1818	0	0.0064926865	0.0964468	Val
ENSG00000008441	13098582	0.018184936	2.128356160363481e-09	0.0893878002361373	9.43194180464482e-07	1.0457102583308765e-07	0.6034466899915023			0.1667	0	0.014154971	0.06467183	Val
ENSG00000008952	169992888	0.55086976	0.5	0.5535215843457921	0.6681687886381821	0.5263187705692635	0.9650861998206124			0.8182	0	0.5528196	0.47008595	Train
ENSG00000008952	169992900	0.16224182	0.5971506324248255	0.5636192266820433	0.5870784109392645	0.5144472841384649	0.9486166180842568			0.76665	0	0.07591967	0.32475647	Train
ENSG00000008952	169992962	0.0011999846	0.1700042873361318	0.9887640511175778	0.9586444073679072	0.397285282314135	0.8971366174976378			0.0185	0	0.19022995	0.12748042	Train
ENSG00000008952	169992973	0.8908006	0.5750185326717405	0.5814455500755525	0.1964505759445297	0.1243352982625317	0.913288878772394			0.06	1	0.48144168	0.82301235	Train
ENSG00000008952	169992979	0.3376535	0.25134587841819	0.6091632606579228	0.6167886029494304	0.0803277549573843	0.9059255652314318	0.6176470588235294		0.8095	0	0.23140165	0.33408108	Train
ENSG00000008952	169992986	0.03871707	0.047557528793915	0.2115346854309374	0.0686387961986691	0.0489592565804413	0.885984811249714			0.14705	0	0.0041277884	0.11148729	Train
ENSG00000008952	169993034	0.11424881	0.0800189970940481	0.772426604679922	0.0221601251971944	0.0332390762572308	0.789450762092828	0.9142857142857144		0.1905	0	0.0824724	0.1799273	Train
ENSG00000008952	169993068	0.862923	0.8983208011434045	0.9757323497938069	0.8040771027287483	0.7243215191665973	0.9372158134929542			0.83335	0	0.7889013	0.7611838	Train
ENSG00000008952	169993080	0.99412024	0.9398678316391388	0.9856230847052474	0.9769421562091744	0.9507842515862964	0.986451153516818	0.9444444444444444	0.668361065409528	1.0	0	0.9912106	0.97950184	Train
ENSG00000008952	169993187	0.03592956	0.4593999027455345	0.3663479179434995	0.4060659027127381	0.4012038134577847	0.9586563897292432			0.75	0	0.27465796	0.15772879	Train
ENSG00000008952	169993409	0.09602721	0.2826752230584171	0.5430710081386144	0.0895828388023039	0.0893902964545732	0.8758084798099622			0.0	0	0.026171923	0.28617206	Train
ENSG00000008952	169993421	0.12602025	0.2623147179304623	0.4937992901031804	0.0427288751121752	0.0091434575908331	0.8103500050128004			0.3158	0	0.002549243	0.3725074	Train
ENSG00000008952	169993429	0.08108866	0.0047925066494154	0.1607713688436056	7.304554281846499e-07	2.8640995097635604e-07	0.5963412739632401			0.1515	0	0.031201625	0.13012356	Train
ENSG00000008952	169993492	0.01729641	0.0705816875346125	0.444807743410887	0.0626817440522847	0.0637729101552384	0.8529481830579405			0.2105	0	0.122124694	0.197952	Train
ENSG00000008952	169993578	0.013788235	0.0571120597546365	0.313159947934133	0.0312205979976021	0.0131228263650823	0.8071647980718754			0.0714	0	0.15044653	0.14675118	Train
ENSG00000008952	169993592	0.008654928	0.1097561288854505	0.168039064928507	0.0134340723376705	0.0248490977125105	0.8321846897798603	0.6888888888888889		0.0541	0	0.0063235043	0.084283456	Train
ENSG00000008952	169993607	0.0020479201	0.106542807751542	0.284556332205317	0.0554407386455413	0.0190266444686593	0.8185499291245664			0.0588	0	0.0068489434	0.09991975	Train
ENSG00000008952	169993681	0.5708858	0.5812106600354692	0.4503972654524937	0.4628270042279133	0.4578810985607812	0.9624438233141216			0.72725	0	0.27200064	0.62514114	Train
ENSG00000008952	169993719	0.3580485	0.2636935201297861	0.4520060215300819	0.2165886390409337	0.0550949268097877	0.8908376970693684			0.1212	0	0.004274213	0.5283718	Train
ENSG00000008952	169993812	0.07644375	0.0980611316755828	0.2538770241462095	0.1652812742429455	0.1267195163464647	0.9168305381524006	0.4893617021276595		0.0645	0	0.12014924	0.20964754	Train
ENSG00000008952	169993877	0.12942086	0.3480376970707449	0.3956001053817554	0.2813737340354687	0.4328249679090098	0.9363958151980236			0.7419	0	0.029449712	0.16342902	Train
ENSG00000008952	169993919	0.080689825	0.1783256258088829	0.1710676013531043	0.028156616307198	0.0281858786315909	0.8624589979849362			0.0882	0	0.3816036	0.11270194	Train
ENSG00000008952	169993928	0.4597272	0.1158444867998931	0.2467148606244133	0.0036832583585844	1.0862171483125175e-05	0.6779655023393567			0.1667	0	0.35585985	0.60685176	Train
ENSG00000008952	169993998	0.15798159	0.4292368084029777	0.5313512252376209	0.1527841330567891	0.180870430346528	0.9075786487256512			0.1613	0	0.0024537086	0.17978011	Train
ENSG00000008952	169994015	0.483044	0.4658300508120088	0.3111543410655442	0.3652369022296184	0.3625157822427022	0.9610372059347732		0.3883441944420625	0.4091	0	0.5768801	0.40724435	Train
ENSG00000008952	169994099	0.13979442	0.3760206562443977	0.2823287737627898	0.3449933702071991	0.3768431490969169	0.9587505339397766			0.2	0	0.029320944	0.12658124	Train
ENSG00000008988	56073065	0.13325381	0.1676700774582004	0.4401346924120676	0.2597068511853772	0.2471269267798294	0.92382946959809			0.5926	0	0.1777303999999999	0.17187266	Test
ENSG00000008988	56073181	0.27382433	0.4634535452328514	0.3871575846997219	0.4925709967324213	0.4899089391243003	0.9609141085611064			0.0950111111111111	0	0.3751054833333333	0.49785528	Test
ENSG00000008988	56073248	0.21773557	0.4603852736976218	0.5497936703936616	0.2852852554502379	0.3404772085164655	0.9207870949207486	0.1081877858419863		0.211775	0	0.1307349233333333	0.40994024	Test
ENSG00000008988	56073272	0.065308414	0.3391836067983815	0.3514972859677187	0.2996663840707798	0.3728505261103141	0.946107331463841	0.0586163142332008	0.4151900146931659	0.4964571428571429	0	0.0429161153333333	0.37371188	Test
ENSG00000008988	56073716	0.08362029	0.5073210492516402	0.4582170512811881	0.6772250163576116	0.739170111274685	0.9822607150193088	0.1172575001196973	0.5435342877361129	0.6247571428571428	0	0.054173421	0.3024247	Test
ENSG00000008988	56073759	0.059304964	0.261794351305765	0.3754170079266848	0.1948436701991225	0.1556123470758304	0.8578916073819902			0.3586625	0	0.13037868	0.2413272	Test
ENSG00000008988	56074090	0.0018574516	0.0959147771732943	0.325640202358142	0.1673989129858982	0.1203749900116012	0.8461264551696179			0.0105666666666666	0	0.0023166259	0.09732836	Test
ENSG00000008988	56074138	0.24123923	0.2847055833009461	0.5466924828562539	0.3923689210512014	0.3627584119537974	0.906321703139852	0.2245008065817422		0.9475	0	0.1192359466666666	0.30933717	Test
ENSG00000008988	56074416	0.15786234	0.1367895826646729	0.2318723050094595	0.0294958874657872	0.017598783226318	0.767494376719059	0.0545358849037611		0.2481666666666666	0	0.0176987061	0.32322147	Test
ENSG00000008988	56074444	0.39498347	0.3645142729810071	0.4713807801492178	0.2214841834755709	0.3377829798754816	0.9327893839011012			0.403	0	0.150379362	0.4784402	Test
ENSG00000009307	114716994	0.04102447	0.0852896170702678	0.495764502517894	0.1952334351666922	0.1109497724479243	0.889866905857726	0.5306122448979592		0.08665	0	0.035577137	0.147674	Train
ENSG00000009307	114717001	0.25074193	0.5986123591990103	0.7547594683361335	0.6165958218372787	0.5740413228285459	0.9414372062518264	0.4285714285714285		0.6521250000000001	0	0.18064519	0.41527808	Train
ENSG00000009307	114717101	0.033678807	0.3953025475532482	0.3733231791971967	0.3816489655572824	0.3660174269000457	0.9516973068413294			1.0	0	0.0222146874999999	0.1700523	Train
ENSG00000009307	114717123	0.8693949	0.7994614320524406	0.8684213556064119	0.8277638975025852	0.8797637910178584	0.9806824080847276	0.5676923076923077	0.3287253490321519	0.9601	0	0.8027498333333334	0.7397962	Train
ENSG00000009307	114717227	0.082676396	0.2759636663037104	0.4944197595351536	0.3860243696652447	0.3733597068795912	0.935634013469448			0.440225	0	0.18192263	0.12682793	Train
ENSG00000009307	114717234	0.014444238	0.7192025529474327	0.8647928156390676	0.6447633745071095	0.8194593398401896	0.95420288482933			0.21825	0	0.006362182	0.09451014	Train
ENSG00000009307	114717322	0.024898838	1.1133115200422651e-06	0.3357005849347801	0.1311441169657802	0.0079826481707096	0.7221987359678396			0.2574714285714286	0	0.14444263125	0.16525105	Train
ENSG00000009307	114717327	0.03815165	0.0981900039277998	0.686794978980457	0.3632215268718903	0.0766831444897993	0.7649770216978146			0.0313285714285714	0	0.07224729825	0.15845373	Train
ENSG00000009307	114717353	0.30971068	0.0872067174951704	0.3406450042286308	0.4624753862621597	0.4870207763132206	0.9661193610083068		0.4478953486248749	0.4623142857142857	0	0.186475945	0.3139787	Train
ENSG00000009307	114717387	0.03866302	0.0171820805807198	0.2487419766112382	0.0117946885065	0.0087053085909992	0.77947579491932			0.0757999999999999	0	0.13163233	0.30770057	Train
ENSG00000009307	114717408	0.047501255	0.4180699890202479	0.6025269804722047	0.3764785698472605	0.3159725221587197	0.8710432222067567			0.2131714285714285	0	0.1404916425	0.15812194	Train
ENSG00000009307	114717414	0.009017756	0.0029339700037349	0.2228533152811503	0.0120824495726846	0.000797524567503	0.647553621392337	0.4880952380952381		0.0415428571428571	0	0.0483640975	0.13449629	Train
ENSG00000009307	114717424	0.05766025	0.2433219539956367	0.5449215545394209	0.2992525552403652	0.2102997699949124	0.7476576104119048	0.4846390168970814		0.0151571428571428	0	0.123649805	0.18733358	Train
ENSG00000009307	114717496	0.089009054	0.1844795859613489	0.5048045625128003	0.2217730561429468	0.2173217723772019	0.795740647568004			0.5037857142857143	0	0.020361304	0.10932604	Train
ENSG00000009307	114717642	0.017011857	0.432233281425918	0.3864572385851154	0.0230848407647202	0.0127264857839664	0.7454506737248626			0.3424	0	0.124433525	0.11722368	Train
ENSG00000009307	114717699	0.41597772	0.772498515350561	0.6684011944561504	0.7593432829560753	0.8019267059795717	0.9815928565189636		0.5849503563131165	0.5541285714285714	0	0.31507533	0.33214626	Train
ENSG00000009307	114717845	0.3607225	0.5921205650771272	0.6623211757354635	0.5866630854844018	0.6010374155219045	0.9534380041851186	0.379746835443038	0.358033092832565	0.4348333333333333	0	0.4925986775	0.5199186	Train
ENSG00000009307	114717951	0.14820907	0.3736687271455029	0.468978859720886	0.3408026594340487	0.3425325076106808	0.9398686921031734			0.3786333333333333	0	0.19492090125	0.22642997	Train
ENSG00000009307	114717987	0.016694743	0.0812078685861377	0.14993197362506	0.0078243885280934	0.0042967551145645	0.7270673763977049			0.3987	0	0.08303909925	0.19006881	Train
ENSG00000009307	114718033	0.0041259527	0.5387072050595155	0.9379034647161174	0.8228376444046899	0.7794303097935725	0.9432959911197142			0.1188249999999999	0	0.00815731595	0.15801547	Train
ENSG00000009307	114718169	0.010403675	0.7036347052615324	0.7524528189298463	0.8967031195822408	0.7539442567197345	0.9709523236288324			0.216225	0	0.271438835	0.11788599	Train
ENSG00000009307	114718173	0.18423165	0.4732035604746871	0.5914747536302858	0.5379102997539325	0.5004872528619575	0.9503438443335018			0.4781499999999999	0	0.218842425	0.45086342	Train
ENSG00000009307	114718620	0.05372543	0.2495293093825791	0.5308310162224958	0.2648008160364779	0.2976322687868305	0.9072204801035294			0.1248	0	0.07851351625	0.34498155	Train
ENSG00000009307	114718628	0.22468266	0.6787042001635519	0.5011926863405218	0.7350028053338388	0.7670696606727389	0.9895586065197188	0.1962616822429906	0.3957174500264941	0.34915	0	0.04654773575	0.30693567	Train
ENSG00000009307	114719729	0.040293954	0.3198869081542623	0.8304103684281481	0.8300529916458719	0.3398922672685123	0.9054651815771972			0.2288875	0	0.062311292	0.24087088	Train
ENSG00000009307	114720598	0.01654169	0.0926259507725072	0.4465353868193513	0.1749407488794929	0.1495344400074002	0.8496293874255855	0.5972222222222222		0.2811375	0	0.11912985175	0.2785027	Train
ENSG00000009307	114723919	0.16316697	0.5474052465261143	0.4901555073650109	0.3246557316236617	0.3235081639069619	0.9325326300406864		0.2246941609253256	0.4161625	0	0.0809658598649999	0.3886979	Train
ENSG00000009307	114725230	0.08039561	0.0841794430727706	0.4577321744847814	0.1391351443124522	0.0351046914317308	0.66012966774222	0.3336890027030872		0.010175	0	0.036402055	0.21467094	Train
ENSG00000009307	114725235	0.103456154	0.0453254660007396	0.2942875884237415	0.153446334896148	0.073153505537327	0.8129267272591848			0.1468875	0	0.017504972	0.39335698	Train
ENSG00000009307	114725295	0.110547625	0.4234766489267496	0.5952419338272578	0.7545583300552651	0.7572850796120011	0.9824655395313002		0.2639945511697172	0.1931375	0	0.020700856	0.38751882	Train
ENSG00000009307	114725303	0.7781859	0.1986894378620992	0.3365488352977416	0.200463382876256	0.1988829210054472	0.8396625494507712	0.3418367346938775		0.2166571428571428	0	0.1589154726666666	0.78147155	Train
ENSG00000009307	114726248	0.13383894	0.0730229432630645	0.1608356826303389	0.0180960014098467	0.0357379543311517	0.8160954949649061	0.7666564086782581		0.069275	0	0.2145870865	0.14849755	Train
ENSG00000009307	114726307	0.055239942	0.3258940393983797	0.3484688023194536	0.1738180348335474	0.1399963741159297	0.8775338210686346			0.035	0	0.025641445	0.2500021	Train
ENSG00000009307	114726351	0.20007902	0.4870834933770448	0.4271986258176307	0.233916123201652	0.2420010348441897	0.9104846987148132		0.3555850616268808	0.82195	0	0.32939235	0.46735287	Train
ENSG00000009307	114726363	0.029213477	0.2029895845963609	0.6444080406564312	0.3387620283359857	0.2200661705018892	0.9049126888772514			0.6011	0	0.01926246315	0.14473718	Train
ENSG00000009307	114726367	0.1450275	0.3946439859799247	0.5583014782859976	0.5007180994294231	0.4766032239541095	0.9321529068491236			0.5126125	0	0.023918015	0.37165877	Train
ENSG00000009307	114727042	0.29035613	0.3067118583268125	0.3369430744429155	0.2274923813362222	0.2224887869702262	0.8992372289906491			0.0234714285714285	0	0.0161512653333333	0.34972805	Train
ENSG00000009307	114727046	0.43573257	0.0394041736764133	0.2576054547353516	0.1556127424880986	0.111548484937824	0.8651185355135319	0.3099489795918367		0.04455	0	0.2295153449999999	0.2369638	Train
ENSG00000009307	114727059	0.33557868	0.6162090895858716	0.7028118978608039	0.4320539274018152	0.3741927304255306	0.9172364421054664			0.5171625	0	0.078872875	0.43109328	Train
ENSG00000009307	114730287	0.02251904	0.2451194542003539	0.5065297522979292	0.0498012154288295	0.032919917025364	0.7557365854828111			0.4493499999999999	0	0.191216595	0.11366235	Train
ENSG00000009307	114730378	0.07052512	0.6354286194349006	0.7508065714977347	0.5882296402369995	0.5405156669072759	0.9482582598214416	0.2061855670103092		0.1141625	0	0.035736406	0.17890093	Train
ENSG00000009307	114730551	0.091784835	0.3924489463853445	0.596655375898076	0.3680327615484741	0.151570222687244	0.8694570212600196	0.359375		0.0764875	0	0.20761297	0.15282103	Train
ENSG00000009307	114732677	0.15316835	0.4296084014518078	0.4042610214495897	0.4340471429176739	0.4139642009409985	0.9602120219157492			0.7485999999999999	0	0.076573129	0.36618334	Train
ENSG00000009307	114732686	0.2693889	0.2809236653381611	0.4153989109057451	0.4162535590596783	0.4423802989367409	0.9564334477389436	0.8107142857142857		0.0805428571428571	0	0.006586659	0.11891043	Train
ENSG00000009307	114732713	0.11565789	0.4276033074263279	0.5097881180298142	0.4105191478459433	0.4447767517623495	0.9383768923824568			0.04335	0	0.0584827844999999	0.21346232	Train
ENSG00000009307	114732729	0.099931516	0.2333380598629788	0.1641471888792949	0.0682374976802954	0.1669035129962782	0.8842096487849128			0.2663	0	0.076535535	0.14013472	Train
ENSG00000009307	114732752	0.017599225	0.3169815890991855	0.258241493743683	0.2883272238319176	0.2519610537867126	0.9433141257442784			0.8081142857142857	0	0.0121634538	0.13209319	Train
ENSG00000009307	114732766	0.62197423	0.247020261487114	0.5453309502487722	0.2223993613236856	0.2723388208404072	0.893270116336021			0.2457285714285714	0	0.069701572	0.6813886	Train
ENSG00000009307	114732785	0.115066126	0.1036685266266012	0.2024536897933284	0.0364457413133513	0.0142722494125643	0.7335120226283418			0.1749166666666667	0	0.115596475	0.41640532	Train
ENSG00000009307	114732812	0.13267495	0.3061343864663	0.3987884426604317	0.2460801081367515	0.1842024941617667	0.8044693400778241			0.3873499999999999	0	0.086919687	0.10944068	Train
ENSG00000009307	114733736	0.0074813543	0.0453679205966566	0.1872969285482289	0.0559341961437745	0.0662336026363448	0.8664426485315636			0.9902625	0	0.090315685	0.14461042	Train
ENSG00000009307	114733767	0.009253609	0.625477993419645	0.5183024219499058	0.610791183421971	0.5098405376496837	0.9513211849977294			0.1335285714285714	0	0.0292000175	0.09799072	Train
ENSG00000009307	114733773	0.67490554	0.1311612823185633	0.2737037399932108	0.0275979859655659	0.0121678128445894	0.774487673093824	0.3684210526315789		0.16435	0	0.0962870685	0.6350897	Train
ENSG00000009307	114733786	0.18900552	0.1204486537278419	0.3487198962799557	0.1702968495717724	0.0360518914536634	0.827586755176965			0.0045	0	0.066522246	0.5403024	Train
ENSG00000009307	114733815	0.34715682	0.4529302312522846	0.6448448823325872	0.6739146362486945	0.2654853693006239	0.9439260639104576	0.4918154761904761		0.8665875	0	0.199074985	0.50594264	Train
ENSG00000009307	114733831	0.042245697	0.3609202605313774	0.3220311820897455	0.189953989549973	0.2136321106439233	0.9173956426586029		0.4190179560447657	0.3031285714285714	0	0.00526547425	0.23247781	Train
ENSG00000009307	114733996	0.3794932	0.4161703974046122	0.3667839409268865	0.5068350868371702	0.5231219745289774	0.9644981582916063		0.2592577448605138	0.7716142857142857	0	0.177467345	0.44814637	Train
ENSG00000009307	114734036	0.019626135	0.1839448635380164	0.2673259692085966	0.0459603299002205	0.0385853223311543	0.7197874273707876			0.2069833333333333	0	0.01778971	0.056164637	Train
ENSG00000009307	114734044	0.22642961	0.2989095270898475	0.3434676883419656	0.0795227219925002	0.1134244278664033	0.8445631491267978			0.2543571428571428	0	0.166883273	0.3826893	Train
ENSG00000009307	114734478	0.037605513	0.0070685935730873	0.1950987949944196	0.0048499016971101	0.0036689531486904	0.7327638625145568	0.397832195905259		0.1365333333333333	0	0.0519134405	0.08796455	Train
ENSG00000009307	114736760	0.09189506	0.5989577986674126	0.6648667052785588	0.5414101439274608	0.4914465443332219	0.9348924708751796			0.2642875	0	0.234644245	0.21705472	Train
ENSG00000009307	114736767	0.0017229617	0.1067350249723099	0.6284390887050232	0.5291236367871716	0.2047758855869387	0.903234950040855			0.2008375	0	0.00631901035	0.050268643	Train
ENSG00000009307	114736782	0.11587119	0.0244040068738536	0.2639695905370209	0.0957755471885462	0.0418437256221938	0.7992677261604385	0.2526315789473684		0.9468	0	0.15758421	0.2575144	Train
ENSG00000009307	114736798	0.2046662	0.0018905534425951	0.1249267300855663	0.0038128000063949	0.0014911905605672	0.706840373034759			0.0283428571428571	0	0.0837703675	0.36022842	Train
ENSG00000009307	114736840	0.58901715	0.3854433557580216	0.3257024642864257	0.3561470791873525	0.2438280848140447	0.9338862401806914			0.9652625	0	0.481345	0.7709346	Train
ENSG00000009307	114737966	0.12110845	0.1933959698471482	0.2617179792348283	0.2678271532604863	0.265263034618049	0.932397541622902		0.4108991056604984	0.18094	0	0.009453356	0.67318475	Train
ENSG00000009307	114737999	0.006820047	0.0189357141276275	0.1857351083848351	0.0280231573793915	0.0207273960442947	0.7009151479891695			0.0805625	0	0.13379132	0.113734454	Train
ENSG00000009307	114738014	0.19395807	0.0202949017895149	0.1795264471880292	0.0044413928241093	0.0033387618064462	0.6876669283986516			0.081125	0	0.14957266	0.34432876	Train
ENSG00000009307	114738029	0.048469342	0.032701095621775	0.0943362950516871	0.0005043145199243	1.0273602258907766e-06	0.5959114030009759			0.633357142857143	0	0.01338867	0.13229114	Train
ENSG00000009307	114738037	0.6143569	0.5260953884021029	0.5928103885616258	0.4194603821577483	0.4489078713038339	0.9356887846720368		0.1285389974988474	0.7648857142857144	0	0.1230339774	0.6529368	Train
ENSG00000009307	114738045	0.19671929	0.4869738060791413	0.5316707250957312	0.5290669666750715	0.4862429456337531	0.9538741071324496	0.4146890343698854	0.3056055337198661	0.2357857142857143	0	0.189556455	0.24728873	Train
ENSG00000009307	114739706	0.19144359	0.37839451853861	0.3405247871381941	0.4118851758236353	0.436873584666046	0.9468657360182284		0.3426048052059323	0.4614428571428571	0	0.0699431795	0.5418668	Train
ENSG00000009307	114739747	0.17524113	0.1899966423774866	0.2641029672661587	0.0940027561257041	0.0861528221013209	0.8201902409303684		0.4424739997288269	0.3256857142857142	0	0.14339711	0.35059404	Train
ENSG00000009307	114739788	0.012697792	0.1877980612154982	0.4628740462450811	0.1574916658436049	0.0662592531882427	0.8455411233979007			0.1377799999999999	0	0.048406235	0.049280215	Train
ENSG00000009307	114739795	0.4522254	0.1754316728849975	0.2051431273531848	0.1361361638593091	0.1292604390522657	0.8521341610587433			0.255475	0	0.1620132799999999	0.43907928	Train
ENSG00000009307	114739812	0.2114936	0.0231976944276474	0.3023564294672695	0.0228131798576155	0.0420822932719149	0.8017194255703423			0.1743571428571428	0	0.100814407	0.31448174	Train
ENSG00000009307	114739855	0.6820539	0.6496771891440016	0.663627539234338	0.7892757428875081	0.7778893084224787	0.9732670541513349	0.4693877551020408	0.2626712923053395	0.495	0	0.72707665	0.776487	Train
ENSG00000009307	114739874	0.0069532036	0.0532714790990592	0.3324447329256589	0.152791659825259	0.0821794214961421	0.545207315301283			0.2689	0	0.08814692	0.09129742	Train
ENSG00000009307	114750070	0.029900867	0.0030349831909499	0.1412810118272535	0.0098497920061501	0.0064634373582343	0.6798625236718348			0.0696	0	0.0395044009999999	0.10815108	Train
ENSG00000009307	114750089	0.09494567	0.4160878378404004	0.4894360734311798	0.4792011425362698	0.470473708369303	0.9467290340307029			0.60915	0	0.26707858	0.2707734	Train
ENSG00000009307	114750117	0.18470444	0.1907479949860372	0.2836136619252464	0.3547547567641653	0.3770878922703519	0.9550572956006562			0.3446333333333333	0	0.069117765	0.22592106	Train
ENSG00000009307	114750122	0.0015089095	0.5978377454613927	0.7410695434566195	0.8363309492240522	0.7887299139322971	0.9661606361339838			0.0544749999999999	0	0.007307988	0.14810917	Train
ENSG00000009307	114750129	0.0014307678	0.3170500279399759	0.6600164081716343	0.6293773117046018	0.4845631843084604	0.9495436159221402			0.365625	0	0.021237588	0.110291205	Train
ENSG00000009307	114750137	0.008511329	0.1812470109890051	0.3724118522160432	0.1350751414878341	0.1268368406937382	0.7675417101520715	0.2857142857142857		0.3813999999999999	0	0.041032798	0.09578872	Train
ENSG00000009307	114750141	0.1284867	0.0731413664269885	0.3086129548829689	0.0308061331588003	0.0069190238221616	0.6539827002049169			0.0559	0	0.066734433	0.3633039	Train
ENSG00000009307	114750172	0.3189787	0.0452438435375657	0.235823251483826	0.018507533164914	0.0139260160348683	0.7825309966234442	0.25		0.034375	0	0.129281785	0.32457465	Train
ENSG00000009307	114750187	0.041378427	0.3651215426832704	0.3850679522541407	0.3721003795708298	0.3157212829602845	0.9489244303232716		0.2685839696258469	0.1605333333333333	0	0.08306193	0.19505951	Train
ENSG00000009307	114750191	0.16675681	0.4667558068204372	0.5179109351490624	0.5237688721588948	0.3314345632994298	0.9423655162815402			0.747025	0	0.0344735445	0.42274755	Train
ENSG00000009307	114750196	0.020354504	0.4128135978180789	0.50204873328625	0.4047998192950522	0.2735810175078877	0.92229575791469			0.2769749999999999	0	0.0169903515	0.15200955	Train
ENSG00000009335	157254045	0.34022126	0.2690219250465104	0.242367224031236	0.2810605353078777	0.2915704746672528	0.8894521109338516			0.1579	0	0.21666293	0.58087784	Train
ENSG00000009335	157256993	0.16670647	0.0280673348088942	0.2200755446637444	1.057818979329115e-05	1.6892019175565247e-06	0.6542188195588841			0.0417	0	0.0060979365	0.2789976	Train
ENSG00000009335	157257009	0.0016400814	0.4058447212975882	0.5874072974804997	0.5140966161305928	0.4436018711926132	0.897898254762693			0.087	0	0.013004291	0.15241043	Train
ENSG00000009335	157267661	0.076520145	0.0628508318355835	0.6176544740785928	0.4921731981100432	0.0424119555705023	0.7040272570368895			0.1429	0	0.004617083	0.14113101	Train
ENSG00000009335	157267693	0.8903435	0.6193749910321429	0.9904749789311708	0.9185700618509302	0.9149776522457322	0.9284679400471496			0.7222	0	0.98415387	0.89387894	Train
ENSG00000009335	157267774	0.36482972	0.1581607433586571	0.1661858635508139	0.0964624191831101	0.2640140956174153	0.9452088964063238			0.2667	0	0.50049186	0.22513855	Train
ENSG00000009335	157267787	0.020374715	0.1451542992975871	0.3397069457600423	0.1179162543120811	0.0788806308660438	0.8407725028019604			0.3846	0	0.021184135	0.09244819	Train
ENSG00000009335	157267962	0.26564866	0.3276783408574452	0.4172457890279928	0.2384854413973065	0.2824566765078211	0.8832071803114623			0.125	0	0.21615453	0.24186377	Train
ENSG00000009335	157267972	0.010438609	0.8145920524911333	0.9398125148238904	0.4226925004421696	0.4755585892217175	0.9173979630959884			0.4	0	0.053399812	0.16633165	Train
ENSG00000009335	157268055	0.0015543699	0.6799920080754385	0.8260494695792149	0.8894820337711893	0.5755366451200062	0.9101671610646304			0.0185	0	0.05462606	0.041089557	Train
ENSG00000009335	157268231	0.4857729	0.1838481106408007	0.4873842818331879	0.3149805374024231	0.2551954946312798	0.9112679932105908			0.5238	0	0.3208282	0.6358875	Train
ENSG00000009335	157268341	0.78624165	0.8962178976924922	0.8055569411926194	0.7771530116140992	0.8132340034936663	0.962599433757196		0.59352989036362	0.84485	0	0.8308185	0.5708617	Train
ENSG00000009335	157268419	0.8084524	0.7344479714437109	0.9376435427247356	0.9259955791583956	0.8267960988985379	0.9563339193199968		0.6349670556442778	0.88635	0	0.8143169	0.6663972	Train
ENSG00000009335	157268546	0.6864122	0.6007527858758168	0.7424903694652278	0.9230833076731852	0.8713938070892363	0.9848396226966424		0.5889905046237703	0.92	0	0.15774605	0.43631116	Train
ENSG00000009335	157268550	0.09092772	0.378974707861993	0.5184328983999774	0.4341529848877516	0.2760893504255793	0.9320800016217192			0.55355	0	0.22536698	0.35879534	Train
ENSG00000009335	157268578	0.160609	0.4712047051402069	0.4910525699376652	0.3689436709866763	0.2625623694110602	0.9240281840229044			0.8276	0	0.16982074	0.31516954	Train
ENSG00000009335	157268693	0.23903331	0.2054190635573713	0.2396174499831888	0.071644241538691	0.1038475710915627	0.886064947878387			0.64705	0	0.18740302	0.3771798	Train
ENSG00000009335	157268735	0.052336764	0.2796045856886869	0.2576926467320059	0.2025968042615372	0.1483537134932541	0.9276644845461052			0.4737	0	0.0017298699	0.13378249	Train
ENSG00000009335	157268814	0.91574925	0.6750808965816104	0.4747674361448667	0.8018569614611417	0.8404888356181885	0.983095571291374		0.5953427647999304	0.2857	0	0.7312635	0.6019365	Train
ENSG00000009335	157268819	0.15604393	0.0407174092631486	0.2264597104885863	0.0184502110444402	0.0105585352801513	0.8088274938320941			0.08695	0	0.13855816	0.105768755	Train
ENSG00000009335	157268850	0.04378326	0.0558126626609835	0.3453328092008341	0.1758169541984472	0.0724960651209651	0.7278786381829399			0.2222	0	0.013843989	0.14733794	Train
ENSG00000009335	157268890	0.119072795	0.3684808281796389	0.2947606450948115	0.1930662122633033	0.367927839255646	0.9530628477267802			0.725	0	0.1656167	0.17399861	Train
ENSG00000009335	157268995	0.03170655	0.1038681986776667	0.2842880889247279	0.1764773171559625	0.1528877306509126	0.923445680704039			0.03335	0	0.01600126	0.079683505	Train
ENSG00000009335	157269037	0.08000724	0.3491041004066092	0.3656152256024359	0.2241836795366621	0.1452612121955854	0.9196723903792212			0.12965	0	0.06643498	0.21700373	Train
ENSG00000009335	157269048	0.30487776	0.4229549658639873	0.3318412198641475	0.4030298412261967	0.4284539145414575	0.9597874131441206			0.95	0	0.37539387	0.2863668	Train
ENSG00000009335	157269055	0.21822424	0.2442130986747974	0.5120872410545716	0.4200203940562485	0.1777484130477274	0.874412823196707			0.07405	0	0.012245273	0.44148436	Train
ENSG00000009335	157269066	0.018632948	0.0014055510007323	0.2524725878980631	0.0536192502474317	0.0419133057903893	0.8743913725744596			0.1364	0	0.06945312	0.1080125	Train
ENSG00000009335	157269253	0.059482682	0.5515607573452999	0.6218220645694451	0.5867385467421892	0.6286836250462974	0.9619486065461068		0.3718366627239552	0.7692	0	0.00024075508	0.32180086	Train
ENSG00000009335	157269268	0.016228283	0.4562715614905727	0.3903166275004826	0.2602393749673199	0.2402520565856815	0.9377544462559664			0.3571	0	0.05455625	0.1626645	Train
ENSG00000009844	142147370	0.026359856	0.366500173277855	0.3642050691347628	0.2983856123648715	0.241668771205361	0.9298602202121512			0.51075	0	0.020185864	0.17488618	Train
ENSG00000009844	142147379	0.043571163	0.0941668387031792	0.2462207246925141	0.3559964592361562	0.4527082713117	0.9652185966361138			0.8788	0	0.035208046	0.14535826	Train
ENSG00000009844	142166248	0.3629376	0.3279748907865821	0.3251750663702878	0.4959990587372891	0.5320101216086248	0.972635282891869		0.322252110767405	0.5448999999999999	0	0.0024054288	0.37471431	Train
ENSG00000009844	142166272	0.19174148	0.0220771326758862	0.09601229294084	0.0033293466482223	0.0021830420059872	0.4241936725530509			0.3611	0	0.1563886	0.24983807	Train
ENSG00000009844	142169647	0.06142093	0.2159556502807787	0.4607161696452543	0.5816746839287114	0.6428184443331376	0.9780676898253502			0.83335	0	0.0038022636	0.13972674	Train
ENSG00000009844	142170348	0.085242525	0.9309837139909276	0.8864652586204937	0.7802574595150189	0.7945533304540402	0.971534149950798			0.58335	0	0.11239225	0.20409882	Train
ENSG00000009844	142170395	0.004921162	0.2239724966312558	0.4190894722291566	0.3668203391668734	0.3097689364700654	0.9141031167378			0.125	0	0.10830649	0.10184498	Train
ENSG00000009844	142170409	0.20612088	0.0423601878983005	0.7211589000284198	0.004655197171043	0.103156703197073	0.8529118613362026			0.0	0	0.009459769	0.42094842	Train
ENSG00000009844	142189434	0.15355882	0.2553758381184683	0.6062759739445045	0.2807724094477637	0.4816465695206026	0.8855767212515284			1.0	0	0.29768533	0.38703045	Train
ENSG00000009844	142189495	0.12561606	0.331287472500838	0.261556772972158	0.4368718607166342	0.5576906357901295	0.9749874478825296		0.3947592828018802	0.6375	0	0.01585201	0.27405655	Train
ENSG00000009844	142198517	0.21540323	0.4441805976333604	0.3381366216067674	0.4104016378112591	0.4843882603626393	0.9597820079107244			0.98685	0	0.03851266	0.122090794	Train
ENSG00000009844	142204020	0.048513006	0.4600319479489863	0.583713642417227	0.2380655171785595	0.2708413372545611	0.9339681447810348		0.2011449190268395	0.6	0	0.045426022	0.2632269	Train
ENSG00000009844	142218512	0.043490957	0.1334132885292376	0.105931534948981	0.0157745566268526	0.0825153667901385	0.7396171725931296			0.17145	0	0.002033937	0.1396937	Train
ENSG00000009844	142218522	0.19551417	0.1890268473403902	0.2810151028717866	0.1272712357729008	0.1018830010141029	0.899060699267397		0.2886052834844465	0.44645	0	0.15824714	0.50773495	Train
ENSG00000009844	142218656	0.12562643	0.2797753326346704	0.2531495516317044	0.2430277818711304	0.2085070813355536	0.9054701971674064			0.98	0	0.690983	0.4510905	Train
ENSG00000009844	142218660	0.29037815	0.3617102102650011	0.3983184040870278	0.3846779869479294	0.3813256649765905	0.9108908138278542			0.7462333333333334	0	0.40445584	0.2641192	Train
ENSG00000009844	142218684	0.76340187	0.4060778550293903	0.6148022689596958	0.6940817468631978	0.6880603818514298	0.9042843815208064	0.543859649122807		0.3519333333333334	0	0.5894507	0.64169395	Train
ENSG00000009844	142218688	0.057865668	0.6299929128479927	0.7412723504659104	0.7914827138914833	0.4978684764375849	0.9691481563826424			0.6516333333333334	0	0.3817463	0.70309687	Train
ENSG00000009844	142218738	0.7020911	0.5318085745206605	0.7541442698693639	0.8243980849023583	0.8678254939264991	0.980872573760874		0.5750478369796763	0.8803333333333333	0	0.93348634	0.78092086	Train
ENSG00000009844	142218758	0.15878591	0.4130440394438393	0.5514178439734246	0.6797667195946346	0.6880015806743038	0.971795386933882			0.5792666666666667	0	0.46514195	0.40117207	Train
ENSG00000009844	142218878	0.100376345	0.2059098803641551	0.3058220672723719	0.3445594175104328	0.3914291622987957	0.9581508623481908			0.8859666666666667	0	0.105552174	0.24623391	Train
ENSG00000009844	142218898	0.28993422	0.4428712259829255	0.1632181500171878	0.009209443785306	0.0356923127101569	0.5959027667511142			0.0666666666666666	0	0.11302607	0.22894302	Train
ENSG00000009844	142218919	0.17698082	0.3786884308842262	0.5996956202063418	0.4826886470497649	0.4547317350785319	0.8905815859353403			0.0487666666666666	0	0.044041883	0.27015188	Train
ENSG00000009844	142219002	0.3651961	0.244136554228181	0.354024373454862	0.4543651465587006	0.472229931144523	0.966807678945912		0.6140481955501573	0.5441333333333334	0	0.58719355	0.63027614	Train
ENSG00000009844	142219006	0.06404277	0.0050321091500827	0.2974710377600839	0.1465628945276085	0.1169487681903733	0.9073673481805352			0.5833333333333334	0	0.033365358	0.12695125	Train
ENSG00000009844	142219043	0.14162906	0.2046082548029378	0.4639448299212776	0.4015362575981882	0.2300715534375177	0.899614228796139			0.02325	0	0.09287514	0.1957437	Train
ENSG00000009844	142219104	0.1441785	0.6041954859880928	0.5898463394344651	0.7361879573570668	0.7058038121417374	0.9791381932912216			0.7372666666666667	0	0.31816167	0.33816308	Train
ENSG00000009844	142219111	0.021301473	0.1502861648201157	0.2477465901866082	0.2325115876227742	0.2425725817075963	0.7608419004652406			0.3589666666666666	0	0.07217331	0.15496483	Train
ENSG00000009844	142219121	0.0597453	0.2683219253901718	0.8302560583955612	0.6816268889097205	0.4634634912084251	0.8866086838756742			0.0158666666666666	0	0.24746084	0.13953204	Train
ENSG00000009844	142219130	0.470721	0.3436635304430762	0.4942731052856909	0.2439984027465953	0.1198563279984612	0.8436332825738879			0.0270333333333333	0	0.18369608	0.43682688	Train
ENSG00000009844	142219152	0.14518599	0.3596830517799621	0.5350943491848249	0.6611322590453413	0.6995960381081138	0.9730426832280394			0.2684666666666667	0	0.2614438	0.40332323	Train
ENSG00000009844	142219193	0.43154287	0.5737374734888491	0.5784777343278507	0.4520040152717137	0.4447422138057436	0.9604143324808148			0.1241	0	0.45293397	0.5620197	Train
ENSG00000009844	142219261	0.40683612	0.411283873633975	0.4592412800906925	0.2837348658802401	0.4046470336371265	0.9419505212680696		0.1976067918626967	0.1090333333333333	0	0.37795064	0.43505192	Train
ENSG00000009844	142219347	0.13723403	0.5989980893319159	0.7730786774411458	0.3797125747907429	0.3771971650882739	0.7962084543506354			0.4857	0	0.025559712	0.41018373	Train
ENSG00000009844	142219397	0.058154702	0.0093746294749862	0.2105653412246583	0.0532389915274659	0.0289228847747513	0.8413700977414243			0.8758	0	0.07752583	0.20779645	Train
ENSG00000009844	142219531	0.3331885	0.0559466046370962	0.1554598249172997	0.0313522986424865	0.0087204227741495	0.7439863932728645			0.0289999999999999	0	0.0263245	0.555408	Train
ENSG00000009954	73440436	0.007463932	0.2639150279817141	0.2851532897428218	0.023403527260465	0.0173250061898936	0.8125520432601817			0.0556	0	0.090330586	0.09148161	Train
ENSG00000009954	73440464	0.33844715	0.0407903743233042	0.1478286054822096	0.0093699806499715	0.0026219968057921	0.7470205813207496			0.1176	0	0.014063453	0.602353	Train
ENSG00000009954	73440535	0.44265407	0.4691742855448821	0.6629198822063358	0.1191290494578853	0.2392902960610623	0.8894530536113804			0.4762	0	0.06574571	0.3560384	Train
ENSG00000009954	73440618	0.1284584	0.4174230834142581	0.3756019531575009	0.2475288129468171	0.3630959922460414	0.9400512810227584			0.1429	0	0.16452265	0.22669172	Train
ENSG00000009954	73440634	0.11656611	0.514065724265154	0.4342432799259675	0.6006887245342518	0.5676856714219067	0.9716134540880392			0.4	0	0.21029863	0.30818653	Train
ENSG00000009954	73440746	0.14306912	0.1589091053166633	0.4811712277032022	0.0832659782398141	0.1007895028011282	0.879476523679683			0.1364	0	0.042259693	0.4332795	Train
ENSG00000009954	73440774	0.3286933	0.2373981362123196	0.364989357200643	0.0689809276734762	0.0189217533557302	0.8446316385156586			0.0833	0	0.26943648	0.5350987	Train
ENSG00000009954	73440789	0.7704037	0.3408729284820778	0.3860040307053541	0.6024015083675042	0.5938973452875344	0.9771309095144802		0.5803783578920324	0.6111	0	0.14179233	0.39808187	Train
ENSG00000009954	73440875	0.28053784	0.1291225085975244	0.4506514540063276	0.2005245525417858	0.0774952509552111	0.8721080592795569			0.5882	0	0.17548813	0.19286521	Train
ENSG00000009954	73440925	0.09135779	0.0833726531617801	0.9476474334258675	0.6147597994952378	0.1511142492966879	0.8365442874920778			0.8421	0	0.14790136	0.2910514	Train
ENSG00000009954	73441041	0.06567637	0.1065493213259999	0.5239219738454608	0.0064100774444319	5.916772141457859e-07	0.6064272441976349			0.8	0	0.040603507	0.12220746	Train
ENSG00000009954	73441052	0.6772006	0.4503799415736858	0.3440542318073713	0.0167602588747114	0.0188923692223481	0.8270164983562573			0.3158	0	0.24374537	0.63810563	Train
ENSG00000009954	73441066	0.17764847	0.3771004611764203	0.4434481665446391	0.5704674311406833	0.4015980470192537	0.9539229868840376			0.2632	0	0.2245969	0.08839679	Train
ENSG00000009954	73441198	0.03700944	0.6641457367369488	0.9414972235593148	0.8039912137023609	0.8122061029078013	0.962083837883496			0.0769	0	0.001312077	0.27873617	Train
ENSG00000009954	73441253	0.02659371	0.5287228460923832	0.41786953960069	0.2898779382680927	0.3188743673518139	0.945868778768552			0.3125	0	0.0062996983	0.24341317	Train
ENSG00000009954	73441274	0.43545827	0.2449407156453523	0.2548964815250585	0.0134355095855687	0.0055542102129142	0.78567246389987			0.1429	0	0.19736062	0.5467761	Train
ENSG00000009954	73441326	0.41292793	0.4739858919714848	0.8267340413716939	0.5376367242543609	0.3477467085758794	0.9088269055283			0.4286	0	0.59013945	0.59738076	Train
ENSG00000009954	73441452	0.037204493	0.6829792088966452	0.9382387923956266	0.9108037388704342	0.7781872792851745	0.9607657345079916			0.6667	0	0.52063686	0.05068618	Train
ENSG00000009954	73441482	0.920428	0.6109830444802371	0.8569221522335666	0.8788237711884008	0.9296224869827296	0.9850278456944678	0.8064516129032258	0.7108828713010306	0.8421	0	0.99859744	0.9340111	Train
ENSG00000009954	73441503	0.09634598	0.0562104673516299	0.4120782053835596	0.0445988395884748	0.0172184158477599	0.8092109753788297			0.0	0	0.27011937	0.17133194	Train
ENSG00000009954	73441508	0.070546724	0.7936705967203144	0.8894037347188115	0.1800858889946008	0.055702301084674	0.8393380541508395			0.3158	0	0.13991383	0.18523934	Train
ENSG00000009954	73441516	0.0078421235	0.1512639703558058	0.2947198405078033	0.0610443851801575	0.0129248231921024	0.7802899739872607			0.0714	0	0.052426614	0.10014401	Train
ENSG00000009954	73441526	0.093379185	0.016552484443938	0.32457123958409	0.0883072912297397	0.0978537866679549	0.894862297433641			0.0625	0	0.4166843	0.15199071	Train
ENSG00000009954	73441559	0.78476506	0.6304660518305126	0.513362091376482	0.5	0.5	0.961995806694154			0.9	0	0.52758676	0.7794467	Train
ENSG00000009954	73441640	0.095791675	0.1401988977161306	0.173410841712621	0.0217277035410705	0.0302464835892146	0.7980804359192779			0.1579	0	0.017217208	0.18484178	Train
ENSG00000009954	73441690	0.7374513	0.572941999712387	0.7015226726372907	0.8488676278993743	0.5179158921616077	0.9379828849051784			0.5455	0	0.37839893	0.7337179	Train
ENSG00000010017	13621526	0.006571734	0.4742437950493108	0.8221383787157824	0.8727919779954582	0.4056363775790053	0.9441264970025468			0.05555	0	0.57052296	0.06718048	Train
ENSG00000010017	13621634	0.006984246	0.3279938754554671	0.2759161072645851	0.0146642642315126	0.0077822925942574	0.7778072735832312			0.58335	0	0.08125673	0.07967845	Train
ENSG00000010017	13621652	0.08334384	0.0398628050967358	0.5	0.1845298528852762	0.1373717140847437	0.885477436179317			0.59375	0	0.041555513	0.0948863	Train
ENSG00000010017	13621682	0.002527368	0.4295330976715209	0.5723327012887578	0.3106063809296674	0.0928355855683835	0.902586998264342			0.3333	0	0.042558264	0.09312799	Train
ENSG00000010017	13621696	0.378367	0.3282855492141536	0.6691342477062023	0.3971255764437226	0.0354576770171123	0.8724046790438753			0.0	0	0.032158066	0.37456828	Train
ENSG00000010017	13621709	0.1069922	0.4358384144839089	0.4612473862388678	0.2698764222484015	0.5619237088118222	0.9558397521298884		0.1894034278786219	0.2917	0	0.015248597	0.25265566	Train
ENSG00000010017	13621722	0.14569668	0.2199987213572769	0.3939757019658681	0.1399084444510693	0.1516439236113121	0.905512248865734			0.2143	0	0.15411292	0.26378778	Train
ENSG00000010017	13621732	0.05053427	0.3558006626321304	0.9069947219781166	0.5	0.2672008990246352	0.8851641569836233			0.0	0	0.05540494	0.23542437	Train
ENSG00000010017	13621764	0.009271061	0.5700075523475763	0.5277710999740046	0.6800640367081697	0.6266381226427011	0.9561664871658532			0.0	0	0.0030664206	0.06648411	Train
ENSG00000010017	13621845	0.10065116	0.0747302125113421	0.3649209821242095	0.1286702951076252	0.0723713976183886	0.8868980460092856			0.92	0	0.2277761	0.31962207	Train
ENSG00000010017	13621907	0.07072083	0.2440683430306393	0.6663352542906827	0.1477760398923167	0.0605172956551408	0.8587580291227489			0.0714	0	0.18808365	0.34666315	Train
ENSG00000010017	13621924	0.4259633	0.6414798807781491	0.9231696850038194	0.9617637123518477	0.5943766169067534	0.9486718983168272			0.0	0	0.13209477	0.26535693	Train
ENSG00000010017	13621981	0.023692882	0.3681970334612236	0.9057634430754824	0.2085385434265098	0.7026187360609201	0.911743118971477			0.5833	0	0.1444796	0.239683	Train
ENSG00000010017	13622017	0.06180043	0.0174447462837838	0.204656783773602	0.0156942054275994	0.0045129161827026	0.7751457546712216			0.1613	0	0.009643674	0.38288713	Train
ENSG00000010017	13622072	0.09730512	0.7529473418107363	0.3860380288315966	0.0313427336415346	0.0227337459470879	0.7831296206897262			0.5769	0	0.03754761	0.07728048	Train
ENSG00000010017	13622089	0.022601843	2.829854463534567e-07	0.1234616471685338	0.0028998545087774	4.1590178510671e-06	0.7042492298151131			0.04	0	0.16223219	0.10647911	Train
ENSG00000010017	13622162	0.025457751	0.3384439493229992	0.6465311724979407	0.3364036929937027	0.1506093764939943	0.9073114410177884			0.3	0	0.04248332	0.060539555	Train
ENSG00000010017	13622196	0.0391441	0.4055073591224759	0.8050824903829013	0.7593404306410442	0.4598784284524709	0.9404522227928432			0.0385	0	0.0015693784	0.16784973	Train
ENSG00000010017	13622256	0.31749445	0.3685243872382391	0.5	0.6577134235499044	0.658298145148438	0.9792108511218992		0.6144528702542068	0.9583	0	0.3737502	0.6131376	Train
ENSG00000010017	13622305	0.1894661	0.2658718510061383	0.5	0.3596005122096926	0.2757908563619631	0.940081520704246	0.6857142857142857		0.7368	0	0.29807606	0.4199729	Train
ENSG00000010017	13622375	0.29170212	0.4480189930636862	0.2714221163071024	0.1971512659307893	0.1735234036849722	0.9350195119144245		0.2153177337872748	0.375	0	0.21799758	0.4456129	Train
ENSG00000010017	13622425	0.89150655	0.5945330008824012	0.6405309460452254	0.8252400306794863	0.8141260084902653	0.984939258740902		0.2976700082431217	0.55	0	0.95001376	0.74789184	Train
ENSG00000010017	13622446	0.23769593	0.5294469459082115	0.3518270770757735	0.5549701868418871	0.6074125416621133	0.9821980000592048		0.6100577239912796	1.0	0	0.0767951	0.6334292	Train
ENSG00000010017	13622490	0.039661717	0.0063387109677444	0.1679119356893373	0.0065221964079847	0.0029890281577813	0.7278674960365794			0.2083	0	0.021818018	0.15455091	Train
ENSG00000010017	13625667	0.016933536	0.3388697706809743	0.3179769435710264	0.1088961597854596	0.0940062827546967	0.8868418104278678			0.3889	0	0.22733441	0.3719989	Train
ENSG00000010017	13625687	0.046620727	0.0489433288675977	0.2702920149344102	0.0063775164241714	0.0044107678520786	0.7367779191377972			0.875	0	0.008572149	0.13186082	Train
ENSG00000010017	13625703	0.023058902	9.657028929182105e-06	0.1521770131164706	0.0113378468861599	0.0058150914491659	0.7879809970361594			0.0435	0	0.026875604	0.062335897	Train
ENSG00000010017	13625727	0.12875853	0.4838635040912616	0.8841221524934392	0.9103031375977284	0.2008885258781536	0.9403700013877706	0.7878787878787878		0.9583	0	0.025781358	0.10686024	Train
ENSG00000010017	13632386	0.008064175	1.2009823205476281e-08	0.1661777762818247	0.0265226284856957	5.329735925349099e-06	0.7109192344702968			0.125	0	0.0060449718	0.0808754	Train
ENSG00000010017	13632395	0.23253599	0.1533242776276377	0.153345931627904	0.0087510238914975	0.005803581703861	0.7643245549856758			0.35	0	0.011323929	0.41740242	Train
ENSG00000010017	13632407	0.10418159	0.3480138648228606	0.2648418332078945	0.346062721789261	0.3267604228983951	0.9566495732417972		0.2589087730630652	0.4211	0	6.2513354e-05	0.4469468	Train
ENSG00000010017	13632421	0.15467994	0.1634618341732712	0.3520805443030476	0.1068007660231038	0.0163648104327991	0.8379641791537931			0.08	0	0.02373154	0.46530014	Train
ENSG00000010017	13634442	0.6426307	0.4839385672412993	0.315849603818371	0.4039059589850373	0.3908880236086045	0.9583994406879656			0.5263	0	0.13813473	0.4879852	Train
ENSG00000010017	13634463	0.16307518	0.0867576844148796	0.5374577660774688	0.2958840109902394	0.4227249558693366	0.9390686770238302			0.381	0	0.03248485	0.09642659	Train
ENSG00000010017	13634468	0.042392623	0.087266193278367	0.3871382430336401	0.1058248930932589	0.0588492661711371	0.8627980481581994			0.0909	0	0.14282927	0.09674369	Train
ENSG00000010017	13634503	0.048608135	0.0138357489063855	0.3980329854037063	0.037984520906982	0.0163139162515385	0.7829772948537614			0.2143	0	0.042996667	0.16912965	Train
ENSG00000010017	13634533	0.05624064	0.008972827790403	0.1773980302283226	0.0298501588824087	0.0182051527819184	0.8428674271292748			0.3	0	0.019405091	0.08285811	Train
ENSG00000010017	13634541	0.084231935	0.4882752599549956	0.3084194639247394	0.4405106173706629	0.4341142659153557	0.9629097115257802			0.3125	0	0.1178235	0.23907733	Train
ENSG00000010017	13637817	0.11645441	0.351481436786444	0.4901686410588815	0.486200886841215	0.5158016368649789	0.94743775991737			0.0952	0	0.019571196	0.26162258	Train
ENSG00000010017	13637853	0.19706258	0.2279609659860557	0.1922795717738125	0.0313738075311217	0.0461573428125669	0.8677603097172384			0.381	0	0.10348265	0.2486537	Train
ENSG00000010017	13637858	0.73159456	0.0573901676243428	0.1235364455324045	0.0029109460830599	4.196427424356318e-06	0.7044904292987177			0.0526	0	0.67957705	0.64908534	Train
ENSG00000010017	13637888	0.1408164	0.3830441314477283	0.8014547670921974	0.4328287092170608	0.5517801408081519	0.9256082534754018	0.6451612903225806		0.1739	0	0.026672805	0.27174887	Train
ENSG00000010017	13639673	0.046156216	0.5677230011197126	0.3621460193048743	0.4884631237797835	0.5	0.962319425111634			0.9524	0	0.03839066	0.21483338	Train
ENSG00000010017	13641260	0.004098475	4.29963856373932e-08	0.1090479227301991	5.254543439192548e-06	2.973540371505319e-07	0.6309738675210076			0.0455	0	0.003669262	0.094376385	Train
ENSG00000010017	13642483	0.012737274	0.2546818531511942	0.2184845143482564	0.1171683251383714	0.0756850863421715	0.9035840944852432			0.9412	0	0.004172134	0.1576636	Train
ENSG00000010017	13644558	0.14547816	0.277046288839164	0.2853990736862372	0.4262351200290471	0.476813398159128	0.9717247481351232			0.1667	0	0.22461262	0.21605483	Train
ENSG00000010017	13644618	0.0073786974	0.0698397036431444	0.128520364868334	0.0037373201233774	7.543426942445745e-06	0.7202201573926196			0.0526	0	0.032986246	0.06990373	Train
ENSG00000010017	13644699	0.027799118	0.100020886170114	0.7996834435728294	0.1225578504076015	0.0909170976928221	0.8217731239658213			0.7	0	0.003316295	0.16450956	Train
ENSG00000010165	171790506	0.42312345	0.2614222766626368	0.2851420156351265	0.4633282201298243	0.620909323694937	0.9811751194723946		0.3045401505939979	0.0666666666666666	0	0.48673242	0.5507514	Val
ENSG00000010244	32350278	0.3376227	0.077808520944851	0.2533778432553759	0.0911294736778705	0.0712563845359854	0.7119501269692028			0.0255	0	0.0128878355	0.47809047	Train
ENSG00000010244	32351885	0.14620212	0.4394573574532323	0.2909172947208717	0.3299981428739678	0.3422703858917707	0.9250204618718646		0.3752940789396418	0.2118499999999999	0	0.008571411	0.42030662	Train
ENSG00000010244	32358515	0.038290072	3.215119356952351e-08	0.0854429314863169	0.002124951878995	4.252670214981911e-06	0.5937660402378253			0.0396666666666666	0	0.018700982	0.09301698	Train
ENSG00000010244	32358551	0.07897763	0.2619587180155085	0.3773233121477707	0.3083525153457213	0.2849623834730511	0.9200345118676692			0.5625	0	0.0248809875	0.3327949	Train
ENSG00000010244	32358555	0.013740254	0.2867467143340803	0.2834884157550322	0.4256594422473357	0.4339888177439843	0.9389442553076528			0.1168749999999999	0	0.00072758197	0.15514496	Train
ENSG00000010244	32358600	0.028448964	0.3503907056301212	0.311771953334678	0.48753852055216	0.5084267932222101	0.934434193038546			0.3983	0	0.067963685	0.20972788	Train
ENSG00000010244	32358628	0.27836406	0.1234267740005078	0.2205535571701801	0.184531687013352	0.1611427930333826	0.8367056613120442			0.13236	0	0.119113685	0.48902962	Train
ENSG00000010244	32358635	0.21116142	0.0424589191697753	0.2249675137509169	0.0997593158421235	0.0834228376476649	0.7971113582762713			0.0449399999999999	0	0.047957204	0.31817445	Train
ENSG00000010244	32360728	0.45258445	0.2446755792722739	0.2950044554102752	0.4444305832610679	0.4842202475051236	0.925560742971887		0.5326455131915606	0.795	0	0.1516103695	0.32753095	Train
ENSG00000010244	32361512	0.11922053	0.1355328342925314	0.2742272161535455	0.2545207163334405	0.1956298581274143	0.9227891661393977	0.2531645569620253		0.8623	0	0.036852695	0.2904735	Train
ENSG00000010244	32362947	0.15111588	0.1246285903483494	0.3313367685730224	0.3924116790881603	0.4036518822503171	0.9449865285708092		0.3334296380988938	0.2249	0	0.0416344505	0.28176	Train
ENSG00000010244	32365371	0.048879556	0.0998097829737153	0.1395681266850762	0.0162364286776461	0.0363974570520002	0.832564323835747			0.275725	0	0.00896182675	0.25204432	Train
ENSG00000010244	32365412	0.056314416	0.7324594955678537	0.8610646165285665	0.8706153186251187	0.951190215567463	0.9790068603099868	0.552932098765432		0.3732	0	0.0518558065	0.08552648	Train
ENSG00000010244	32365484	0.12123649	0.4033124380230356	0.3414775665283833	0.5386590443570937	0.5535009227306671	0.971283122184954		0.4206105139391134	0.9464	0	0.019212496	0.8004228	Train
ENSG00000010244	32366671	0.43108964	0.4300047978630715	0.6135799441942793	0.7600814550052484	0.7620784489924812	0.9798428136080044		0.4335044027028756	0.7	0	0.021076143	0.6093813	Train
ENSG00000010244	32367792	0.2134302	0.1909478540718445	0.2812301090090823	0.3669953606977051	0.3766643390400491	0.9532770617211302		0.374562646166751	0.3514	0	0.166839281	0.36571148	Train
ENSG00000010244	32367813	0.146038	0.1089347394144438	0.1454138294222997	0.0089941731738994	0.0646276240173339	0.7183171655342926			0.2608	0	0.0532084645	0.23259011	Train
ENSG00000010244	32367846	0.19082597	0.5093498634938667	0.4482392743762627	0.2668618662411879	0.0660384649601104	0.8508309158808935			0.0382249999999999	0	0.0574033425	0.22550067	Train
ENSG00000010244	32367924	0.034171592	0.2919575504894348	0.1891831327061437	0.0141211370162727	0.0116912417372149	0.5895830589692297			0.2017999999999999	0	0.159827155	0.09200568	Train
ENSG00000010244	32367940	0.0012257934	0.5735183363983554	0.6810584505821425	0.6798243742302466	0.5553385443614581	0.9476644668576708			0.099925	0	0.065523835	0.080006726	Train
ENSG00000010244	32369348	0.124263525	0.4457930258211486	0.3410712724785318	0.6244462722256726	0.6633954575301986	0.9837570355508842		0.6045325666041687	0.898575	0	0.304665747	0.44169903	Train
ENSG00000010244	32369378	0.23331434	0.6617664393842987	0.679798769530233	0.8177428959156398	0.8785044151325893	0.9838319534848838	0.4651162790697674	0.4581251254510865	0.7491333333333333	0	0.018667996	0.34171927	Train
ENSG00000010244	32369435	0.1308837	0.4226857170784363	0.2587479725408378	0.3661031849813868	0.581276784748846	0.974958485254173	0.2325581395348837		0.5223249999999999	0	0.11563135	0.15333872	Train
ENSG00000010244	32369669	0.64462817	0.6853381006690827	0.7862406095575528	0.9026209825345648	0.9071612040231576	0.9855055125281188	0.2413793103448276	0.5344879819346838	0.5858	0	0.45389025	0.45390323	Train
ENSG00000010244	32369726	0.065658465	0.3479048874659957	0.4387470118304515	0.4309168127375813	0.5199361244796589	0.9611314344680562			0.4523666666666666	0	0.0463588895	0.13601154	Train
ENSG00000010244	32369796	0.01071018	0.4447999013977698	0.8750385601355251	0.5174428236240057	0.2618295094283264	0.8439799754234577			0.8616	0	0.10591413	0.12776782	Train
ENSG00000010244	32369856	0.89505625	0.6605391132155766	0.6668914071668129	0.7534853465208209	0.7533024945039841	0.975150711762145			0.1925	0	0.979760765	0.9282664	Train
ENSG00000010244	32369862	0.0023733377	0.3542450384644096	0.645060912994337	0.530724718248078	0.3426670084998794	0.936561879423542			0.0128333333333333	0	0.00855103145	0.08668329	Train
ENSG00000010244	32369866	0.17117643	0.188359714296657	0.6848772731925578	0.2550901710335252	0.1638213108496038	0.8712804902106708	0.3218390804597701		0.0984666666666666	0	0.19449129	0.114048876	Train
ENSG00000010244	32369890	0.85333467	0.1220764166889763	0.3763896948738162	0.1146064969806599	0.0375675483227105	0.8322699753463468	0.8310123784261716		0.1471666666666666	0	0.193587185	0.7098056	Train
ENSG00000010244	32369898	0.9964036	0.9350520860816915	0.9929760548359204	0.9859579535165888	0.980328787297653	0.9823487672990172	0.942418213969938	0.615958742552723	0.8799	0	0.96529977	0.9727465	Train
ENSG00000010244	32369944	0.455723	0.0651322251474549	0.4349888372454426	0.3062594551589865	0.0449443724814855	0.8501133099904986	0.264367816091954		0.0531	0	0.112688374	0.58695173	Train
ENSG00000010244	32370064	0.36875653	0.3103372298361387	0.6274266885298111	0.3915638067306108	0.1698812754853042	0.898817729709966			0.0842333333333333	0	0.17832696605	0.42353997	Train
ENSG00000010244	32370149	0.60265744	0.4892093050486413	0.7537149474433514	0.5685353718880277	0.4570493761206262	0.9235481495538532		0.1012957722579347	0.2632666666666667	0	0.59979954	0.48731816	Train
ENSG00000010244	32370185	0.21727422	0.4500422611678364	0.5998662669341271	0.4709801278447212	0.1645188027583522	0.9240383830517528			0.1930999999999999	0	0.00503048905	0.37882012	Train
ENSG00000010244	32370226	0.0027953505	0.0464195275749674	0.4665212862064514	0.1677523893875828	0.0234912704496614	0.814031280242235			0.1172333333333333	0	0.0235736434999999	0.14644775	Train
ENSG00000010244	32370278	0.24831447	0.6817232338200799	0.5866374071355449	0.5759608224801896	0.5589375080627325	0.9515166545913348			0.8265666666666668	0	0.17921115	0.13180406	Train
ENSG00000010244	32370296	0.16293995	0.4428005485240434	0.4001615906224572	0.4722284565185843	0.4444936425304519	0.9626644409532508			0.4904333333333333	0	0.13532175	0.32158834	Train
ENSG00000010244	32370314	0.16127065	0.1254694139004655	0.554363168842538	0.2598246705984366	0.2488875379033625	0.8791015302156676	0.6127450980392157		0.0566333333333333	0	0.16983232	0.37321925	Train
ENSG00000010244	32370374	0.050670184	0.7995488535008525	0.6471279679638475	0.5007136848585354	0.6693113299292718	0.9736946209733552		0.2904121557616259	0.1087	0	0.025992429	0.25899768	Train
ENSG00000010256	48599028	0.21151415	0.6275835467284827	0.8750260980669609	0.6445407317682963	0.8437482889780541	0.9542275717498694			0.4105499999999999	0	0.20989875	0.16658714	Train
ENSG00000010256	48599044	0.0037602722	0.5329385791452834	0.337911642982593	0.2748809941690975	0.3901680454693274	0.9416854125315536			0.03305	0	0.001099193085	0.06402366	Train
ENSG00000010256	48599066	0.07967435	0.4470126332898455	0.3855914929948976	0.0150121083898526	0.0121039670068715	0.7780281973388836	0.532967032967033		0.2013666666666666	0	0.0120684205	0.18026444	Train
ENSG00000010256	48599171	0.049327992	0.2946617745098955	0.426869226547386	0.4892740236566331	0.5265481274767683	0.9630211578027792	0.234375	0.3736548607626715	0.4172666666666667	0	0.0046066703	0.1842942	Train
ENSG00000010256	48599661	0.096840456	0.2406369101545949	0.4253308236538253	0.3024699872166381	0.3151394592498974	0.8807844412160379			0.2757666666666666	0	0.039381355	0.10751666	Train
ENSG00000010256	48600110	0.32179174	0.5243059029511351	0.4641811713189305	0.5877584102092847	0.5563655851434658	0.9691148509700775			0.6814	0	0.46220201	0.15993735	Train
ENSG00000010256	48600130	0.10582085	0.4754171291003798	0.4061599513629355	0.7204383352777857	0.7516555698267475	0.9896217412976548	0.2105263157894736	0.4133623226705553	0.5666666666666667	0	0.0871654	0.43273962	Train
ENSG00000010256	48600517	0.07597403	0.2093878612508657	0.2854663546603703	0.1265523226804085	0.0988307006308896	0.8910130288623062	0.238095238095238		0.0636333333333333	0	0.1308543	0.13016976	Train
ENSG00000010256	48600707	0.04192208	0.5604850064817677	0.3775324113826904	0.5625313750477237	0.5597057217900911	0.9646319139872462			0.3724666666666666	0	0.18930452	0.26482496	Train
ENSG00000010256	48600725	0.09880563	0.200020485799738	0.2474887797070969	0.1808099807098748	0.1964858874531867	0.9177965550788854			0.2742333333333333	0	0.056358278	0.10086564	Train
ENSG00000010256	48600780	0.028534818	0.1614861365648449	0.2533606497034933	0.1777050638007797	0.2563817996920424	0.9378465751781194			0.4646666666666666	0	0.009891343	0.11121231	Train
ENSG00000010256	48600997	0.36125225	0.5329794293883681	0.4494026960767749	0.5296089563304784	0.5552425489572019	0.9679625448905056			0.38645	0	0.09874586	0.60274136	Train
ENSG00000010256	48601042	0.18071611	0.3737328366509862	0.4682341778804197	0.4098754592276888	0.384721422639922	0.9288772703370928		0.4087919366655856	0.8071999999999999	0	0.20065379	0.5529407	Train
ENSG00000010256	48601408	0.02907654	0.3030439347627022	0.3409044702938932	0.5227520591080524	0.465670993535517	0.9630820772673346		0.2765990737950111	0.1638	0	0.047019802	0.3887809	Train
ENSG00000010256	48601443	0.04796114	0.5577135848940699	0.6998082385375322	0.2705697870725297	0.5338992480119948	0.9075492750645178	0.2		0.5508	0	0.029665064	0.11094993	Train
ENSG00000010256	48603621	0.062160205	0.6717482210118084	0.8362624408828919	0.6333373418485618	0.7208845024965432	0.9440122082845293			0.4669	0	0.059993766	0.058061264	Train
ENSG00000010256	48603626	0.03464347	0.3532590616932117	0.2919336339619265	0.3012803293216133	0.2877715690555145	0.9498993181655796		0.2037665209742574	0.15665	0	0.00204525	0.16452047	Train
ENSG00000010256	48604305	0.035866998	0.5378707037643818	0.9528441829692316	0.811216884633259	0.7962683740677322	0.95317100564495			0.08495	0	0.056165062	0.14976087	Train
ENSG00000010256	48604386	0.0701767	0.2251030277210235	0.2346561605880057	0.3457379222250996	0.2773253551804703	0.943243150942252	0.1506024096385542	0.3190156077973534	0.4537	0	0.011992395	0.26153898	Train
ENSG00000010256	48604401	0.34559244	0.5643055708074775	0.5922126199112738	0.5330583695448616	0.5053102842662224	0.8442925899737685	0.4329268292682927		0.35755	0	0.016426241	0.36725217	Train
ENSG00000010256	48604413	0.13240764	0.4001384348282888	0.3923572564771217	0.441993405207345	0.4334042383036127	0.9610612045572942			0.9267	0	0.026846051	0.38134515	Train
ENSG00000010256	48604777	0.027905751	0.0878595465176054	0.2061454158340456	0.051209532861969	0.008008168477443	0.7766854291890851			0.18245	0	0.007671654	0.31299907	Train
ENSG00000010256	48605820	0.117454216	0.3730731051236324	0.2819612020903527	0.3301674356370574	0.3403783415416627	0.9473059184827892	0.3642384105960264	0.2704372827586753	0.8046	0	7.861853e-05	0.45710707	Train
ENSG00000010256	48609211	0.078128085	0.3410714327964795	0.3213944384619552	0.5489894058610796	0.5554110518639753	0.9756596128525304		0.3113686678527962	0.4737	0	0.01995344	0.34257385	Train
ENSG00000010270	38178408	0.06570475	0.5317069651327648	0.8561211886784246	0.6460265006078655	0.145807370447079	0.896326896076277			0.13045	0	0.052272536	0.1411753	Val
ENSG00000010270	38207492	0.16986626	0.4277647039907633	0.2763594921131607	0.1827366481322244	0.2453427429920984	0.9307768550166396			0.1513	0	0.073351264	0.3154724	Val
ENSG00000010270	38207509	0.05471436	0.5509481740750631	0.8613217751767391	0.9606734742694198	0.4109824165299501	0.951675962682429			0.125	0	0.0149833085	0.15123555	Val
ENSG00000010270	38207524	0.0018397212	0.4733355053146656	0.449164200690802	0.5092834977094169	0.516144861981064	0.9578211312429588			0.26665	0	0.058461297	0.07851745	Val
ENSG00000010270	38207664	0.9537277	0.5378070164172002	0.6020276018391171	0.796200827249826	0.7690044255686646	0.982190952756374		0.6297670290649452	0.55555	0	0.9942645	0.7114991	Val
ENSG00000010270	38207689	0.08988521	0.0064365086462807	0.519188070603507	0.4580599799277948	0.4602862941041665	0.9176337787648012			0.43	0	0.14054203	0.098645285	Val
ENSG00000010270	38207703	0.005344093	0.3828215307130929	0.5716564716023518	0.6340959082648983	0.4911467509048379	0.9494131929686728			0.0484	0	0.004698491	0.09139713	Val
ENSG00000010270	38214376	0.0651739	0.0422956363160207	0.2867026584295092	0.0123393183440677	0.0058177818080144	0.6466570803468055			0.16665	0	0.002328062	0.33857065	Val
ENSG00000010270	38214406	0.083215155	0.5006727902262507	0.596211458983483	0.3359641478731026	0.4700734947135478	0.920073937366013			0.303	0	0.23960945	0.32199067	Val
ENSG00000010270	38215081	0.5630948	0.5343461829295816	0.5760164997241908	0.4001052161283694	0.3970831982268617	0.9467906646978522		0.4951394286367022	0.58335	0	0.030194843	0.4006091	Val
ENSG00000010270	38217028	0.013470089	0.442968998486377	0.435931206299961	0.5141465714654172	0.5536642748206093	0.9655757102588474			0.7	0	0.07729776	0.22581188	Val
ENSG00000010270	38217040	0.073903665	0.3179187234894506	0.5604246363200381	0.5398359480926792	0.4971172451176828	0.9449264506393344			0.25595	0	0.14508817	0.20471807	Val
ENSG00000010270	38217303	0.041620232	0.1025344570281627	0.2451427696528966	0.0853861537998761	0.0711567044825626	0.8430623881056363			0.3433333333333333	0	0.0032433271	0.14187017	Val
ENSG00000010270	38219566	0.19427724	0.312412381211327	0.2498037286117303	0.2458321736423438	0.220359811534391	0.94206126756025		0.1945930998779849	0.0625	0	0.0038323044	0.16909175	Val
ENSG00000010270	38228821	0.14442165	0.1617315605250549	0.265762155624014	0.0685054873350252	0.0557985068131304	0.8806544503914789			0.1341	0	0.0648947	0.12978573	Val
ENSG00000010270	38228826	0.19379655	0.3804393691451644	0.3070716369999129	0.2899775943885824	0.2770042249941689	0.9470224350332342		0.5074121876758979	0.0757666666666666	0	0.004409349	0.42909378	Val
ENSG00000010270	38228836	0.0053729536	0.0512866984937599	0.1194632220066228	0.0083592846681165	0.0039232332727933	0.6609958471750262			0.0769333333333333	0	0.0015886783	0.025600065	Val
ENSG00000010270	38228848	0.38668627	0.0687083030321988	0.5496531404804984	0.4288628901005988	0.0443491147350471	0.806683882087345			0.0317333333333333	0	0.05464114	0.37813514	Val
ENSG00000010270	38229931	0.01242975	0.0740430384758382	0.6296340987721615	0.1534239228590959	0.3813422596577485	0.8647270553049465			0.325	0	0.0520278	0.14254141	Val
ENSG00000010270	38230030	0.47051367	0.3526531532659856	0.4312545112028187	0.0565320241854232	0.0416979276610314	0.7891980322946827			0.0595333333333333	0	0.09910096	0.70471364	Val
ENSG00000010270	38230150	0.32480305	0.5232555199009391	0.7341197400415238	0.6399244228315109	0.6825798070591304	0.938272261930484		0.2695311764471653	0.6611	0	0.47790504	0.42275363	Val
ENSG00000010270	38230168	0.0020965696	0.0172424071818899	0.1261033640761251	0.0031556348483255	3.2829378192659688e-06	0.6914657215589163			0.0	0	0.003113389	0.087876245	Val
ENSG00000010270	38230212	0.28453302	0.5151551982784793	0.5213494155086503	0.4372340316462066	0.4131763623927717	0.9363646202181544		0.198276777960294	0.3256333333333333	0	0.62723625	0.4984787	Val
ENSG00000010270	38230230	0.003830099	0.6039343465327965	0.433958335563247	0.4740186392782435	0.3778606013716816	0.9303162552220916			0.2241333333333333	0	0.003789544	0.11386989	Val
ENSG00000010270	38230325	0.017717827	0.282330679381732	0.5370729124130599	0.2843399451973301	0.1597527485303811	0.8819750834515903			0.7676999999999999	0	0.0055575133	0.17604223	Val
ENSG00000010270	38230351	0.024490083	0.4923179611184596	0.6237827116086491	0.6191081995082309	0.6555187835884849	0.9654563762447954			0.1211999999999999	0	0.015354979	0.10308756	Val
ENSG00000010278	6200390	0.25654453	0.2663803048716633	0.3206014468592424	0.4386433366402864	0.5089743361155047	0.97055993257099			0.5968	0	0.072095275	0.28163117	Test
ENSG00000010278	6200552	0.16910751	0.2678761937341531	0.8801028404919525	0.5491890942666356	0.424089957251392	0.922130551898522			0.0770666666666666	0	0.0120772	0.1776933	Test
ENSG00000010278	6225455	0.1482876	0.442218540847303	0.499645482244079	0.2485312962449291	0.3849394578036144	0.9229929623391794	0.1572327044025157	0.1012957722579347	0.12135	0	0.015069043	0.28920087	Test
ENSG00000010278	6225480	0.14965887	0.2124113166772502	0.2898057466449933	0.2849221451370881	0.2928816144996623	0.9353102226085284			0.11375	0	0.025068963	0.1467134	Test
ENSG00000010278	6225504	0.03902483	0.0022333680543539	0.1656313009399096	0.0913990172404339	0.0878409647904684	0.7766478339943034			0.31444	0	0.109634176	0.23525015	Test
ENSG00000010278	6232726	0.67960966	0.5254349880148308	0.6387937752671791	0.6085427735840991	0.6153299581747752	0.9522213390819988		0.2809048432983676	0.61205	0	0.009261906	0.57869303	Test
ENSG00000010278	6235260	0.06800892	0.6047252408496601	0.7881688133375173	0.7965583909280569	0.8893630073441858	0.9741021052507975	0.2012578616352201	0.2127997770589978	0.2915	0	0.0021235824	0.29239383	Test
ENSG00000010278	6235280	0.026610244	0.3286697883229669	0.4198128315305974	0.2325249998462127	0.2864399750594881	0.8867774354161189	0.1572327044025157		0.93022	0	0.17808881	0.2528568	Test
ENSG00000010278	6235480	0.64272285	0.1992793637918175	0.5309357244608448	0.3745186925988224	0.1649594306060436	0.8833652606118434	0.389937106918239		0.52918	0	0.0043933452	0.59574556	Test
ENSG00000010278	6235508	0.18851665	0.4386033767239096	0.5034678727037134	0.2349279405747243	0.1172966818423078	0.9075414367138476			0.340125	0	0.044070102	0.36037776	Test
ENSG00000010278	6235522	0.0010734558	0.5169531106949238	0.3415118946052494	0.5783270571814665	0.5497876192441078	0.974241369548168			0.51552	0	0.0030376674	0.054396093	Test
ENSG00000010278	6235551	0.034431987	0.2292514933089921	0.5982052952646671	0.4100178492318623	0.4409569491918321	0.9023233624069668			0.35158	0	0.066842531	0.11025013	Test
ENSG00000010278	6237812	0.5346178	0.4095293731653603	0.4626420781283576	0.2134018775979215	0.155497867081347	0.8976830381601435	0.1219512195121951		0.02844	0	0.015317208	0.17175534	Test
ENSG00000010278	6238016	0.06976451	0.43282985873913	0.5873884533746436	0.6755371378378395	0.6376886641942358	0.9693757479129907			0.4876999999999999	0	0.026630503	0.27328834	Test
ENSG00000010278	6238131	0.052326936	0.3765065673925808	0.2505090329880622	0.1859252951243348	0.2366751620897357	0.9405510122462886	0.1358024691358024	0.3653458498186636	0.6391600000000001	0	0.035457209225	0.23219623	Test
ENSG00000010278	6238138	0.040817976	0.4847128887167816	0.3876174911037013	0.3913355097639497	0.3807825402011365	0.9545719159589554			0.67244	0	0.0151678205	0.13876995	Test
ENSG00000010278	6238213	0.115829706	0.1096947957982527	0.4273523269868267	0.1686855118228005	0.0712111855281128	0.8003803865580611			0.3915	0	0.0141210915	0.19768578	Test
ENSG00000010278	6238226	0.008103144	0.3853993953343249	0.4374322608104749	0.4186899948113221	0.4216591073926078	0.9207243453007424			0.23462	0	0.04563594	0.20053215	Test
ENSG00000010278	6238254	0.075662635	0.4036305162415358	0.2872880907076036	0.4201184169408433	0.4285874260043203	0.9617109439801088			0.91445	0	0.30956405	0.2692604	Test
ENSG00000010292	6514324	0.17970136	0.8755145069288969	0.8807505841007963	0.8678989532418527	0.5670773585042984	0.9406818528515164			0.12	0	0.01253804	0.15115723	Train
ENSG00000010292	6514347	0.0049928785	0.7920292194048766	0.96617665266385	0.9723511661308653	0.9491925472694196	0.9892962902393148			0.2059	0	0.0035486103	0.10144575	Train
ENSG00000010292	6514371	0.03750057	0.029567442824265	0.2280939436788967	0.0330466452591359	0.0400271745259734	0.862657675408257			0.3667	0	0.09705613	0.06471703	Train
ENSG00000010292	6514381	0.010794604	0.4850835250242153	0.8752016219345812	0.6623469342414671	0.4048797330971468	0.9121919089048982			0.1579	0	0.065769956	0.068971	Train
ENSG00000010292	6514504	0.60632515	0.2755818250373894	0.7157845248440867	0.0729880517679205	0.1099997888912744	0.8632522602261775			0.8889	0	0.25018543	0.67531013	Train
ENSG00000010292	6514551	0.22065482	0.5689425957795493	0.4521694456965662	0.5288219704177567	0.5085481891403699	0.9680042268220926			0.1765	0	0.021719027	0.32706183	Train
ENSG00000010292	6514782	0.11682079	0.5119996621619589	0.8055429964608374	0.8252904878207479	0.6560912428984118	0.9506783080713328		0.2821905649077934	0.6579	0	0.29587993	0.42987004	Train
ENSG00000010292	6514811	0.047041856	0.2755893599391871	0.2338980553952769	0.168268541636225	0.3432817730764372	0.9529226781992832			0.75	0	0.052274548	0.09933394	Train
ENSG00000010292	6514822	0.15133412	0.4510419165720782	0.5153497055844537	0.7427432364665516	0.7580701922210066	0.9853292700755708		0.5089697007581164	0.8667	0	0.056299962	0.31055188	Train
ENSG00000010292	6514846	0.03369353	0.5777222982201823	0.5935357425962009	0.4424901613306035	0.4484805743690049	0.9384039297418512			0.973	0	0.005704033	0.11434045	Train
ENSG00000010292	6514851	0.51090515	0.0523548900500186	0.7188042123916307	0.0153840249515959	6.912844742955766e-06	0.6588585718414831			0.1282	0	0.08544773	0.45798698	Train
ENSG00000010292	6516919	0.23157828	0.7570628181572706	0.7891304680117792	0.5952928386823904	0.7917424874098626	0.9687318012828662			0.3077	0	0.0964491	0.3822499	Train
ENSG00000010292	6516928	0.027654886	0.236854662385377	0.3669678630175211	0.5361283305667367	0.5141328838437783	0.9685751235716726	0.425531914893617		0.6154	0	0.078332566	0.18812461	Train
ENSG00000010292	6517377	0.40408152	0.290177416613624	0.4019827469423144	0.2930752074515124	0.3008569935884838	0.8768493324681408			0.6923	0	0.18457207	0.41302314	Train
ENSG00000010292	6517423	0.13085516	0.6660694627833451	0.2899043045570048	0.5114792360872855	0.5377011384277655	0.9757819064704868			0.9878	0	0.009668005	0.20279269	Train
ENSG00000010292	6517609	0.062169373	0.2771051516500785	0.3574815266150743	0.2788822331126159	0.2637414788468815	0.9307110346031744			0.061	0	0.12906095	0.08995261	Train
ENSG00000010292	6517619	0.136422	0.1897497630387318	0.2449770435524296	0.1901981073848875	0.2143442610117175	0.7532787651938553		0.3393775209942709	0.0171	0	0.104965284	0.33110633	Train
ENSG00000010292	6517635	0.13998044	0.3011317267957064	0.2674204082307117	0.3410333635639621	0.3733928659482466	0.9503820463643452			0.4194	0	0.13077751	0.1809857	Train
ENSG00000010292	6517671	0.5997387	0.148739300965159	0.2683825344320193	0.1402643802883673	0.1284594228546929	0.8629577441603132			0.0	0	0.056209017	0.6525531	Train
ENSG00000010292	6517791	0.38946456	0.2431362634171865	0.3700717174610548	0.4138094745791894	0.4311487641677416	0.9146666984958908		0.2840953174008406	0.0901	0	0.18770304	0.36638626	Train
ENSG00000010292	6517904	0.023887336	0.4217570187059467	0.4090295499517891	0.4939248904134545	0.5143608081181152	0.9637206724118984			0.16175	0	0.00530324	0.14032608	Train
ENSG00000010292	6521037	0.3473516	0.2732537797794743	0.1616384572350128	0.0196904400554682	0.0683977733132146	0.633260978434393	0.4693877551020408		0.4348	0	0.18533552	0.2914371	Train
ENSG00000010292	6521054	0.06616197	0.233803982969177	0.2252110765849378	0.175770964786195	0.2156724748752634	0.7291146976325025			0.8788	0	0.003910172	0.0820239	Train
ENSG00000010292	6521074	0.20094219	0.3036865852337508	0.2984122792404897	0.4157021952647008	0.4344766865142873	0.9657008785111104	0.4081632653061224		0.6364	0	0.13369015	0.18683754	Train
ENSG00000010292	6521097	0.4835883	0.2164215996998263	0.3107147330878711	0.1967952191363187	0.1984120666883043	0.906629308207596		0.1675876014794311	0.4118	0	0.35903776	0.43807596	Train
ENSG00000010292	6521846	0.050395787	0.3056703212852961	0.584371148974923	0.7667679143907153	0.7611016408419535	0.9660806883235976			0.6471	0	0.04358046	0.10342745	Train
ENSG00000010292	6521859	0.5205696	0.2368558724319827	0.327192040587669	0.6198600139227888	0.6596033840231621	0.9816548471719362		0.6138162783109712	0.6429	0	0.28220028	0.45322937	Train
ENSG00000010292	6521863	0.7298211	0.2829062183960543	0.2264324646445384	0.1029571270049998	0.0631547309717672	0.7086634012371572	0.4	0.5233671641501697	0.7333	0	0.6001728	0.6658782	Train
ENSG00000010292	6521880	0.032197405	0.1001703339867737	0.2356910914448151	0.0143220486384417	0.0111839999242277	0.6526523479697471			0.9062	0	0.22338334	0.23531747	Train
ENSG00000010292	6521922	0.45012364	0.0812312239541804	0.163424650333978	0.0280987386371275	0.0224241734678752	0.8506279672018524			0.4737	0	0.24722338	0.49149352	Train
ENSG00000010292	6522026	0.041433193	0.0957448617990596	0.4747321797633062	0.1442400026875026	0.1234116670089656	0.8624820495696066			0.2727	0	0.024873316	0.11818441	Train
ENSG00000010292	6522993	0.41283664	0.4760036763717299	0.3841813420297909	0.610827217061725	0.6870409678279832	0.985759229402521		0.2820485908651053	0.375	0	0.29444563	0.3802429	Train
ENSG00000010292	6523323	0.27901858	0.0300852747998041	0.2662138766872837	0.2236776249356181	0.2419393423586135	0.9145395469784956		0.5043189380295805	0.275	0	0.048684847	0.2863553	Train
ENSG00000010292	6525615	0.02078265	0.3025510183202956	0.2069767295998226	0.2770840384919432	0.3803263505142049	0.8146607721719191			0.52	0	0.010620296	0.09424867	Train
ENSG00000010292	6525625	0.25267023	0.5469387583214161	0.2840385425532267	0.4512184410717734	0.5734519353349027	0.9680124517021842			0.8636	0	0.23906979	0.18155119	Train
ENSG00000010292	6526100	0.053401113	0.4107251595173006	0.3910258683068853	0.1349917079994692	0.2644230471359428	0.9229352825414066	0.5166666666666667		0.8372	0	0.029869724	0.2085658	Train
ENSG00000010292	6526142	0.12719883	0.2859716294560896	0.4846216339529342	0.6381449381497046	0.7326916389783156	0.9796723148597636		0.1420703907029392	0.1778	0	0.11884944	0.49607736	Train
ENSG00000010292	6526190	0.03191503	0.3505536341312721	0.3251147821877709	0.5610098354984807	0.5671633106980953	0.9759855052536858		0.2905962129899189	0.5833	0	0.016905332	0.3625926	Train
ENSG00000010292	6526331	0.3428997	0.1398896477685957	0.2547887903938115	0.1772783029966494	0.1756702241371227	0.8186823437454166			0.037	0	0.0017378569	0.35549214	Train
ENSG00000010292	6526359	0.048324883	0.4135487155946112	0.3783144949571799	0.6183224137071753	0.7183564963249125	0.984728605514567			0.9091	0	0.0105376	0.16230837	Train
ENSG00000010292	6526463	0.25151014	0.0653060940980506	0.252060771199973	0.1040943396583854	0.0898661238999498	0.8130241256294977			0.5556	0	0.028934132	0.17329901	Train
ENSG00000010292	6526498	0.15687193	0.4037959107028797	0.3000497925195057	0.1629964367528386	0.3001152431843192	0.9405004155662277			0.4242	0	0.029505074	0.099520564	Train
ENSG00000010292	6526566	0.19928358	0.1665624241046766	0.3541669962133884	0.1496194660797461	0.1224021175910034	0.90255364578501	0.3380281690140845		0.8276	0	0.02176864	0.14630808	Train
ENSG00000010292	6526597	0.22255579	0.6668162482713837	0.6078333850907559	0.3407362847122343	0.2037661790676641	0.9213239175886706			0.3864	0	0.041828774	0.114144325	Train
ENSG00000010292	6526610	0.47852287	0.4464248312523968	0.4899325663589992	0.792378335505	0.7910853042323159	0.9843813466926968		0.557114019104026	0.5	0	0.08745952	0.296232	Train
ENSG00000010292	6526930	0.11550017	0.4758665157118777	0.6914321102870323	0.1083954743328919	0.0114287434035828	0.7632117593177387			0.6512	0	0.13716209	0.17437086	Train
ENSG00000010292	6527030	0.3243546	0.537505758036205	0.613775415824983	0.530117990059669	0.5042294000377667	0.911915027167186			0.1304	0	0.087511346	0.49882632	Train
ENSG00000010292	6527043	0.14863935	0.5097642882141848	0.5101618840886711	0.5635160321892294	0.6303100098437298	0.9669030022523998			0.7455	0	0.027779603	0.19909091	Train
ENSG00000010292	6527792	0.081447504	0.6957550996943542	0.6882459152006489	0.8525866874479315	0.9176640838598458	0.9857567156834414	0.7066666666666667		0.6	0	0.07165185	0.12481024	Train
ENSG00000010292	6527838	0.1416389	0.3401831694179482	0.7090435622595843	0.7090194406343981	0.6480272886387967	0.9568966410269242			0.3333	0	0.3030793	0.3553385	Train
ENSG00000010292	6527851	0.32181066	0.2393380551075948	0.86498246049371	0.6002097213686556	0.3587960583217158	0.8926972017165532			0.1698	0	0.1988337	0.45304936	Train
ENSG00000010292	6527878	0.6151968	0.0816005442053545	0.2544618272438602	0.1214359800607665	0.1018454481188528	0.868541542234174	0.2987012987012987		0.0492	0	0.098851025	0.5803949	Train
ENSG00000010292	6527972	0.34349757	0.3681651437064772	0.4483963516010316	0.2704612950394744	0.2803672364979067	0.9342725894324913	0.7272727272727273		0.4615	0	0.25717744	0.18466657	Train
ENSG00000010292	6527976	0.029504549	0.5818325000793692	0.4138522393941442	0.3090763739044971	0.2686492425003446	0.938890176914539			0.1333	0	0.004193568	0.16146958	Train
ENSG00000010292	6528016	0.0037690878	0.5808779504510528	0.4917032437562731	0.6004835136276541	0.5637890515229409	0.9535412972140678			0.13115	0	0.116008975	0.20985198	Train
ENSG00000010292	6528043	0.07153837	0.3476363866786257	0.3025234658917272	0.4547813234214936	0.4429991031323758	0.946083888379737			0.1887	0	0.00088602304	0.07451393	Train
ENSG00000010292	6528250	0.021490073	0.6774996328115065	0.5240957979057996	0.5405959429924685	0.5342352252446445	0.9424130616138426			0.37095	0	0.03286034	0.072758235	Train
ENSG00000010292	6528301	0.49270782	0.1277651129002628	0.1844863222960774	0.1004775320033958	0.2536454841846434	0.8783626244728149		0.4377487926325259	0.10415	0	0.027557254	0.3269884	Train
ENSG00000010292	6528309	0.60914814	0.2544899930836013	0.2095799477105619	0.0663141055193106	0.0545949667533266	0.8843565525062217	0.810126582278481	0.6383095645351099	0.4	0	0.032436598	0.60965455	Train
ENSG00000010292	6528687	0.39579675	0.0477540554119254	0.2245070306354138	0.181116629910473	0.2924119515682891	0.9378357793963662		0.4043460479469087	0.6731	0	0.035387862	0.2658448	Train
ENSG00000010292	6528710	0.040181674	0.4008283465272161	0.4434675450028347	0.3080000289214246	0.4247333639118317	0.9361819788784428			0.5349	0	0.031126488	0.18633273	Train
ENSG00000010292	6528728	0.28987774	0.087005873700684	0.2498747253646422	0.1901762238310656	0.161422195272252	0.9295232297965894			0.2553	0	0.106367804	0.14621446	Train
ENSG00000010292	6528747	0.06456882	0.3354977145750232	0.3300203372870274	0.588054086794187	0.6204185855216736	0.9804813391137638		0.2959148805967302	0.8256	0	0.0029267669	0.5787913	Train
ENSG00000010292	6528831	0.4088471	0.0303562264605992	0.0919090051051408	0.0017675302811166	0.0074948607652041	0.7659104377275758			0.3125	0	0.12900825	0.50252295	Train
ENSG00000010292	6528994	0.2234447	0.5170702636326486	0.2901176148317999	0.4395659254302589	0.6225926838837451	0.9787145063880888	0.2839506172839506		0.3875	0	0.2061708	0.2958316	Train
ENSG00000010292	6529513	0.116381146	0.0271950011755051	0.2656449538899834	0.395500946949772	0.4153311339483501	0.9029855902710108			0.1667	0	0.0276443	0.18641047	Train
ENSG00000010292	6529539	0.20708199	0.703070985236247	0.5576930101577677	0.6145520487565304	0.6568800901249994	0.9824987669911618		0.2955375314680833	0.38775	0	0.107704446	0.3280247	Train
ENSG00000010292	6529547	0.019047773	0.4348953290306931	0.2923419674489952	0.3142091427916864	0.5185298550941859	0.969148977510084			0.97795	0	0.009256566	0.121699736	Train
ENSG00000010292	6529776	0.62056226	0.2203484203427293	0.2425424474970492	0.0229195104533709	0.0135928843677674	0.7335477305133673	0.6341463414634146		0.07545	0	0.37115607	0.6042566	Train
ENSG00000010292	6529795	0.071763076	0.5638364863526957	0.2385022499508005	0.3165487833162072	0.4684119392911908	0.9647081179412568			0.2157	0	0.03376014	0.11812149	Train
ENSG00000010292	6529855	0.027573537	0.4017678841963089	0.4728894945636913	0.5822164608648286	0.5563874038155189	0.9668277268503748			0.84545	0	0.21012795	0.26940268	Train
ENSG00000010292	6529864	0.31512824	0.5978475967902668	0.5535063659483139	0.5941058225926542	0.5577686218206858	0.9597103429423054			0.0893	0	0.06327967	0.5411914	Train
ENSG00000010292	6529876	0.05690398	0.2183723836350735	0.3473700275657528	0.6322117355627817	0.5673255756512431	0.9754090634216016			0.78845	0	0.066028014	0.100891635	Train
ENSG00000010292	6529880	0.47033614	0.0136215257370839	0.169864974900138	0.0075944049372832	0.0069102142670038	0.7592469485048934			0.0635	0	0.15795556	0.38717094	Train
ENSG00000010292	6530807	0.049746536	0.2869041303857536	0.1947083664214238	0.0097266496015045	0.0087342370808898	0.7979239566865324	0.2391304347826087		0.02025	0	0.08359309	0.0577181	Train
ENSG00000010292	6530957	0.057264842	0.4830246871295408	0.3962301859303734	0.5066004899898484	0.4779082096899708	0.9685972086278624			0.33335	0	0.0050837873	0.17377119	Train
ENSG00000010292	6530963	0.35194048	0.1296790212209061	0.3419203399700836	0.0826284739087251	0.0515820615721627	0.8719754893963554			0.62295	0	0.21038696	0.5052409	Train
ENSG00000010292	6531008	0.08576144	0.4314882912407756	0.5	0.2336184768924805	0.2895087608259717	0.9161868879967724	0.9247311827956988		0.058	0	0.038419712	0.37048617	Train
ENSG00000010292	6531036	0.035307683	0.0312571356518999	0.174703751561491	5.9819803354668015e-06	3.111661993521737e-06	0.6555917128933673			0.2545	0	0.045939457	0.09579732	Train
ENSG00000010292	6531344	0.013400865	0.3991194291917763	0.437402497830394	0.2240797914282636	0.1598119949348879	0.91516673819579			0.9437	0	0.14489412	0.12077101	Train
ENSG00000010292	6531356	0.09968679	0.607828498504414	0.6677517060050718	0.3999397569929629	0.5077700448090654	0.9437703002601816	0.231578947368421		0.2295	0	0.008212328	0.1606789	Train
ENSG00000010292	6531368	0.03546386	0.0679619870184924	0.2047430660740747	0.013461292093277	0.0076889216844705	0.7879512477377351			0.0909	0	0.061947443	0.18323639	Train
ENSG00000010292	6531457	0.102571785	0.1401469797803341	0.4123614008906768	0.1942674331367488	0.1908993695477628	0.918345972691893			0.1419	0	0.025783872	0.11594087	Train
ENSG00000010292	6531586	0.005562377	0.6249403671475656	0.4108997551005741	0.5136332352641909	0.4643056253086407	0.9462997736695696			0.4571	0	0.03804599	0.027637005	Train
ENSG00000010292	6531607	0.088833176	0.2989100566036198	0.2678242710124751	0.2364695496118919	0.2425707437585035	0.9416859581645366	0.2551020408163265		0.2951	0	0.022578442	0.10744385	Train
ENSG00000010292	6531616	0.08828799	0.2116765880732233	0.2990340379065014	0.2367872872502642	0.2038139059955107	0.9348771523879988			0.7465	0	0.039933037	0.05971496	Train
ENSG00000010292	6531630	0.022941208	0.0033102985378889	0.1466211126434535	2.809858145020141e-07	0.0117851541249238	0.7502246391734736			0.0727	0	0.0346375	0.12209865	Train
ENSG00000010292	6531726	0.24250379	0.158232415974424	0.1367795628129745	0.0089724384081991	0.0653963463256675	0.8880082016750611	0.3838383838383838		0.9886	0	0.044882953	0.22121961	Train
ENSG00000010292	6531794	0.66692543	0.6084568428818737	0.6846660313173841	0.5	0.5185998952023405	0.94011209847341	0.5454545454545454		0.5814	0	0.39400643	0.30473906	Train
ENSG00000010292	6531867	0.27787298	0.618058645027855	0.962511580613416	0.994876238786218	0.7361688897998588	0.9751994976660536			0.1528	0	0.0077316402	0.46719903	Train
ENSG00000010292	6531872	0.8187458	0.1983285577676471	0.5711079626168587	0.2332860772677936	0.0379769852481127	0.8685357532658127	0.6428571428571429		0.3286	0	0.16998121	0.71009344	Train
ENSG00000011009	23792693	0.015258622	0.8006328936879439	0.9551694213842964	0.7766825857190197	0.8489663869284151	0.9290169258080772			0.4	0	0.041398156	0.17514977	Train
ENSG00000011009	23793025	0.17642157	0.370421267551806	0.2652511671144713	0.1729965215563233	0.1701677458446322	0.9234368446697552		0.2779106687452816	0.5	0	0.010673201	0.33176997	Train
ENSG00000011009	23793033	0.13908969	0.4435893578522076	0.5646673450515757	0.4730909664275711	0.6203918854883085	0.960559538835252			0.5758	0	0.018974042	0.16025989	Train
ENSG00000011009	23793721	0.22922382	0.5809248620946377	0.2587643566728085	0.2056961343873521	0.2520639461004163	0.941574062712674			0.3243	0	0.17160039	0.18695356	Train
ENSG00000011009	23793865	0.083425544	0.036787094923827	0.2030196298775162	0.0238402780153292	0.0162227990245777	0.8375610246224909			0.5	0	0.033861578	0.13236926	Train
ENSG00000011009	23793928	0.3814674	0.0703485264574539	0.5137812211219174	0.078326483493871	0.0270658770680931	0.8350335433818742			0.0417	0	0.13832965	0.50594854	Train
ENSG00000011009	23794449	0.28444928	0.5226493841557928	0.3764461817679919	0.6918257894572435	0.7320034644750537	0.9852903227673852		0.2998411030758914	0.439	0	0.09908189	0.4269742	Train
ENSG00000011009	23794482	0.10459155	0.0777421239986498	0.2448330383406383	0.2442560670585034	0.3229871953190117	0.9530574955895476		0.3485849648479245	0.2222	0	0.070859514	0.12654534	Train
ENSG00000011009	23794565	0.02774123	0.2826021008819283	0.3329781306635684	0.5521615992145024	0.5824768507067688	0.9770590025598452			0.7561	0	0.12852594	0.4241709	Train
ENSG00000011009	23794732	0.042111147	0.210962866669379	0.4954528892151492	0.345129524453905	0.1338762336984103	0.9000805794304072			0.0156	0	0.088905	0.27188846	Train
ENSG00000011009	23794773	0.44280148	0.1683640767791094	0.3989010146794962	0.6636278277179518	0.6722557932343762	0.9836692471192902		0.2629020885530865	0.3878	0	0.09815006	0.343561	Train
ENSG00000011009	23794840	0.27022776	0.5470185003102007	0.6687928610996645	0.4281644362285876	0.4385701574529398	0.928735507018566			0.1852	0	0.056258846	0.14386073	Train
ENSG00000011009	23795032	0.3195141	0.0173253789995998	0.4762678317786443	0.5	0.4595524696047485	0.9582396515256648			0.7	0	0.42317796	0.11706897	Train
ENSG00000011009	23795047	0.97235173	0.5589948851076902	0.5752375114142005	0.7188496600599015	0.750636360223503	0.9723587878676286	0.3333333333333333	0.6146705051254466	0.4386	0	0.92239535	0.70188427	Train
ENSG00000011009	23795085	0.2697823	0.2892337858951825	0.4941822696348933	0.2822497527450391	0.4289865819035017	0.946311838007234			0.7949	0	0.117565274	0.22233471	Train
ENSG00000011009	23795370	0.7962109	0.8793025846362679	0.9747769247498924	0.8712001806754601	0.9360478468551914	0.9686194354187232	0.4705882352941176	0.5462428986525276	0.9855	0	0.71820307	0.72118473	Train
ENSG00000011052	51153645	0.040906906	0.332847616402698	0.2080019301384736	0.0271469604048893	0.0165044974028945	0.7697540267452792			0.36	0	0.041645337	0.15732469	Val
ENSG00000011052	51155652	0.029084027	0.1490953606035819	0.3457732042747957	0.0105500632612815	0.0086297908176211	0.7074485065062721			0.07145	0	0.0056042075	0.08120892	Val
ENSG00000011052	51155690	0.0045996667	0.1504573560869672	0.2564852208418742	0.0869608587093156	0.0648770421877773	0.8518659346697157			0.90625	0	0.08650589	0.11663953	Val
ENSG00000011052	51160003	0.25855112	0.06376456135675	0.2798729167379948	0.0238406796278462	0.0051565809208086	0.5813800573048284			0.1739	0	0.008777643	0.3305904	Val
ENSG00000011052	51160014	0.061769653	3.192719112095219e-09	0.2311933468173877	0.1674383430863897	0.16625838315879	0.5737019747652153			0.13045	0	0.103993915	0.11152281	Val
ENSG00000011052	51160023	0.09935635	0.5702718481966338	0.3470217020604248	0.3748999890314794	0.3972501966301957	0.9415173109496048		0.3463538486069576	0.21875	0	0.008500362	0.23043232	Val
ENSG00000011052	51161211	0.080971874	0.3962506010410532	0.3145264612289949	0.5606716930762317	0.5914108608160623	0.9788773380048024			0.73915	0	0.057826795	0.14653435	Val
ENSG00000011052	51161224	0.10649872	0.3425612129452334	0.2648285298016232	0.2754944708563311	0.2531140467808742	0.9373940128746524		0.5321226911905355	0.75	0	0.0021174788	0.1686999	Val
ENSG00000011052	51161238	0.774559	0.1502580544063339	0.4160579755216854	0.4140989058905509	0.4059345945695894	0.9233757264136254		0.6344821310248212	0.8392999999999999	0	0.27042794	0.5422091	Val
ENSG00000011052	51161251	0.22173385	0.3013411546457688	0.4147809639068435	0.7467995340422965	0.7154727464404834	0.9832677328538432		0.2706150513347047	0.8125	0	0.07682103	0.44815826	Val
ENSG00000011052	51166828	0.022211801	0.4555799456821365	0.3612260699562656	0.532393786623844	0.5755919003644825	0.9737325728415178		0.5781500250350209	0.4023	1	0.002564776	0.30977267	Val
ENSG00000011052	51168253	0.08993901	0.1814241860157892	0.9010276774907556	0.0387807848152248	0.1408405459620358	0.776864768972138			0.1804666666666666	0	0.0038851618	0.40631628	Val
ENSG00000011052	51168276	0.025770605	0.0013157009479976	0.2469477720502874	0.1940024688764764	0.2218045472285321	0.9370196109710324			0.2856	0	0.027823985	0.06864233	Val
ENSG00000011052	51168285	0.08061738	0.2473430621675494	0.3713013225648432	0.4053997520100828	0.4441646100731471	0.9570851707786918	0.2272727272727272		0.4499333333333333	0	0.02962501	0.16516513	Val
ENSG00000011052	51168321	0.5554325	0.2496226835570857	0.5509610248429959	0.4390928247314463	0.2183507150304802	0.9361585148663972			0.1947	0	0.010919857	0.517022	Val
ENSG00000011052	51169964	0.019616485	0.3918377700507235	0.3098299824595404	0.4449362503297814	0.4588802379135998	0.965927796098714			0.8289500000000001	0	0.11057912	0.20114203	Val
ENSG00000011052	51169988	0.09457543	0.3946638901611566	0.3364755458604719	0.4680965807129291	0.4996561277263557	0.9685670935446212			0.3954	0	0.036457993	0.1372272	Val
ENSG00000011052	51170028	0.43282825	0.7478990130949814	0.7239963971333849	0.7251145211841157	0.667245649332612	0.9718723623186108		0.1066587397303454	0.18835	0	0.04628743	0.3399845	Val
ENSG00000011052	51171489	0.24261251	0.3208150964303659	0.461497808258329	0.1247421566053572	0.0873178374237799	0.878629614080321			0.2259999999999999	0	0.017819202	0.33818594	Val
ENSG00000011052	51171559	0.55021095	0.0485628673327602	0.1557734015180677	0.0097913983400175	0.003934168550403	0.6206510682416034			0.0235666666666666	0	0.010717189	0.661605	Val
ENSG00000011052	51171567	0.07954444	0.7034897310111159	0.5679187575512519	0.4619996829788492	0.6998488140901413	0.9626534405412682			0.1743666666666666	0	0.0934513	0.2580183	Val
ENSG00000011052	51171588	0.7140456	0.4958987516370571	0.370750808701549	0.3730246886320669	0.4154528592250422	0.96194158645214			0.2299	0	0.24814555	0.74469006	Val
ENSG00000011052	51171612	0.48781437	0.4053631505836634	0.5401618766351147	0.702472731993412	0.6857108938329749	0.9721095845867848	0.2222222222222222	0.6072867514032146	0.4216333333333333	0	0.5560971	0.5643698	Val
ENSG00000011052	51171655	0.40838557	0.382388077634608	0.4781805533123209	0.4026599083292863	0.5041954251063684	0.9525636684550688	0.4957264957264957	0.2697886111293632	0.6107	0	0.17762484	0.6887754	Val
ENSG00000011052	51171676	0.13954829	0.3734948178010405	0.502714744078593	0.4018071723407276	0.3360079824221	0.8966928190911773			0.1623	0	0.14106293	0.47037068	Val
ENSG00000011260	51260577	0.023570847	0.8259198644744405	0.4500153782861056	0.0267218161824614	0.0151036327155111	0.7558541864867554			1.0	0	0.15131256	0.15962605	Test
ENSG00000011260	51260614	0.290484	0.0384372374130682	0.2946784021274782	0.0122334999939593	0.0111135943025736	0.7816423658835288			0.1379	0	0.11672541	0.4622775	Test
ENSG00000011260	51260619	0.31026968	0.352034761934127	0.4890241218126784	0.4931189174320157	0.6150761588308399	0.9706293806012152		0.3190452592121239	0.2778	0	0.17016159	0.16830225	Test
ENSG00000011260	51260627	0.16169465	0.140957007925595	0.170610184094841	0.0074238651559599	1.7260366509667163e-05	0.7421484842271996			0.08	0	0.007757819	0.11489723	Test
ENSG00000011260	51260667	0.970261	0.8755125679956887	0.9929277817130296	0.8969070090258665	0.9414759644207212	0.9451264639370864	0.4909090909090909	0.3247997433798219	0.6667	1	0.9287009	0.9109746	Test
ENSG00000011260	51260731	0.104321994	0.0398371422156486	0.1611076214781189	0.014742500708462	0.0183180920399254	0.8219266013339603			0.5	0	0.08723952	0.19411711	Test
ENSG00000011260	51260811	0.2132279	0.4779900760161007	0.6538940566144236	0.6618056295216388	0.1409552023497743	0.9125814624663274	0.34375		0.3182	0	0.031037044	0.21017718	Test
ENSG00000011260	51260832	0.14260899	0.4559981733174348	0.6045595254190815	0.7035104786776791	0.7106607299090257	0.9833257178186756		0.3061580239274554	0.5405	0	0.2986369	0.4254376	Test
ENSG00000011260	51260836	0.003512764	0.3267132657846357	0.3202050020780348	0.0836631459486025	0.0596841828275585	0.8678327775434808			0.2195	0	0.0068263174	0.07507105	Test
ENSG00000011260	51263282	0.23823723	0.0568750317506479	0.1867098931836768	0.0180170894646924	0.0061566025820175	0.7908414064026609			0.0161	0	0.06367789	0.40847987	Test
ENSG00000011260	51263290	0.07220604	0.3666315491444122	0.2328610701229668	0.1799092171797636	0.1901462455586136	0.935390688629732		0.3913819873342585	0.5319	0	0.015325164	0.36505502	Test
ENSG00000011260	51263299	0.4022034	0.3638343289120005	0.2641675926261484	0.1937755775699415	0.1480322325162129	0.9291700767721696			0.45	0	0.044266187	0.36105856	Test
ENSG00000011260	51266187	0.07912711	0.4207983653903367	0.3865232301875048	0.4448542515927701	0.3352055566773516	0.9462375275183852			0.3333	0	0.08532143	0.2800796	Test
ENSG00000011260	51266196	0.122090735	0.0496659000378186	0.7544910592873533	0.1750485623661966	0.0076980828870704	0.756797878962406			0.1695	0	0.042005647	0.48513785	Test
ENSG00000011260	51266242	0.15392414	0.0377338128127985	0.3571674312092651	0.1592008996998321	0.0391909185418103	0.8551113595551652	0.5454545454545454		0.0286	0	0.17986363	0.31703618	Test
ENSG00000011260	51266253	0.07286166	0.3326068004497907	0.4035219670977844	0.5446692961016008	0.5290320544799286	0.9688830311594924			0.6909	0	0.09014972	0.18530416	Test
ENSG00000011260	51266269	0.20368572	0.5188667025153075	0.5975963146767826	0.5507340975485447	0.5365209028718094	0.9537750722637988		0.198891029176969	0.2586	0	0.2401876	0.5921025	Test
ENSG00000011260	51268877	0.15511608	0.6410109253202024	0.9087917647713414	0.7722987716580794	0.9202106191435888	0.9714755582665868		0.2131109098588537	0.3654	0	0.23416147	0.42215404	Test
ENSG00000011260	51268892	0.055296578	0.0777748010267665	0.3497548179232944	0.0268311746849164	0.0150188953578302	0.7756438818816321			0.0656	0	0.088418566	0.15495977	Test
ENSG00000011260	51273400	0.36062992	0.5590107092882811	0.641291558070706	0.6823471263982965	0.6257906638674852	0.9638969338759648		0.1012957722579347	0.32	0	0.22809167	0.4377447	Test
ENSG00000011260	51275873	0.22777279	0.1989528902065402	0.4559816575628684	0.2344636486218029	0.0852651177575422	0.8943401652642533			0.1094	0	0.020394003	0.44703382	Test
ENSG00000011260	51277142	0.013346767	0.0032687099393306	0.133605438883615	0.0046356956385429	1.6738127759808568e-06	0.6796107359300583			0.0816	0	0.050255727	0.10526856	Test
ENSG00000011260	51277263	0.13776705	0.6175278007018871	0.6386324298848256	0.662296277256262	0.7316994502470351	0.9714181128722712			0.4821	0	0.17057213	0.280518	Test
ENSG00000011260	51280389	0.052391075	0.3263618196594277	0.4427362515103515	0.4739754373801969	0.534276189454793	0.9513932528898834			0.4167	0	0.034979332	0.22194552	Test
ENSG00000011260	51280397	0.5718086	0.1021518148843359	0.5236452623355702	0.105985588740258	0.0138341717038754	0.8212996640345214			0.1324	0	0.07676353	0.52897376	Test
ENSG00000011260	51285275	0.60000837	0.1325374174759779	0.4128893820182286	0.1397085063242183	0.0602296143469793	0.8728402141020779	0.2156862745098039		0.0938	0	0.08358923	0.5455841	Test
ENSG00000011260	51285293	0.004339075	0.238674500178658	0.3521167490843892	0.2231624682190939	0.1802618275858212	0.9364145715743056			0.2931	0	0.0058778883	0.11213342	Test
ENSG00000011260	51285351	0.09287099	0.5464246740165895	0.3879557031183918	0.2915266532020634	0.2819873774955966	0.9402194980487192	0.2095238095238095	0.4458778364229961	0.6618	0	0.044722665	0.44746065	Test
ENSG00000011260	51288081	0.011014056	2.657877611888968e-06	0.1700144195097543	0.0026682413782091	0.0028682352041736	0.7077259369201249	0.490566037735849		0.038	0	0.01134516	0.09272182	Test
ENSG00000011260	51288085	0.11137818	0.2487509312753902	0.3516539323574959	0.0513173415274371	0.0351566624286653	0.8331119607534917	0.2641509433962264		0.3019	0	0.120884754	0.40400887	Test
ENSG00000011260	51288112	0.53922814	0.112513872624958	0.177597960562226	0.0080015727677357	0.0035216429891877	0.7551967313081782	0.2803738317757009		0.0968	0	0.051590253	0.5476488	Test
ENSG00000011260	51288138	0.15898907	0.0325211020796019	0.3824422089652153	0.1391285544419386	0.1085680854636528	0.8989938010700207			0.5429	0	0.107659474	0.15406248	Test
ENSG00000011260	51293934	0.28753644	0.0353013654301666	0.902725762983385	0.2871996236717906	0.5557716441576077	0.8918882344756066	0.5327102803738317		0.1406	0	0.36371785	0.34821463	Test
ENSG00000011260	51296982	0.1035007	0.3052305679355821	0.3695543330742387	0.6062053894724218	0.6131964727939867	0.9786897947743723		0.3179296764672031	0.16395	0	0.042578675	0.16030884	Test
ENSG00000011260	51296994	0.015526438	0.2218052619535586	0.3692929906164294	0.3993289275309407	0.4304121645690958	0.9587528469157992		0.2174508020316133	0.6912	0	0.12697849	0.33423766	Test
ENSG00000011260	51297830	0.1400133	7.587881020935873e-06	0.3343547575794657	0.0210183607864158	0.0140086245865644	0.51156574838037	0.2407407407407407		0.0632	0	0.08754263	0.20952205	Test
ENSG00000011260	51297909	0.016728127	0.1434369844237572	0.2468978008328586	0.1382130811672378	0.0891561816889628	0.9006333171439197	0.3846153846153846		0.05405	0	0.027618313	0.083258495	Test
ENSG00000011295	16027803	0.8386326	0.0732871962589163	0.1699867414418727	0.0219312492251543	0.0098040080099184	0.8129251038855811			0.0263	0	0.020755803	0.807515	Train
ENSG00000011295	16028104	0.16967036	0.5100994583812032	0.3131985539114501	0.3367439907523963	0.3546208895430455	0.952726320032272			0.53845	0	0.061930705	0.2304167	Train
ENSG00000011295	16028190	0.018341947	0.1367798630811918	0.2664191546492543	0.0678393888306628	0.0571588093867034	0.78302701477257			0.0663333333333333	0	0.060079623	0.102299966	Train
ENSG00000011295	16028350	0.12094234	0.3136047744284781	0.5864077125400872	0.4593107232314986	0.4361747471495864	0.9133634008409496			0.0078	0	0.39283192	0.32172045	Train
ENSG00000011295	16028453	0.049639594	0.1043593739489599	0.3041761682470008	0.0361387923148037	0.0626841307427867	0.8181440955930659			0.5793666666666667	0	0.09520264	0.38684258	Train
ENSG00000011295	16028462	0.24105194	0.09079485023987	0.2545032013092018	0.0185023708202762	0.0219723579858225	0.8207765844001634			0.9412	0	0.21115682	0.35608798	Train
ENSG00000011295	16028672	0.044405498	0.1404580802658441	0.2516386673250298	0.3053953570212038	0.5420742439654275	0.9721377899015506			0.8400000000000001	0	0.13305077	0.08377378	Train
ENSG00000011295	16028719	0.026109671	0.0261010199390944	0.3551970941501008	0.1150032732653554	0.0360139610478122	0.83065100301779			0.066975	0	0.048095394	0.25052148	Train
ENSG00000011304	803602	0.3531275	0.1887917824764624	0.2680300751462053	0.2863010870066269	0.2785453632235268	0.944462598125854		0.2891951115723932	0.0287666666666666	0	0.0916398	0.2524909	Train
ENSG00000011304	804048	0.023318088	0.3556293651577262	0.3923832633139071	0.1686354341384619	0.1633281573551152	0.8734474892069495			0.64674	0	0.03334142	0.1464699	Train
ENSG00000011304	804069	0.0862666	0.5923929981458262	0.4559852598924715	0.4538539520398411	0.4567952015308653	0.946409082894856			0.6331666666666667	0	0.012457931	0.2193127	Train
ENSG00000011304	804204	0.0059785484	0.1912199438253747	0.2796322066577266	0.0743150995338324	0.0695580159668214	0.8219180738188666			0.0865833333333333	0	0.063652396	0.14635211	Train
ENSG00000011304	804308	0.2212081	0.4992181814893257	0.4511474868452632	0.2901614037060286	0.2905606834299963	0.8551388640685486			0.7527833333333334	0	0.19407485	0.44814596	Train
ENSG00000011304	804338	0.46908292	0.2666179166356016	0.5758265162908505	0.4082374593878426	0.3920362907764362	0.9159575911753226	0.3492063492063492		0.1437833333333333	0	0.07115314	0.41986886	Train
ENSG00000011304	804355	0.1046894	0.1542056572109965	0.173696772873562	0.1584205188048594	0.3950023230127749	0.9516671361261584			0.3767	0	0.05661298	0.14147231	Train
ENSG00000011304	804415	0.034012746	0.40226125538703	0.4609669986877238	0.4554014425002998	0.4800906390543519	0.9502807495926902			0.4516166666666666	0	0.0757231	0.13157895	Train
ENSG00000011304	804560	0.49949655	0.1257779577695242	0.3456571119405095	0.1622078719810841	0.0384355113263194	0.8560003062076929			0.10955	1	0.044904763	0.58081913	Train
ENSG00000011304	804578	0.2974614	0.320708925813509	0.4291502610275919	0.2298154497323964	0.1517555160624116	0.819962000245939			0.3885333333333333	0	0.12465586	0.14069125	Train
ENSG00000011304	804665	0.08807543	0.2838980100838353	0.5022760331061511	0.2847231850192082	0.151114452686311	0.8447507793725185	0.3614130434782608		0.5262666666666667	0	0.0345069239999999	0.104372315	Train
ENSG00000011304	804682	0.23167236	0.4371645371992158	0.4324499682606029	0.2261042854471447	0.2969382405870512	0.8197744082983989			0.4508666666666667	0	0.07319759	0.13796104	Train
ENSG00000011304	804878	0.18059455	0.0395054603178138	0.3159463351805897	0.0326153801294503	0.0096778198341386	0.7451740532093428			0.03556	0	0.0495626275	0.4543738	Train
ENSG00000011304	804911	0.26752567	0.1636390704583629	0.2028332374493775	0.1686359797157034	0.3416798639398092	0.9362985052143435		0.5718610555552136	0.18474	0	0.02358008625	0.28331295	Train
ENSG00000011304	805029	0.1807259	0.4131684363505226	0.7568117892685567	0.500882274801295	0.6252565547870091	0.8577095510263534			0.4561666666666666	0	0.13449577	0.37785268	Train
ENSG00000011304	805104	0.0065802215	0.4020010096734456	0.3905035536529904	0.3148054486548703	0.2909406997739426	0.8143965980714064			0.6176	0	0.0866976825	0.16759525	Train
ENSG00000011304	805116	0.33749387	0.4993308777146319	0.3791688175569117	0.4410289971803966	0.5117322089701266	0.9697953322820326			0.7378833333333333	0	0.315788435	0.6522728	Train
ENSG00000011304	805131	0.05849373	0.0065415649588384	0.2902035688317333	0.164574531856122	0.135486477051622	0.9068562048035924			0.3425399999999999	0	0.0020545423	0.09428105	Train
ENSG00000011304	805146	0.11633788	0.4791641405419901	0.4747846802999012	0.6818675884813173	0.7200564762981451	0.9848787258580716	0.2886936592818945	0.550404243155026	0.9981666666666666	0	0.15209861	0.42223042	Train
ENSG00000011304	805164	0.08726969	0.3236138438376761	0.3244123683175842	0.3925148109425942	0.3957744075817813	0.958296125130267		0.3033270031429786	0.1212666666666666	0	0.0427958259999999	0.24062674	Train
ENSG00000011304	805169	0.037666727	0.3340592432397176	0.3865301556502159	0.2786700587849529	0.547546607480703	0.9617169230629512			0.1834166666666666	0	0.0074288426	0.14454126	Train
ENSG00000011304	808645	0.061819695	0.4263464166386971	0.4033775970959275	0.6747356970048953	0.6992720947239686	0.9851791472938424		0.3755396740574506	0.7329166666666667	0	0.0065602007	0.27665043	Train
ENSG00000011304	808656	0.39848584	0.3226964277682197	0.2160258086686301	0.0449082581486199	0.034759358847306	0.8401421547177012			0.21455	0	0.0811403149999999	0.072874844	Train
ENSG00000011304	808663	0.2248025	0.3424082114155138	0.3139544364599271	0.5931567461428296	0.6304809194680087	0.9832617688254258		0.1169444758674945	0.1844666666666666	0	0.100918912	0.51708186	Train
ENSG00000011304	808711	0.20771953	0.0317906523998002	0.2179634490865947	0.0277905242531337	0.0157026230415912	0.8059890595595294			0.0460666666666666	0	0.07757408	0.56445843	Train
ENSG00000011304	808720	0.24463594	0.0824456473545895	0.3511641480789568	0.0566455700721116	0.0382890814667624	0.7421970021827066			0.0818166666666666	0	0.0582736239999999	0.38282287	Train
ENSG00000011304	810699	0.20663647	0.5043718684639077	0.5023150235970375	0.6088632203263621	0.642600860677266	0.9711716891235412		0.3058188745599037	0.1823	0	0.1003769733333333	0.20985773	Train
ENSG00000011304	810759	0.100767545	0.0005269936942577	0.3202129648498128	0.224787063151554	0.1916926330084854	0.9261152888655227			0.0314333333333333	0	0.0638742996666666	0.08708015	Train
ENSG00000011304	810786	0.084226474	0.7811723360104964	0.8710315976971401	0.8515694374799274	0.8545795158209264	0.8944832845041717	0.6897563056577614		0.18885	0	0.0585753273333333	0.10940938	Train
ENSG00000011304	810897	0.07444975	0.1772869191410828	0.2991908324578269	0.0383129629546902	0.0286465118568638	0.7904623719308015			0.23195	0	0.0632010693333333	0.14627083	Train
ENSG00000011304	810909	0.37623313	0.6349353080189086	0.4892647891959782	0.5775414237617094	0.783721989250733	0.9813871437463167			0.6042333333333333	0	0.25650932	0.22681087	Train
ENSG00000011304	810919	0.11959372	0.3373710838427904	0.3684693447593291	0.4141183390301245	0.4322936162985379	0.955360204708626	0.2083333333333333		0.1129333333333333	0	0.052397053	0.14904836	Train
ENSG00000011304	811005	0.1103826	0.4056198466100399	0.2843804391480637	0.3623050623506018	0.3299579923195331	0.8956825962657131			0.9250666666666666	0	0.0400611043333333	0.22630255	Train
ENSG00000011304	811011	0.6407948	0.6544302376871106	0.5816513403082213	0.706138026058123	0.733897343205969	0.98131701723125	0.2448979591836734	0.4997856223807941	0.5664666666666667	1	0.26688847	0.68046546	Train
ENSG00000011304	811030	0.97356516	0.7313176406148826	0.7783661840078097	0.7636604485068	0.7634909272117827	0.9613726684067004			0.4722833333333333	1	0.5247473333333333	0.86901915	Train
ENSG00000011304	811073	0.035727743	0.3334388785788805	0.2242592992092651	0.1056962859456931	0.2153702635621706	0.9326956915524188			0.5017166666666667	0	0.1031655154999999	0.14831182	Train
ENSG00000011304	811167	0.019184062	0.0316138609535581	0.3545939140794861	0.0908767732201275	0.0704363253749992	0.8257385817703549			0.261	0	0.191820915	0.0892856	Train
ENSG00000011304	811211	0.82735986	0.5663913358761736	0.6394839720818319	0.8113911196763454	0.8180233964264595	0.988471196428537	0.2058823529411764	0.3784224752867109	0.7978333333333333	1	0.4203080666666666	0.5599767	Train
ENSG00000011304	811485	0.07730314	0.130809661998245	0.403403841032768	0.2033660249650035	0.1948731512562968	0.9174596485064364			0.1710833333333333	0	0.1120333504	0.13446143	Train
ENSG00000011304	811538	0.20978619	0.1080846781005384	0.5910835721133159	0.4257127017831092	0.0882717139348476	0.8668831854516443			0.2615	0	0.0231727484	0.25161314	Train
ENSG00000011304	811581	0.060401294	0.081665137985956	0.6173787027594771	0.0574259189871288	0.1116116627427254	0.797527870382969	0.4829865746921822		0.0664833333333333	0	0.0675418096	0.30089867	Train
ENSG00000011304	811650	0.23181137	0.20637649498287	0.4378257374223835	0.6470040559914086	0.7311401030721486	0.9809836685081974		0.5499641751243497	0.4583833333333333	0	0.0556321595999999	0.3058074	Train
ENSG00000011304	811815	0.043942098	0.0783813348731344	0.3152736380362158	0.0976341079836945	0.0706816544186956	0.8574322048640147			0.2372166666666666	0	0.0336096377199999	0.1831751	Train
ENSG00000011304	811827	0.2864205	0.0202048605281358	0.5828765158578694	0.0678616725831003	0.0440748478090689	0.7877694019919813			0.0792166666666666	0	0.4276973579999999	0.37241745	Train
ENSG00000011304	811859	0.36014634	0.8570383055800068	0.8099834664121577	0.7763865693351688	0.7955997936688434	0.9508785891006905	0.2058150183150183	0.5484238230488881	0.3361833333333333	0	0.2499437066666666	0.4248263	Train
ENSG00000011304	811902	0.4160664	0.4406253756598366	0.5479395213513863	0.7360208166771622	0.7642344866256042	0.9839002325973196		0.3066401976878379	0.4811	0	0.1119602661666666	0.33418325	Train
ENSG00000011304	812006	0.0014178674	0.1711641419512831	0.414625470495924	0.2186554645186642	0.0943682595063049	0.883983534105492			0.3149833333333333	0	0.0304132853333333	0.14144725	Train
ENSG00000011304	812048	0.17209348	0.3868852815923658	0.4731887048834625	0.4701281992953651	0.6449862954307054	0.9662066296017908			0.7665333333333333	0	0.2186051236666666	0.17567529	Train
ENSG00000011304	812081	0.41090715	0.4745140221857247	0.6810561197487645	0.1675151917133323	0.2231550744350551	0.8815510727582421			0.3647499999999999	0	0.0492720273333333	0.35557806	Train
ENSG00000011304	812102	0.024123058	0.7086755373136214	0.7710835089323135	0.8981868463759414	0.7968097305510516	0.9787312488245586			0.3422333333333333	0	0.0608304980833333	0.31486267	Train
ENSG00000011304	812128	0.075856164	0.6347239023457608	0.543529020046036	0.6221107818630726	0.7887715842031194	0.9829974092359056			0.4946666666666666	0	0.13660454	0.11766294	Train
ENSG00000011304	812146	0.31368786	0.3720685621483832	0.3448906102948184	0.3780851946630239	0.6570411587493963	0.981501553849476		0.3885828897998169	0.5952666666666667	0	0.1673145283333333	0.31016204	Train
ENSG00000011304	812196	0.1644711	0.4807527323206548	0.7914558709964269	0.6812378780032402	0.2083651301620009	0.923378862962758	0.3975279106858054		0.1053	0	0.00643655062	0.11528473	Train
ENSG00000011304	812206	0.03910637	0.2467410810611577	0.3425286755686035	0.0363835869113954	0.0264408532543577	0.801582081719025			0.06945	0	0.0346616154	0.12006111	Train
ENSG00000011304	812218	0.40820128	0.0026262246055943	0.1251974294738289	0.0042803017364151	0.0043934301001868	0.7157197966357347			0.05834	0	0.356011636	0.20998105	Train
ENSG00000011304	812287	0.8429284	0.5711283359685038	0.7115677857436695	0.7036489266634487	0.6587030851912574	0.9638598082598268	0.5468468468468468	0.4643871934490464	0.65938	0	0.8169134149999999	0.66336274	Train
ENSG00000011426	36407853	0.002243495	0.0846917465173091	0.0931656178673905	0.0053250267234041	0.0027013768341067	0.5377371001798882			0.0	0	0.003091252	0.045937072	Train
ENSG00000011426	36410566	0.29206967	0.09024559660917	0.3119306418736922	0.0227612662440886	0.0067790717844422	0.5739632496669183			0.0909	0	0.3643511	0.5484547	Train
ENSG00000011426	36410606	0.22045264	0.0301461646560299	0.128205595725561	0.0215812488452937	0.0140934539903682	0.762846992532177			0.0909	0	0.10230361	0.29825887	Train
ENSG00000011426	36411073	0.106591664	0.1019531383094473	0.1769837075503162	0.1093806694618473	0.0983276888149836	0.7905835015446203			0.4	0	0.04588618	0.31632295	Train
ENSG00000011426	36411099	0.041191388	0.2677139480968243	0.2724591547780488	0.3163088558565501	0.3069337189785872	0.9499080660308848			1.0	0	0.015557694	0.31681943	Train
ENSG00000011426	36411148	0.08401348	0.1383781593542921	0.1836986245592157	0.0614948972873913	0.0464597741906111	0.8562308688837692			0.05555	0	0.09983432	0.12632708	Train
ENSG00000011426	36411158	0.017704094	0.0303426459544393	0.0308792681232044	7.970677175238426e-10	2.636522186466337e-09	0.3659171937727041			0.09545	0	0.0072229267	0.070609346	Train
ENSG00000011426	36411163	0.08477634	0.0284993730596004	0.2288262212919463	0.0250825745429478	0.0237354676068148	0.6675205215055446			0.25	0	0.038075794	0.08164804	Train
ENSG00000011426	36415761	0.5019972	0.0134544742563674	0.550327573286803	0.0085685362562346	0.0223967825982743	0.68427712254272			0.1488	0	0.26170433	0.28497514	Train
ENSG00000011426	36415809	0.29840845	0.2884573790866982	0.5351021190622473	0.4443842782620674	0.4028327768290994	0.9452880407966576			0.1919	0	0.1258128	0.19464278	Train
ENSG00000011426	36415839	0.46672383	0.426147809053745	0.3526646750835217	0.5982489731757301	0.5972151938610009	0.9750752397785324			0.69445	0	0.22852631	0.1851675	Train
ENSG00000011426	36415846	0.0016373753	0.0120712880340911	0.2538226767040631	0.065093998014059	0.0323683387402801	0.4762460688628238			0.2222	0	0.0846151	0.04264579	Train
ENSG00000011426	36415877	0.28108513	0.0731961366643559	0.1043334023538261	0.0023641279480849	6.320857213930826e-06	0.5292580837171166			0.31665	0	0.14524798	0.11879827	Train
ENSG00000011426	36419310	0.081677	0.039533759028518	0.1775451349427919	0.0137275950189717	0.0018264785002286	0.7515534059385263			0.3173	0	0.045541428	0.10606971	Train
ENSG00000011426	36419341	0.19165586	0.1163519180374921	0.1531230299417336	0.0135317378952554	0.0073773133615206	0.7882278948008856			0.1654	0	0.018491972	0.281233	Train
ENSG00000011426	36419401	0.20677452	0.136062322888349	0.3545098162330227	0.0565543121966062	0.0256229714328069	0.830110946842501			0.1987499999999999	0	0.10862641	0.4393968	Train
ENSG00000011426	36419456	0.059611715	0.348631539699272	0.4224679532982468	0.1374170236526677	0.1446221123544465	0.864526856713083			0.5125	0	0.012923288	0.09627746	Train
ENSG00000011426	36420189	0.27420977	0.3504076134672579	0.286954763601204	0.17177685769609	0.1600793368418266	0.92139208703781		0.4481871280307182	0.6356999999999999	0	0.0005384564	0.44031543	Train
ENSG00000011426	36420203	0.007809949	0.1616450573284889	0.3053108929347994	0.1953634064928321	0.1823773457405534	0.9194271015942206			0.4965	0	0.028042864	0.106592454	Train
ENSG00000011426	36420231	0.016719509	0.1148757994081759	0.275972250999537	0.1414891034064358	0.1279575273513514	0.8375393131675564			0.11765	0	0.041167222	0.08244543	Train
ENSG00000011426	36420250	0.4375739	0.0394909879655604	0.1570453274502189	0.0170641506202516	0.0092809738435644	0.8098415721407244			0.57855	0	0.04256314	0.680616	Train
ENSG00000011426	36420631	0.044247784	4.172527753267172e-07	0.1108751850828028	0.0016626385375927	2.2060350995677e-06	0.6536000925125537			0.34285	0	0.004133952	0.07204807	Train
ENSG00000011426	36420687	0.13806175	0.1540530926979296	0.2205004962240472	0.0922054251530004	0.0696930160085824	0.9001888818459709			0.1909	0	0.1361812	0.38803312	Train
ENSG00000011426	36420732	0.08743171	0.4433368198805784	0.8511137615767832	0.2606767788400492	0.2065429898953679	0.9047031473545416			0.3137	0	0.14983585	0.06471957	Train
ENSG00000011426	36421859	0.5068406	0.0514617167638053	0.150574237928133	0.0125140922082087	0.007459293551147	0.797339100299687			0.07145	0	0.117429	0.65561795	Train
ENSG00000011426	36421918	0.3432912	0.796253200538861	0.9604059995592028	0.9836043212487778	0.5996565464246172	0.9516152945218028			0.4732	0	0.02256466	0.4472775	Train
ENSG00000011426	36421937	0.37293166	0.305685764906908	0.7693686801080267	0.257837442123493	0.0564077866192184	0.8050878625313207			0.2902	0	0.20540285	0.5709822	Train
ENSG00000011426	36421976	0.06219711	0.2099007257338201	0.0708421186217184	0.0219884310528899	0.1056152970846863	0.9163129153239638		0.1951259152225969	0.28175	0	0.0014252901	0.2868325	Train
ENSG00000011426	36422644	0.26218286	0.0665762372769553	0.385908923921592	0.0228150997267247	0.0092684557935035	0.722100535606903			0.0611499999999999	0	0.0134753585	0.3333603	Train
ENSG00000011426	36422685	0.2789706	0.449845581899014	0.3029207666520537	0.4168412741004887	0.4948954922219974	0.9716100881981804		0.3530506154449829	0.4871999999999999	0	0.08182074	0.40300235	Train
ENSG00000011426	36422805	0.034525253	0.2536756966184713	0.1920240991661447	0.0096928443202814	0.0091756030780375	0.800801778924457			0.1598	0	0.03806615	0.086042166	Train
ENSG00000011426	36423898	0.318558	0.5264643277735709	0.8342179477249769	0.2416886167279038	0.8134248849946517	0.909913433789921			0.0871	0	0.22537088	0.61194247	Train
ENSG00000011426	36423921	0.012769008	0.4327691142108327	0.3876937249944999	0.6104434033708307	0.5129574414857859	0.9725337949429196			0.8369	0	0.052012898	0.11940285	Train
ENSG00000011426	36424562	0.03243866	0.0423427520531031	0.2021548757149748	0.0207322364314526	0.0102361505296102	0.8119525063265924			0.4242499999999999	0	0.013454651	0.4005088	Train
ENSG00000011426	36424728	0.04336997	0.234922293071417	0.3513526722669394	0.1337475065517616	0.0763724569485352	0.8789793185160792			0.0	0	0.046290815	0.09772513	Train
ENSG00000011426	36425735	0.031407725	0.7256491000629179	0.5689544201381498	0.6725016598666029	0.6147866740239255	0.959784489340448			0.33515	0	0.053821184	0.32151952	Train
ENSG00000011426	36426951	0.30168885	0.0029893822050124	0.1043690657673527	8.045307979141467e-06	1.194516011826075e-06	0.6341359058649008			0.0357	0	0.12998573	0.12674645	Train
ENSG00000011426	36427024	0.13823529	0.3340745103686687	0.3462330841245226	0.4597840209377962	0.4448987884564332	0.9602509884739816		0.2719489949911824	1.0	0	0.014239943	0.39410695	Train
ENSG00000011426	36443755	0.0030082106	0.0834077670548901	0.3089978788298786	0.055183496726695	0.0338160148838355	0.8366242009152052			0.10345	0	0.06346283	0.061254002	Train
ENSG00000011426	36443819	0.24015145	0.0093623123678359	0.1677307049594447	0.0271256375892244	0.0190459374444661	0.84464177019135			0.39015	0	0.13358352	0.49534312	Train
ENSG00000011426	36443836	0.61557853	0.337509879669138	0.238940536190117	0.1225177614459888	0.1168022910279883	0.9104749772282972		0.4495812795063788	0.75295	0	0.34400514	0.56299466	Train
ENSG00000011426	36449715	0.45946774	0.2817856932901129	0.2912513954556804	0.0446985911868054	0.0113697592738762	0.7808676301380946			0.11515	0	0.21485579	0.21110281	Train
ENSG00000011426	36449789	0.13775752	0.5985840240392571	0.6589069872657272	0.5595546138322361	0.4909444272759118	0.9414771230628474			0.32705	0	0.034025658	0.10041982	Train
ENSG00000011426	36449797	0.42436847	0.5774441959083978	0.4675941757824512	0.642674786891283	0.6681131040893447	0.982725048020265		0.263879484045965	0.3148999999999999	0	0.17813674	0.41293526	Train
ENSG00000011426	36449819	0.26370555	0.5521212154201012	0.4648905609228102	0.5673341615334144	0.613557643981139	0.9740764660078062		0.5518958339951393	0.22535	0	0.02984929	0.3096396	Train
ENSG00000011426	36452479	0.36197937	0.1326798227336406	0.3210472526679616	0.0331915505929169	0.0154527377172312	0.8006594187309534			0.2866499999999999	0	0.060091067	0.5736741	Train
ENSG00000011426	36452528	0.29743913	0.2326778323509843	0.3649726364036465	0.0631024300410374	0.0519205310786608	0.8115201250283148			0.0	0	0.17397678	0.23389503	Train
ENSG00000011426	36452582	0.026682448	0.543098745864816	0.4869650152229853	0.0042586796841298	1.8073468704192e-06	0.6274310355021553			0.12145	0	0.15138713	0.06486545	Train
ENSG00000011426	36452601	0.016313195	0.1977157655197368	0.541462930205627	0.0318768039312908	0.0168371592212882	0.7675789968035227			0.62815	0	0.008173943	0.09842044	Train
ENSG00000011426	36452650	0.023126423	0.1619339587703207	0.3914641366548611	0.0033035136193715	0.0024735628934925	0.6980384491457009			0.4208499999999999	0	0.0010860205	0.094719194	Train
ENSG00000011426	36452761	0.049063038	0.2359868428356792	0.4932195970663727	0.3996386995382867	0.3293637883078482	0.9346090732416948			0.8258	0	0.051310875	0.2527441	Train
ENSG00000011426	36452767	0.50006866	0.4952213655267493	0.7549261463136203	0.8308927340506567	0.4714053961074676	0.9668719932806152			0.303	0	0.10900954	0.5116953	Train
ENSG00000011426	36452880	0.0057726623	0.3349114025745797	0.4001262440887699	0.2453031175349684	0.2473588291936191	0.9314066815035555			0.39585	0	0.026304483	0.17720655	Train
ENSG00000011426	36452966	0.16604653	0.5339394736232868	0.342610564215612	0.5342630177217622	0.5683846464001462	0.9724212025027448			0.8585499999999999	0	0.19767399	0.19267638	Train
ENSG00000011426	36452972	0.048752725	0.0745077637249532	0.0675529516054859	9.916066488076836e-09	5.4066511553212e-10	0.4666272807022201			0.0596499999999999	0	0.010022295	0.15422037	Train
ENSG00000011426	36453034	0.16563623	0.3772976032755896	0.6482827146816356	0.3311278578768211	0.1842685059349987	0.9055200849555592			0.2929	0	0.10705018	0.33155337	Train
ENSG00000011426	36453080	0.02589066	0.0224533403610452	0.1637353738267842	0.0175931468788592	0.0104883886168837	0.8089590987801842			0.0868	0	0.008384931	0.1179137	Train
ENSG00000011426	36453104	0.26506925	0.0583188870022243	0.2708197261051407	0.0960072780676837	0.0156148641587022	0.8070882782358231			0.21905	0	0.030903827	0.48718214	Train
ENSG00000011426	36453169	0.08866221	0.7254233123040188	0.8014497044814193	0.8746638230382702	0.9001777091824542	0.983428571276404		0.3868849957431225	0.3541499999999999	0	0.12959203	0.51854736	Train
ENSG00000011426	36453190	0.66465676	0.3910067056495188	0.5224505735858392	0.4878821879592718	0.5542936381526324	0.9588843586797128		0.2605326212709105	0.4853	0	0.67351973	0.50581867	Train
ENSG00000011426	36453332	0.15124494	0.4382508745686197	0.4975398717880361	0.3368719602772536	0.3648823595591363	0.9351225137943296		0.3148345083826059	0.14875	0	0.09740186	0.2256567	Train
ENSG00000011426	36453399	0.6265316	0.0366397755155412	0.1750991220301743	0.0189500952862492	0.0100495189636162	0.7564806076436436			0.03125	0	0.6359655	0.5254579	Train
ENSG00000011426	36453494	0.2415905	0.0981671369318165	0.3770735255827855	0.1181387351058317	0.0376434322343755	0.7241683085989572			0.0185	0	0.24024591	0.5808474	Train
ENSG00000011426	36453510	0.020242631	0.0558844914280902	0.1691068825954672	0.0744646923834045	0.0667820785085004	0.7747606462510016			0.26625	0	0.017167604	0.17356198	Train
ENSG00000011426	36453619	0.54086953	0.0414417689627372	0.4622511804564497	0.0212017616259645	0.1083127332379379	0.8230091739167039			0.05845	0	0.17727074	0.8281059	Train
ENSG00000011426	36453651	0.11614982	0.0467186295547195	0.2039496192063478	0.042498261262154	0.0358583122707506	0.870808374998514			0.35765	0	0.28629595	0.07468076	Train
ENSG00000011426	36453664	0.033346068	0.1229366255503587	0.3714491815249346	0.0254321107663529	0.0064787891016016	0.7794856398218877			0.07115	0	0.03547137	0.14307904	Train
ENSG00000011485	46347121	0.6799342	0.4898617943401344	0.4033832913271672	0.6798472305121916	0.7387874116195721	0.9871566934367504		0.3388234413066002	0.96	0	0.5114498	0.5622324	Test
ENSG00000011485	46347150	0.41058296	0.4668798390109756	0.3995703405188343	0.3983425681854628	0.4425331194615031	0.921565129764018			0.6842	0	0.3089462	0.53954685	Test
[truncated: 95,766 more rows]
