# Supplementary material for: Detection of m6A from direct RNA sequencing using a multiple instance learning framework
Source: Nat Methods. 2022 Nov 10;19(12):1590–8. doi: 10.1038/s41592-022-01666-1 (PMC9718678; doi:10.1038/s41592-022-01666-1)
Supplement: Supplementary file 7 — Probability scores of models trained on HCT116 cell line, HEK293T cell line, and Arabidopsis VIRC mutant line on the HEK293T cell line. Columns show the individual probability score of each model and the modification status value of 1 indicates that the site is modified while 0 indicates that the site is not modified on the basis of m6ACE-Seq data. [file 41592_2022_1666_MOESM7_ESM.csv]

gene_id	genomic_position	set_type	modification_status	HCT116	HEK293T	VIRC	adjusted_pvalue_xPore	ko_sens
ENSG00000000003	100629726	Train	False	0.024841523	0.17581418	0.05322095	1.0	0
ENSG00000000003	100629744	Train	False	0.022179425	0.14672965	0.013273954	1.0	0
ENSG00000000003	100629862	Train	False	0.14649858	0.25005028	0.38852918	1.0	0
ENSG00000000003	100629869	Train	False	0.15711167	0.12563595	0.14625487	1.0	0
ENSG00000000003	100629907	Train	False	0.006126845	0.081912145	0.0533398	1.0	0
ENSG00000000003	100629915	Train	False	0.012752986	0.08007045	0.0042126775	1.0	0
ENSG00000000003	100629935	Train	False	0.020663405	0.12439181	0.0682358	1.0	0
ENSG00000000003	100629939	Train	False	0.8062483	0.7607291	0.37523097	1.0	0
ENSG00000000003	100629985	Train	False	0.34161752	0.65562105	0.19322264	1.0	0
ENSG00000000003	100630798	Train	False	0.038212765	0.13418284	0.0148893595	1.0	0
ENSG00000000003	100630817	Train	False	0.016179478	0.09967135	0.19467096	1.0	0
ENSG00000000003	100630824	Train	False	0.00096096995	0.09033499	0.082802214	1.0	0
ENSG00000000003	100632547	Train	False	0.061434902	0.105684385	0.07515435	1.0	0
ENSG00000000003	100633412	Train	False	0.0069026826	0.11056751	0.059215106	1.0	0
ENSG00000000003	100633421	Train	False	0.004220021	0.079646066	0.00071636436	1.0	0
ENSG00000000003	100633453	Train	False	0.09655704	0.23494	0.17270283	1.0	0
ENSG00000000003	100633503	Train	False	0.06178279	0.32346648	0.009700191	1.0	0
ENSG00000000003	100633947	Train	False	0.10238657	0.2840693	0.1881303	1.0	0
ENSG00000000003	100633980	Train	False	0.04270774	0.32430315	0.073084936	1.0	0
ENSG00000000003	100634022	Train	False	0.14102235	0.35434157	0.12222381	1.0	0
ENSG00000000003	100635184	Train	False	0.006158626	0.081618205	0.0022549867	1.0	0
ENSG00000000003	100635217	Train	False	0.7703271	0.78238094	0.5046302	1.0	0
ENSG00000000003	100635237	Train	False	0.39483276	0.25896263	0.030219544	1.0	0
ENSG00000000003	100635561	Train	False	0.29978037	0.5933048	0.22857285	1.0	0
ENSG00000000003	100636662	Train	False	0.0021755337	0.07657971	0.19499972	1.0	0
ENSG00000000003	100636667	Train	False	0.018035471	0.138544	0.002371645	1.0	0
ENSG00000000003	100636674	Train	False	0.22150807	0.51400816	0.0057389615	1.0	0
ENSG00000001036	143495527	Test	False	0.1460986	0.3210035	0.22222571	1.0	0
ENSG00000001036	143495536	Test	False	0.0064570187	0.065168224	0.020082677	1.0	0
ENSG00000001036	143495613	Test	False	0.5975133	0.6033112	0.27680597	1.0	0
ENSG00000001036	143495660	Test	False	0.7393095	0.5172045	0.1839301	1.0	0
ENSG00000001036	143495721	Test	False	0.7777949	0.6811026	0.33263892	1.0	0
ENSG00000001036	143495766	Test	False	0.0017549396	0.06908967	0.24668634	1.0	0
ENSG00000001036	143495779	Test	True	0.9249317	0.7393309	0.55932254	1.0	0
ENSG00000001036	143495816	Test	False	0.4626916	0.43419272	0.052343488	1.0	0
ENSG00000001036	143495827	Test	False	0.6198378	0.76999664	0.73285073	1.0	0
ENSG00000001036	143495842	Test	False	0.042047583	0.106436506	0.116757415	1.0	0
ENSG00000001036	143497434	Test	False	0.3031971	0.38256818	0.010854447	1.0	0
ENSG00000001036	143501953	Test	False	0.06944134	0.24324803	0.0064288853	1.0	0
ENSG00000001036	143501978	Test	False	0.10769516	0.14534421	0.11620593	1.0	0
ENSG00000001036	143502110	Test	False	0.26777467	0.26365918	0.12958178	1.0	0
ENSG00000001036	143502383	Test	False	0.31835324	0.5032695	0.4877755	1.0	0
ENSG00000001036	143502421	Test	False	0.21792927	0.4155081	0.39903116	1.0	0
ENSG00000001036	143502425	Test	False	0.013016975	0.18231842	0.007079971	1.0	0
ENSG00000001036	143502432	Test	False	0.008461773	0.18339665	0.04502834	1.0	0
ENSG00000001036	143502440	Test	False	0.06066048	0.20129809	0.009800303	1.0	0
ENSG00000001036	143502466	Test	False	0.18132928	0.6512044	0.43345466	1.0	0
ENSG00000001036	143502473	Test	False	0.015013551	0.11205411	0.07619276	1.0	0
ENSG00000001036	143503949	Test	False	0.23806338	0.35555375	0.0059080003	1.0	0
ENSG00000001036	143504012	Test	False	0.17932746	0.44181746	0.006211805	1.0	0
ENSG00000001036	143504040	Test	False	0.6070237	0.4653358	0.8305272	1.0	0
ENSG00000001036	143504131	Test	True	0.98790693	0.9848512	0.9986718	0.0	1
ENSG00000001036	143504144	Test	False	0.32682282	0.09081964	0.3508559	1.0	0
ENSG00000001036	143504148	Test	False	0.87974274	0.78854954	0.35963756	1.0	0
ENSG00000001036	143504153	Test	False	0.15523607	0.4141469	0.012047732	1.0	0
ENSG00000001036	143504173	Test	False	0.7169363	0.80292237	0.08009237	1.0	0
ENSG00000001036	143504186	Test	False	0.74420685	0.68363255	0.84438455	0.0897018141289921	0
ENSG00000001036	143504219	Test	False	0.7235327	0.67728055	0.17790726	1.0	0
ENSG00000001036	143507247	Test	False	0.15712228	0.33427593	0.20796928	1.0	0
ENSG00000001036	143507255	Test	False	0.07658185	0.19753425	0.038551413	1.0	0
ENSG00000001036	143507337	Test	False	0.4193696	0.4834053	0.22384611	1.0	0
ENSG00000001036	143511483	Test	False	0.120469525	0.2638781	0.48647958	1.0	0
ENSG00000001036	143511636	Test	False	0.22809625	0.45425326	0.15175205	1.0	0
ENSG00000001036	143511655	Test	False	0.0558267	0.28094167	0.0056321262	1.0	0
ENSG00000001497	65512683	Val	False	0.42151994	0.53940403	0.34659558	1.0	0
ENSG00000001497	65512795	Val	False	0.1910762	0.35046703	0.0240958215	1.0	0
ENSG00000001497	65514889	Val	False	0.047151756	0.20928113	0.0259550875	1.0	0
ENSG00000001497	65514919	Val	False	0.32977557	0.33595067	0.32904779	1.0	0
ENSG00000001497	65524081	Val	False	0.71366465	0.75417167	0.031856716	1.0	0
ENSG00000001497	65524141	Val	False	0.65115047	0.7279586	0.28771868	1.0	0
ENSG00000001497	65524178	Val	False	0.34484786	0.65829575	0.050759934	1.0	0
ENSG00000001497	65524253	Val	False	0.68751454	0.4269585	0.1111456	0.9992637123549724	0
ENSG00000001497	65524996	Val	False	0.28998297	0.5815441	0.13164651	1.0	0
ENSG00000001497	65528263	Val	False	0.12820396	0.5082523	0.043938268	1.0	0
ENSG00000001497	65528320	Val	False	0.02146796	0.075785995	0.030766105	1.0	0
ENSG00000001497	65529245	Val	False	0.33063573	0.42038828	0.12382479	1.0	0
ENSG00000001497	65529659	Val	False	0.15621826	0.19907406	0.13780656	1.0	0
ENSG00000001497	65529715	Val	False	0.11899884	0.07427706	0.039847873	1.0	0
ENSG00000001497	65529721	Val	False	0.13461949	0.308224	0.06684729	1.0	0
ENSG00000001497	65529746	Val	False	0.35529852	0.47586936	0.05095005	1.0	0
ENSG00000002330	64269901	Train	False	0.86300117	0.7182412	0.44298553	1.0	0
ENSG00000002330	64269918	Train	False	0.01973027	0.07473874	0.006306338	1.0	0
ENSG00000002330	64270077	Train	False	0.08984502	0.11571865	0.015619779	1.0	0
ENSG00000002330	64270188	Train	False	0.5650025	0.38423666	0.42879516	1.0	0
ENSG00000002330	64270209	Train	False	0.1590574	0.12138854	0.32940203	1.0	0
ENSG00000002330	64270243	Train	False	0.13536091	0.35008708	0.008218706	1.0	0
ENSG00000002330	64270332	Train	False	0.51916045	0.4891935	0.27383032	1.0	0
ENSG00000002330	64271623	Train	False	0.43054432	0.21447869	0.21164861	1.0	0
ENSG00000002330	64284328	Train	False	0.056004178	0.23486042	0.017585754	1.0	0
ENSG00000002586	2691334	Train	False	0.49651164	0.28346688	0.24973841	1.0	0
ENSG00000002586	2717605	Train	False	0.13954803	0.27656227	0.1289287	1.0	0
ENSG00000002586	2717614	Train	False	0.011057377	0.13335577	0.055857755	1.0	0
ENSG00000002586	2717621	Train	False	0.13969074	0.109252416	0.059355818	1.0	0
ENSG00000002586	2717642	Train	False	0.060145687	0.1257393	0.04460629	1.0	0
ENSG00000002586	2719667	Train	False	0.06791006	0.25508684	0.04439641	1.0	0
ENSG00000002586	2719673	Train	False	0.07748123	0.21610793	0.079595365	1.0	0
ENSG00000002586	2720374	Train	False	0.5973625	0.5815274	0.62330556	1.0	0
ENSG00000002586	2720384	Train	False	0.010955775	0.11370985	0.0122194765	1.0	0
ENSG00000002586	2720401	Train	False	0.09034841	0.1837782	0.09821339	1.0	0
ENSG00000002586	2722645	Train	False	0.08591833	0.10680749	0.2605731	1.0	0
ENSG00000002586	2738204	Train	False	0.10218565	0.227953	0.018841852	1.0	0
ENSG00000002586	2738218	Train	False	0.02205428	0.41448197	0.14402986	1.0	0
ENSG00000002586	2740821	Train	False	0.16139616	0.14195259	0.18430362	1.0	0
ENSG00000002586	2740850	Train	False	0.17835678	0.4342267	0.169524618	1.0	0
ENSG00000002586	2740878	Train	False	0.4978951	0.5584882	0.25123482	9.01248220814832e-05	1
ENSG00000002586	2741019	Train	False	0.1589387	0.22427441	0.187137914	1.0	0
ENSG00000002586	2741093	Train	False	0.120375425	0.2825072	0.01564897875	1.0	0
ENSG00000002586	2741180	Train	False	0.026960492	0.13887247	0.022407556	1.0	0
ENSG00000002586	2741284	Train	False	0.3888468	0.4351201	0.07455318	1.0	0
ENSG00000003056	8940392	Train	False	0.11228602	0.1643673	0.25082237	1.0	0
ENSG00000003056	8940413	Train	False	0.027201664	0.14807394	0.2378191	1.0	0
ENSG00000003056	8940502	Train	False	0.1303874	0.18801494	0.08711658	1.0	0
ENSG00000003056	8940540	Train	False	0.9907295	0.9538382	0.9995719	0.0	1
ENSG00000003056	8940556	Train	False	0.056693126	0.33093935	0.4713859	1.0	0
ENSG00000003056	8940636	Train	False	0.0093869325	0.04940983	0.0030940175	1.0	0
ENSG00000003056	8940658	Train	False	0.2749206	0.14387205	0.018953944	1.0	0
ENSG00000003056	8940686	Train	False	0.22002426	0.05732564	0.2038093	1.0	0
ENSG00000003056	8940845	Train	False	0.033520233	0.3281385	0.01391195	1.0	0
ENSG00000003056	8940890	Train	False	0.042125188	0.09061605	0.018648148	1.0	0
ENSG00000003056	8940925	Train	False	0.050028015	0.18035945	0.072249115	1.0	0
ENSG00000003056	8941134	Train	False	0.6332618	0.63179934	0.8546913	1.0	0
ENSG00000003056	8941160	Train	False	0.24037495	0.41705275	0.05784452	1.0	0
ENSG00000003056	8941232	Train	False	0.2644028	0.26747656	0.105150856	1.0	0
ENSG00000003056	8941260	Train	False	0.19724306	0.3305617	0.0188133	1.0	0
ENSG00000003056	8941330	Train	False	0.6804882	0.5327078	0.038111053	1.0	0
ENSG00000003056	8941421	Train	False	0.038791526	0.1027329	0.040862847	1.0	0
ENSG00000003056	8941459	Train	False	0.8014778	0.46898955	0.73881763	1.0	0
ENSG00000003056	8941482	Train	False	0.08299615	0.21030553	0.05770229	1.0	0
ENSG00000003056	8941550	Train	False	0.047299933	0.22480996	0.0712928	1.0	0
ENSG00000003056	8941575	Train	False	0.024968302	0.08430593	0.011412871	1.0	0
ENSG00000003056	8941662	Train	False	0.5186264	0.33956146	0.093353435	0.9999958268104048	0
ENSG00000003056	8941777	Train	False	0.014204979	0.16215563	0.22962852	1.0	0
ENSG00000003056	8941837	Train	False	0.09968283	0.15087296	0.21260831	1.0	0
ENSG00000003056	8941870	Train	False	0.0688086	0.11313697	0.0090870615	1.0	0
ENSG00000003056	8941911	Train	False	0.055460118	0.109245434	0.06486931	1.0	0
ENSG00000003056	8941930	Train	False	0.12616526	0.29810277	0.034903586	1.0	0
ENSG00000003056	8943525	Train	False	0.03596282	0.0560549	0.011162532	1.0	0
ENSG00000003056	8943534	Train	False	0.0364403	0.33808857	0.04686755	1.0	0
ENSG00000003056	8943868	Train	False	0.0053596497	0.1856271	0.09663483	1.0	0
ENSG00000003056	8945436	Train	False	0.18114989	0.33753726	0.006651974	1.0	0
ENSG00000003056	8945446	Train	False	0.016976023	0.15932056	0.0019383312	1.0	0
ENSG00000003056	8945460	Train	False	0.03463657	0.1311479	0.0042906404	1.0	0
ENSG00000003056	8945555	Train	False	0.15683213	0.3844986	0.041935086	1.0	0
ENSG00000003056	8946246	Train	False	0.022622574	0.0861969	0.006279218	1.0	0
ENSG00000003056	8946314	Train	False	0.111453034	0.22478764	0.08342129	1.0	0
ENSG00000003056	8946326	Train	False	0.22481608	0.3126991	0.080156684	1.0	0
ENSG00000003056	8946372	Train	False	0.8090273	0.6480172	0.011087263	1.0	0
ENSG00000003056	8946377	Train	False	0.17042725	0.35660768	5.4562093e-05	1.0	0
ENSG00000003056	8949588	Train	False	0.3914906	0.35196295	0.36267644	1.0	0
ENSG00000003056	8949600	Train	False	0.06659497	0.3050786	0.19449696	1.0	0
ENSG00000003756	50110757	Train	False	0.015525317	0.036174964	0.010627508	1.0	0
ENSG00000003756	50113960	Train	False	0.00394361	0.25109035	0.01131016	1.0	0
ENSG00000003756	50114002	Train	False	0.15017663	0.32021135	0.1847812	1.0	0
ENSG00000003756	50115456	Train	False	0.090921596	0.21887851	0.030816114	1.0	0
ENSG00000003756	50115462	Train	False	0.08411566	0.31169215	0.14708684	1.0	0
ENSG00000003756	50115487	Train	False	0.26889044	0.35810253	0.015947795	1.0	0
ENSG00000003756	50115516	Train	False	0.41508406	0.5406332	0.12314552	1.0	0
ENSG00000003756	50115561	Train	False	0.27187982	0.4683074	0.021796381	1.0	0
ENSG00000003756	50115597	Train	False	0.15334082	0.08411498	0.0016043544	1.0	0
ENSG00000003756	50115910	Train	False	0.09104679	0.253151	0.36850864	1.0	0
ENSG00000003756	50115916	Train	False	0.06605585	0.3499132	0.1020988	1.0	0
ENSG00000003756	50117087	Train	False	0.052014984	0.06620339	0.13336067	1.0	0
ENSG00000003756	50117127	Train	False	0.06405715	0.11344149	0.11013369	1.0	0
ENSG00000003756	50117282	Train	False	0.09181384	0.09076722	0.053816784	1.0	0
ENSG00000003756	50117291	Train	False	0.0069234846	0.12517354	0.014865649	1.0	0
ENSG00000003756	50118479	Train	False	0.17638992	0.19312339	0.11285534	1.0	0
ENSG00000003756	50118574	Train	False	0.03170867	0.18656597	0.0035023452	1.0	0
ENSG00000003756	50118673	Train	False	0.26924932	0.44879174	0.18691917	0.9999999957946942	0
ENSG00000003756	50118677	Train	False	0.09893386	0.14670333	0.0033909678	1.0	0
ENSG00000003756	50118687	Train	False	0.5949821	0.52984273	0.5164797	1.0	0
ENSG00000003756	50118810	Train	False	0.4866942	0.3238635	0.016165733	1.0	0
ENSG00000004059	127589106	Train	False	0.09865935	0.21931739	0.045914102	1.0	0
ENSG00000004059	127589123	Train	False	0.11764	0.45883146	0.14710572	1.0	0
ENSG00000004059	127589499	Train	False	0.041582774	0.10902445	0.022194315	1.0	0
ENSG00000004059	127589515	Train	False	0.50357705	0.55061126	0.5663134	1.0	0
ENSG00000004059	127589551	Train	False	0.12488581	0.51935995	0.0055930614	1.0	0
ENSG00000004059	127589587	Train	False	0.3844454	0.49009356	0.13032213	1.0	0
ENSG00000004059	127590085	Train	False	0.43812695	0.56105757	0.036028944	1.0	0
ENSG00000004059	127590094	Train	False	0.07104646	0.07416701	0.12719348	1.0	0
ENSG00000004059	127590125	Train	False	0.3144539	0.37027943	0.061187744	1.0	0
ENSG00000004059	127591018	Train	False	0.14986247	0.5766479	0.18912883	1.0	0
ENSG00000004059	127591050	Train	False	0.3208821	0.458865	0.07864902	1.0	0
ENSG00000004059	127591054	Train	False	0.05452899	0.20532903	0.08532079	1.0	0
ENSG00000004059	127591268	Train	True	0.5279498	0.42691126	0.15975544	1.0	0
ENSG00000004059	127591299	Train	False	0.0018999099	0.0738531	0.04317274	1.0	0
ENSG00000004059	127591355	Train	False	0.03053267	0.15166041	0.2245609	1.0	0
ENSG00000004059	127591360	Train	False	0.229809	0.21236363	0.012830699	1.0	0
ENSG00000004059	127591368	Train	False	0.58160007	0.47447222	0.11996714	1.0	0
ENSG00000004059	127591516	Train	False	0.6960989	0.5342061	0.19255553	1.0	0
ENSG00000004142	28347342	Train	False	0.07745782	0.33624038	0.22179835	1.0	0
ENSG00000004142	28347393	Train	False	0.040284216	0.07038971	0.00312438	1.0	0
ENSG00000004142	28347411	Train	False	0.22567496	0.29203182	0.2774628	1.0	0
ENSG00000004142	28347509	Train	False	0.17302564	0.069275424	0.13110335	1.0	0
ENSG00000004142	28347589	Train	False	0.99841464	0.94885856	0.991951	0.0	1
ENSG00000004142	28347594	Train	True	0.96050376	0.94198215	0.99195224	0.0	1
ENSG00000004142	28347643	Train	True	0.9089859	0.88422215	0.72607774	1.0622180912633894e-10	1
ENSG00000004142	28347727	Train	False	0.679373	0.77532446	0.6309134	1.0	0
ENSG00000004142	28347745	Train	False	0.34324318	0.18652771	0.3647193	1.0	0
ENSG00000004142	28347806	Train	False	0.012130296	0.14328942	0.21712334	1.0	0
ENSG00000004142	28347871	Train	False	0.94370335	0.8333888	0.25279146	1.0	0
ENSG00000004142	28347887	Train	False	0.0075405715	0.099595144	0.1447573	1.0	0
ENSG00000004142	28347940	Train	True	0.40036502	0.5842463	0.05654187	0.0136631253964667	1
ENSG00000004142	28347951	Train	False	0.23447347	0.31336483	0.2146525	1.0	0
ENSG00000004142	28347966	Train	False	0.14808168	0.32690176	0.06684135	1.0	0
ENSG00000004142	28348045	Train	True	0.959556	0.8942827	0.7171508	1.0	0
ENSG00000004142	28348073	Train	False	0.14814815	0.4166995	0.10507648	1.0	0
ENSG00000004142	28348143	Train	False	0.09380361	0.13912122	0.042988814	1.0	0
ENSG00000004142	28348210	Train	False	0.129635	0.21861354	0.20661359	1.0	0
ENSG00000004142	28349160	Train	False	0.055478264	0.14919406	0.032705225	1.0	0
ENSG00000004142	28350467	Train	False	0.09713179	0.16459098	0.020972574	1.0	0
ENSG00000004142	28350532	Train	False	0.07601199	0.19481394	0.03722764	1.0	0
ENSG00000004142	28350538	Train	False	0.05593307	0.12772658	0.05700346	1.0	0
ENSG00000004142	28351704	Train	False	0.43262178	0.47694975	0.32962885	1.0	0
ENSG00000004142	28351714	Train	False	0.0244856	0.14425084	0.09727541	1.0	0
ENSG00000004142	28352918	Train	False	0.13815017	0.14614584	0.06434884	1.0	0
ENSG00000004142	28352923	Train	False	0.13664646	0.1941288	0.4922858	1.0	0
ENSG00000004142	28352949	Train	False	0.649883	0.58540857	0.031397544	1.0	0
ENSG00000004142	28352995	Train	False	0.032536972	0.29949445	0.23767027	1.0	0
ENSG00000004142	28353013	Train	False	0.3708073	0.51567906	0.34672356	1.0	0
ENSG00000004142	28353267	Train	False	0.108766	0.20659271	0.22250947	1.0	0
ENSG00000004142	28353276	Train	False	0.010257781	0.08343689	0.15247071	1.0	0
ENSG00000004142	28353289	Train	False	0.16176876	0.14971194	0.066790774	1.0	0
ENSG00000004142	28353301	Train	False	0.07947469	0.15263201	0.028661167	1.0	0
ENSG00000004142	28353708	Train	False	0.51348794	0.65479416	0.27575487	1.0	0
ENSG00000004142	28353745	Train	False	0.049716093	0.10634913	0.14163935	1.0	0
ENSG00000004142	28353783	Train	False	0.12716892	0.13869254	0.022027934	1.0	0
ENSG00000004142	28354518	Train	False	0.12268047	0.1638597	0.11975914	1.0	0
ENSG00000004142	28354526	Train	False	0.15732804	0.28457895	0.0015864015	1.0	0
ENSG00000004142	28355803	Train	False	0.13153715	0.10302137	0.09538388	1.0	0
ENSG00000004142	28355822	Train	False	0.06129942	0.20866399	0.018844534	1.0	0
ENSG00000004142	28355848	Train	False	0.11613144	0.23000917	0.010607302	1.0	0
ENSG00000004142	28355874	Train	False	0.22488344	0.15824848	0.2653512	1.0	0
ENSG00000004142	28357385	Train	False	0.191949	0.35895962	0.043251287	1.0	0
ENSG00000004142	28357450	Train	False	0.07669719	0.4001816	0.01998372	1.0	0
ENSG00000004455	33008897	Train	False	0.044950057	0.16012155	0.07019211	1.0	0
ENSG00000004455	33008937	Train	False	0.012742197	0.09233651	0.024727512	1.0	0
ENSG00000004455	33009133	Train	False	0.021652186	0.16868198	0.12862007	1.0	0
ENSG00000004455	33009210	Train	False	0.009874416	0.15132496	0.017828345	1.0	0
ENSG00000004455	33009225	Train	False	0.29324603	0.51908004	0.16634598	1.0	0
ENSG00000004455	33009283	Train	False	0.01802566	0.19047569	0.13375388	1.0	0
ENSG00000004455	33009364	Train	False	0.009387612	0.21030705	0.15647331	1.0	0
ENSG00000004455	33009388	Train	False	0.31809467	0.55561745	0.57430685	1.0	0
ENSG00000004455	33009443	Train	False	0.2457749	0.5409768	0.0274966	1.0	0
ENSG00000004455	33009455	Train	False	0.10525823	0.24009867	0.024326503	1.0	0
ENSG00000004455	33009523	Train	False	0.23803997	0.28626344	0.39619693	1.0	0
ENSG00000004455	33009667	Train	False	0.05456402	0.41327375	0.15154384	1.0	0
ENSG00000004455	33009674	Train	False	0.28725094	0.42829448	0.08788335	1.0	0
ENSG00000004455	33009724	Train	False	0.024701606	0.21535663	0.0015944481	1.0	0
ENSG00000004455	33009762	Train	False	0.09683374	0.108773865	0.028747058	1.0	0
ENSG00000004455	33009859	Train	False	0.09478905	0.21618299	0.10853704	1.0	0
ENSG00000004455	33009873	Train	False	0.0031532526	0.23777504	0.039408445	0.0038342248134396	1
ENSG00000004455	33009973	Train	False	0.36107874	0.14358582	0.22655173	1.0	0
ENSG00000004455	33009977	Train	False	0.42634162	0.40097684	0.039167203	1.0	0
ENSG00000004455	33010033	Train	False	0.5595183	0.503207	0.20939383	1.0	0
ENSG00000004455	33010108	Train	False	0.769554	0.5350412	0.45925242	1.0	0
ENSG00000004455	33010180	Train	False	0.024478292	0.04854436	0.043767583	1.0	0
ENSG00000004455	33010220	Train	False	0.54523766	0.72747356	0.23471443	1.0	0
ENSG00000004455	33010282	Train	False	0.3157757	0.5902486	0.055064023	1.0	0
ENSG00000004455	33010349	Train	False	0.006145167	0.08371271	0.10567248	1.0	0
ENSG00000004455	33010380	Train	False	0.22755714	0.32009488	0.13528545	1.0	0
ENSG00000004455	33010400	Train	False	0.29643384	0.44837627	0.09646095	1.0	0
ENSG00000004455	33010450	Train	False	0.049252927	0.10068245	0.011593866	1.0	0
ENSG00000004455	33010466	Train	False	0.19962032	0.2114385	0.06332102	1.0	0
ENSG00000004455	33010486	Train	False	0.100519404	0.1753119	0.14677623	1.0	0
ENSG00000004455	33010522	Train	False	0.7373961	0.65369236	0.5872958	0.0006316712432434	1
ENSG00000004455	33010565	Train	False	0.13367312	0.31266207	0.01766907	1.0	0
ENSG00000004455	33010597	Train	False	0.23441637	0.36145633	0.19631019	1.0	0
ENSG00000004455	33010686	Train	False	0.03758633	0.32164457	0.11604883	1.0	0
ENSG00000004455	33010809	Train	False	0.073775634	0.37705678	0.0046648383	1.0	0
ENSG00000004455	33013120	Train	False	0.2079269	0.40568668	0.105729595	1.0	0
ENSG00000004455	33013200	Train	True	0.90135396	0.89259166	0.9896571	0.0	1
ENSG00000004455	33013258	Train	False	0.07127541	0.08887896	0.00429689885	1.0	0
ENSG00000004455	33013321	Train	False	0.10930652	0.30766064	0.255767355	1.0	0
ENSG00000004455	33013391	Train	False	0.14254683	0.20446324	0.01506439485	1.0	0
ENSG00000004455	33014523	Train	False	0.047271226	0.28776115	0.43532744	1.0	0
ENSG00000004455	33021397	Train	False	0.21344662	0.2845099	0.01767461875	1.0	0
ENSG00000004455	33021454	Train	False	0.10601467	0.12761047	0.1392516465	1.0	0
ENSG00000004455	33021613	Train	False	0.50419396	0.6494068	0.0294612471499999	1.0	0
ENSG00000004455	33021658	Train	False	0.06298511	0.14798261	0.04988464	0.999999999385522	0
ENSG00000004455	33024445	Train	False	0.20419921	0.35111254	0.098421815	1.0	0
ENSG00000004455	33024518	Train	False	0.1686747	0.45910257	0.0953928025	1.0	0
ENSG00000004455	33024548	Train	False	0.0768208	0.22266582	0.125143175	1.0	0
ENSG00000004455	33036741	Train	False	0.4318267	0.1994775	0.323211725	1.0	0
ENSG00000004455	33036802	Train	False	0.24171858	0.22288121	0.137265337	1.0	0
ENSG00000004455	33036830	Train	False	0.040751778	0.4615591	0.0553232015	1.0	0
ENSG00000004455	33036840	Train	False	0.11582595	0.4141153	0.075239002	1.0	0
ENSG00000004455	33036857	Train	False	0.51902795	0.6151985	0.065016837	1.0	0
ENSG00000004478	2795143	Val	False	0.03450217	0.15493494	0.2007862	1.0	0
ENSG00000004478	2795210	Val	False	0.12051471	0.2933402	0.090583384	1.0	0
ENSG00000004478	2795223	Val	False	0.113873646	0.13442713	0.014220774	1.0	0
ENSG00000004478	2797184	Val	False	0.5542869	0.35951644	0.27968773	1.0	0
ENSG00000004478	2797235	Val	False	0.24829812	0.4140698	0.29441458	1.0	0
ENSG00000004478	2797256	Val	False	0.08678774	0.44587022	0.019201208	1.0	0
ENSG00000004478	2797271	Val	False	0.06579188	0.115774915	0.059194684	1.0	0
ENSG00000004478	2797750	Val	False	0.2479043	0.5623855	0.120028615	1.0	0
ENSG00000004478	2797802	Val	False	0.0076553347	0.06977682	0.09500394	1.0	0
ENSG00000004478	2798778	Val	False	0.17614712	0.16083996	0.071019545	1.0	0
ENSG00000004478	2799112	Val	False	0.23469	0.29844153	0.07134801	1.0	0
ENSG00000004478	2799124	Val	False	0.066385604	0.12730984	0.11796661	1.0	0
ENSG00000004478	2799163	Val	False	0.17880014	0.15985295	0.2346592	1.0	0
ENSG00000004478	2799218	Val	False	0.21652064	0.37785333	0.08458451	1.0	0
ENSG00000004478	2800080	Val	False	0.14792725	0.32608852	0.00820365	1.0	0
ENSG00000004478	2800538	Val	False	0.046166252	0.19941616	0.18277729	1.0	0
ENSG00000004478	2800573	Val	False	0.0018015146	0.28865626	0.059113167	1.0	0
ENSG00000004478	2801125	Val	False	0.70054734	0.6372411	0.27018386	1.0	0
ENSG00000004478	2801130	Val	False	0.5136777	0.63704914	0.14630401	1.0	0
ENSG00000004478	2801187	Val	False	0.025119554	0.47336847	0.027036738	1.0	0
ENSG00000004478	2801194	Val	False	0.828872	0.79962265	0.10918746	1.0	0
ENSG00000004478	2801255	Val	False	0.024954617	0.17766698	0.025546502	1.0	0
ENSG00000004478	2801352	Val	False	0.13108847	0.29681244	0.14001036	1.0	0
ENSG00000004478	2803176	Val	False	0.21682934	0.22955477	0.29388505	1.0	0
ENSG00000004478	2803188	Val	False	0.29574102	0.28592938	0.06462612	1.0	0
ENSG00000004478	2803247	Val	False	0.15987019	0.18773451	0.022530627	1.0	0
ENSG00000004478	2803334	Val	False	0.59237635	0.41840354	0.31344408	1.0	0
ENSG00000004478	2803358	Val	False	0.063799694	0.10153669	0.1235709	1.0	0
ENSG00000004478	2803485	Val	False	0.28439942	0.58242023	0.3035706	1.0	0
ENSG00000004478	2803597	Val	False	0.7574073	0.35917458	0.54109466	1.0	0
ENSG00000004478	2803616	Val	False	0.4157773	0.41485935	0.19987093	1.0	0
ENSG00000004478	2803694	Val	False	0.20553207	0.46988815	0.068753704	1.0	0
ENSG00000004478	2803705	Val	False	0.04145049	0.06306317	0.07100055	1.0	0
ENSG00000004478	2803787	Val	False	0.2568112	0.23648047	0.22666757	1.0	0
ENSG00000004478	2803934	Val	False	0.0063721538	0.11158911	0.08986765	1.0	0
ENSG00000004487	23019891	Test	False	0.33451906	0.6139579	0.094532594	1.0	0
ENSG00000004487	23019906	Test	False	0.13152565	0.31536508	0.003311491	1.0	0
ENSG00000004487	23030627	Test	False	0.039039277	0.1679928	0.033080734	1.0	0
ENSG00000004487	23050426	Test	False	0.03653449	0.07676778	0.01295011	1.0	0
ENSG00000004487	23050434	Test	False	0.2458413	0.42484498	0.2784636	1.0	0
ENSG00000004487	23050485	Test	False	0.26051944	0.12874956	0.0015198707	1.0	0
ENSG00000004487	23050513	Test	False	0.07603196	0.11019727	0.02954259	1.0	0
ENSG00000004487	23053797	Test	False	0.020923615	0.21689057	0.14087418	1.0	0
ENSG00000004487	23053837	Test	False	0.0036780953	0.09121634	0.15095007	1.0	0
ENSG00000004487	23055151	Test	False	0.062858306	0.27910587	0.08730324	1.0	0
ENSG00000004487	23055940	Test	False	0.027270865	0.14518514	0.049084224	1.0	0
ENSG00000004487	23057524	Test	False	0.052302994	0.24886534	0.20444497	1.0	0
ENSG00000004487	23057556	Test	False	0.013795781	0.07408255	0.008169508	1.0	0
ENSG00000004487	23059101	Test	False	0.010142243	0.123269066	0.04076488	1.0	0
ENSG00000004487	23059116	Test	False	0.56828463	0.5244623	0.07364263	1.0	0
ENSG00000004487	23059161	Test	False	0.3970262	0.6044416	0.08274677	1.0	0
ENSG00000004487	23068579	Test	False	0.012259292	0.042607915	0.019659985	1.0	0
ENSG00000004487	23068621	Test	False	0.6704359	0.5411538	0.26654422	1.0	0
ENSG00000004487	23069097	Test	False	0.22301447	0.5303715	0.081864	1.0	0
ENSG00000004487	23069119	Test	False	0.027868425	0.11486064	0.23278847	1.0	0
ENSG00000004487	23069139	Test	False	0.18372723	0.48565418	0.095335566	1.0	0
ENSG00000004487	23071254	Test	False	0.4810072	0.63203037	0.28932413	1.0	0
ENSG00000004487	23071332	Test	False	0.043911554	0.123099424	0.004127872	1.0	0
ENSG00000004487	23072145	Test	False	0.010074139	0.11644058	0.005216837	1.0	0
ENSG00000004487	23072168	Test	False	0.06207955	0.1981667	0.39523548	1.0	0
ENSG00000004487	23073315	Test	False	0.009590328	0.14743266	0.00084525347	1.0	0
ENSG00000004487	23077235	Test	False	0.13394997	0.44786423	0.009963835	1.0	0
ENSG00000004487	23077261	Test	False	0.19498059	0.20456743	0.010878754	1.0	0
ENSG00000004487	23077313	Test	False	0.011297787	0.10045892	0.006205225	1.0	0
ENSG00000004487	23077320	Test	False	0.32017708	0.54610664	0.18403286	1.0	0
ENSG00000004487	23079031	Test	False	0.0105216745	0.0761013	0.11777826	1.0	0
ENSG00000004487	23079136	Test	False	0.107474625	0.11025496	0.16510692	1.0	0
ENSG00000004487	23079173	Test	False	0.00079867244	0.06524916	0.0015506863499999	1.0	0
ENSG00000004487	23079656	Test	False	0.09243985	0.17493732	0.009614909	1.0	0
ENSG00000004487	23081497	Test	False	0.07198484	0.17047831	0.21025861	1.0	0
ENSG00000004487	23082229	Test	False	0.2875964	0.5604161	0.2009229275	1.0	0
ENSG00000004487	23082308	Test	False	0.05138687	0.35566723	0.25396368	1.0	0
ENSG00000004487	23083208	Test	False	0.32482368	0.41726756	0.21396224	1.0	0
ENSG00000004487	23083222	Test	False	0.11953274	0.3459373	0.11228381	1.0	0
ENSG00000004487	23083285	Test	False	0.06590973	0.17141953	0.028663426	1.0	0
ENSG00000004487	23083366	Test	False	0.70224077	0.53779787	0.80365	1.0	0
ENSG00000004487	23083504	Test	False	0.04402256	0.33550283	0.1393985	1.0	0
ENSG00000004487	23083530	Test	False	0.32704404	0.18974262	0.2698133849999999	1.0	0
ENSG00000004487	23083549	Test	True	0.7212841	0.7214697	0.17428467	1.0	0
ENSG00000004487	23083586	Test	False	0.9740528	0.93966496	0.99921864	0.0	1
ENSG00000004487	23083613	Test	False	0.0039859954	0.053042278	0.0155469064999999	1.0	0
ENSG00000004779	23581068	Test	False	0.5291914	0.4717618	0.29074556	1.0	0
ENSG00000004779	23581086	Test	False	0.12429197	0.21449614	0.018658292	1.0	0
ENSG00000004779	23581092	Test	False	0.16253844	0.23629017	0.08028968	1.0	0
ENSG00000004779	23581114	Test	False	0.29182523	0.387237	0.07245877	1.0	0
ENSG00000004779	23581149	Test	False	0.123736605	0.2891642	0.06883824	1.0	0
ENSG00000004779	23581173	Test	False	0.033449925	0.088880315	0.04669999	1.0	0
ENSG00000004779	23585374	Test	False	0.12374928	0.20667557	0.05748477	1.0	0
ENSG00000004779	23585383	Test	False	0.030073917	0.107785866	0.000674665	1.0	0
ENSG00000004779	23585395	Test	False	0.04868089	0.22271553	0.09060933	1.0	0
ENSG00000004779	23587207	Test	False	0.042203188	0.06379662	0.032478034	1.0	0
ENSG00000004779	23587216	Test	False	0.028662551	0.33297664	0.06788905	1.0	0
ENSG00000004779	23587224	Test	False	0.2631628	0.530968	0.22956364	1.0	0
ENSG00000004779	23587246	Test	False	0.15011773	0.27799848	0.051535856	1.0	0
ENSG00000004779	23596152	Test	False	0.61008894	0.585008	0.10973866	1.0	0
ENSG00000004779	23596170	Test	False	0.16647539	0.29268843	0.049910508	1.0	0
ENSG00000004961	11111440	Train	False	0.38592982	0.4491129	0.04187081	1.0	0
ENSG00000004961	11111502	Train	False	0.27215064	0.460406	0.14173564	1.0	0
ENSG00000004961	11114882	Train	False	0.037291717	0.104466364	0.05835899	1.0	0
ENSG00000004961	11114967	Train	False	0.120733224	0.09466215	0.13881455	1.0	0
ENSG00000004961	11117285	Train	False	0.14980675	0.3078176	0.031143535	1.0	0
ENSG00000004961	11121650	Train	False	0.01156199	0.119482145	0.06216246	1.0	0
ENSG00000004961	11121661	Train	False	0.05457865	0.31089053	0.02180643	1.0	0
ENSG00000004961	11121713	Train	False	0.66106015	0.512015	0.67370987	0.0057836353218112	1
ENSG00000004961	11121773	Train	False	0.67821866	0.7290001	0.12399528	1.0	0
ENSG00000004961	11121802	Train	False	0.46087795	0.45983297	0.4844783	1.0	0
ENSG00000004961	11121838	Train	False	0.0239954	0.24745932	0.21152405	1.0	0
ENSG00000004975	7225370	Train	False	0.14597213	0.21713248	0.05082407	1.0	0
ENSG00000004975	7225449	Train	False	0.07315038	0.20909457	0.15571734	1.0	0
ENSG00000004975	7225530	Train	False	0.25380224	0.19603732	0.3641532	1.0	0
ENSG00000004975	7225543	Train	False	0.02452476	0.075793445	0.0020879745	1.0	0
ENSG00000004975	7225604	Train	False	0.40228367	0.40756148	0.31396723	1.0	0
ENSG00000004975	7225679	Train	False	0.68386453	0.41301292	0.37807697	1.0	0
ENSG00000004975	7225686	Train	False	0.27779108	0.43097812	0.35313255	1.0	0
ENSG00000004975	7225732	Train	False	0.46746284	0.58108836	0.21447182	1.0	0
ENSG00000004975	7225822	Train	False	0.20572305	0.3496128	0.05738338	1.0	0
ENSG00000004975	7225933	Train	False	0.123050734	0.30770978	0.57341564	1.0	0
ENSG00000004975	7225937	Train	False	0.8531836	0.70223635	0.13283274	1.0	0
ENSG00000004975	7225959	Train	False	0.007910836	0.14443842	0.02156217	1.0	0
ENSG00000004975	7226072	Train	False	0.6994451	0.5299053	0.7299293	1.0	0
ENSG00000004975	7226158	Train	False	0.27283525	0.5011784	0.5207555	1.0	0
ENSG00000004975	7226588	Train	False	0.07279201	0.1797886	0.0041737678	1.0	0
ENSG00000004975	7226615	Train	False	0.0045836805	0.3983443	0.014019465	1.0	0
ENSG00000004975	7227113	Train	False	0.09746484	0.18149133	0.08153546	1.0	0
ENSG00000004975	7227254	Train	False	0.15270309	0.48795232	0.07511024	1.0	0
ENSG00000004975	7227445	Train	False	0.17762426	0.17304158	0.047911108	1.0	0
ENSG00000004975	7227459	Train	False	0.59051305	0.44367617	0.04694891	1.0	0
ENSG00000004975	7227488	Train	False	0.044267617	0.103415504	0.03591161	1.0	0
ENSG00000004975	7227502	Train	False	0.5349997	0.64750355	0.34076852	1.0	0
ENSG00000004975	7227727	Train	False	0.49506322	0.51634103	0.019735312	1.0	0
ENSG00000004975	7227762	Train	False	0.03577236	0.09246632	0.09068459	1.0	0
ENSG00000004975	7228031	Train	False	0.08698887	0.30541742	0.01454935	1.0	0
ENSG00000004975	7228987	Train	False	0.07168782	0.61066663	0.016134774	1.0	0
ENSG00000004975	7229023	Train	False	0.13118875	0.41940755	0.11460922	1.0	0
ENSG00000004975	7229032	Train	False	0.1851007	0.5565982	0.0057088495	1.0	0
ENSG00000004975	7229038	Train	False	0.021328378	0.22871251	0.03192395	1.0	0
ENSG00000004975	7229148	Train	False	0.73016036	0.7403062	0.58056295	1.0	0
ENSG00000004975	7229383	Train	False	0.038139403	0.102678336	0.112360194	1.0	0
ENSG00000004975	7229835	Train	False	0.5745541	0.5546721	0.30824763	1.0	0
ENSG00000004975	7229866	Train	False	0.017032396	0.055752717	0.021390498	1.0	0
ENSG00000004975	7229929	Train	False	0.2531237	0.46865177	0.0005704403	1.0	0
ENSG00000004975	7230109	Train	False	0.013842356	0.059347652	0.0053154705	1.0	0
ENSG00000004975	7230115	Train	True	0.03780322	0.14736302	0.0043297647	1.0	0
ENSG00000004975	7230306	Train	False	0.68630016	0.39348435	0.11635734	1.0	0
ENSG00000004975	7230322	Train	False	0.07293187	0.31599116	0.008901405	1.0	0
ENSG00000004975	7230368	Train	False	0.5954324	0.6094553	0.11812558	1.0	0
ENSG00000005022	119468519	Train	False	0.017779684	0.25382242	0.09232328	1.0	0
ENSG00000005022	119468547	Train	False	0.18942454	0.41292697	0.113568865	1.0	0
ENSG00000005022	119469716	Train	True	0.43895036	0.52066994	0.5844518	1.0	0
ENSG00000005022	119469770	Train	False	0.030004954	0.09215091	0.18922749	1.0	0
ENSG00000005022	119469812	Train	True	0.2340436	0.29914364	0.10616867	1.0	0
ENSG00000005022	119469860	Train	True	0.8239911	0.76018775	0.42183465	1.0	0
ENSG00000005022	119469868	Train	False	0.28328162	0.38036066	0.2141593	1.0	0
ENSG00000005022	119470025	Train	False	0.36929142	0.42591038	0.10803769	1.0	0
ENSG00000005022	119470136	Train	False	0.12291914	0.2525839	0.08569257	1.0	0
ENSG00000005022	119470394	Train	False	0.32016566	0.4398082	0.012422812	1.0	0
ENSG00000005022	119470429	Train	False	0.08865087	0.31105763	0.1823596	1.0	0
ENSG00000005022	119470453	Train	True	0.055435337	0.19852051	0.17620571	1.0	0
ENSG00000005022	119470469	Train	False	0.18403487	0.28040212	0.06605263	1.0	0
ENSG00000005022	119470513	Train	False	0.43435058	0.49954247	0.017734826	1.0	0
ENSG00000005022	119470904	Train	False	0.09045458	0.26690412	0.15148304	1.0	0
ENSG00000005022	119470928	Train	True	0.31026253	0.52584827	0.07535075	1.0	0
ENSG00000005022	119471088	Train	False	0.6176597	0.7170719	0.41451296	1.0	0
ENSG00000005022	119471109	Train	False	0.0052515627	0.09646016	0.28934082	1.0	0
ENSG00000005022	119471129	Train	False	0.030390203	0.11801585	0.030586231	1.0	0
ENSG00000005022	119471133	Train	False	0.33102036	0.3235603	0.31517678	1.0	0
ENSG00000005022	119471203	Train	False	0.17097297	0.08055276	0.23016079	1.0	0
ENSG00000005022	119471246	Train	False	0.55501807	0.34491605	0.3447823	1.0	0
ENSG00000005022	119471286	Train	False	0.001779747	0.13109437	0.23652022	1.0	0
ENSG00000005059	109660200	Test	False	0.003360641	0.07494253	0.041418076	1.0	0
ENSG00000005059	109660214	Test	False	0.003067696	0.11455463	0.0019137145	1.0	0
ENSG00000005059	109660233	Test	False	0.014354134	0.12351017	0.022678982	1.0	0
ENSG00000005059	109660280	Test	False	0.014034403	0.1543275	0.085676745	1.0	0
ENSG00000005059	109660344	Test	False	0.14096661	0.181046	0.12980269	1.0	0
ENSG00000005059	109664348	Test	False	0.022382975	0.22554345	0.0691881	1.0	0
ENSG00000005059	109682586	Test	False	0.0025146126	0.060021818	0.14215426	1.0	0
ENSG00000005059	109682616	Test	False	0.19351515	0.27713028	0.0012391328	1.0	0
ENSG00000005059	109682708	Test	False	0.049562596	0.084030494	0.06901185	1.0	0
ENSG00000005059	109682721	Test	False	0.18884626	0.47654253	0.0077729104	1.0	0
ENSG00000005059	109682739	Test	False	0.5380351	0.5688698	0.09229521	1.0	0
ENSG00000005059	109684479	Test	False	0.010008144	0.16392332	0.15643457	1.0	0
ENSG00000005059	109684487	Test	True	0.57152593	0.3269288	0.01545018	1.0	0
ENSG00000005059	109685357	Test	False	0.02268455	0.19628222	0.021085214	1.0	0
ENSG00000005059	109687532	Test	False	0.07580886	0.08681015	0.005641329	1.0	0
ENSG00000005059	109687574	Test	False	0.25009972	0.46080083	0.06584372	1.0	0
ENSG00000005075	102473518	Train	False	0.29066992	0.44440612	0.15719342	1.0	0
ENSG00000005075	102473596	Train	False	0.14125448	0.14523695	0.22577615	1.0	0
ENSG00000005075	102473671	Train	False	0.106221214	0.13213396	0.18632063	1.0	0
ENSG00000005075	102474440	Train	False	0.115698114	0.29495707	0.052764665	1.0	0
ENSG00000005075	102474450	Train	False	0.06466554	0.10027896	0.018055927	1.0	0
ENSG00000005075	102474521	Train	False	0.04154526	0.14864685	0.01833868	1.0	0
ENSG00000005075	102476193	Train	False	0.045141112	0.102590606	0.10516916	1.0	0
ENSG00000005075	102476208	Train	False	0.09217925	0.22131248	0.29138702	1.0	0
ENSG00000005075	102476253	Train	False	0.3389239	0.44560337	0.2754731	1.0	0
ENSG00000005075	102476259	Train	False	0.00066912174	0.045488276	0.0010111689	1.0	0
ENSG00000005075	102478894	Train	False	0.22799091	0.26849025	0.08701749	1.0	0
ENSG00000005194	57428569	Train	False	0.25579888	0.44861913	0.45971742	1.0	0
ENSG00000005194	57428584	Train	False	0.028039575	0.100929044	0.13246933	1.0	0
ENSG00000005194	57428624	Train	True	0.4287065	0.6852597	0.17398559	1.0	0
ENSG00000005194	57428692	Train	False	0.8263586	0.791019	0.8712388	1.0	0
ENSG00000005194	57428734	Train	False	0.2627603	0.25751063	0.0893531	1.0	0
ENSG00000005194	57428813	Train	False	0.101215556	0.117996894	0.028110433	1.0	0
ENSG00000005194	57428825	Train	False	0.28060722	0.49163046	0.04423914	1.0	0
ENSG00000005194	57428835	Train	False	0.0031690598	0.09559555	0.006299472	1.0	0
ENSG00000005194	57428873	Train	False	0.024952209	0.067879096	0.031351365	1.0	0
ENSG00000005194	57428965	Train	False	0.90740836	0.7808556	0.6807539	0.0	1
ENSG00000005194	57428981	Train	False	0.7009355	0.40141764	0.79663455	0.0	1
ENSG00000005194	57429038	Train	False	0.1307158	0.35558444	0.046387553	1.0	0
ENSG00000005194	57429152	Train	False	0.55515945	0.36531895	0.2724246	1.0	0
ENSG00000005194	57429159	Train	False	0.06882928	0.23634633	0.016941154	1.0	0
ENSG00000005194	57429218	Train	False	0.027627934	0.09939605	0.06618708	1.0	0
ENSG00000005194	57430259	Train	False	0.2571925	0.3829558	0.12430824	1.0	0
ENSG00000005194	57430294	Train	False	0.06349112	0.320751	0.0058337213	1.0	0
ENSG00000005194	57430318	Train	False	0.24691923	0.4487028	0.0466879	1.0	0
ENSG00000005194	57431154	Train	False	0.1655896	0.40581256	0.008854258	1.0	0
ENSG00000005194	57431256	Train	False	0.1691036	0.29098	0.21126056	1.0	0
ENSG00000005194	57432522	Train	False	0.47305137	0.3806489	0.6227439	1.0	0
ENSG00000005194	57432545	Train	False	0.21517606	0.2629985	0.023398101	1.0	0
ENSG00000005194	57432556	Train	False	0.020465624	0.09928415	0.03591021	1.0	0
ENSG00000005194	57434106	Train	False	0.14058277	0.31772754	0.17932825	1.0	0
ENSG00000005194	57434111	Train	False	0.0043265102	0.09751799	0.21492863	1.0	0
ENSG00000005194	57434145	Train	False	0.18468826	0.3447517	0.13015652	1.0	0
ENSG00000005194	57434165	Train	False	0.081450246	0.32550424	0.003413868	1.0	0
ENSG00000005194	57434194	Train	False	0.015164709	0.109654084	0.0018298387	1.0	0
ENSG00000005194	57436685	Train	False	0.4049348	0.40181023	0.02497003	1.0	0
ENSG00000005194	57436712	Train	False	0.038879525	0.19278799	0.014916634	1.0	0
ENSG00000005194	57436729	Train	False	0.00086838007	0.061084963	0.021185745	1.0	0
ENSG00000005194	57439191	Train	False	0.043442093	0.16488647	0.0020809888	1.0	0
ENSG00000005194	57439310	Train	False	0.016118933	0.24166784	0.022081327	1.0	0
ENSG00000005194	57440792	Train	False	0.052393626	0.08830881	0.16934909	1.0	0
ENSG00000005194	57440823	Train	False	0.014765012	0.0397122	0.016043484	1.0	0
ENSG00000005448	74421774	Train	False	0.2929194	0.28392994	0.1730225	1.0	0
ENSG00000005448	74421783	Train	False	0.034443986	0.12949114	0.0144350226	1.0	0
ENSG00000005448	74422270	Train	False	0.104718365	0.22009762	0.028585339	1.0	0
ENSG00000005448	74423365	Train	False	0.6342314	0.53055847	0.0384140315	1.0	0
ENSG00000005448	74423885	Train	False	0.05963087	0.29899442	0.26980716	1.0	0
ENSG00000005448	74423954	Train	False	0.0048445105	0.10263175	0.0077258945	1.0	0
ENSG00000005448	74423979	Train	False	0.119104534	0.28861785	0.0268744054999999	1.0	0
ENSG00000005448	74424888	Train	False	0.015033114	0.18109909	0.0597848415	1.0	0
ENSG00000005448	74424906	Train	False	0.23403698	0.30368882	0.15143876	1.0	0
ENSG00000005448	74424956	Train	False	0.06208791	0.095177844	0.051308651	1.0	0
ENSG00000005448	74425135	Train	False	0.15527569	0.43916598	0.047229875	1.0	0
ENSG00000005448	74425215	Train	False	0.24709103	0.2873398	0.018072426	1.0	0
ENSG00000005448	74425436	Train	False	0.27622533	0.319596	0.016139198	1.0	0
ENSG00000005448	74425469	Train	False	0.018548984	0.13971043	0.002963227	1.0	0
ENSG00000005448	74425575	Train	False	0.1501101	0.31208247	0.0050368011	1.0	0
ENSG00000005448	74425657	Train	False	0.3879366	0.41184044	0.069226918	1.0	0
ENSG00000005448	74425667	Train	False	0.123130456	0.10043297	0.093836696	1.0	0
ENSG00000005486	75881843	Test	False	0.0368701	0.05398147	0.14873533	1.0	0
ENSG00000005486	75881927	Test	False	0.24280953	0.13753797	0.009064173	1.0	0
ENSG00000005486	75882191	Test	False	0.092400536	0.08848369	0.0696844	1.0	0
ENSG00000005486	75883760	Test	False	0.104319826	0.1073481	0.022427702	1.0	0
ENSG00000005486	75887992	Test	False	0.27345514	0.22264083	0.024686325	1.0	0
ENSG00000005486	75887997	Test	False	0.31291246	0.14514221	0.09510504	1.0	0
ENSG00000005486	75888177	Test	False	0.05898323	0.16786596	0.13156146	1.0	0
ENSG00000005486	75888192	Test	False	0.02157309	0.18432139	0.04684522	1.0	0
ENSG00000005486	75888264	Test	False	0.6598049	0.7210888	0.6202394	1.0	0
ENSG00000005486	75888411	Test	False	0.011261428	0.13948448	0.031991877	1.0	0
ENSG00000005486	75888429	Test	False	0.27220663	0.6215849	0.24384436	1.0	0
ENSG00000005486	75888594	Test	False	0.0030600787	0.046623576	0.00067800283	1.0	0
ENSG00000005486	75888600	Test	False	0.26695162	0.5187046	0.07955233	1.0	0
ENSG00000005486	75888620	Test	False	0.6882312	0.67134994	0.022716308	1.0	0
ENSG00000005486	75888861	Test	False	0.2906451	0.3871942	0.0017562747	1.0	0
ENSG00000005486	75888911	Test	False	0.31518084	0.20744045	0.2518645	1.0	0
ENSG00000005893	120431167	Train	False	0.031517528	0.13435255	0.19604445	1.0	0
ENSG00000005893	120431220	Train	False	0.08545233	0.37078193	0.16844235	1.0	0
ENSG00000005893	120431251	Train	False	0.18847379	0.24229184	0.6767087	1.0	0
ENSG00000005893	120431281	Train	False	0.0008001208	0.08346683	0.053019	1.0	0
ENSG00000005893	120431456	Train	False	0.41181198	0.6267594	0.015394092	1.0	0
ENSG00000005893	120441751	Train	False	0.56812626	0.31573358	0.022378206	1.0	0
ENSG00000005893	120441817	Train	False	0.44586977	0.50564873	0.14326604	1.0	0
ENSG00000005893	120441876	Train	False	0.0013250947	0.06643498	0.3059001	1.0	0
ENSG00000005893	120442628	Train	False	0.5527259	0.7758142	0.3393999	1.0	0
ENSG00000005893	120442652	Train	False	0.015018284	0.07360022	0.0022101402	1.0	0
ENSG00000005893	120446321	Train	False	0.2636261	0.35279852	0.0427366	1.0	0
ENSG00000005893	120446350	Train	False	0.02920581	0.13203028	0.00085494516	1.0	0
ENSG00000005893	120446411	Train	False	0.032913305	0.15401348	0.02372024	1.0	0
ENSG00000005893	120447857	Train	False	0.20456699	0.3873774	0.034789443	1.0	0
ENSG00000005893	120447918	Train	False	0.4318083	0.19758412	0.062827624	1.0	0
ENSG00000005893	120447931	Train	False	0.0150717255	0.06649329	0.18708214	1.0	0
ENSG00000005893	120448002	Train	False	0.22494018	0.30415902	0.25605085	1.0	0
ENSG00000005893	120448007	Train	False	0.0036384226	0.17801112	0.00048736334	1.0	0
ENSG00000005893	120449080	Train	False	0.08723967	0.10983036	0.16279903	1.0	0
ENSG00000005893	120449109	Train	False	0.37193304	0.6096104	0.029516065	1.0	0
ENSG00000005893	120455386	Train	False	0.016078675	0.14777935	0.057738148	1.0	0
ENSG00000005893	120455419	Train	False	0.11926452	0.29578638	0.5552268	1.0	0
ENSG00000005893	120455475	Train	False	0.05333184	0.26496443	0.1471014	1.0	0
ENSG00000005893	120455537	Train	False	0.10142096	0.24262759	0.025176752	1.0	0
ENSG00000005893	120455551	Train	False	0.022111082	0.11048435	0.006533718	1.0	0
ENSG00000005893	120455561	Train	False	0.003851223	0.07046326	0.010428524	1.0	0
ENSG00000005893	120455567	Train	False	0.17314556	0.36580908	0.01568203	1.0	0
ENSG00000005893	120456656	Train	False	0.1083288	0.21677463	0.077696845	1.0	0
ENSG00000005893	120456668	Train	False	0.039996326	0.1603255	0.41657916	1.0	0
ENSG00000005893	120456734	Train	False	0.09084953	0.2921586	0.031831335	1.0	0
ENSG00000005893	120456744	Train	False	0.15225576	0.48281965	0.02067541	1.0	0
ENSG00000005893	120469256	Train	False	0.18278222	0.159501	0.1383914	1.0	0
ENSG00000006015	18589511	Train	False	0.12770842	0.2655379	0.25322944	1.0	0
ENSG00000006015	18589552	Train	False	0.18022214	0.14590159	0.28916454	1.0	0
ENSG00000006015	18592149	Train	False	0.54305726	0.5315687	0.5955366	1.0	0
ENSG00000006015	18592248	Train	False	0.106184565	0.42284957	0.00086147786	1.0	0
ENSG00000006042	32931358	Val	False	0.108418025	0.12148591	0.037389554	1.0	0
ENSG00000006042	32931498	Val	False	0.14614072	0.10724695	0.08351095	1.0	0
ENSG00000006042	32931504	Val	False	0.48884416	0.51353943	0.17013282	1.0	0
ENSG00000006042	32931535	Val	False	0.34397906	0.5171901	0.09920482	1.0	0
ENSG00000006042	32931635	Val	False	0.19444808	0.1213662	0.027210772	1.0	0
ENSG00000006042	32933185	Val	False	0.48585805	0.42715225	0.36663985	1.0	0
ENSG00000006042	32933205	Val	False	0.09785227	0.12753403	0.07216406	1.0	0
ENSG00000006042	32933231	Val	False	0.62172586	0.63334465	0.19812068	1.0	0
ENSG00000006042	32933287	Val	False	0.094595276	0.41429067	0.0012184263	1.0	0
ENSG00000006042	32936347	Val	False	0.10468483	0.16111621	0.0655093	1.0	0
ENSG00000006042	32936368	Val	False	0.017862236	0.31556383	0.12127341	1.0	0
ENSG00000006042	32936395	Val	False	0.19105954	0.3672923	0.24122593	1.0	0
ENSG00000006042	32939515	Val	False	0.1580967	0.23752765	0.027499735	1.0	0
ENSG00000006042	32939522	Val	False	0.06686602	0.29560456	0.12431741	1.0	0
ENSG00000006042	32940829	Val	False	0.06648674	0.27307382	0.057964645	1.0	0
ENSG00000006042	32940863	Val	False	0.874352	0.65347403	0.46842527	1.0	0
ENSG00000006042	32940872	Val	False	0.02177329	0.07049749	0.01795863	1.0	0
ENSG00000006042	32941169	Val	False	0.49629718	0.56464493	0.22977504	1.0	0
ENSG00000006042	32941246	Val	False	0.24986239	0.32290927	0.06786772	1.0	0
ENSG00000006042	32941254	Val	False	0.9462436	0.96869564	0.99448603	0.0	1
ENSG00000006042	32941404	Val	False	0.65760374	0.7957369	0.8991122	1.0	0
ENSG00000006042	32941417	Val	False	0.14565411	0.3340808	0.6241873	1.0	0
ENSG00000006042	32941446	Val	False	0.21038425	0.4710308	0.49383864	1.0	0
ENSG00000006042	32941554	Val	False	0.54993266	0.42454487	0.14424947	1.0	0
ENSG00000006625	30496683	Train	False	0.002239418	0.08535577	0.025443947	1.0	0
ENSG00000006625	30497037	Train	False	0.008510947	0.09549578	0.0020526052	1.0	0
ENSG00000006625	30497126	Train	False	0.009325946	0.15170981	0.05665485	1.0	0
ENSG00000006625	30497159	Train	False	0.034133684	0.3271633	0.15410168	1.0	0
ENSG00000006625	30498865	Train	False	0.02428018	0.056282114	0.20362754	1.0	0
ENSG00000006652	112450485	Train	False	0.04346285	0.10776223	0.06442718	1.0	0
ENSG00000006652	112450584	Train	False	0.032425523	0.26782697	0.0026823997	1.0	0
ENSG00000006652	112450699	Train	False	0.074789405	0.28716674	0.08275018	1.0	0
ENSG00000006652	112450711	Train	False	0.17084607	0.40014926	0.008950365	1.0	0
ENSG00000006652	112455816	Train	False	0.16566803	0.19499452	0.2681182	1.0	0
ENSG00000006652	112456003	Train	False	0.020889997	0.20494497	0.026116002	1.0	0
ENSG00000006652	112456028	Train	False	0.058607746	0.29583907	0.00090702774	1.0	0
ENSG00000006652	112456038	Train	False	0.0585045	0.18617883	0.12335042	1.0	0
ENSG00000006652	112456068	Train	False	0.08403704	0.08466053	0.07659358	1.0	0
ENSG00000006652	112456073	Train	False	0.049092077	0.09871256	0.0044628857	1.0	0
ENSG00000006652	112456921	Train	False	0.05622518	0.144849	0.018329095	1.0	0
ENSG00000006652	112457002	Train	False	0.017185068	0.13736829	0.023400832	1.0	0
ENSG00000006652	112457008	Train	False	0.24970865	0.44840884	0.11232231	1.0	0
ENSG00000006652	112458953	Train	False	0.119936205	0.36324868	0.24032378	1.0	0
ENSG00000006652	112458961	Train	False	0.47346935	0.36161667	0.30105644	1.0	0
ENSG00000006652	112459016	Train	False	0.06884171	0.4494006	0.17472157	1.0	0
ENSG00000006652	112461909	Train	False	0.004974353	0.17243032	0.12699129	1.0	0
ENSG00000006652	112462003	Train	False	0.1777561	0.32671088	0.09135874	1.0	0
ENSG00000006652	112462065	Train	False	0.05207367	0.17715417	0.027772307	1.0	0
ENSG00000006652	112462127	Train	False	0.087376736	0.29599828	0.031451225	1.0	0
ENSG00000006652	112462139	Train	False	0.1829811	0.09437519	0.16499881	1.0	0
ENSG00000006652	112462314	Train	False	0.018571198	0.1086629	0.059655726	1.0	0
ENSG00000006652	112467982	Train	False	0.09593692	0.24749474	0.1047356	1.0	0
ENSG00000006652	112467997	Train	False	0.014179802	0.12676658	0.10953684	1.0	0
ENSG00000006652	112468049	Train	False	0.18874338	0.20255855	0.032185555	1.0	0
ENSG00000006652	112468066	Train	False	0.04041698	0.39173	0.032771923	1.0	0
ENSG00000006652	112472240	Train	False	0.00983454	0.105959475	0.015534556	1.0	0
ENSG00000006652	112472290	Train	False	0.060157143	0.17456396	0.0058220862	1.0	0
ENSG00000006652	112472301	Train	False	0.15874144	0.27830276	0.47053188	1.0	0
ENSG00000006652	112472795	Train	False	0.43077555	0.68225205	0.06224384	1.0	0
ENSG00000006652	112472801	Train	False	0.30877423	0.28068605	0.02173599	1.0	0
ENSG00000006652	112475440	Train	False	0.07783989	0.44399995	0.10831245	1.0	0
ENSG00000006652	112475463	Train	False	0.17600706	0.11711663	0.04010115	1.0	0
ENSG00000006652	112475529	Train	False	0.2680903	0.5278348	0.055016637	1.0	0
ENSG00000006652	112475537	Train	False	0.0678965	0.40727854	0.20485434	1.0	0
ENSG00000006652	112475582	Train	True	0.059387695	0.30067477	0.2877687	1.0	0
ENSG00000006652	112475589	Train	False	0.20386043	0.57730085	0.01122042	1.0	0
ENSG00000006652	112475611	Train	False	0.13323793	0.21201792	0.0040044426	1.0	0
ENSG00000006652	112475620	Train	False	0.005377424	0.16364847	0.010323321	1.0	0
ENSG00000006652	112475673	Train	False	0.22258988	0.39688584	0.16789433	1.0	0
ENSG00000006652	112475716	Train	False	0.034290887	0.20903745	0.09771816	1.0	0
ENSG00000006652	112475763	Train	False	0.056485474	0.21589264	0.027333224	1.0	0
ENSG00000006652	112475773	Train	False	0.34224352	0.66373426	0.55875444	1.0	0
ENSG00000006652	112475794	Train	False	0.022283196	0.15872875	0.036096394	1.0	0
ENSG00000006652	112475878	Train	False	0.07832347	0.21767053	0.010192728	1.0	0
ENSG00000006652	112475892	Train	False	0.015588403	0.14408562	0.0011698126	1.0	0
ENSG00000006652	112476018	Train	False	0.36186206	0.24032994	0.46258602	1.0	0
ENSG00000006652	112476099	Train	False	0.0071857097	0.06914697	0.03350407	1.0	0
ENSG00000006652	112476105	Train	False	0.005269599	0.076048076	0.0033102632	1.0	0
ENSG00000006652	112476121	Train	False	0.0047710417	0.10148438	0.006411207	1.0	0
ENSG00000006652	112476146	Train	False	0.2560658	0.3641375	0.023312856	1.0	0
ENSG00000006744	12992437	Train	True	0.87345016	0.8753969	0.99463016	0.0	1
ENSG00000006744	12992465	Train	False	0.018475175	0.07521598	0.11409042	1.0	0
ENSG00000006744	12992477	Train	False	0.345984	0.41002426	0.6889836	0.0	1
ENSG00000006744	12992532	Train	False	0.073384024	0.12705241	0.12983152	1.0	0
ENSG00000006744	12992573	Train	False	0.91295683	0.8499297	0.7464711	1.0	0
ENSG00000006744	12992630	Train	False	0.9970411	0.9527046	0.999771	1.0	0
ENSG00000006744	12992799	Train	True	0.71116936	0.52694	0.022708034	1.0	0
ENSG00000006744	12992806	Train	False	0.22725916	0.29021406	0.5206744	1.0	0
ENSG00000006744	12993032	Train	False	0.20051332	0.5589469	0.24427955	1.0	0
ENSG00000006744	12993697	Train	False	0.1291862	0.08958729	0.028482307	1.0	0
ENSG00000006744	12993772	Train	False	0.12079032	0.15500304	0.23297855	1.0	0
ENSG00000006744	12994432	Train	False	0.08655677	0.24751258	0.009196008	1.0	0
ENSG00000006744	12994796	Train	False	0.16687815	0.5028697	0.015510619	1.0	0
ENSG00000006744	12994878	Train	False	0.101975776	0.1071857	0.015801538	1.0	0
ENSG00000006744	12994980	Train	False	0.27604502	0.46614996	0.014229894	1.0	0
ENSG00000006744	12996608	Train	False	0.59485066	0.8222807	0.46342126	1.0	0
ENSG00000006744	12996617	Train	False	0.09424786	0.17800348	0.05366788	1.0	0
ENSG00000006744	12996662	Train	False	0.786958	0.47858152	0.014966381	1.0	0
ENSG00000006744	12998470	Train	False	0.22030386	0.39189434	0.034665965	1.0	0
ENSG00000006744	13002500	Train	False	0.16828513	0.26706895	0.030804241	1.0	0
ENSG00000006744	13002541	Train	False	0.8620553	0.64559394	0.28706232	1.0	0
ENSG00000006744	13002568	Train	False	0.024637247	0.13079442	0.0037500025	1.0	0
ENSG00000006744	13003506	Train	False	0.16959745	0.5169424	0.03632001	1.0	0
ENSG00000006744	13005821	Train	False	0.036620546	0.3926784	0.007509911	1.0	0
ENSG00000006744	13005960	Train	False	0.018990159	0.22738548	0.039025225	1.0	0
ENSG00000006744	13010644	Train	False	0.2792036	0.36707535	0.0030492425	1.0	0
ENSG00000006744	13011701	Train	False	0.45505723	0.33973905	0.04722009	1.0	0
ENSG00000006744	13011778	Train	False	0.29259476	0.61653125	0.20236011	1.0	0
ENSG00000006744	13013231	Train	False	0.016994476	0.19852775	0.049872436	1.0	0
ENSG00000006744	13013237	Train	False	0.00893116	0.076848365	0.013821912	1.0	0
ENSG00000006744	13014443	Train	False	0.12264313	0.25803328	0.016099846	1.0	0
ENSG00000006744	13015809	Train	False	0.0167459	0.060937285	0.014326644	1.0	0
ENSG00000006744	13016898	Train	False	0.044679154	0.1951001	0.0050992607	1.0	0
ENSG00000006744	13016912	Train	False	0.13592818	0.29932994	0.02786075	1.0	0
ENSG00000006744	13017088	Train	False	0.14425983	0.25536194	0.007676923	1.0	0
ENSG00000006744	13017742	Train	False	0.589618	0.53404486	0.014095843	1.0	0
ENSG00000006744	13017781	Train	False	0.1651515	0.420971	0.23031028	1.0	0
ENSG00000006744	13017807	Train	False	0.60118854	0.31548977	0.24131703	1.0	0
ENSG00000006744	13017844	Train	False	0.07076522	0.3002256	0.0545369	1.0	0
ENSG00000006831	1788339	Train	False	0.11889736	0.076991156	0.054237474	1.0	0
ENSG00000006831	1788360	Train	False	0.30886108	0.36404172	0.038541246	1.0	0
ENSG00000006831	1788463	Train	False	0.404945	0.287515	0.20955113	1.0	0
ENSG00000007080	17936446	Test	False	0.13541213	0.45603022	0.0079440535	1.0	0
ENSG00000007080	17936552	Test	False	0.11277722	0.19395871	0.0202199819999999	1.0	0
ENSG00000007080	17942729	Test	False	0.1265494	0.30693114	0.00420645485	1.0	0
ENSG00000007080	17942801	Test	False	0.22517414	0.35758725	0.057967315	1.0	0
ENSG00000007080	17942816	Test	False	0.09354775	0.16785884	0.155563077	1.0	0
ENSG00000007080	17942840	Test	False	0.04896196	0.33099025	0.193783033	1.0	0
ENSG00000007080	17943309	Test	False	0.15623924	0.114711404	0.0047259212	1.0	0
ENSG00000007080	17943598	Test	True	0.037721336	0.10837294	0.0338646769999999	1.0	0
ENSG00000007080	17943606	Test	False	0.17287378	0.16221854	0.022532237	1.0	0
ENSG00000007080	17943634	Test	False	0.051776756	0.14120473	0.017577522	1.0	0
ENSG00000007080	17943669	Test	False	0.0869807	0.1617811	0.025291348	1.0	0
ENSG00000007080	17943681	Test	True	0.17085965	0.30660892	0.2091870499999999	1.0	0
ENSG00000007080	17943723	Test	True	0.8232901	0.8062041	0.16204009	1.0	0
ENSG00000007080	17943895	Test	False	0.52536917	0.44433364	0.3982256	1.0	0
ENSG00000007202	28614810	Test	False	0.46687192	0.3590618	0.030105244	1.0	0
ENSG00000007202	28614835	Test	False	0.07394649	0.16127308	0.23427129	1.0	0
ENSG00000007202	28615008	Test	False	0.9942707	0.8995379	0.9834882	1.0	0
ENSG00000007202	28615029	Test	True	0.96759605	0.7868177	0.9029082	1.0	0
ENSG00000007202	28615183	Test	False	0.020407652	0.19218525	0.23517302	1.0	0
ENSG00000007202	28615689	Test	False	0.41681877	0.5255716	0.09840919	1.0	0
ENSG00000007202	28615723	Test	False	0.008464825	0.2689205	0.011077976	1.0	0
ENSG00000007202	28615764	Test	False	0.007455492	0.04971968	0.007061529	1.0	0
ENSG00000007202	28615779	Test	False	0.5939982	0.3726223	0.00420475	1.0	0
ENSG00000007202	28615788	Test	False	0.071328446	0.34890747	0.03387474	1.0	0
ENSG00000007202	28616151	Test	False	0.048880316	0.542131	0.107951544	1.0	0
ENSG00000007202	28616423	Test	False	0.21421537	0.26608166	0.38002008	1.0	0
ENSG00000007376	785008	Train	False	0.9573722	0.8955742	0.94959193	0.0	1
ENSG00000007376	785100	Train	False	0.73286444	0.64230454	0.63580453	1.0	0
ENSG00000007376	785383	Train	False	0.3222695	0.23222494	0.5102769	1.0	0
ENSG00000007376	785459	Train	False	0.076353505	0.14600681	0.096354437	1.0	0
ENSG00000007376	785610	Train	True	0.9985614	0.9740307	0.97447044	1.0	0
ENSG00000007376	785657	Train	True	0.37127525	0.48374122	0.2342433	1.0	0
ENSG00000007376	785682	Train	False	0.096745454	0.115260944	0.15287031	1.0	0
ENSG00000007376	785730	Train	False	0.9956854	0.9809893	0.97382486	1.0	0
ENSG00000007376	785907	Train	False	0.99731576	0.95879745	0.8369204	1.0	0
ENSG00000007376	785957	Train	True	0.9417223	0.9194711	0.2822861	0.0	1
ENSG00000007376	785962	Train	True	0.26324877	0.24639352	0.017419612	1.0	0
ENSG00000007376	786107	Train	False	0.23707733	0.10524015	0.039809145	1.0	0
ENSG00000007376	786146	Train	False	0.85350627	0.7612343	0.8223497	1.0	0
ENSG00000007376	786206	Train	False	0.12690562	0.08580736	0.013424826	1.0	0
ENSG00000007376	786236	Train	True	0.8979503	0.9278267	0.62287486	0.0058523420729051	1
ENSG00000007376	786287	Train	False	0.19740757	0.22793138	0.038864505	1.0	0
ENSG00000007376	786315	Train	False	0.5803272	0.115795866	0.27203488	1.0	0
ENSG00000007376	786882	Train	False	0.19230933	0.3883254	0.0013848066	1.0	0
ENSG00000007376	786919	Train	False	0.3172501	0.19739124	0.058988977	1.0	0
ENSG00000007376	787124	Train	False	0.23142734	0.30748707	0.0025354028	1.0	0
ENSG00000007376	787149	Train	False	0.0027505755	0.05676361	0.0044430615	1.0	0
ENSG00000007376	787374	Train	False	0.18436575	0.1745291	0.15995197	1.0	0
ENSG00000007376	787424	Train	False	0.011998713	0.11686965	0.016459513	1.0	0
ENSG00000007376	787574	Train	False	0.045297503	0.16230738	0.00673455	1.0	0
ENSG00000007376	788275	Train	False	0.7704488	0.47723633	0.0038178326	1.0	0
ENSG00000007520	1349331	Train	True	0.81643164	0.58413774	0.98599416	1.0	0
ENSG00000007520	1349377	Train	False	0.9573736	0.9292418	0.74811286	0.0	1
ENSG00000007520	1349386	Train	True	0.9492009	0.87949693	0.99840766	0.0	1
ENSG00000007520	1349427	Train	False	0.060554992	0.18234015	0.2732399	1.0	0
ENSG00000007520	1349441	Train	False	0.9314561	0.9081887	0.9956802	0.0	1
ENSG00000007520	1349570	Train	False	0.15894663	0.3294676	0.00847435	1.0	0
ENSG00000007520	1349588	Train	False	0.073403716	0.20976672	0.14070125	1.0	0
ENSG00000007520	1349597	Train	False	0.29321915	0.6247306	0.15625963	1.0	0
ENSG00000007520	1349916	Train	False	0.036165416	0.17586344	0.034118153	1.0	0
ENSG00000007520	1350153	Train	False	0.13986026	0.44586602	0.07454852	1.0	0
ENSG00000007520	1350168	Train	False	0.5020056	0.25891477	0.21635136	1.0	0
ENSG00000007520	1350174	Train	False	0.31348294	0.37262243	0.040558804	1.0	0
ENSG00000007520	1350225	Train	False	0.026167382	0.102428034	0.005040765	1.0	0
ENSG00000007520	1350850	Train	False	0.21654601	0.31343374	0.10169254	1.0	0
ENSG00000007520	1350869	Train	False	0.58170426	0.60042673	0.24731883	1.0	0
ENSG00000007520	1350939	Train	False	0.08985206	0.08533658	0.05861088	1.0	0
ENSG00000007520	1351000	Train	False	0.02868532	0.15050735	0.006767881	1.0	0
ENSG00000007520	1351382	Train	False	0.1050241	0.15649413	0.019518029	1.0	0
ENSG00000008018	170535129	Train	False	0.084038414	0.05192547	0.12978788	1.0	0
ENSG00000008018	170535165	Train	False	0.77186096	0.82376707	0.14846371	1.0	0
ENSG00000008018	170535189	Train	False	0.036385845	0.08722569	0.011659491	1.0	0
ENSG00000008018	170535224	Train	True	0.76661783	0.69687235	0.9349636	1.0	0
ENSG00000008018	170535243	Train	False	0.317278	0.6059933	0.40596023	1.0	0
ENSG00000008018	170535267	Train	False	0.07200013	0.15752335	0.14797826	1.0	0
ENSG00000008018	170535356	Train	False	0.106836975	0.40165728	0.089142784	1.0	0
ENSG00000008018	170535392	Train	False	0.37851256	0.42002052	0.46537262	1.0	0
ENSG00000008018	170537241	Train	False	0.07112616	0.19121453	0.11590749	1.0	0
ENSG00000008018	170537292	Train	False	0.06727821	0.2408947	0.0020959855	1.0	0
ENSG00000008018	170543614	Train	False	0.5058115	0.30316558	0.09568445	1.0	0
ENSG00000008018	170543700	Train	False	0.09503071	0.24502602	0.08806832	1.0	0
ENSG00000008018	170546109	Train	False	0.06371927	0.24873228	0.03639139	1.0	0
ENSG00000008018	170546129	Train	False	0.057291817	0.236095	0.05093187	1.0	0
ENSG00000008018	170546143	Train	True	0.55077964	0.70351934	0.020184696	1.0	0
ENSG00000008018	170546174	Train	False	0.076839745	0.19848979	0.12347968	1.0	0
ENSG00000008018	170546179	Train	False	0.010580098	0.11402414	0.0016214729	1.0	0
ENSG00000008018	170546183	Train	False	0.019535054	0.16386077	0.10079551	1.0	0
ENSG00000008018	170553189	Train	False	0.21123669	0.15208074	0.0015363216	1.0	0
ENSG00000008018	170553202	Train	False	0.49799594	0.51084775	0.45179433	1.0	0
ENSG00000008018	170553277	Train	False	0.48974285	0.41110986	0.12418938	1.0	0
ENSG00000008130	1751391	Train	False	0.30571294	0.12998949	0.5054042	1.0	0
ENSG00000008130	1751410	Train	False	0.40377283	0.58273757	0.4459529	1.0	0
ENSG00000008130	1751471	Train	True	0.7021295	0.57099855	0.07185396	4.0867309536452006e-11	1
ENSG00000008130	1751516	Train	False	0.037017155	0.07767326	0.17983341	1.0	0
ENSG00000008130	1751564	Train	False	0.037988544	0.155595	0.13553835	1.0	0
ENSG00000008130	1752560	Train	False	0.11072017	0.25786325	0.18176234	1.0	0
ENSG00000008130	1752822	Train	False	0.101390325	0.14266512	0.39930505	1.0	0
ENSG00000008130	1753010	Train	False	0.5646539	0.2675477	0.17564549	1.0	0
ENSG00000008988	56073065	Test	False	0.18303393	0.1806511	0.1850966113333333	1.0	0
ENSG00000008988	56073181	Test	False	0.16682751	0.4740444	0.41356281	1.0	0
ENSG00000008988	56073248	Test	False	0.15533043	0.26529506	0.1521131566666666	1.0	0
ENSG00000008988	56073272	Test	False	0.0651867	0.38745508	0.0702422806666666	1.0	0
ENSG00000008988	56073716	Test	False	0.08933601	0.26881042	0.0133048893333333	1.0	0
ENSG00000008988	56073759	Test	False	0.053332128	0.18692057	0.1119953833333333	1.0	0
ENSG00000008988	56074090	Test	False	0.001175344	0.09829586	0.0035862287	1.0	0
ENSG00000008988	56074138	Test	False	0.12821513	0.23892029	0.11526342	1.0	0
ENSG00000008988	56074416	Test	False	0.09003354	0.3483012	0.0229126333333333	1.0	0
ENSG00000008988	56074444	Test	False	0.51977116	0.5469571	0.2152379066666666	1.0	0
ENSG00000009307	114717322	Val	False	0.08047538	0.20363705	0.2209734	1.0	0
ENSG00000009307	114717327	Val	False	0.022314822	0.10505664	0.124125466	1.0	0
ENSG00000009307	114717353	Val	False	0.299876	0.31396022	0.23505125	1.0	0
ENSG00000009307	114717387	Val	False	0.018916368	0.29336962	0.09342446	1.0	0
ENSG00000009307	114717408	Val	False	0.019192183	0.14523649	0.2623063	1.0	0
ENSG00000009307	114717414	Val	False	0.008810085	0.14266226	0.0563422249999999	1.0	0
ENSG00000009307	114717424	Val	False	0.074667245	0.12252668	0.16529971	1.0	0
ENSG00000009307	114717496	Val	False	0.014083373	0.05758793	0.01948632	1.0	0
ENSG00000009307	114717642	Val	False	0.017417807	0.13203146	0.149063275	1.0	0
ENSG00000009307	114717845	Val	False	0.18770862	0.40071315	0.1722899415	1.0	0
ENSG00000009307	114717951	Val	False	0.017588627	0.14332724	0.069306634	1.0	0
ENSG00000009307	114717987	Val	False	0.012149513	0.16614199	0.21023019	1.0	0
ENSG00000009307	114718033	Val	False	0.005184603	0.16571298	0.055340193	1.0	0
ENSG00000009307	114718169	Val	False	0.015672646	0.115579516	0.480674905	1.0	0
ENSG00000009307	114718173	Val	False	0.12147613	0.475691	0.4281285999999999	1.0	0
ENSG00000009307	114718620	Val	False	0.037923202	0.30716595	0.14173067	1.0	0
ENSG00000009307	114718628	Val	False	0.14906654	0.3226257	0.0323067955	1.0	0
ENSG00000009307	114719729	Val	False	0.026796848	0.21152237	0.0473646749999999	1.0	0
ENSG00000009307	114720598	Val	False	0.030746067	0.23396306	0.15622235	1.0	0
ENSG00000009307	114723919	Val	False	0.07979648	0.3011163	0.0016548276	1.0	0
ENSG00000009307	114725230	Val	False	0.16203295	0.21287939	0.023309123	1.0	0
ENSG00000009307	114725235	Val	False	0.05823722	0.3321234	0.068402685	1.0	0
ENSG00000009307	114725295	Val	True	0.056293555	0.3909896	0.0143217149999999	1.0	0
ENSG00000009307	114725303	Val	False	0.6966885	0.7047631	0.069252625	1.0	0
ENSG00000009307	114726248	Val	False	0.075154625	0.14895539	0.1537909	1.0	0
ENSG00000009307	114726307	Val	False	0.08352748	0.33025232	0.111039296	1.0	0
ENSG00000009307	114726351	Val	False	0.111163735	0.47362432	0.22722664	1.0	0
ENSG00000009307	114726363	Val	False	0.030814528	0.12295748	0.02700541	1.0	0
ENSG00000009307	114726367	Val	False	0.14555767	0.34532863	0.2549819	1.0	0
ENSG00000009307	114727042	Val	False	0.20974617	0.22002852	0.023307145	1.0	0
ENSG00000009307	114727046	Val	True	0.36880165	0.3613429	0.35821003	1.0	0
ENSG00000009307	114727059	Val	False	0.1249658	0.39303195	0.0176664	1.0	0
ENSG00000009307	114730287	Val	False	0.013681745	0.11091391	0.33723488	1.0	0
ENSG00000009307	114730378	Val	False	0.049168944	0.13584629	0.15110525	1.0	0
ENSG00000009307	114730551	Val	False	0.1089104	0.11973257	0.4592022	1.0	0
ENSG00000009307	114732677	Val	False	0.049357213	0.2805352	0.024680043	1.0	0
ENSG00000009307	114732686	Val	False	0.1661831	0.10263767	0.0054000616	1.0	0
ENSG00000009307	114732713	Val	False	0.050480984	0.16905211	0.025044883	1.0	0
ENSG00000009307	114732729	Val	False	0.15012422	0.1366592	0.15539911	1.0	0
ENSG00000009307	114732752	Val	False	0.07347075	0.13655202	0.023192346	1.0	0
ENSG00000009307	114732766	Val	False	0.44321632	0.76000565	0.20173855	1.0	0
ENSG00000009307	114732785	Val	False	0.0301674	0.27794564	0.06386821	1.0	0
ENSG00000009307	114732812	Val	False	0.2029418	0.10153663	0.041577123	1.0	0
ENSG00000009307	114733736	Val	False	0.0041359067	0.11752937	0.04968064	1.0	0
ENSG00000009307	114733767	Val	False	0.018145347	0.07386863	0.027072858	1.0	0
ENSG00000009307	114733773	Val	False	0.58797765	0.6577075	0.20658879	1.0	0
ENSG00000009307	114733786	Val	False	0.19602932	0.6768139	0.04054321	1.0	0
ENSG00000009307	114733815	Val	False	0.2804714	0.4340292	0.25476342	1.0	0
ENSG00000009307	114733831	Val	False	0.0592859	0.20962596	0.0005282402	1.0	0
ENSG00000009307	114733996	Val	False	0.1008965	0.3267815	0.027942395	1.0	0
ENSG00000009307	114734036	Val	False	0.011552835	0.055115424	0.011146272	1.0	0
ENSG00000009307	114734044	Val	False	0.2638622	0.4306735	0.23810287	1.0	0
ENSG00000009307	114734478	Val	True	0.010935688	0.07358527	0.046568513	1.0	0
ENSG00000009307	114736760	Val	False	0.084228195	0.20288607	0.3947819	1.0	0
ENSG00000009307	114736767	Val	False	0.0013569712	0.06800578	0.0126019	1.0	0
ENSG00000009307	114736782	Val	False	0.06580738	0.2910151	0.012552786	1.0	0
ENSG00000009307	114736798	Val	False	0.25940832	0.35571295	0.045820735	1.0	0
ENSG00000009307	114737999	Val	False	0.0090499995	0.10674671	0.019133639	1.0	0
ENSG00000009307	114738014	Val	False	0.24607846	0.38192582	0.6596888	0.9986521878035056	0
ENSG00000009307	114738029	Val	False	0.04084624	0.10247733	0.009309602	1.0	0
ENSG00000009307	114738037	Val	False	0.6806053	0.7228788	0.0018412828	1.0	0
ENSG00000009307	114738045	Val	False	0.06988926	0.101472184	0.08560656	1.0	0
ENSG00000009307	114739706	Val	False	0.25822797	0.5281135	0.036099374	1.0	0
ENSG00000009307	114739747	Val	False	0.0972472	0.35019994	0.0076343417	1.0	0
ENSG00000009307	114739788	Val	False	0.0037954687	0.037501264	0.021115983	1.0	0
ENSG00000009307	114739795	Val	False	0.13416766	0.30105972	0.0392936	1.0	0
ENSG00000009307	114739812	Val	False	0.31097385	0.2827331	0.16516086	1.0	0
ENSG00000009307	114739874	Val	False	0.025505174	0.07444726	0.11038427	1.0	0
ENSG00000009307	114750070	Val	False	0.09066043	0.09004526	0.16562925	1.0	0
ENSG00000009307	114750089	Val	False	0.056965314	0.24112353	0.019793725	1.0	0
ENSG00000009307	114750117	Val	False	0.19048601	0.20753908	0.04350804	1.0	0
ENSG00000009307	114750122	Val	False	0.000635469	0.12262328	0.004890001	1.0	0
ENSG00000009307	114750129	Val	False	0.0016932606	0.11929872	0.05739311	1.0	0
ENSG00000009307	114750137	Val	False	0.009268666	0.059061207	0.08006623	1.0	0
ENSG00000009307	114750141	Val	False	0.18161535	0.35215044	0.038415432	1.0	0
ENSG00000009307	114750172	Val	False	0.37131983	0.41280717	0.11440124	1.0	0
ENSG00000009307	114750191	Val	False	0.2000124	0.3713594	0.23307271	1.0	0
ENSG00000009307	114750196	Val	False	0.014312935	0.23326592	0.048140764	1.0	0
ENSG00000010017	13621652	Train	False	0.08346955	0.11757966	0.05530628	1.0	0
ENSG00000010017	13621682	Train	False	0.0109434845	0.19801614	0.088187315	1.0	0
ENSG00000010017	13621696	Train	False	0.25999635	0.37068862	0.042583503	1.0	0
ENSG00000010017	13621709	Train	False	0.41963333	0.50128925	0.49631435	1.0	0
ENSG00000010017	13621732	Train	False	0.08011125	0.2745149	0.25769752	1.0	0
ENSG00000010017	13621764	Train	False	0.007055533	0.0693838	0.0015567422	1.0	0
ENSG00000010017	13621907	Train	False	0.09090372	0.3157869	0.16805135	1.0	0
ENSG00000010017	13621924	Train	False	0.30013245	0.24794348	0.035553716	1.0	0
ENSG00000010017	13622017	Train	False	0.08272382	0.38013843	0.018170226	1.0	0
ENSG00000010017	13622089	Train	False	0.029536605	0.18925095	0.25675702	1.0	0
ENSG00000010017	13622162	Train	False	0.018493807	0.05562415	0.042089365	1.0	0
ENSG00000010017	13622196	Train	False	0.01776594	0.1600062	0.0011721372	1.0	0
ENSG00000010244	32350278	Train	False	0.30023214	0.41321975	0.016380513	1.0	0
ENSG00000010244	32351885	Train	False	0.12408364	0.41672128	0.007989633	1.0	0
ENSG00000010244	32358515	Train	False	0.0055413125	0.062445164	0.017854894	1.0	0
ENSG00000010244	32358551	Train	False	0.08169589	0.28803453	0.025193954	1.0	0
ENSG00000010244	32358555	Train	False	0.007893145	0.11843018	0.0006081581	1.0	0
ENSG00000010244	32358600	Train	False	0.010878635	0.20776168	0.041792285	1.0	0
ENSG00000010244	32358628	Train	False	0.24190721	0.5383109	0.10712453	1.0	0
ENSG00000010244	32358635	Train	False	0.27271336	0.17234913	0.1444383	1.0	0
ENSG00000010244	32360728	Train	False	0.46018475	0.43257755	0.06910135	1.0	0
ENSG00000010244	32361512	Train	False	0.07538639	0.27388808	0.053406812	1.0	0
ENSG00000010244	32362947	Train	False	0.057186127	0.20743537	0.018811595	1.0	0
ENSG00000010244	32365371	Train	False	0.06022966	0.20875593	0.018162692	1.0	0
ENSG00000010244	32365412	Train	False	0.028144706	0.0702347	0.01723509	1.0	0
ENSG00000010244	32365484	Train	False	0.05827241	0.74308455	0.0009786368	1.0	0
ENSG00000010244	32367792	Train	False	0.057662167	0.35329905	0.006304729	1.0	0
ENSG00000010244	32367813	Train	False	0.3557281	0.2396402	0.04359732	1.0	0
ENSG00000010244	32367846	Train	False	0.13182746	0.2495511	0.021926593	1.0	0
ENSG00000010244	32367924	Train	False	0.034611546	0.0958585	0.15059137	1.0	0
ENSG00000010244	32367940	Train	False	0.0005947113	0.07395835	0.04663918	1.0	0
ENSG00000010244	32369348	Train	False	0.13257031	0.4115408	0.051863242	0.2228564313847659	0
ENSG00000010244	32369378	Train	True	0.25883633	0.4389252	0.043497324	1.0	0
ENSG00000010244	32369435	Train	False	0.102338985	0.1668084	0.18017341	1.0	0
ENSG00000010244	32369669	Train	False	0.80146754	0.42322618	0.4505375	0.1430653686491531	0
ENSG00000010244	32369726	Train	False	0.110263154	0.12802964	0.07247175	0.9999999997588974	0
ENSG00000010244	32369796	Train	False	0.016924048	0.11665951	0.114086546	1.0	0
ENSG00000010244	32369856	Train	False	0.91363823	0.93893117	0.98550594	1.0	0
ENSG00000010244	32369862	Train	False	0.0039757728	0.087182805	0.011744929	1.0	0
ENSG00000010244	32369866	Train	False	0.15037598	0.11292964	0.2016315	1.0	0
ENSG00000010244	32369890	Train	True	0.826766	0.7151626	0.40462333	1.0	0
ENSG00000010244	32369898	Train	True	0.99576855	0.9770845	0.96944255	0.0	1
ENSG00000010244	32369944	Train	False	0.21606068	0.48048645	0.035827577	1.0	0
ENSG00000010244	32370064	Train	False	0.52606666	0.59455764	0.3601555	1.0	0
ENSG00000010244	32370149	Train	False	0.67278266	0.54508334	0.90776813	1.0	0
ENSG00000010244	32370185	Train	False	0.15345521	0.24143621	0.006465542	1.0	0
ENSG00000010244	32370226	Train	False	0.0030109882	0.12789705	0.05484166	1.0	0
ENSG00000010244	32370296	Train	False	0.28326187	0.55023724	0.277467	1.0	0
ENSG00000010244	32370314	Train	False	0.2695945	0.38285413	0.4986661	1.0	0
ENSG00000010256	48599028	Train	False	0.2508328	0.1264055	0.1459076	1.0	0
ENSG00000010256	48599044	Train	False	0.004525602	0.06949029	0.007068193	1.0	0
ENSG00000010256	48599066	Train	False	0.08962579	0.18221246	0.05802574	1.0	0
ENSG00000010256	48599171	Train	False	0.072065674	0.26657796	0.03612391	1.0	0
ENSG00000010256	48599661	Train	False	0.11972531	0.083816245	0.009507406	1.0	0
ENSG00000010256	48600110	Train	False	0.22753961	0.15292431	0.18641886	1.0	0
ENSG00000010256	48600130	Train	False	0.12151476	0.49718976	0.2388585	1.0	0
ENSG00000010256	48600517	Train	False	0.11436717	0.14148693	0.21845254	1.0	0
ENSG00000010256	48600707	Train	False	0.007181561	0.31469274	0.21577863	1.0	0
ENSG00000010256	48600725	Train	False	0.10767915	0.14951438	0.3626969	1.0	0
ENSG00000010256	48600780	Train	True	0.018315066	0.094086245	0.021835947	1.0	0
ENSG00000010256	48600997	Train	False	0.26233014	0.41143852	0.1323877	1.0	0
ENSG00000010256	48601042	Train	False	0.106665626	0.45371908	0.26809964	1.0	0
ENSG00000010256	48601408	Train	False	0.035997283	0.35756332	0.18208687	1.0	0
ENSG00000010256	48601443	Train	False	0.11072689	0.12661086	0.08849355	1.0	0
ENSG00000010256	48603621	Train	False	0.055556774	0.059429884	0.081501745	1.0	0
ENSG00000010256	48603626	Train	False	0.048725486	0.14036912	0.0075858356	1.0	0
ENSG00000010256	48604305	Train	False	0.041620076	0.16590625	0.08269335	1.0	0
ENSG00000010256	48604386	Train	False	0.12914391	0.38799042	0.15996136	1.0	0
ENSG00000010256	48604401	Train	False	0.35312372	0.43722075	0.26683512	1.0	0
ENSG00000010256	48604413	Train	False	0.1250858	0.40354007	0.03723376	1.0	0
ENSG00000010256	48604777	Train	False	0.060414933	0.31917956	0.001912868	1.0	0
ENSG00000010256	48605820	Train	False	0.109529674	0.49249178	8.144379e-05	1.0	0
ENSG00000010256	48609211	Train	False	0.17026708	0.37096992	0.08789438	1.0	0
ENSG00000010270	38178408	Train	False	0.044404615	0.10474984	0.2829085	1.0	0
ENSG00000010270	38207492	Train	False	0.048513044	0.13206154	0.024710428	1.0	0
ENSG00000010270	38207509	Train	False	0.03820145	0.13426472	0.009194732	1.0	0
ENSG00000010270	38207524	Train	False	0.0117316125	0.18282668	0.043616284	1.0	0
ENSG00000010270	38207664	Train	False	0.8820311	0.8060772	0.9427926	1.0	0
ENSG00000010270	38207689	Train	False	0.31040508	0.19509086	0.35787135	1.0	0
ENSG00000010270	38207703	Train	False	0.010915625	0.10806861	0.0053179385	0.9999320731539718	0
ENSG00000010270	38214376	Train	False	0.1385819	0.33450013	0.008981395	1.0	0
ENSG00000010270	38214406	Train	False	0.09381691	0.28307235	0.21107356	1.0	0
ENSG00000010270	38215081	Train	False	0.29139876	0.30365992	0.0023776651	1.0	0
ENSG00000010270	38217028	Train	False	0.006856823	0.16002597	0.20435038	1.0	0
ENSG00000010270	38217040	Train	False	0.079494536	0.091573276	0.11215945	0.9978491567551728	0
ENSG00000010270	38217303	Train	False	0.07465005	0.138477	0.021450782	1.0	0
ENSG00000010270	38219566	Train	False	0.0739818	0.17748882	0.00076311827	1.0	0
ENSG00000010270	38228821	Train	False	0.12539825	0.08185997	0.014940416	1.0	0
ENSG00000010270	38228826	Train	False	0.10910114	0.39588317	0.0053691627	1.0	0
ENSG00000010270	38228836	Train	False	0.019698929	0.023905229	0.007305324	1.0	0
ENSG00000010270	38228848	Train	False	0.12199919	0.33443004	0.042443514	1.0	0
ENSG00000010270	38229931	Train	False	0.06624788	0.15678924	0.09077362	1.0	0
ENSG00000010270	38230030	Train	False	0.28266335	0.46570843	0.061808635	0.9999573752102529	0
ENSG00000010270	38230150	Train	False	0.3937882	0.5428659	0.0026257993	1.0	0
ENSG00000010270	38230168	Train	False	0.0017372131	0.08212159	0.03509728	1.0	0
ENSG00000010270	38230212	Train	False	0.5820966	0.7960245	0.95641595	1.0	0
ENSG00000010270	38230230	Train	False	0.009550368	0.10192893	0.030831218	1.0	0
ENSG00000010270	38230325	Train	False	0.006379378	0.12140618	0.02174449	1.0	0
ENSG00000010270	38230351	Train	False	0.027037108	0.14901072	0.021369506	1.0	0
ENSG00000010270	38230402	Train	False	0.18723819	0.3563569	0.38475665	1.0	0
ENSG00000010270	38230517	Train	False	0.23230521	0.33652478	0.35855412	1.0	0
ENSG00000010270	38230611	Train	False	0.0029841661	0.09452482	0.09552147	1.0	0
ENSG00000010278	6200552	Test	False	0.09656267	0.18279266	0.013155842	1.0	0
ENSG00000010278	6225455	Test	False	0.10194316	0.2406489	0.026887631	1.0	0
ENSG00000010278	6225480	Test	False	0.2215164	0.1671304	0.10347694	1.0	0
ENSG00000010278	6225504	Test	False	0.025272	0.23076025	0.10855059	1.0	0
ENSG00000010278	6232726	Test	False	0.84423935	0.59204674	0.05817182	1.0	0
ENSG00000010278	6235260	Test	False	0.09076867	0.2956623	0.003694725	1.0	0
ENSG00000010278	6235280	Test	False	0.022311782	0.30756384	0.09523318	1.0	0
ENSG00000010278	6235480	Test	False	0.74002594	0.76705676	0.06048118	1.0	0
ENSG00000010278	6235508	Test	False	0.30587196	0.50656915	0.03615284	1.0	0
ENSG00000010278	6235551	Test	False	0.03495376	0.049900115	0.053929914	1.0	0
ENSG00000010278	6237812	Test	False	0.35688695	0.17092226	0.014410973	1.0	0
ENSG00000010278	6238016	Test	False	0.036538444	0.28623015	0.019264411	1.0	0
ENSG00000010278	6238131	Test	False	0.07134316	0.205656	0.009916985	1.0	0
ENSG00000010278	6238138	Test	False	0.016928207	0.09572601	0.02612691	1.0	0
ENSG00000010278	6238213	Test	False	0.2540129	0.15746406	0.035600103	1.0	0
ENSG00000010278	6238226	Test	False	0.054862678	0.2453585	0.004753852	1.0	0
ENSG00000010292	6495203	Train	False	0.12283374	0.11262943	0.20820098	1.0	0
ENSG00000010292	6510725	Train	False	0.44522324	0.56681156	0.0020927906	1.0	0
ENSG00000010292	6510763	Train	False	0.34334812	0.26474866	0.47355232	1.0	0
ENSG00000010292	6510778	Train	False	0.004618311	0.04863714	0.0020039915	1.0	0
ENSG00000010292	6510782	Train	False	0.014328468	0.15663654	0.0778806	1.0	0
ENSG00000010292	6510791	Train	False	0.31558782	0.44200817	0.059461642	1.0	0
ENSG00000010292	6510797	Train	False	0.4391663	0.3721831	0.11141157	1.0	0
ENSG00000010292	6511125	Train	False	0.045983233	0.21701665	0.036358833	1.0	0
ENSG00000010292	6511147	Train	False	0.33908683	0.58358777	0.19344324	1.0	0
ENSG00000010292	6511185	Train	False	0.022229552	0.1814926	0.005512881	1.0	0
ENSG00000010292	6514324	Train	False	0.23083687	0.17964981	0.076180376	1.0	0
ENSG00000010292	6514347	Train	False	0.0016737342	0.113123015	0.015053654	1.0	0
ENSG00000010292	6514371	Train	False	0.058431067	0.06842788	0.24353981	1.0	0
ENSG00000010292	6514381	Train	False	0.012315238	0.09017892	0.081389986	1.0	0
ENSG00000010292	6514504	Train	False	0.18100592	0.56642145	0.010954464	1.0	0
ENSG00000010292	6514551	Train	False	0.28050318	0.46609718	0.06529077	1.0	0
ENSG00000010292	6514782	Train	False	0.03978499	0.22489305	0.08031379	1.0	0
ENSG00000010292	6514811	Train	False	0.18649682	0.1679476	0.12633818	1.0	0
ENSG00000010292	6514822	Train	False	0.1778036	0.3327508	0.013542664	1.0	0
ENSG00000010292	6514846	Train	False	0.11956258	0.13652158	0.018809784	1.0	0
ENSG00000010292	6514851	Train	False	0.14303102	0.35547537	0.165692	1.0	0
ENSG00000010292	6516919	Train	False	0.06276666	0.12054209	0.013108278	1.0	0
ENSG00000010292	6516928	Train	False	0.03337431	0.2079618	0.05204458	1.0	0
ENSG00000010292	6517377	Train	False	0.50544155	0.28823888	0.020506501	1.0	0
ENSG00000010292	6517423	Train	False	0.3063683	0.34029406	0.052785873	1.0	0
ENSG00000010292	6517609	Train	False	0.15921976	0.14176084	0.22749476	1.0	0
ENSG00000010292	6517619	Train	False	0.3434419	0.53585565	0.24298048	1.0	0
ENSG00000010292	6517635	Train	False	0.13307521	0.15228398	0.103154205	1.0	0
ENSG00000010292	6517671	Train	False	0.32711047	0.6125124	0.00993644	1.0	0
ENSG00000010292	6517791	Train	False	0.4499096	0.3225409	0.16260773	1.0	0
ENSG00000010292	6517904	Train	False	0.046905063	0.12424277	0.013137424	1.0	0
ENSG00000010292	6521037	Train	False	0.29541558	0.23350617	0.10522093	1.0	0
ENSG00000010292	6521054	Train	False	0.03327743	0.067963764	0.0045940876	1.0	0
ENSG00000010292	6521074	Train	False	0.08357602	0.16417228	0.05769857	1.0	0
ENSG00000010292	6521097	Train	False	0.4578692	0.44186345	0.17273358	1.0	0
ENSG00000010292	6521846	Train	False	0.047124017	0.13175084	0.021635091	1.0	0
ENSG00000010292	6521859	Train	True	0.40253693	0.45539084	0.017457485	1.0	0
ENSG00000010292	6521863	Train	True	0.7553161	0.6389936	0.6484485	0.9980587878927042	0
ENSG00000010292	6521880	Train	False	0.04700903	0.13251056	0.2403203	1.0	0
ENSG00000010292	6521922	Train	False	0.31163782	0.39229837	0.14414167	1.0	0
ENSG00000010292	6522026	Train	False	0.09839157	0.20339665	0.06756909	1.0	0
ENSG00000010292	6522993	Train	False	0.61366254	0.4563159	0.021057773	1.0	0
ENSG00000010292	6523323	Train	False	0.33176595	0.42162672	0.14939284	1.0	0
ENSG00000010292	6525615	Train	False	0.009530854	0.13899793	0.007668531	1.0	0
ENSG00000010292	6525625	Train	False	0.19325198	0.18352869	0.123884514	1.0	0
ENSG00000010292	6526100	Train	False	0.07262088	0.23129138	0.008236599	1.0	0
ENSG00000010292	6526142	Train	False	0.18338077	0.42781883	0.007877815	1.0	0
ENSG00000010292	6526190	Train	False	0.11100362	0.4087804	0.010299003	1.0	0
ENSG00000010292	6526331	Train	False	0.25536525	0.39020538	0.03354051	1.0	0
ENSG00000010292	6526359	Train	False	0.02984177	0.14367446	0.0191581	1.0	0
ENSG00000010292	6526463	Train	False	0.31842488	0.12153709	0.112456426	1.0	0
ENSG00000010292	6526498	Train	False	0.09867035	0.13124272	0.07382256	1.0	0
ENSG00000010292	6526566	Train	False	0.3034543	0.178562	0.17049423	1.0	0
ENSG00000010292	6526597	Train	False	0.050269116	0.07594657	0.01632446	1.0	0
ENSG00000010292	6526610	Train	False	0.3281402	0.30004233	0.102337755	1.0	0
ENSG00000010292	6526930	Train	False	0.20101199	0.16335508	0.0077107907	1.0	0
ENSG00000010292	6527030	Train	False	0.15612128	0.46002683	0.073771045	1.0	0
ENSG00000010292	6527043	Train	False	0.022849727	0.18930626	0.07020327	1.0	0
ENSG00000010292	6527792	Train	False	0.058688153	0.12813337	0.03604872	1.0	0
ENSG00000010292	6527838	Train	False	0.26134905	0.34959856	0.4471435	1.0	0
ENSG00000010292	6527851	Train	False	0.32458916	0.37152234	0.19104029	1.0	0
ENSG00000010292	6527878	Train	False	0.25391382	0.34323025	0.08442662	1.0	0
ENSG00000010292	6527972	Train	False	0.1960811	0.26650134	0.30977163	1.0	0
ENSG00000010292	6527976	Train	False	0.16279683	0.26943627	0.02728399	1.0	0
ENSG00000010292	6528016	Train	False	0.0021832704	0.29599768	0.24293175	1.0	0
ENSG00000010292	6528043	Train	False	0.11188791	0.11415672	0.054274213	1.0	0
ENSG00000010292	6528250	Train	False	0.0072315456	0.105171666	0.025075316	1.0	0
ENSG00000010292	6528301	Train	False	0.34182662	0.35818624	0.058728706	1.0	0
ENSG00000010292	6528309	Train	False	0.49642426	0.56503767	0.025658786	1.0	0
ENSG00000010292	6528687	Train	False	0.52869594	0.33287114	0.42107734	1.0	0
ENSG00000010292	6528710	Train	False	0.06164639	0.18460977	0.053931344	1.0	0
ENSG00000010292	6528728	Train	False	0.2017285	0.1117836	0.020133805	1.0	0
ENSG00000010292	6528747	Train	False	0.09682734	0.5981433	0.0057558417	1.0	0
ENSG00000010292	6528831	Train	False	0.5165002	0.58457977	0.65349853	1.0	0
ENSG00000010292	6528994	Train	False	0.20177773	0.27539557	0.289697	1.0	0
ENSG00000010292	6529513	Train	False	0.12992011	0.16983958	0.08654491	1.0	0
ENSG00000010292	6529539	Train	False	0.321428	0.45699033	0.27085206	1.0	0
ENSG00000010292	6529547	Train	False	0.04630822	0.06965451	0.0100851655	1.0	0
ENSG00000010292	6529776	Train	False	0.7667255	0.79245216	0.56837994	1.0	0
ENSG00000010292	6529795	Train	False	0.05812143	0.13186797	0.03621278	1.0	0
ENSG00000010292	6529855	Train	False	0.01979295	0.1867753	0.06142087	1.0	0
ENSG00000010292	6529864	Train	False	0.18524782	0.47518644	0.020516623	1.0	0
ENSG00000010292	6529876	Train	False	0.026210463	0.10681496	0.0123724695	1.0	0
ENSG00000010292	6529880	Train	False	0.50553954	0.35836968	0.09346706	1.0	0
ENSG00000010292	6530807	Train	False	0.3078671	0.21004911	0.2774168	1.0	0
ENSG00000010292	6530957	Train	False	0.12271347	0.24764809	0.032304324	1.0	0
ENSG00000010292	6530963	Train	False	0.023452472	0.27063888	0.02428962	1.0	0
ENSG00000010292	6531008	Train	False	0.15014851	0.38235807	0.0538749	1.0	0
ENSG00000010292	6531036	Train	False	0.0868908	0.10201979	0.03254018	1.0	0
ENSG00000010292	6531344	Train	False	0.05266788	0.14974634	0.16634606	1.0	0
ENSG00000010292	6531356	Train	False	0.09984271	0.18690206	0.016286839	1.0	0
ENSG00000010292	6531368	Train	False	0.0072368146	0.09731609	0.026307821	1.0	0
ENSG00000010292	6531457	Train	False	0.1883953	0.11629821	0.109656274	1.0	0
ENSG00000010292	6531586	Train	False	0.0069945217	0.021865617	0.17613044	1.0	0
ENSG00000010292	6531607	Train	False	0.044212915	0.11165049	0.030055726	1.0	0
ENSG00000010292	6531616	Train	False	0.091195226	0.085916206	0.25218406	1.0	0
ENSG00000010292	6531630	Train	False	0.032177042	0.12782885	0.06344865	1.0	0
ENSG00000010292	6531726	Train	False	0.1347638	0.18090157	0.013045204	1.0	0
ENSG00000010292	6531794	Train	False	0.56966406	0.263025	0.42948866	1.0	0
ENSG00000010292	6531867	Train	False	0.14487252	0.38692993	0.033095002	1.0	0
ENSG00000010292	6531872	Train	False	0.8481243	0.8235928	0.4800149	1.0	0
ENSG00000010361	49806916	Val	False	0.15975198	0.3945756	0.124881044	1.0	0
ENSG00000010361	49806930	Val	False	0.36329064	0.6006309	0.6269854	1.0	0
ENSG00000010361	49806946	Val	False	0.030865276	0.17316149	0.0040215612	1.0	0
ENSG00000010361	49806956	Val	False	0.72873557	0.37412173	0.2512083	1.0	0
ENSG00000010361	49807015	Val	False	0.20808089	0.54325676	0.63340104	1.0	0
ENSG00000010361	49807123	Val	False	0.30855617	0.54028773	0.3446776	1.0	0
ENSG00000010361	49807129	Val	True	0.9146016	0.9298919	0.8696944	0.0352972169725571	1
ENSG00000010361	49807151	Val	False	0.0641008	0.4677577	0.13337527	1.0	0
ENSG00000010361	49807289	Val	False	0.025455762	0.10901073	0.009207547	1.0	0
ENSG00000010361	49807297	Val	False	0.9087597	0.6229628	0.13890365	0.0159288988673498	1
ENSG00000010361	49807354	Val	False	0.049607433	0.2666947	0.03499068	1.0	0
ENSG00000010361	49808452	Val	False	0.17587861	0.35170275	0.31826723	1.0	0
ENSG00000010361	49808475	Val	False	0.67102563	0.773934	0.54350746	1.0	0
ENSG00000010361	49808617	Val	False	0.7925087	0.6142386	0.33025223	1.0	0
ENSG00000010361	49808726	Val	False	0.032120608	0.09397048	0.0029925823	1.0	0
ENSG00000010361	49808764	Val	False	0.2781447	0.3615783	0.10385915	1.0	0
ENSG00000010361	49808792	Val	False	0.17584592	0.24823149	0.013449204	1.0	0
ENSG00000010361	49809234	Val	False	0.67272055	0.5912429	0.08905461	1.0	0
ENSG00000010361	49809240	Val	False	0.13493368	0.093348086	0.059936702	1.0	0
ENSG00000010361	49809422	Val	False	0.040933155	0.084587835	0.13584822	1.0	0
ENSG00000010361	49811397	Val	False	0.645815	0.45569977	0.039068352	1.0	0
ENSG00000010361	49811410	Val	False	0.08838071	0.062485836	0.100342855	1.0	0
ENSG00000010361	49811415	Val	False	0.23703107	0.34770882	0.06662383	1.0	0
ENSG00000010361	49811433	Val	False	0.7643733	0.36745304	0.019569624	1.0	0
ENSG00000010361	49811638	Val	False	0.4675644	0.4419965	0.42332277	1.0	0
ENSG00000010361	49811649	Val	False	0.20619234	0.47064924	0.007036686	1.0	0
ENSG00000010361	49811672	Val	False	0.39096794	0.103037596	0.56526184	1.0	0
ENSG00000010361	49811676	Val	False	0.20614627	0.39259738	0.004133153	1.0	0
ENSG00000010361	49811685	Val	False	0.3907606	0.28872293	0.38601258	1.0	0
ENSG00000010361	49812278	Val	False	0.016847407	0.35820132	0.006193471	1.0	0
ENSG00000010361	49812618	Val	False	0.04484699	0.2566829	0.32438928	1.0	0
ENSG00000010361	49812648	Val	False	0.26782268	0.33421773	0.007846832	1.0	0
ENSG00000010361	49813125	Val	False	0.536631	0.40760237	0.15850969	1.0	0
ENSG00000010361	49813143	Val	False	0.11362954	0.28045082	0.034684204	1.0	0
ENSG00000010361	49813153	Val	False	0.037020434	0.16626419	0.09844188	1.0	0
ENSG00000010810	111661388	Train	False	0.056424797	0.24780329	0.088505805	1.0	0
ENSG00000010810	111661473	Train	False	0.06570587	0.24313238	0.22644639	1.0	0
ENSG00000010810	111661532	Train	False	0.3325703	0.21152909	0.45757723	1.0	0
ENSG00000010810	111661537	Train	False	0.08775766	0.22786169	0.028215313	1.0	0
ENSG00000010810	111661560	Train	False	0.5397321	0.23290858	0.34967414	1.0	0
ENSG00000010810	111661602	Train	True	0.72320175	0.89358777	0.74674624	1.0	0
ENSG00000010810	111661618	Train	True	0.9278203	0.8764621	0.9474987	1.0	0
ENSG00000010810	111661788	Train	False	0.0089171175	0.29072252	0.04411881	1.0	0
ENSG00000010810	111661836	Train	False	0.4437805	0.37746766	0.44274464	1.0	0
ENSG00000010810	111661884	Train	False	0.8550631	0.54482955	0.7826617	1.0	0
ENSG00000010810	111661941	Train	False	0.13796544	0.44246444	0.004312837	1.0	0
ENSG00000010810	111694379	Train	False	0.041098393	0.22171745	0.010799396	1.0	0
ENSG00000010810	111694398	Train	False	0.012860835	0.1104455	0.009319758	1.0	0
ENSG00000010810	111694425	Train	False	0.26136804	0.3902406	0.3467223	1.0	0
ENSG00000010810	111694445	Train	False	0.5624467	0.51325524	0.3333928	1.0	0
ENSG00000010810	111694464	Train	False	0.0937358	0.14988585	0.028063048	1.0	0
ENSG00000010810	111696282	Train	False	0.063596666	0.43840033	0.09683238	1.0	0
ENSG00000010810	111696413	Train	False	0.011388302	0.116125345	0.23168607	1.0	0
ENSG00000010810	111696421	Train	False	0.35421738	0.46436962	0.4923655	1.0	0
ENSG00000010810	111696441	Train	False	0.06692265	0.17626178	0.028974961	1.0	0
ENSG00000010810	111700138	Train	False	0.49104276	0.6653303	0.6738669	1.0	0
ENSG00000010810	111702915	Train	False	0.009412038	0.13500613	0.009772527	1.0	0
ENSG00000010810	111702956	Train	False	0.06208372	0.3304459	0.22522144	1.0	0
ENSG00000010810	111702961	Train	False	0.015417898	0.18632384	0.18406698	1.0	0
ENSG00000010810	111702979	Train	False	0.049243808	0.11377299	0.021627152	1.0	0
ENSG00000010810	111702989	Train	False	0.26256484	0.21383879	0.2732677	1.0	0
ENSG00000010810	111704008	Train	False	0.16029908	0.12873253	0.046328723	1.0	0
ENSG00000010810	111704087	Train	False	0.058876526	0.23409224	0.17806049	1.0	0
ENSG00000010810	111707940	Train	False	0.2119917	0.3754158	0.17476748	1.0	0
ENSG00000010810	111707977	Train	False	0.036513697	0.16892639	0.003440118	1.0	0
ENSG00000010810	111714353	Train	False	0.34859353	0.5148081	0.19930603	1.0	0
ENSG00000010810	111714392	Train	False	0.05465616	0.09958477	0.0071824193	1.0	0
ENSG00000010810	111714416	Train	False	0.36869538	0.32512745	0.2883502	1.0	0
ENSG00000010810	111714438	Train	False	0.4478218	0.3448256	0.0438522	1.0	0
ENSG00000010810	111719849	Train	False	0.61893004	0.4444692	0.056979977	1.0	0
ENSG00000011009	23792693	Train	False	0.06868653	0.26085347	0.014346647	1.0	0
ENSG00000011009	23793721	Train	False	0.20946999	0.16916423	0.07100654	1.0	0
ENSG00000011009	23793865	Train	False	0.08702767	0.19581005	0.072050795	1.0	0
ENSG00000011009	23793928	Train	False	0.22297964	0.44318804	0.09521742	1.0	0
ENSG00000011009	23794449	Train	False	0.12155928	0.39175162	0.013805032	1.0	0
ENSG00000011009	23794482	Train	False	0.14886774	0.17283362	0.14173084	1.0	0
ENSG00000011009	23794565	Train	False	0.10648711	0.46932906	0.692126	1.0	0
ENSG00000011009	23794732	Train	False	0.035853516	0.2054267	0.0065466403	1.0	0
ENSG00000011009	23794773	Train	False	0.20516157	0.19754797	0.0019179821	1.0	0
ENSG00000011009	23794840	Train	False	0.17224698	0.14727995	0.033784162	1.0	0
ENSG00000011009	23795032	Train	False	0.29792154	0.12898509	0.37081853	1.0	0
ENSG00000011009	23795047	Train	False	0.8788821	0.8295808	0.98173445	0.999889754225204	0
ENSG00000011009	23795085	Train	False	0.19619212	0.20753999	0.10122375	1.0	0
ENSG00000011009	23795370	Train	False	0.94647056	0.8552488	0.8088762	1.0	0
ENSG00000011052	51168253	Val	False	0.05532875	0.45621005	0.0025984286	1.0	0
ENSG00000011052	51168276	Val	True	0.016216243	0.08037869	0.017452002	1.0	0
ENSG00000011052	51168285	Val	True	0.030907953	0.10168199	0.11759788	1.0	0
ENSG00000011052	51168321	Val	False	0.4027571	0.4377409	0.006320238	1.0	0
ENSG00000011052	51169964	Val	False	0.20037608	0.25334674	0.19006382	1.0	0
ENSG00000011052	51169988	Val	False	0.12783375	0.15452005	0.07701832	1.0	0
ENSG00000011052	51170028	Val	False	0.23170066	0.2613402	0.08619191	1.0	0
ENSG00000011052	51171489	Val	False	0.17538568	0.29438442	0.013405442	1.0	0
ENSG00000011052	51171559	Val	False	0.41382927	0.6275231	0.10784827	1.0	0
ENSG00000011052	51171567	Val	False	0.058733903	0.24360697	0.035626613	1.0	0
ENSG00000011052	51171588	Val	False	0.64438754	0.75481254	0.23809771	1.0	0
ENSG00000011052	51171612	Val	False	0.18977171	0.45744008	0.1614341	1.0	0
ENSG00000011052	51171655	Val	False	0.12147401	0.4582513	0.04440131	1.0	0
ENSG00000011052	51171676	Val	False	0.05932816	0.29511398	0.1341321	1.0	0
ENSG00000011260	51260832	Test	False	0.03189199	0.3052985	0.001625812	1.0	0
ENSG00000011260	51260836	Test	False	0.005038333	0.10084903	0.00090595486	1.0	0
ENSG00000011260	51263282	Test	False	0.30893323	0.48812455	0.076551214	1.0	0
ENSG00000011260	51263290	Test	False	0.123729825	0.39478707	0.007645428	1.0	0
ENSG00000011260	51263299	Test	False	0.35753712	0.41960192	0.020586824	1.0	0
ENSG00000011260	51266187	Test	False	0.030510474	0.28098854	0.017140782	1.0	0
ENSG00000011260	51266196	Test	False	0.060977124	0.3785022	0.019396568	1.0	0
ENSG00000011260	51266253	Test	False	0.057494342	0.13580039	0.007332027	1.0	0
ENSG00000011260	51266269	Test	False	0.3940804	0.60021293	0.43239045	1.0	0
ENSG00000011260	51268877	Test	False	0.37359947	0.5058906	0.40745258	1.0	0
ENSG00000011260	51268892	Test	False	0.124901816	0.18534362	0.1643097	1.0	0
ENSG00000011260	51273400	Test	False	0.47298393	0.5171421	0.6116557	1.0	0
ENSG00000011260	51275873	Test	False	0.45256835	0.37336367	0.24147463	1.0	0
ENSG00000011260	51277142	Test	False	0.0014199137	0.1023023	0.016878044	1.0	0
ENSG00000011260	51277263	Test	False	0.020671427	0.21323717	0.18358538	1.0	0
ENSG00000011260	51280389	Test	False	0.47369823	0.43962383	0.51588154	1.0	0
ENSG00000011260	51280397	Test	False	0.6000325	0.6518002	0.27836928	1.0	0
ENSG00000011260	51285275	Test	False	0.8234534	0.8418665	0.5084738	1.0	0
ENSG00000011260	51285293	Test	False	0.0111319665	0.13330165	0.020711327	1.0	0
ENSG00000011260	51285351	Test	False	0.4271531	0.6970979	0.5229939	1.0	0
ENSG00000011260	51288081	Test	False	0.016393686	0.1846031	0.23286438	1.0	0
ENSG00000011260	51288085	Test	False	0.24042363	0.47597355	0.5906882	1.0	0
ENSG00000011260	51288112	Test	False	0.26843286	0.5852874	0.02606405	1.0	0
ENSG00000011260	51288138	Test	False	0.26833734	0.15147309	0.21852717	1.0	0
ENSG00000011260	51293934	Test	False	0.29143304	0.48273087	0.42598897	1.0	0
ENSG00000011260	51296994	Test	False	0.11639591	0.44487724	0.18452045	1.0	0
ENSG00000011260	51297830	Test	False	0.3371467	0.27390411	0.10555599	1.0	0
ENSG00000011260	51297909	Test	False	0.030428315	0.10383542	0.027867604	1.0	0
ENSG00000011304	803602	Val	True	0.28151482	0.21112807	0.07402557	1.0	0
ENSG00000011304	804048	Val	False	0.025962662	0.17991526	0.06451453	1.0	0
ENSG00000011304	804069	Val	False	0.12201409	0.2866235	0.03882451	1.0	0
ENSG00000011304	804204	Val	False	0.0030894517	0.07994497	0.12647878	1.0	0
ENSG00000011304	804308	Val	False	0.4721902	0.5462367	0.11473428	1.0	0
ENSG00000011304	804338	Val	False	0.35177445	0.35817462	0.105618177	1.0	0
ENSG00000011304	804355	Val	False	0.11192645	0.20036879	0.15419647	1.0	0
ENSG00000011304	804415	Val	False	0.063978486	0.17950672	0.06394512	0.9999999999999992	0
ENSG00000011304	804560	Val	True	0.26697636	0.3642325	0.0176253135	1.0	0
ENSG00000011304	804578	Val	False	0.16653237	0.15203378	0.153824173	1.0	0
ENSG00000011304	804665	Val	False	0.043396376	0.10844198	0.036317451	1.0	0
ENSG00000011304	804682	Val	False	0.28453794	0.22527662	0.108663533	1.0	0
ENSG00000011304	804878	Val	False	0.22818992	0.45677042	0.118094835	1.0	0
ENSG00000011304	804911	Val	False	0.34985062	0.3005495	0.10342489	1.0	0
ENSG00000011304	805029	Val	False	0.15305386	0.36575866	0.1210239874999999	1.0	0
ENSG00000011304	805104	Val	False	0.0028256953	0.15748203	0.027749067	1.0	0
ENSG00000011304	805116	Val	True	0.23891503	0.54424375	0.197012155	1.0	0
ENSG00000011304	805131	Val	False	0.084369995	0.09836723	0.13382006655	1.0	0
ENSG00000011304	805146	Val	False	0.12191861	0.43512076	0.16325019	1.0	0
ENSG00000011304	805164	Val	False	0.040834047	0.16189195	0.056744136	1.0	0
ENSG00000011304	805169	Val	False	0.017502839	0.1521613	0.0068291961	1.0	0
ENSG00000011304	808645	Val	False	0.09886803	0.30061278	0.0180978413	1.0	0
ENSG00000011304	808656	Val	False	0.2708545	0.1014205	0.1545078366666666	1.0	0
ENSG00000011304	808663	Val	False	0.23965612	0.5823938	0.12574377	1.0	0
ENSG00000011304	808711	Val	False	0.19643393	0.59240144	0.1054049016666666	1.0	0
ENSG00000011304	808720	Val	False	0.28111306	0.38375044	0.1033961806666666	1.0	0
ENSG00000011304	810699	Val	False	0.120574	0.2092461	0.0329312806666666	1.0	0
ENSG00000011304	810759	Val	False	0.12797579	0.08120016	0.1055569403333333	1.0	0
ENSG00000011304	810786	Val	False	0.06461894	0.103095956	0.066346872	1.0	0
ENSG00000011304	810897	Val	False	0.14309525	0.17065078	0.1624980675	1.0	0
ENSG00000011304	810909	Val	False	0.25279298	0.21249491	0.1022704133333333	1.0	0
ENSG00000011304	810919	Val	False	0.1675663	0.18007635	0.0775708296	1.0	0
ENSG00000011304	811005	Val	False	0.12492615	0.24002096	0.0486618843333333	1.0	0
ENSG00000011304	811011	Val	True	0.5895	0.6824807	0.3436336	2.1030255759058043e-08	1
ENSG00000011304	811030	Val	True	0.97094285	0.8914811	0.707225192	1.0	0
ENSG00000011304	811073	Val	False	0.074117936	0.12424222	0.04422822972	1.0	0
ENSG00000011304	811167	Val	False	0.024365025	0.09435294	0.19427929	1.0	0
ENSG00000011304	811211	Val	False	0.72889376	0.5486842	0.5447042216666667	0.0	1
ENSG00000011304	811485	Val	False	0.06340999	0.13442001	0.1291938683333333	1.0	0
ENSG00000011304	811538	Val	False	0.19289787	0.26460022	0.0633375165	1.0	0
ENSG00000011304	811581	Val	False	0.10446183	0.32728255	0.20406642	1.0	0
ENSG00000011304	811650	Val	False	0.19436239	0.3467039	0.0238655543333333	1.0	0
ENSG00000011304	811815	Val	False	0.030063402	0.16475242	0.0656624106666666	1.0	0
ENSG00000011304	811827	Val	False	0.31118858	0.43188286	0.452117705	1.0	0
ENSG00000011304	811859	Val	True	0.6661215	0.62818027	0.5458370883333333	1.0	0
ENSG00000011304	811902	Val	True	0.34438047	0.27606374	0.0685919541666666	1.0	0
ENSG00000011304	812006	Val	False	0.0016987371	0.1315206	0.1141619145	1.0	0
ENSG00000011304	812048	Val	False	0.17946616	0.21200845	0.279162645	1.0	0
ENSG00000011304	812081	Val	False	0.45286745	0.33718807	0.172216088	1.0	0
ENSG00000011304	812102	Val	False	0.022075796	0.36919066	0.076028509	1.0	0
ENSG00000011304	812128	Val	False	0.12628184	0.14166117	0.1148593909999999	1.0	0
ENSG00000011304	812146	Val	False	0.3389456	0.33328372	0.2508879943333333	1.0	0
ENSG00000011304	812196	Val	False	0.14903137	0.113226965	0.0079371492666666	1.0	0
ENSG00000011304	812206	Val	False	0.04518756	0.10931608	0.0646814768333333	1.0	0
ENSG00000011304	812218	Val	False	0.5505946	0.31265545	0.449995742	1.0	0
ENSG00000011304	812287	Val	False	0.8425804	0.68567836	0.952406456	0.0003060593615377	1
ENSG00000011485	46347121	Test	False	0.48607868	0.55172306	0.5675548	1.0	0
ENSG00000011485	46347150	Test	False	0.23672824	0.29758006	0.120484516	1.0	0
ENSG00000011485	46347193	Test	False	0.22107974	0.28321093	0.011569071	1.0	0
ENSG00000011485	46347206	Test	False	0.040130626	0.19412282	0.06817166	1.0	0
ENSG00000011485	46353754	Test	False	0.3153549	0.62403756	0.48929605	1.0	0
ENSG00000011485	46353799	Test	False	0.28033462	0.17229025	0.037820376	1.0	0
ENSG00000011485	46353901	Test	False	0.18923062	0.49873886	0.15688865	1.0	0
ENSG00000011485	46353979	Test	False	0.29945675	0.45517436	0.044224165	1.0	0
ENSG00000011485	46375626	Test	False	0.015101707	0.28591913	0.35648617	1.0	0
ENSG00000011485	46375728	Test	False	0.33128747	0.24362913	0.016177107	1.0	0
ENSG00000011485	46375737	Test	False	0.2110227	0.34114924	0.04493489	1.0	0
ENSG00000011485	46375751	Test	False	0.06541391	0.082551144	0.020039845	1.0	0
ENSG00000011485	46376475	Test	False	0.47368917	0.4158306	0.22051625	1.0	0
ENSG00000011485	46376500	Test	False	0.15831785	0.2771783	0.016446447	1.0	0
ENSG00000011485	46376540	Test	False	0.26150918	0.36651823	0.31751245	0.0033509972383631	1
ENSG00000011485	46376550	Test	False	0.29613388	0.25565425	0.24822617	1.0	0
ENSG00000011485	46383462	Test	False	0.045858145	0.06057898	0.019943595	1.0	0
ENSG00000011485	46383780	Test	False	0.030588806	0.22362247	0.02336974	1.0	0
ENSG00000011485	46383805	Test	True	0.57842946	0.6550321	0.28940624	1.0	0
ENSG00000011485	46383826	Test	False	0.29382792	0.14638312	0.63988966	1.0	0
ENSG00000011485	46383867	Test	False	0.14643057	0.13949504	0.34167	1.0	0
ENSG00000011485	46384817	Test	False	0.31225616	0.5013498	0.18570337	1.0	0
ENSG00000011485	46384826	Test	False	0.63539916	0.21309316	0.28721407	1.0	0
ENSG00000011485	46387104	Test	False	0.056567658	0.14490202	0.022532713	1.0	0
ENSG00000011485	46387108	Test	False	0.08118887	0.26274538	0.0036561727	1.0	0
ENSG00000011485	46387117	Test	False	0.19006804	0.16828814	0.015187967	1.0	0
ENSG00000011485	46387412	Test	False	0.07921821	0.36327925	0.53455544	1.0	0
ENSG00000011485	46388420	Test	False	0.3311664	0.13782367	0.31128344	1.0	0
ENSG00000011485	46388629	Test	False	0.079813264	0.37183166	0.1342904	1.0	0
ENSG00000011485	46388638	Test	False	0.19677852	0.40282926	0.021785295	1.0	0
ENSG00000011485	46390065	Test	False	0.11641537	0.42384896	0.21735632	1.0	0
ENSG00000011485	46390098	Test	False	0.14122382	0.13213179	0.49002475	1.0	0
ENSG00000011485	46390396	Test	False	0.40973967	0.30112156	0.083591685	1.0	0
ENSG00000011485	46390448	Test	False	0.3114291	0.30013293	0.7787549	1.0	0
ENSG00000011485	46390546	Test	False	0.40735465	0.46775255	0.05901233	1.0	0
ENSG00000011485	46390705	Test	False	0.055398166	0.2367003	0.02834047	1.0	0
ENSG00000012061	45409654	Val	False	0.018691957	0.08579556	0.035149835	1.0	0
ENSG00000012061	45409672	Val	False	0.1660056	0.12168057	0.116526484	1.0	0
ENSG00000012061	45413737	Val	False	0.34706807	0.3997119	0.09720679	1.0	0
ENSG00000012061	45413974	Val	False	0.08783015	0.10165145	0.11016961	1.0	0
ENSG00000012061	45413983	Val	False	0.043514512	0.09890531	0.002392459	1.0	0
ENSG00000012061	45413991	Val	False	0.7941397	0.73644096	0.4993092	1.0	0
ENSG00000012061	45414019	Val	False	0.33921713	0.1261054	0.6716519	1.0	0
ENSG00000012061	45414031	Val	False	0.36119318	0.5016722	0.2760714	1.0	0
ENSG00000012061	45414874	Val	False	0.1793931	0.3142019	0.00856601	1.0	0
ENSG00000012061	45414901	Val	False	0.11430617	0.27363992	0.32012686	1.0	0
ENSG00000012061	45414909	Val	False	0.033871125	0.39250392	0.14360137	1.0	0
ENSG00000012061	45414932	Val	False	0.05723704	0.117424026	0.06789412	1.0	0
ENSG00000012061	45419135	Val	False	0.5474021	0.5733027	0.05977558	1.0	0
ENSG00000012061	45419171	Val	False	0.07179828	0.3151292	0.005659616	1.0	0
ENSG00000012061	45421220	Val	False	0.056757532	0.12710097	0.05190432	1.0	0
ENSG00000012061	45421324	Val	False	0.1373934	0.2026917	0.017793585	1.0	0
ENSG00000012061	45421350	Val	True	0.05713843	0.47149262	0.008197534	1.0	0
ENSG00000012061	45423358	Val	False	0.21190076	0.3930761	0.013820017	1.0	0
ENSG00000012061	45423370	Val	False	0.47102517	0.28996232	0.5097961	1.0	0
ENSG00000012061	45423801	Val	False	0.046408914	0.10334691	0.06536249	1.0	0
ENSG00000012660	53267431	Test	False	0.13420609	0.29492354	0.6114953	1.0	0
ENSG00000012660	53267499	Test	False	0.003979361	0.11914514	0.056965996	1.0	0
ENSG00000012660	53267505	Test	False	0.05658232	0.2882406	0.35776135	1.0	0
ENSG00000012660	53267741	Test	False	0.03345095	0.23699427	0.08615603	1.0	0
ENSG00000012660	53267752	Test	False	0.058886755	0.2494797	0.38528353	1.0	0
ENSG00000012660	53267773	Test	False	0.024401832	0.29524106	0.051145576	1.0	0
ENSG00000012660	53267783	Test	False	0.29185432	0.26433825	0.24215154	1.0	0
ENSG00000012660	53267871	Test	False	0.06279317	0.072876155	0.013200629	1.0	0
ENSG00000012660	53268008	Test	False	0.11013935	0.20107703	0.018943321	1.0	0
ENSG00000012660	53268071	Test	False	0.22503367	0.5632111	0.007948863	1.0	0
ENSG00000012660	53268079	Test	False	0.07809293	0.34632927	0.01958195	1.0	0
ENSG00000012660	53268096	Test	False	0.00067424774	0.07764468	0.0065720677	1.0	0
ENSG00000012660	53268138	Test	False	0.08788846	0.24674745	0.19658473	1.0	0
ENSG00000012660	53268191	Test	False	0.5310415	0.48289767	0.015387392	1.0	0
ENSG00000012660	53268398	Test	False	0.025092006	0.21152024	0.028757203	1.0	0
ENSG00000012660	53268480	Test	False	0.047810566	0.16058305	0.01519202	1.0	0
ENSG00000012660	53268722	Test	False	0.08368329	0.1492997	0.025294613	1.0	0
ENSG00000012660	53268782	Test	False	0.44838506	0.39025062	0.287604	1.0	0
ENSG00000012660	53268809	Test	False	0.16789341	0.2391437	0.16868135	1.0	0
ENSG00000012660	53268846	Test	False	0.0026213527	0.12776898	0.08087523	1.0	0
ENSG00000012660	53268904	Test	False	0.62636983	0.68050605	0.8955166	1.0	0
ENSG00000012660	53269050	Test	False	0.015721941	0.2868591	0.23066887	1.0	0
ENSG00000012660	53269102	Test	False	0.009298539	0.11908461	0.09334509	1.0	0
ENSG00000013275	39972182	Train	False	0.047594965	0.10860547	0.0043862879	1.0	0
ENSG00000013275	39972216	Train	False	0.2184971	0.28064376	0.062855568	1.0	0
ENSG00000013275	39972225	Train	False	0.04933712	0.31302586	0.0013914228	1.0	0
ENSG00000013275	39972433	Train	False	0.2517216	0.1370874	0.20988904	1.0	0
ENSG00000013275	39972503	Train	False	0.05680623	0.44855386	0.13569577	1.0	0
ENSG00000013275	39974524	Train	False	0.18003936	0.1136664	0.0449337285	1.0	0
ENSG00000013275	39974551	Train	False	0.44462663	0.5535134	0.44979313	1.0	0
ENSG00000013275	39974566	Train	False	0.069260865	0.47422883	0.089516294	1.0	0
ENSG00000013275	39974792	Train	False	0.010957229	0.16027972	0.004779172	1.0	0
ENSG00000013275	39979978	Train	False	0.055472087	0.17228606	0.025345434	1.0	0
ENSG00000013275	39980302	Train	False	0.061847396	0.09971895	0.07902133	1.0	0
ENSG00000013275	39980311	Train	False	0.16033617	0.15151641	0.00517734875	1.0	0
ENSG00000013275	39980350	Train	False	0.21532422	0.25358236	0.1110826329999999	1.0	0
ENSG00000013275	39980377	Train	False	0.20362642	0.100595	0.060692745	1.0	0
ENSG00000013275	39980425	Train	False	0.2650388	0.17600197	0.019963735	1.0	0
ENSG00000013275	39980443	Train	False	0.093340844	0.3427348	0.0953935274999999	1.0	0
ENSG00000013275	39980452	Train	False	0.080842376	0.33873338	0.04606266	1.0	0
ENSG00000013275	39980701	Train	False	0.12749898	0.2553472	0.065295697	1.0	0
ENSG00000013275	39981217	Train	False	0.08676959	0.343598	0.067136761	1.0	0
ENSG00000013275	39981241	Train	False	0.50997305	0.53272754	0.340547785	1.0	0
ENSG00000013275	39981261	Train	False	0.29827964	0.5637715	0.315941766665	1.0	0
ENSG00000013275	39981305	Train	False	0.27775872	0.20876898	0.11914883	1.0	0
ENSG00000013275	39981378	Train	False	0.013096738	0.07961051	0.178763635	1.0	0
ENSG00000013306	44319666	Train	False	0.2400156	0.0891447	0.125852112	1.0	0
ENSG00000013306	44319700	Train	False	0.08153431	0.13590054	0.10868705	1.0	0
ENSG00000013306	44319766	Train	False	0.36949483	0.34940162	0.3946583366666667	1.0	0
ENSG00000013306	44319829	Train	False	0.3959016	0.48372886	0.1385073966666666	1.0	0
ENSG00000013306	44319942	Train	False	0.17045498	0.16268739	0.2012583333333333	1.0	0
ENSG00000013306	44319981	Train	False	0.2572478	0.37681237	0.1092887753333333	1.0	0
ENSG00000013306	44320020	Train	False	0.5534338	0.3765793	0.2139993933333333	1.0	0
ENSG00000013306	44320026	Train	False	0.14456055	0.156269	0.1102560386	1.0	0
ENSG00000013306	44320206	Train	False	0.35380748	0.36398724	0.0291341267666666	1.0	0
ENSG00000013306	44320258	Train	False	0.5323792	0.3859433	0.1697166266666666	1.0	0
ENSG00000013306	44320273	Train	False	0.24119048	0.20801969	0.2112814093333333	1.0	0
ENSG00000013306	44320397	Train	False	0.12228457	0.2271857	0.0371378306666666	1.0	0
ENSG00000013306	44320421	Train	False	0.113377355	0.14902976	0.0853814211666666	1.0	0
ENSG00000013306	44320666	Train	False	0.1311359	0.17786787	0.1008536386666666	1.0	0
ENSG00000013306	44320671	Train	False	0.063579485	0.34400195	0.0210961968333333	1.0	0
ENSG00000013306	44321136	Train	False	0.5369435	0.5838855	0.156730763	1.0	0
ENSG00000013306	44321190	Train	False	0.38925815	0.5892795	0.1204171266666666	1.0	0
ENSG00000013306	44321220	Train	False	0.61609864	0.58458185	0.21648915	1.0	0
ENSG00000013306	44321472	Train	False	0.21856572	0.1233862	0.2480573366666666	1.0	0
ENSG00000013306	44321479	Train	False	0.17847472	0.09717157	0.058587862	1.0	0
ENSG00000013306	44321514	Train	False	0.08641578	0.07005237	0.068815433	1.0	0
ENSG00000013306	44321551	Train	False	0.29123932	0.5081339	0.07498368	1.0	0
ENSG00000013306	44321728	Train	True	0.13157213	0.31057823	0.0247518235	1.0	0
ENSG00000013306	44322444	Train	False	0.15836152	0.18922777	0.11406759	1.0	0
ENSG00000013306	44322833	Train	False	0.2401107	0.3371895	0.00128683445	1.0	0
ENSG00000013306	44323341	Train	False	0.0897436	0.25796443	0.196153675	1.0	0
ENSG00000013306	44323549	Train	False	0.09809814	0.34041768	0.020782435	1.0	0
ENSG00000013306	44323555	Train	False	0.07274158	0.14223847	0.0995310114999999	1.0	0
ENSG00000013306	44323576	Train	False	0.46145308	0.3512453	0.17941506	1.0	0
ENSG00000013306	44324751	Train	False	0.2338347	0.27370673	0.11530497	1.0	0
ENSG00000013306	44324789	Train	False	0.32695276	0.33512005	0.096094966	0.2998047424039031	0
ENSG00000013523	76787376	Train	False	0.000498569	0.06160424	0.03250586	1.0	0
ENSG00000013523	76787430	Train	False	0.112593904	0.4562388	0.012577605	1.0	0
ENSG00000013523	76787657	Train	False	0.05404762	0.13542053	0.025405133	1.0	0
ENSG00000013583	12975201	Train	False	0.0009940744	0.035253026	0.013735533	1.0	0
ENSG00000013583	12975238	Train	False	0.78295135	0.8619741	0.69129515	1.635069857286453e-11	1
ENSG00000013583	12975288	Train	True	0.8123568	0.79085493	0.25231534	1.0	0
ENSG00000013583	12975313	Train	False	0.006783664	0.1570321	0.11302422	1.0	0
ENSG00000013583	12975363	Train	False	0.14300534	0.0875348	0.020483458	1.0	0
ENSG00000013583	12975387	Train	False	0.1523951	0.46519774	0.08788284	1.0	0
ENSG00000013583	12987200	Train	False	0.12510496	0.33274436	0.15704258	1.0	0
ENSG00000013583	12987233	Train	False	0.008413697	0.19816157	0.086680576	1.0	0
ENSG00000013583	12987315	Train	False	0.1743894	0.34820384	0.2694901	1.0	0
ENSG00000013583	13000041	Train	False	0.34926665	0.4383327	0.025915097	1.0	0
ENSG00000013583	13000095	Train	False	0.51206815	0.6500708	0.28024888	1.0	0
ENSG00000013810	1723822	Val	False	0.3471523	0.38202223	0.55434346	1.0	0
ENSG00000013810	1723832	Val	False	0.69767314	0.5775894	0.45392638	1.0	0
ENSG00000013810	1723870	Val	False	0.038743876	0.07376119	0.009559834	1.0	0
ENSG00000013810	1727739	Val	False	0.07104059	0.077943385	0.13753992	1.0	0
ENSG00000013810	1727854	Val	False	0.07128688	0.10886194	0.12853411	1.0	0
ENSG00000013810	1727899	Val	False	0.14723063	0.19986741	0.06781219	1.0	0
ENSG00000013810	1727956	Val	False	0.009117174	0.07012542	0.055308066	1.0	0
ENSG00000013810	1727988	Val	False	0.32537106	0.30817908	0.016195048	1.0	0
ENSG00000013810	1728003	Val	False	0.42309493	0.30669746	0.25567216	1.0	0
ENSG00000013810	1728013	Val	False	0.23117602	0.54782563	0.61190766	1.0	0
ENSG00000013810	1728048	Val	False	0.4878711	0.44468108	0.13858499	1.0	0
ENSG00000013810	1728084	Val	False	0.5037926	0.40343943	0.3065877	1.0	0
ENSG00000013810	1728345	Val	False	0.05987457	0.05448891	0.017500376	1.0	0
ENSG00000013810	1728413	Val	True	0.8461773	0.8719209	0.95242596	1.0	0
ENSG00000013810	1728470	Val	True	0.9351678	0.9034621	0.9945461	1.353219223343416e-07	1
ENSG00000013810	1728580	Val	False	0.70943356	0.39357185	0.6978055	1.0	0
ENSG00000013810	1728637	Val	False	0.50262284	0.25543004	0.24490246	1.0	0
ENSG00000013810	1728643	Val	False	0.054050528	0.25837293	0.23307137	1.0	0
ENSG00000013810	1728664	Val	False	0.3058075	0.23807779	0.009677267	1.0	0
ENSG00000013810	1728711	Val	False	0.21193698	0.23094842	0.104763165	1.0	0
ENSG00000013810	1728737	Val	False	0.30885494	0.625435	0.22932228	1.0	0
ENSG00000013810	1730913	Val	False	0.41341463	0.34150696	0.14027318	1.0	0
ENSG00000013810	1730942	Val	False	0.10446949	0.17647406	0.026685368	1.0	0
ENSG00000013810	1731185	Val	False	0.55277395	0.46126595	0.07677722	1.0	0
ENSG00000013810	1731290	Val	False	0.12303666	0.2311224	0.012302744	1.0	0
ENSG00000013810	1735317	Val	False	0.40866703	0.5572483	0.032730184	1.0	0
ENSG00000013810	1735792	Val	False	0.6973773	0.82258445	0.6119024	1.0	0
ENSG00000013810	1735805	Val	False	0.17246059	0.113068506	0.3210488	1.0	0
ENSG00000013810	1735827	Val	False	0.12039515	0.109684125	0.04166075	1.0	0
ENSG00000013810	1737260	Val	False	0.17113769	0.32872272	0.13610885	1.0	0
ENSG00000013810	1737321	Val	False	0.10673895	0.4728806	0.036287107	1.0	0
ENSG00000013810	1737665	Val	False	0.21207492	0.24653563	0.05390812	1.0	0
ENSG00000013810	1737689	Val	False	0.07877727	0.30298844	0.13023302	1.0	0
ENSG00000013810	1739724	Val	False	0.2568809	0.10623263	0.015737962	1.0	0
ENSG00000013810	1739766	Val	False	0.08671732	0.14126381	0.083217904	1.0	0
ENSG00000013810	1739773	Val	False	0.8236025	0.7329814	0.16668251	1.0	0
ENSG00000013810	1739970	Val	True	0.046238054	0.3634089	0.16222921	1.0	0
ENSG00000013810	1740848	Val	False	0.4578368	0.6974635	0.03592534	1.0	0
ENSG00000013810	1740889	Val	False	0.020037735	0.16732854	0.009605551	1.0	0
ENSG00000013810	1740910	Val	False	0.6567044	0.51268566	0.21250372	1.0	0
ENSG00000013810	1740956	Val	False	0.10902838	0.08535912	0.009722292	1.0	0
ENSG00000013810	1744818	Val	False	0.10337335	0.29402784	0.09876128	1.0	0
ENSG00000013810	1744948	Val	False	0.121892974	0.76471925	0.027240813	1.0	0
ENSG00000013810	1744969	Val	False	0.19941604	0.14281747	0.18827067	1.0	0
ENSG00000013810	1745013	Val	False	0.10806807	0.08077707	0.26937395	1.0	0
ENSG00000013810	1745121	Val	False	0.05716158	0.27613536	0.17962328	1.0	0
ENSG00000013810	1745138	Val	False	0.073450014	0.08531737	0.08692427	1.0	0
ENSG00000014138	65262112	Val	False	0.34923586	0.18051726	0.31185037	1.0	0
ENSG00000014138	65262345	Val	False	0.56281996	0.52027684	0.59986323	1.0	0
ENSG00000014138	65266607	Val	False	0.2802329	0.59447145	0.029410016	1.0	0
ENSG00000014138	65266690	Val	False	0.71133655	0.49449578	0.025130164	1.0	0
ENSG00000014138	65267523	Val	False	0.27589896	0.4946006	0.019139003	1.0	0
ENSG00000014138	65267547	Val	False	0.008749628	0.16488728	0.07376619	1.0	0
ENSG00000014138	65268707	Val	False	0.50828713	0.52019	0.17059353	1.0	0
ENSG00000014138	65275925	Val	False	0.032048654	0.120157644	0.06577977	1.0	0
ENSG00000014138	65275934	Val	False	0.0006708264	0.10491274	0.011635626	1.0	0
ENSG00000014138	65278765	Val	False	0.008065879	0.061288692	0.000596261	1.0	0
ENSG00000014138	65278837	Val	False	0.17246976	0.19889745	0.17884043	1.0	0
ENSG00000014138	65278875	Val	False	0.31461096	0.44287714	0.004142487	1.0	0
ENSG00000014138	65278912	Val	False	0.0078571085	0.11490532	0.0042113783	1.0	0
ENSG00000014138	65279543	Val	False	0.07411555	0.09278689	0.19225435	1.0	0
ENSG00000014138	65279560	Val	False	0.2215313	0.5998875	0.024743188	1.0	0
ENSG00000014138	65279572	Val	False	0.18742299	0.37789497	0.04581201	1.0	0
ENSG00000014138	65279581	Val	False	0.30400226	0.4487411	0.023465812	1.0	0
ENSG00000014138	65281044	Val	False	0.21340004	0.4409309	0.046500575	1.0	0
ENSG00000014138	65281071	Val	False	0.10469004	0.18482578	0.15349342	1.0	0
ENSG00000014138	65281078	Val	False	0.13911024	0.26862982	0.008689677	1.0	0
ENSG00000014138	65281144	Val	False	0.16884223	0.41752106	0.0502344	0.9999999323774564	0
ENSG00000014138	65281708	Val	False	0.02996267	0.31465378	0.06267099	1.0	0
ENSG00000014138	65281723	Val	False	0.050126158	0.22340322	0.13891785	1.0	0
ENSG00000014138	65287716	Val	False	0.19439457	0.34140223	0.09569899	1.0	0
ENSG00000014138	65287750	Val	False	0.5605592	0.34113544	0.39918858	1.0	0
ENSG00000014138	65287767	Val	False	0.18182297	0.2659961	0.10740384	1.0	0
ENSG00000014138	65287782	Val	False	0.05149156	0.07031021	0.018534016	1.0	0
ENSG00000014138	65287794	Val	False	0.06245818	0.06625042	0.066192165	1.0	0
ENSG00000014138	65287818	Val	False	0.1778325	0.09194503	0.5736272	1.0	0
ENSG00000014138	65289079	Val	False	0.22914758	0.4234187	0.012475359	1.0	0
ENSG00000014138	65289811	Val	False	0.06226977	0.20304528	0.11604215	1.0	0
ENSG00000014138	65289827	Val	False	0.020020986	0.23928614	0.09595309	1.0	0
ENSG00000014138	65289850	Val	False	0.05417818	0.37091285	0.011193407	1.0	0
ENSG00000014138	65294254	Val	False	0.12892894	0.41447797	0.027523052	1.0	0
ENSG00000014138	65294606	Val	False	0.0359627	0.24774985	0.22780347	1.0	0
ENSG00000014138	65295550	Val	False	0.14785865	0.50391614	0.0022037863	1.0	0
ENSG00000014138	65295557	Val	False	0.119102016	0.29761004	0.019260382	1.0	0
ENSG00000014138	65295589	Val	False	0.15783112	0.09592624	0.17787875	1.0	0
ENSG00000014138	65295893	Val	False	0.012584949	0.11316677	0.04805864	1.0	0
ENSG00000014138	65295905	Val	False	0.21708468	0.3481485	0.2179552	1.0	0
ENSG00000014138	65297145	Val	False	0.119614646	0.122720286	0.0027760863	1.0	0
ENSG00000014138	65297331	Val	False	0.1321196	0.6356933	0.22079635	1.0	0
ENSG00000014138	65297344	Val	False	0.15483631	0.30907267	0.022503305	1.0	0
ENSG00000014138	65297353	Val	True	0.50987744	0.6186762	0.51356065	1.0	0
ENSG00000014138	65297406	Val	False	0.23285742	0.17593811	0.121906735	1.0	0
ENSG00000014138	65297425	Val	False	0.8788913	0.6147677	0.90108144	1.0	0
ENSG00000014138	65297577	Val	False	0.1778083	0.17708634	0.019052755	1.0	0
ENSG00000014138	65297585	Val	False	0.038079847	0.111009404	0.081225656	1.0	0
ENSG00000014641	63588986	Train	False	0.068069175	0.0923169	0.113359466	1.0	0
ENSG00000014641	63588991	Train	False	0.35585612	0.41418982	0.14342757	1.0	0
ENSG00000014641	63594493	Train	False	0.05208999	0.14678262	0.02076279	1.0	0
ENSG00000014641	63594512	Train	False	0.582747	0.5331348	0.1647972	1.0	0
ENSG00000014641	63595488	Train	False	0.7896711	0.68324167	0.14926663	1.0	0
ENSG00000014641	63595496	Train	True	0.21662322	0.5043796	0.04662653	1.0	0
ENSG00000014641	63597438	Train	False	0.08333498	0.23898718	0.15286243	1.0	0
ENSG00000014641	63599209	Train	False	0.3898365	0.5496601	0.021455849	1.0	0
ENSG00000014641	63599246	Train	False	0.3126144	0.48571715	0.1114911	1.0	0
ENSG00000014641	63599260	Train	False	0.09034616	0.1754139	0.031657793	1.0	0
ENSG00000014641	63604707	Train	False	0.07506718	0.26232272	0.060555838	1.0	0
ENSG00000014641	63604717	Train	False	0.5235515	0.36935264	0.3087455	1.0	0
ENSG00000014641	63604754	Train	False	0.02473097	0.087539256	0.005533695	1.0	0
ENSG00000014641	63604844	Train	False	0.044836722	0.16513269	0.1071795	1.0	0
ENSG00000014641	63605321	Train	True	0.023525834	0.1406154	0.15706083	1.0	0
ENSG00000014641	63605359	Train	False	0.09749278	0.15861014	0.17586361	1.0	0
ENSG00000014641	63605371	Train	False	0.07024245	0.3653441	0.034856845	1.0	0
ENSG00000014641	63605385	Train	False	0.0815565	0.20417814	0.00331918	1.0	0
ENSG00000014641	63606868	Train	False	0.100929	0.20483689	0.231806	1.0	0
ENSG00000014641	63606939	Train	False	0.59323835	0.60479724	0.32343072	1.0	0
ENSG00000014641	63606943	Train	False	0.13364212	0.19029546	0.019532204	1.0	0
ENSG00000014641	63606987	Train	False	0.31141195	0.6253042	0.44555378	1.0	0
ENSG00000014641	63606992	Train	False	0.14318556	0.26727903	0.20053653	1.0	0
ENSG00000014641	63607044	Train	False	0.34646994	0.3904474	0.57313824	1.0	0
ENSG00000014641	63607093	Train	False	0.00739218	0.106616795	0.08824152	1.0	0
ENSG00000014641	63607141	Train	False	0.0062529207	0.10502128	0.045485664	1.0	0
ENSG00000015475	17735471	Val	False	0.032256283	0.22495194	0.023296367	1.0	0
ENSG00000015475	17735558	Val	False	0.5611264	0.5539976	0.049274272	1.0	0
ENSG00000015475	17735575	Val	False	0.08449967	0.3150524	0.18558384	1.0	0
ENSG00000015475	17738051	Val	False	0.12945914	0.137877	0.15034053	1.0	0
ENSG00000015475	17738057	Val	False	0.0021616458	0.03898712	0.152230182	1.0	0
ENSG00000015475	17738171	Val	False	0.009418559	0.16923952	0.017611128	1.0	0
ENSG00000015475	17738216	Val	False	0.56577873	0.55916005	0.20767227	1.0	0
ENSG00000015475	17738222	Val	False	0.22117876	0.3728332	0.0119692388	1.0	0
ENSG00000015475	17738228	Val	False	0.31741342	0.24379519	0.022840917	1.0	0
ENSG00000015475	17739368	Val	False	0.09965342	0.27854508	0.0010092377	1.0	0
ENSG00000015475	17739419	Val	False	0.30198666	0.28222495	0.0809301	1.0	0
ENSG00000015475	17739470	Val	False	0.029619433	0.26603848	0.098806757	1.0	0
ENSG00000015676	44383691	Train	False	0.22708316	0.46738487	0.1979623	1.0	0
ENSG00000015676	44383756	Train	False	0.020764112	0.13412198	0.0013730287	1.0	0
ENSG00000015676	44383806	Train	False	0.94573593	0.9631628	0.9985647	0.0	1
ENSG00000015676	44383939	Train	False	0.28882813	0.56940633	0.2809937	1.0	0
ENSG00000015676	44383977	Train	False	0.5267197	0.5455271	0.21448699	1.0	0
ENSG00000015676	44383997	Train	False	0.07087292	0.22631529	0.2075738	1.0	0
ENSG00000015676	44384004	Train	False	0.23010442	0.34275597	0.5976495	1.0	0
ENSG00000015676	44384075	Train	False	0.07351686	0.396331	0.1429841	1.0	0
ENSG00000015676	44384103	Train	False	0.4504013	0.5714368	0.53118354	1.0	0
ENSG00000015676	44384326	Train	False	0.9174043	0.88184816	0.99585867	0.0	1
ENSG00000015676	44384492	Train	False	0.07428275	0.10277827	0.08447377	1.0	0
ENSG00000015676	44384539	Train	False	0.0967647	0.24631962	0.19282189	1.0	0
ENSG00000015676	44384849	Train	False	0.37240678	0.25405657	0.49392885	1.0	0
ENSG00000015676	44384882	Train	True	0.6586583	0.53058517	0.58776516	1.0	0
ENSG00000015676	44384886	Train	True	0.97980815	0.9680681	0.9933996	1.0	0
ENSG00000015676	44384920	Train	False	0.9837898	0.8693506	0.92539346	0.3429178477936412	0
ENSG00000015676	44384938	Train	False	0.99617493	0.99296266	0.99890596	1.0	0
ENSG00000015676	44384970	Train	False	0.9825479	0.95043975	0.17876935	1.0	0
ENSG00000015676	44384985	Train	False	0.99050415	0.93412817	0.99727803	0.0	1
ENSG00000015676	44385020	Train	False	0.3644504	0.53601205	0.55160177	1.0	0
ENSG00000015676	44385037	Train	False	0.08511263	0.09312288	0.013887835	1.0	0
ENSG00000015676	44385109	Train	False	0.2345263	0.1125453	0.08519302	1.0	0
ENSG00000015676	44385168	Train	False	0.07746859	0.124218926	0.123721205	1.0	0
ENSG00000015676	44385284	Train	False	0.05944868	0.13305208	0.010877418	1.0	0
ENSG00000015676	44385320	Train	True	0.8621162	0.7887238	0.47353768	1.0	0
ENSG00000015676	44385408	Train	True	0.8996148	0.895964	0.99440813	0.0001201175538225	1
ENSG00000015676	44385498	Train	False	0.215493	0.19229469	0.43168488	1.0	0
ENSG00000015676	44385513	Train	False	0.46272078	0.47118387	0.41434008	1.0	0
ENSG00000015676	44385608	Train	False	0.9928459	0.9507599	0.9928548	0.0004173170715034	1
ENSG00000015676	44385846	Train	False	0.9992897	0.9868762	0.99857485	0.0	1
ENSG00000015676	44385861	Train	False	0.40011954	0.24059777	0.45855826	1.0	0
ENSG00000015676	44385879	Train	False	0.09306636	0.19735655	0.039131023	1.0	0
ENSG00000015676	44386008	Train	False	0.050565444	0.113694154	0.02709899	1.0	0
ENSG00000015676	44392369	Train	False	0.25937858	0.41450086	0.031742074	1.0	0
ENSG00000015676	44392415	Train	False	0.00814339	0.21259668	0.07854506	1.0	0
ENSG00000015676	44392481	Train	False	0.19112207	0.31517318	0.4853038	1.0	0
ENSG00000015676	44427629	Train	False	0.18226776	0.48813844	0.022261549	1.0	0
ENSG00000015676	44427647	Train	False	0.52615166	0.32590595	0.29327494	1.0	0
ENSG00000015676	44484985	Train	False	0.015607238	0.11147044	0.03778399	1.0	0
ENSG00000018610	119538314	Train	False	0.0039922474	0.10190272	0.012360334	1.0	0
ENSG00000018610	119538417	Train	False	0.012132061	0.1041175	0.004380548	1.0	0
ENSG00000018610	119538453	Train	False	0.14042945	0.30453062	0.0907837	1.0	0
ENSG00000018610	119538530	Train	False	0.67015016	0.48205465	0.46899948	1.0	0
ENSG00000018610	119538629	Train	False	0.017857742	0.09351444	0.00088763237	1.0	0
ENSG00000018610	119538652	Train	False	0.055193402	0.11387285	0.1023684	1.0	0
ENSG00000018610	119538745	Train	False	0.003604257	0.048351932	0.0013496518	1.0	0
ENSG00000022267	136147600	Val	False	0.01150316	0.10742072	0.004115653	1.0	0
ENSG00000022267	136206449	Val	False	0.24984936	0.51156676	0.23667464	1.0	0
ENSG00000022267	136206530	Val	False	0.026883233	0.20998053	0.109073244	1.0	0
ENSG00000022267	136206581	Val	False	0.5860573	0.3377254	0.0072120666	1.0	0
ENSG00000022267	136207032	Val	False	0.24493165	0.11700396	0.006846356	1.0	0
ENSG00000022267	136207047	Val	False	0.047575653	0.20286131	0.069797374	1.0	0
ENSG00000022267	136207094	Val	False	0.07644619	0.15689358	0.096757576	0.9905213672193488	0
ENSG00000022267	136207110	Val	False	0.091626085	0.4648989	0.036028743	1.0	0
ENSG00000022267	136207149	Val	False	0.5598015	0.47976986	0.3871866	1.0	0
ENSG00000022267	136207818	Val	False	0.30841818	0.20430174	0.16855296	1.0	0
ENSG00000022267	136207834	Val	False	0.1502122	0.42075044	0.00129776	1.0	0
ENSG00000022267	136207852	Val	False	0.13801381	0.24698761	0.013260985	1.0	0
ENSG00000022267	136207872	Val	True	0.49564752	0.6454421	0.06599345	0.4093661289963035	0
ENSG00000022267	136207900	Val	False	0.57558507	0.33395937	0.050026834	1.0	0
ENSG00000022267	136207914	Val	False	0.3363425	0.44320765	0.4871553	1.0	0
ENSG00000022267	136207926	Val	False	0.088241555	0.18377252	0.13013116	1.0	0
ENSG00000022267	136208567	Val	False	0.464781	0.40494227	0.07499369	1.0	0
ENSG00000022267	136208597	Val	False	0.7992266	0.74372894	0.103157535	1.0	0
ENSG00000022267	136208630	Val	False	0.18124384	0.2589566	0.052723538	1.0	0
ENSG00000022267	136209908	Val	True	0.55465496	0.67367136	0.8484236	0.1172720851121373	0
ENSG00000022267	136210026	Val	False	0.13641347	0.306727	0.1334953	1.0	0
ENSG00000022267	136210030	Val	False	0.011049366	0.12249978	0.010401225	1.0	0
ENSG00000022267	136210268	Val	False	0.06674443	0.2902966	0.14047363	1.0	0
ENSG00000022267	136210282	Val	False	0.39198947	0.33477488	0.53255135	1.0	0
ENSG00000022267	136210366	Val	False	0.017883157	0.13441798	0.0718204	1.0	0
ENSG00000022267	136210401	Val	False	0.5722833	0.35826406	0.14362104	1.0	0
ENSG00000022267	136210414	Val	False	0.088440694	0.20677099	0.0065383436	1.0	0
ENSG00000022267	136210485	Val	False	0.14101397	0.13174084	0.008492112	1.0	0
ENSG00000022267	136210494	Val	False	0.059007548	0.28914523	0.6564293	1.0	0
ENSG00000022267	136210508	Val	False	0.1098484	0.2493228	0.05315443	0.9999999999999016	0
ENSG00000022267	136210522	Val	False	0.27115297	0.38274807	0.048990857	1.0	0
ENSG00000022267	136210560	Val	False	0.06000892	0.30514798	0.48981112	1.0	0
ENSG00000022267	136210564	Val	False	0.059199262	0.1310586	0.0005852461	1.0	0
ENSG00000022267	136210570	Val	False	0.525666	0.7955373	0.27719727	1.0	0
ENSG00000022267	136210585	Val	False	0.006374657	0.09141179	0.032142006	1.0	0
ENSG00000022267	136210593	Val	False	0.5760318	0.69189274	0.021740163	1.0	0
ENSG00000022267	136210611	Val	False	0.6056897	0.6739075	0.22160773	1.0	0
ENSG00000022267	136210615	Val	False	0.049365796	0.10792649	0.07232382	1.0	0
ENSG00000022267	136210687	Val	False	0.45134336	0.5232079	0.24767013	1.0	0
ENSG00000022267	136210717	Val	False	0.043472804	0.21388975	0.05828433	1.0	0
ENSG00000022267	136210746	Val	False	0.45614108	0.4273333	0.07509999	1.0	0
ENSG00000022267	136210778	Val	False	0.0006794572	0.09385277	0.022163903	1.0	0
ENSG00000022267	136210783	Val	False	0.021099508	0.11954951	0.23731992	1.0	0
ENSG00000022267	136210787	Val	False	0.10957293	0.14191629	0.007243657	1.0	0
ENSG00000022267	136210863	Val	False	0.12040249	0.21716098	0.061014365	1.0	0
ENSG00000022267	136210930	Val	False	0.0047524213	0.0334386	0.0010022044	1.0	0
ENSG00000022267	136210938	Val	False	0.07480375	0.23729134	0.19664873	1.0	0
ENSG00000022267	136210990	Val	False	0.01351732	0.24488394	0.20929399	1.0	0
ENSG00000022267	136211006	Val	False	0.2513747	0.5266801	0.46136704	1.0	0
ENSG00000022267	136211065	Val	False	0.6739373	0.47063923	0.5745709	1.0	0
ENSG00000022267	136211097	Val	True	0.9398611	0.76486355	0.99676067	1.0	0
ENSG00000022267	136211186	Val	False	0.19480231	0.33714992	0.4517401	1.0	0
ENSG00000022267	136211201	Val	False	0.22146606	0.16106406	0.42925534	1.0	0
ENSG00000022267	136211217	Val	False	0.050162386	0.1669285	0.14095846	1.0	0
ENSG00000022267	136211227	Val	False	0.035113882	0.28765655	0.057459116	1.0	0
ENSG00000022267	136211240	Val	False	0.0035372495	0.086893976	0.0050888895	1.0	0
ENSG00000022277	56468684	Val	False	0.43092197	0.46325046	0.3133499	1.0	0
ENSG00000022277	56468716	Val	False	0.12233863	0.4247571	0.049236618	1.0	0
ENSG00000022277	56468736	Val	False	0.34143075	0.5822108	0.00527277	1.0	0
ENSG00000022277	56473335	Val	False	0.26353163	0.29452294	0.0662928345	1.0	0
ENSG00000022277	56473387	Val	False	0.13435361	0.34098887	0.012936151	1.0	0
ENSG00000022277	56474678	Val	True	0.2063508	0.17610928	0.2248482	1.0	0
ENSG00000022277	56474686	Val	False	0.0027285398	0.07470523	0.10323256	1.0	0
ENSG00000022277	56474716	Val	False	0.053429056	0.32019612	0.02711687	1.0	0
ENSG00000022277	56476991	Val	False	0.19590405	0.25056425	0.0253676418	1.0	0
ENSG00000022277	56477040	Val	False	0.012718475	0.102593675	0.0157443525	1.0	0
ENSG00000022277	56477052	Val	False	0.26825538	0.40180242	0.133533165	1.0	0
ENSG00000022277	56477064	Val	False	0.1128508	0.13774227	0.48752123	1.0	0
ENSG00000022277	56513387	Val	False	0.048211087	0.1332123	0.0020610869	1.0	0
ENSG00000022277	56516938	Val	False	0.019056993	0.15751778	0.0847050729999999	1.0	0
ENSG00000022277	56516946	Val	False	0.08676152	0.114314616	0.1256636615	1.0	0
ENSG00000022277	56516973	Val	False	0.019128896	0.05519666	0.19944741	1.0	0
ENSG00000022277	56517132	Val	False	0.15020749	0.38548088	0.0334553425	1.0	0
ENSG00000022277	56517177	Val	False	0.012175185	0.09866801	0.1085658499999999	1.0	0
ENSG00000022277	56518156	Val	False	0.034848858	0.14160886	0.00350222	1.0	0
ENSG00000022277	56518448	Val	False	0.28441706	0.5237353	0.1942508235	1.0	0
ENSG00000022277	56518562	Val	False	0.0017338812	0.07554379	0.0211545225	1.0	0
ENSG00000022277	56518569	Val	True	0.8524245	0.8422483	0.97461538	0.0	1
ENSG00000022277	56518612	Val	False	0.11365838	0.260975	0.267859543	1.0	0
ENSG00000022277	56518665	Val	False	0.4134747	0.49713784	0.4740752149999999	1.0	0
ENSG00000022840	120534433	Train	False	0.24283437	0.24559426	0.008021188	1.0	0
ENSG00000022840	120534578	Train	False	0.26905948	0.3139581	0.005523133	1.0	0
ENSG00000022840	120534629	Train	False	0.01841476	0.20441146	0.14898005	1.0	0
ENSG00000022840	120534679	Train	False	0.097176254	0.09204741	0.041074168	1.0	0
ENSG00000022840	120534710	Train	False	0.2558666	0.16565058	0.005582869	1.0	0
ENSG00000022840	120534858	Train	False	0.14615375	0.4208273	0.010221886	1.0	0
ENSG00000022840	120534864	Train	False	0.3503359	0.4515275	0.15064035	1.0	0
ENSG00000022840	120534958	Train	False	0.07294247	0.18180396	0.43493694	1.0	0
ENSG00000022840	120546414	Train	False	0.16392466	0.4096753	0.009340775	1.0	0
ENSG00000022840	120546451	Train	False	0.43876463	0.6362916	0.008773816	1.0	0
ENSG00000022840	120546480	Train	False	0.00046783686	0.07675193	0.042881787	1.0	0
ENSG00000022840	120546518	Train	False	0.20807719	0.5183023	0.13333997	1.0	0
ENSG00000022840	120546525	Train	False	0.0012646079	0.0971389	0.008916509	1.0	0
ENSG00000022840	120546562	Train	False	0.037925623	0.17968558	0.44090062	1.0	0
ENSG00000022840	120552566	Train	False	0.0953504	0.16078122	0.020078158	1.0	0
ENSG00000022840	120552591	Train	False	0.32368448	0.18997851	0.06125293	1.0	0
ENSG00000022840	120552627	Train	False	0.7367537	0.77032393	0.52160645	1.0	0
ENSG00000022840	120552650	Train	False	0.04465177	0.32755917	0.029877353	1.0	0
ENSG00000022840	120552660	Train	False	0.359144	0.5691582	0.4231792	1.0	0
ENSG00000022840	120552674	Train	False	0.0012359262	0.10885574	0.005210483	1.0	0
ENSG00000022840	120552681	Train	False	0.35477847	0.5749528	0.011235261	1.0	0
ENSG00000022840	120554741	Train	False	0.013479829	0.16774811	0.015111292	0.9999999999566348	0
ENSG00000022840	120554747	Train	False	0.043093253	0.304632	0.026844585	1.0	0
ENSG00000022840	120554786	Train	False	0.23695688	0.34047714	0.0052918913	1.0	0
ENSG00000022840	120554792	Train	False	0.5747382	0.4815033	0.12895042	1.0	0
ENSG00000022840	120554802	Train	False	0.03425019	0.20667104	0.0138420705	1.0	0
ENSG00000022840	120557348	Train	False	0.030964445	0.12496456	0.029932093	1.0	0
ENSG00000022840	120557359	Train	False	0.13787036	0.60708624	0.010443139	1.0	0
ENSG00000022840	120557662	Train	False	0.083466396	0.11995773	0.27749425	1.0	0
ENSG00000022840	120560730	Train	False	0.32200366	0.51169884	0.10124985	1.0	0
ENSG00000022840	120562945	Train	False	0.09088789	0.32111615	0.010838032	1.0	0
ENSG00000022840	120563016	Train	False	0.116601266	0.32008576	0.009214425	1.0	0
ENSG00000022840	120563383	Train	False	0.010851681	0.13105264	0.04057034	1.0	0
ENSG00000022840	120563405	Train	False	0.52720153	0.5324397	0.3477249	1.0	0
ENSG00000022840	120563418	Train	False	0.08178035	0.15520512	0.004957795	1.0	0
ENSG00000022840	120563463	Train	False	0.3197228	0.30010402	0.099615574	1.0	0
ENSG00000022840	120563498	Train	False	0.09153573	0.25890496	0.022407854	1.0	0
ENSG00000022840	120563516	Train	False	0.2161015	0.30002236	0.005034578	1.0	0
ENSG00000022840	120563533	Train	False	0.3361098	0.38966674	0.054670535	1.0	0
ENSG00000022840	120563562	Train	False	0.14153671	0.11761187	0.005414462	1.0	0
ENSG00000022840	120563820	Train	False	0.11326524	0.4295641	0.10742726	1.0	0
ENSG00000022840	120565137	Train	False	0.65033627	0.5170697	0.0146507025	1.0	0
ENSG00000022840	120565171	Train	False	0.013717711	0.10047968	0.012037242	1.0	0
ENSG00000022840	120565431	Train	False	0.027894031	0.24841292	0.092948854	1.0	0
ENSG00000022840	120565512	Train	False	0.010895312	0.06878431	0.0012413978	1.0	0
ENSG00000022840	120565519	Train	False	0.10860951	0.050750434	0.01795733	1.0	0
ENSG00000022840	120571191	Train	False	0.34028918	0.42768055	0.33826628	1.0	0
ENSG00000022840	120571202	Train	False	0.08185576	0.08874836	0.033597004	1.0	0
ENSG00000022840	120571266	Train	False	0.0046625854	0.09876861	0.018155266	1.0	0
ENSG00000022840	120575673	Train	False	0.3106307	0.32623786	0.15131229	1.0	0
ENSG00000022840	120575798	Train	False	0.044040035	0.2954305	0.016183842	1.0	0
ENSG00000022840	120575825	Train	False	0.7397713	0.9079728	0.47208586	1.0	0
ENSG00000022840	120575852	Train	False	0.049888562	0.07741441	0.006786847	1.0	0
ENSG00000022840	120575916	Train	False	0.23646852	0.28129593	0.039011337	1.0	0
ENSG00000022840	120575921	Train	False	0.18145595	0.44644856	0.15887702	1.0	0
ENSG00000022840	120576618	Train	False	0.060779095	0.13365223	0.09854315	0.9999999342170393	0
ENSG00000022840	120576624	Train	False	0.29507214	0.08648022	0.01456325	1.0	0
ENSG00000022840	120576666	Train	False	0.62201554	0.487276	0.17710137	1.0	0
ENSG00000022840	120576769	Train	False	0.22433944	0.5660896	0.010965968	1.0	0
ENSG00000022840	120576814	Train	False	0.06408149	0.12968974	0.0755111	1.0	0
ENSG00000023318	99982547	Train	False	0.011828279	0.09903886	0.30008307	1.0	0
ENSG00000023318	99982600	Train	False	0.20618868	0.2036779	0.06698404	1.0	0
ENSG00000023318	99982609	Train	False	0.03290405	0.17966783	0.05747403	1.0	0
ENSG00000023318	99982666	Train	False	0.05624511	0.16914679	0.09960948	0.7402803085055946	0
ENSG00000023318	99984992	Train	False	0.13400656	0.08458792	0.037374735	1.0	0
ENSG00000023318	99984997	Train	False	0.44294468	0.41402394	0.3403489	1.0	0
ENSG00000023318	99985021	Train	False	0.4100946	0.2685253	0.079478145	1.0	0
ENSG00000023318	99985037	Train	False	0.10100726	0.35815865	0.06029992	1.0	0
ENSG00000023318	99985057	Train	False	0.03332881	0.20576401	0.08360393	1.0	0
ENSG00000023318	100006521	Train	False	0.14785138	0.33469158	0.08911282	1.0	0
ENSG00000023318	100006551	Train	False	0.09319228	0.28904152	0.047270298	1.0	0
ENSG00000023318	100006582	Train	False	0.1163936	0.12872098	0.10279628	1.0	0
ENSG00000023318	100006607	Train	False	0.04123349	0.2912539	0.14818345	1.0	0
ENSG00000023318	100006617	Train	False	0.13490126	0.43330774	0.044237792	1.0	0
ENSG00000023318	100006638	Train	False	0.02826116	0.1659697	0.01925776	1.0	0
ENSG00000023318	100007672	Train	False	0.3168663	0.3445418	0.013456392	1.0	0
ENSG00000023318	100007683	Train	False	0.042384565	0.13668066	0.03256098	1.0	0
ENSG00000023318	100016339	Train	False	0.0031229735	0.0930125	0.057201542	1.0	0
ENSG00000023318	100016387	Train	False	0.17273249	0.27931398	0.17255774	1.0	0
ENSG00000023318	100016402	Train	False	0.115780964	0.1751459	0.09540858	1.0	0
ENSG00000023318	100018265	Train	False	0.005420506	0.13374768	0.051046096	1.0	0
ENSG00000023318	100018301	Train	False	0.0039275168	0.053418256	0.0074230907	1.0	0
ENSG00000023318	100020640	Train	False	0.30630237	0.42237058	0.05401796	1.0	0
ENSG00000023318	100020685	Train	False	0.09268737	0.3560891	0.19079116	1.0	0
ENSG00000023318	100020691	Train	False	0.35148752	0.42298776	0.03479446	1.0	0
ENSG00000023318	100022067	Train	False	0.15879592	0.23043087	0.0066105486	1.0	0
ENSG00000023318	100022088	Train	False	0.10266423	0.12648447	0.0124933245	1.0	0
ENSG00000023318	100022223	Train	False	0.016714072	0.24793215	0.1663245	1.0	0
ENSG00000023318	100057823	Train	False	0.40271273	0.4539466	0.053361107	1.0	0
ENSG00000023318	100057859	Train	False	0.010391617	0.11472525	0.050508775	1.0	0
ENSG00000023318	100060136	Train	False	0.0044822814	0.14530268	0.31796724	1.0	0
ENSG00000023318	100060148	Train	False	0.0014846682	0.14453194	0.028568793	1.0	0
ENSG00000023318	100060169	Train	False	0.44039792	0.27741447	0.328794	1.0	0
ENSG00000023318	100098854	Train	False	0.47949284	0.38802686	0.21547195	1.0	0
ENSG00000023318	100098906	Train	False	0.017956387	0.24570498	0.005024719	1.0	0
ENSG00000023330	52211479	Test	False	0.13453852	0.2765298	0.39308098	1.0	0
ENSG00000023330	52212296	Test	False	0.40967226	0.3653276	0.101330474	1.0	0
ENSG00000023330	52212313	Test	False	0.0062842728	0.21165308	0.5313767	1.0	0
ENSG00000023330	52214186	Test	False	0.09190886	0.10895099	0.033070445	1.0	0
ENSG00000023330	52214205	Test	False	0.02993325	0.07574594	0.05156951	1.0	0
ENSG00000023572	193096493	Test	False	0.04147706	0.41950378	0.005289018	1.0	0
ENSG00000023572	193096713	Test	False	0.47634354	0.28570232	0.032025278	1.0	0
ENSG00000023572	193097586	Test	False	0.50872695	0.6008025	0.050835848	1.0	0
ENSG00000023572	193097598	Test	False	0.119037725	0.33189481	0.08629221	1.0	0
ENSG00000023572	193097627	Test	False	0.070380375	0.054724038	0.03774781	1.0	0
ENSG00000023572	193097645	Test	False	0.09035869	0.22269401	0.028455723	1.0	0
ENSG00000023572	193097650	Test	False	0.65478957	0.6645194	0.25127107	1.0	0
ENSG00000023572	193097666	Test	False	0.131878	0.35293016	0.29523548	1.0	0
ENSG00000023572	193097678	Test	False	0.012675476	0.2624895	0.052561425	1.0	0
ENSG00000023572	193097721	Test	False	0.07017364	0.11492002	0.15989861	1.0	0
ENSG00000023572	193097757	Test	False	0.004619551	0.099370494	0.0048843147	1.0	0
ENSG00000023572	193101151	Test	False	0.15326941	0.09433311	0.01375376	1.0	0
ENSG00000023572	193105309	Test	False	0.029884469	0.18409315	0.07920742	1.0	0
ENSG00000023734	15882521	Train	True	0.20368643	0.2349885	0.0023675442	1.0	0
ENSG00000023734	15882529	Train	False	0.2330441	0.09129002	0.1731245	1.0	0
ENSG00000023734	15882551	Train	False	0.003888762	0.06377208	0.011117089	1.0	0
ENSG00000023734	15882658	Train	False	0.038251735	0.09443867	0.0054083467	1.0	0
ENSG00000023734	15882719	Train	False	0.068780325	0.105367064	0.019472396	1.0	0
ENSG00000023734	15883548	Train	False	0.009154653	0.09135111	0.19135237	1.0	0
ENSG00000023734	15883577	Train	False	0.250565	0.4514235	0.0054849624	1.0	0
ENSG00000023734	15883588	Train	False	0.3632297	0.48973718	0.17411962	1.0	0
ENSG00000023734	15889965	Train	False	0.09780487	0.08626014	0.087167464	1.0	0
ENSG00000023734	15889979	Train	False	0.08794532	0.15534985	0.031889774	1.0	0
ENSG00000023734	15889992	Train	False	0.29059595	0.57870287	0.1337597	1.0	0
ENSG00000023734	15890615	Train	False	0.0043498874	0.04354788	0.01418761	1.0	0
ENSG00000023734	15890623	Train	False	0.45126724	0.5021635	0.1271914	1.0	0
ENSG00000023734	15890632	Train	False	0.08619008	0.26572222	0.20844087	1.0	0
ENSG00000023734	15890649	Train	False	0.100104965	0.40219665	0.07448224	1.0	0
ENSG00000023734	15890655	Train	False	0.11213086	0.48189744	0.1797808	1.0	0
ENSG00000023734	15890659	Train	False	0.0070718764	0.08568416	0.06179502	1.0	0
ENSG00000023734	15894048	Train	False	0.16074182	0.1418327	0.1484237	1.0	0
ENSG00000023734	15894111	Train	False	0.06897728	0.12525287	0.078600384	1.0	0
ENSG00000023734	15894131	Train	False	0.03183173	0.20539021	0.018327976	1.0	0
ENSG00000023734	15894136	Train	False	0.21754237	0.47285733	0.10208573	1.0	0
ENSG00000023734	15895381	Train	False	0.019683873	0.12019537	0.11614889	1.0	0
ENSG00000023734	15895459	Train	False	0.050178707	0.24195628	0.05962012	1.0	0
ENSG00000023734	15897887	Train	False	0.50971913	0.3677884	0.1524754	1.0	0
ENSG00000023734	15897981	Train	False	0.04205327	0.25687638	0.116688944	1.0	0
ENSG00000023734	15899917	Train	False	0.3906583	0.51241416	0.08478977	1.0	0
ENSG00000023734	15899962	Train	False	0.3187712	0.38737044	0.05271293	1.0	0
ENSG00000023734	15899990	Train	False	0.40000328	0.48433614	0.03877479	1.0	0
ENSG00000023734	15899998	Train	False	0.05533234	0.29798016	0.007377195	1.0	0
ENSG00000023734	15900008	Train	False	0.28042477	0.3880312	0.10392896	1.0	0
ENSG00000023734	15900994	Train	False	0.02260505	0.20236567	0.0009659529	1.0	0
ENSG00000023734	15903012	Train	False	0.30582538	0.4238669	0.030619036	1.0	0
ENSG00000023734	15903018	Train	False	0.01266439	0.14805625	0.13812366	1.0	0
ENSG00000023734	15903075	Train	False	0.27810138	0.12360388	0.2112538	1.0	0
ENSG00000023734	15903119	Train	False	0.063508675	0.3447799	0.15201081	1.0	0
ENSG00000023734	15903126	Train	False	0.052056205	0.35166582	0.06370141	1.0	0
ENSG00000023734	15903130	Train	False	0.0821506	0.22852163	0.006538606	1.0	0
ENSG00000023734	15903154	Train	False	0.23297186	0.37000042	0.34017956	1.0	0
ENSG00000023734	15903302	Train	False	0.0510738	0.2580885	0.19003943	1.0	0
ENSG00000023734	15903393	Train	False	0.16928394	0.400712	0.0046627996	1.0	0
ENSG00000023734	15903431	Train	False	0.14972301	0.24710271	0.02715925	1.0	0
ENSG00000023902	150157428	Train	False	0.016907716	0.15717156	0.0011327981	1.0	0
ENSG00000025770	50508261	Train	False	0.61362827	0.60517234	0.12534851	1.0	0
ENSG00000025770	50508336	Train	False	0.03011539	0.5903822	0.023125648	1.0	0
ENSG00000025770	50508399	Train	False	0.44521317	0.6318394	0.1470011	1.0	0
ENSG00000025770	50516483	Train	False	0.25135964	0.23934455	0.17103495	1.0	0
ENSG00000025770	50516493	Train	False	0.45774102	0.64112425	0.010573638	1.0	0
ENSG00000025770	50517609	Train	False	0.047109745	0.4547326	0.0676368	1.0	0
ENSG00000025770	50517766	Train	False	0.40326175	0.4297069	0.2925035	1.0	0
ENSG00000025770	50517774	Train	False	0.20835896	0.33517534	0.014056778	1.0	0
ENSG00000025770	50518034	Train	False	0.015679896	0.29462352	0.0037051917	1.0	0
ENSG00000025770	50518177	Train	False	0.43738812	0.6431984	0.16378888	1.0	0
ENSG00000025770	50518241	Train	False	0.04015956	0.13850388	0.17435737	1.0	0
ENSG00000025770	50518269	Train	False	0.43746915	0.3153607	0.16867737	1.0	0
ENSG00000025770	50518649	Train	False	0.35803598	0.3689496	0.017514873	1.0	0
ENSG00000025770	50518660	Train	False	0.1728748	0.3093009	0.00056722166	1.0	0
ENSG00000025770	50521546	Train	False	0.13650149	0.33633012	0.01242048175	1.0	0
ENSG00000025770	50521553	Train	False	0.035404645	0.13312554	0.112282137	1.0	0
ENSG00000025770	50521571	Train	False	0.089145824	0.14020574	0.008495182	1.0	0
ENSG00000025770	50521580	Train	False	0.095434204	0.16434142	0.0242847205	1.0	0
ENSG00000025770	50521784	Train	True	0.39422566	0.5327729	0.0461190338	1.0	0
ENSG00000025770	50521822	Train	False	0.878122	0.6366298	0.29841371	1.0	0
ENSG00000025770	50521992	Train	False	0.0634871	0.114665136	0.0745164515	1.0	0
ENSG00000025770	50522181	Train	False	0.0137090925	0.10088097	0.0017152131	1.0	0
ENSG00000025770	50522201	Train	False	0.30511808	0.4553556	0.21516074	1.0	0
ENSG00000025770	50522225	Train	False	0.14993143	0.2010207	0.0799408279999999	1.0	0
ENSG00000025770	50522377	Train	False	0.1532509	0.3179634	0.0504318	1.0	0
ENSG00000025770	50522401	Train	False	0.03992024	0.19964324	0.084507537	1.0	0
ENSG00000025770	50522504	Train	False	0.08910327	0.29269612	0.1596728525	1.0	0
ENSG00000025770	50522546	Train	False	0.07664022	0.13642131	0.0190805845	1.0	0
ENSG00000025770	50522564	Train	False	0.13284785	0.07291414	0.129085811	1.0	0
ENSG00000025770	50522860	Train	False	0.15586534	0.21534336	0.0345044562	1.0	0
ENSG00000025770	50522885	Train	False	0.45692304	0.47607434	0.0023156165999999	1.0	0
ENSG00000025770	50522894	Train	False	0.14323504	0.5148364	0.02110456726	1.0	0
ENSG00000025770	50523036	Train	False	0.06072436	0.3109887	0.1710830985	1.0	0
ENSG00000025770	50523054	Train	False	0.2653205	0.33628178	0.07662307	1.0	0
ENSG00000025770	50523242	Train	False	0.05593582	0.22372177	0.104150442	1.0	0
ENSG00000025770	50523259	Train	False	0.118838385	0.10217941	0.3523183	1.0	0
ENSG00000025770	50523290	Train	False	0.412988	0.554654	0.432249235	1.0	0
ENSG00000025770	50523306	Train	True	0.81308293	0.8128414	0.87962105	1.7156109866078848e-10	1
ENSG00000025770	50523343	Train	False	0.26778787	0.20129326	0.20452803	1.0	0
ENSG00000025772	44942262	Train	False	0.384318	0.49937296	0.0035412908	1.0	0
ENSG00000025772	44942276	Train	False	0.1837029	0.43136206	0.04742658	1.0	0
ENSG00000025772	44942353	Train	False	0.29072815	0.37709567	0.24436322	1.0	0
ENSG00000025772	44942484	Train	False	0.34836292	0.36355326	0.09351858	1.0	0
ENSG00000025772	44942505	Train	False	0.08464937	0.05057304	0.06310712	1.0	0
ENSG00000025772	44942673	Train	False	0.0053456305	0.068981305	0.34660196	1.0	0
ENSG00000025772	44942714	Train	False	0.40196767	0.5907912	0.11716076	1.0	0
ENSG00000025772	44942740	Train	False	0.030204248	0.07167395	0.034864046	1.0	0
ENSG00000025772	44942769	Train	False	0.38015705	0.40015092	0.27981058	1.0	0
ENSG00000025772	44942916	Train	False	0.003287208	0.08828248	0.0038016676	1.0	0
ENSG00000025772	44942922	Train	False	0.11497673	0.14347692	0.022331798	1.0	0
ENSG00000025772	44942937	Train	False	0.038954366	0.20176813	0.15968297	1.0	0
ENSG00000025772	44943027	Train	False	0.04191371	0.14543512	0.043303393	1.0	0
ENSG00000025772	44943076	Train	False	0.0863892	0.096441805	0.09805983	1.0	0
ENSG00000025772	44943087	Train	False	0.16767277	0.18925449	0.03565582	1.0	0
ENSG00000025772	44943106	Train	False	0.036706805	0.18047132	0.029612446	1.0	0
ENSG00000025772	44943119	Train	False	0.117947415	0.10813224	0.07248449	1.0	0
ENSG00000025772	44943191	Train	False	0.049943246	0.12969594	0.0015749217	1.0	0
ENSG00000025772	44943212	Train	False	0.14245428	0.40222192	0.041895367	1.0	0
ENSG00000025772	44943532	Train	False	0.17196405	0.3311088	0.0025666356	1.0	0
ENSG00000025772	44948757	Train	False	0.010577643	0.049863447	0.05815183	1.0	0
ENSG00000025772	44948805	Train	False	0.014612365	0.30679238	0.008278417	1.0	0
ENSG00000025772	44951838	Train	False	0.11157306	0.4934104	0.09700032	1.0	0
ENSG00000025772	44951854	Train	False	0.0076405527	0.08098805	0.03618542	1.0	0
ENSG00000025772	44951889	Train	False	0.11477612	0.11960548	0.035829864	1.0	0
ENSG00000025772	44951982	Train	False	0.65757835	0.47456932	0.064557895	1.0	0
ENSG00000025772	44951998	Train	False	0.018544387	0.10279224	0.012273943	1.0	0
ENSG00000025772	44955120	Train	False	0.58521456	0.6167188	0.44648656	1.0	0
ENSG00000025772	44955128	Train	False	0.03966347	0.25822645	0.033822298	0.8005833963722215	0
ENSG00000025772	44956407	Train	False	0.19994053	0.46171087	0.0014412046	1.0	0
ENSG00000025772	44956416	Train	False	0.19518237	0.3216722	0.04312675	1.0	0
ENSG00000025772	44956476	Train	False	0.049282648	0.082301185	0.02184757	1.0	0
ENSG00000025772	44960314	Train	False	0.11657617	0.22304416	0.0050563216	1.0	0
ENSG00000026025	17229516	Train	True	0.1460336	0.45867118	0.1459079366666666	1.0	0
ENSG00000026025	17229667	Train	True	0.6955458	0.557942	0.5766377333333333	1.0	0
ENSG00000026025	17229676	Train	True	0.8486705	0.7053869	0.8342826799999999	1.0	0
ENSG00000026025	17229715	Train	False	0.15342376	0.43384102	0.0101522725	1.0	0
ENSG00000026025	17229757	Train	False	0.048811786	0.07239648	0.0466357126666666	1.0	0
ENSG00000026025	17229865	Train	False	0.3825695	0.48934463	0.3454879233333334	1.0	0
ENSG00000026025	17229907	Train	False	0.224585	0.3011062	0.1726953933333333	1.0	0
ENSG00000026025	17229915	Train	False	0.0011828939	0.06809058	0.08507547	1.0	0
ENSG00000026025	17229964	Train	True	0.111559495	0.47631893	0.0780604263333333	1.0	0
ENSG00000026025	17230688	Train	False	0.07985728	0.18205039	0.0447980966666666	1.0	0
ENSG00000026025	17230707	Train	False	0.04201494	0.1643994	0.0087294656666666	1.0	0
ENSG00000026025	17233594	Train	True	0.06161188	0.27754048	0.1470834216666666	1.0	0
ENSG00000026025	17233618	Train	False	0.1576214	0.12831151	0.0918997266666666	1.0	0
ENSG00000026025	17233670	Train	False	0.22175653	0.18739785	0.2193604666666666	1.0	0
ENSG00000026025	17233802	Train	False	0.24422248	0.41286093	0.0540804156666666	1.0	0
ENSG00000026025	17233840	Train	False	0.4382122	0.18351798	0.2356431966666666	1.0	0
ENSG00000026025	17233897	Train	False	0.040056117	0.14203465	0.0408074433333333	1.0	0
ENSG00000026025	17234700	Train	False	0.16846442	0.15646319	0.4415513566666667	1.0	0
ENSG00000026025	17234724	Train	True	0.19212623	0.37795287	0.0126908262333333	1.0	0
ENSG00000026025	17234773	Train	False	0.031058498	0.14171419	0.0036264100333333	1.0	0
ENSG00000026025	17234816	Train	False	0.05749965	0.13914375	0.057672059	1.0	0
ENSG00000026025	17235209	Train	False	0.25369388	0.48430705	0.2685786633333333	1.0	0
ENSG00000026025	17235230	Train	False	0.10360753	0.39604264	0.0596811116666666	1.0	0
ENSG00000026025	17235239	Train	False	0.1750169	0.18778571	0.0623380613333333	1.0	0
ENSG00000026025	17235314	Train	False	0.08015495	0.17549254	0.0551266703333333	1.0	0
ENSG00000026025	17235341	Train	False	0.08610334	0.28146955	0.21586447	1.0	0
ENSG00000026025	17235866	Train	False	0.17070904	0.3925571	0.1597939833333333	1.0	0
ENSG00000026025	17235881	Train	False	0.25547874	0.22551589	0.0844155446666666	1.0	0
ENSG00000026025	17236296	Train	False	0.025919994	0.1355037	0.3107914133333333	1.0	0
ENSG00000026025	17236341	Train	False	0.267195	0.45487005	0.1711378326666666	1.0	0
ENSG00000026025	17236365	Train	False	0.11427945	0.43164375	0.3311725033333333	1.0	0
ENSG00000026025	17236376	Train	True	0.18868694	0.5534813	0.3544904666666666	1.0	0
ENSG00000026025	17237242	Train	True	0.3053984	0.29454944	0.14866779	1.0	0
ENSG00000026025	17237261	Train	True	0.15812862	0.17218302	0.0810139203333333	1.0	0
ENSG00000026025	17237341	Train	False	0.09043899	0.10556857	0.0443505686666666	1.0	0
ENSG00000026025	17237417	Train	False	0.0033692042	0.12359557	0.0670797926666666	1.0	0
ENSG00000026025	17237525	Train	False	0.37868482	0.39774933	0.1721506753333333	1.0	0
ENSG00000026025	17237590	Train	False	0.08696171	0.22870103	0.10306809	1.0	0
ENSG00000027847	177604317	Val	False	0.20836861	0.2969274	0.021647954	1.0	0
ENSG00000027847	177604330	Val	False	0.15737858	0.18237366	0.05776427	1.0	0
ENSG00000027847	177607382	Val	False	0.0993157	0.11433835	0.09575385	1.0	0
ENSG00000027847	177607409	Val	False	0.8418419	0.77883655	0.7984889	0.9999748574403846	0
ENSG00000027847	177607480	Val	False	0.0888136	0.19905421	0.03367839	1.0	0
ENSG00000027847	177608946	Val	False	0.0066616773	0.25885874	0.036768436	1.0	0
ENSG00000027847	177608965	Val	False	0.24225406	0.13975428	0.13235071	1.0	0
ENSG00000027847	177608986	Val	False	0.12702133	0.1957719	0.19848545	1.0	0
ENSG00000027847	177609011	Val	False	0.052545976	0.18949017	0.062591836	1.0	0
ENSG00000027847	177609556	Val	False	0.035524	0.3678151	0.44408256	1.0	0
ENSG00000027847	177609574	Val	False	0.28134447	0.53402346	0.11247249	1.0	0
ENSG00000027847	177609655	Val	True	0.9748808	0.9017639	0.99032	0.0	1
ENSG00000027847	177609661	Val	False	0.20147291	0.2851231	0.012381732	1.0	0
ENSG00000027847	177609666	Val	False	0.07708503	0.12739706	0.6207534	1.0	0
ENSG00000027847	177609705	Val	False	0.98942006	0.9748565	0.3804565	1.0	0
ENSG00000027847	177609781	Val	False	0.04167627	0.11521919	0.019981612	1.0	0
ENSG00000027847	177609802	Val	True	0.22689974	0.46422467	0.50429875	1.0	0
ENSG00000027847	177609808	Val	False	0.26928625	0.35525608	0.2856168	1.0	0
ENSG00000027847	177609867	Val	True	0.9975461	0.9567038	0.99769753	0.0	1
ENSG00000027847	177609940	Val	False	0.36919212	0.30736667	0.15642887	1.0	0
ENSG00000027847	177609972	Val	True	0.17491929	0.13714495	0.11513163	1.0	0
ENSG00000027847	177610016	Val	False	0.26706943	0.44753772	0.11942865	1.0	0
ENSG00000027847	177610021	Val	False	0.6648716	0.87917805	0.89841306	1.0	0
ENSG00000027847	177610077	Val	False	0.2522641	0.44110766	0.7340747	1.0	0
ENSG00000027847	177610136	Val	False	0.8981705	0.8074404	0.9634412	1.0	0
ENSG00000027847	177610145	Val	False	0.11332782	0.15445045	0.16338795	1.0	0
ENSG00000027847	177610173	Val	False	0.34689066	0.4413302	0.26030713	1.0	0
ENSG00000028528	64096112	Test	False	0.30076838	0.20531079	0.15366271	1.0	0
ENSG00000028528	64096126	Test	False	0.1016688	0.42413288	0.02121606	1.0	0
ENSG00000028528	64096147	Test	False	0.08071158	0.55874765	0.026379239	1.0	0
ENSG00000028528	64112653	Test	False	0.03465054	0.3451017	0.034082808	1.0	0
ENSG00000028528	64112658	Test	False	0.053901304	0.24625473	0.058694948	1.0	0
[truncated: 70,710 more rows]
