# Supplementary material for: Detection of m6A from direct RNA sequencing using a multiple instance learning framework
Source: Nat Methods. 2022 Nov 10;19(12):1590–8. doi: 10.1038/s41592-022-01666-1 (PMC9718678; doi:10.1038/s41592-022-01666-1)
Supplement: Supplementary file 8 — Probability scores of models trained on HCT116 cell line, HEK293T cell line, and Arabidopsis VIRC mutant line on the VIRC mutant line. Columns show the individual probability score of each model and the modification status value of 1 indicates that the site is modified while 0 indicates that the site is not modified on the basis of m6ACE-Seq data. [file 41592_2022_1666_MOESM8_ESM.csv]

gene_id	genomic_position	set_type	modification_status	HCT116	HEK293T	HEK293T-xPore	VIRC	kmer	xPore	DE
AT1G01020	6869	Train	0	0.636675492	0.19315612	0.6665588	0.933452704	AAACC	0	0
AT1G01020	7049	Train	0	0.0277616318333333	0.05400422	0.0754853823333333	0.0037163734333333	TGACC	0	0
AT1G01020	7064	Train	0	0.415603352	0.4741349119999999	0.3643151679999999	0.266818964	TGACT	0	0
AT1G01020	7174	Train	0	0.454595924	0.42629078	0.655849702	0.388445962	AAACT	0	0
AT1G01020	7181	Train	0	0.0940844164	0.140909562	0.18930233	0.0405697856	TAACA	0	0
AT1G01020	7947	Train	0	0.1470861419999999	0.398089226	0.4130984119999999	0.00182378056	AGACT	0	0
AT1G01020	8281	Train	0	0.0627183212	0.1164523852	0.100284236	0.00149037602	AGACA	0	0
AT1G01020	8296	Train	0	0.0255293918	0.0880000609999999	0.0334731184	0.0038590311199999	AGACC	0	0
AT1G01020	8590	Train	0	0.042265224	0.1079085066666666	0.1001694893333333	0.0140937246333333	TAACA	0	0
AT1G01020	8652	Train	0	0.312275266	0.361382792	0.506467244	0.002127223	GAACA	0	0
AT1G01030	11676	Train	0	0.127881595	0.2875598849999999	0.26018006	0.428418715	AAACT	0	0
AT1G01030	12092	Train	0	0.0119705315	0.3730387	0.36179785	0.000672256955	AGACT	0	0
AT1G01030	12145	Train	0	0.0349368995	0.196840575	0.19792314	0.0188073814999999	TAACT	0	0
AT1G01040	28725	Train	0	0.47196309	0.44137979	0.27203363	0.0078070165	GAACT	0	0
AT1G01040	28776	Train	0	0.0625046715	0.15105611	0.087013115	0.04573022	GAACC	0	0
AT1G01040	28798	Train	0	0.794947985	0.693143235	0.68053585	0.4914882149999999	GAACA	0	0
AT1G01040	28901	Train	0	0.685491355	0.46788795	0.82767765	0.519568035	AGACA	0	0
AT1G01040	28916	Train	0	0.36252265	0.421716485	0.32838309	0.5715951699999999	AGACA	0	0
AT1G01040	28942	Train	0	0.4288969	0.384196965	0.233730675	0.0268777965	GAACT	0	0
AT1G01040	29175	Train	0	0.471870875	0.7707769600000001	0.766862395	0.59339817	TGACT	0	0
AT1G01040	29443	Train	0	0.62639292	0.4076974	0.244366705	0.26639442	GGACA	0	0
AT1G01040	29486	Train	0	0.00565953275	0.087420868	0.058750296	0.36667623	AAACC	0	0
AT1G01040	29503	Train	0	0.0535381195	0.168733625	0.220023075	0.11205291	AAACA	0	0
AT1G01040	29543	Train	0	0.37430595	0.37360421	0.2575587849999999	0.067691132	GAACT	0	0
AT1G01040	29712	Train	0	0.23846615	0.3885491	0.29607485	0.0081436156999999	GAACA	0	0
AT1G01040	29826	Train	0	0.0312345745	0.173221315	0.162242785	0.1008977875	TAACA	0	0
AT1G01040	29840	Train	0	0.1218283169999999	0.17082203	0.09767232	0.0150873665	AGACC	0	0
AT1G01040	29915	Train	0	0.0710779125	0.2978443	0.19862137	0.127016445	AGACA	0	0
AT1G01040	29958	Train	0	0.05192393	0.161484865	0.444041865	0.0180835835	TAACA	0	0
AT1G01040	29983	Train	0	0.0035967827	0.0725087899999999	0.091414855	0.0064564943	TAACA	0	0
AT1G01040	30014	Train	0	0.0253937595	0.115334598	0.070357425	0.0582725999999999	AAACA	0	0
AT1G01040	30020	Train	0	0.0899148805	0.29372053	0.28356589	0.0676976275	AAACT	0	0
AT1G01040	30062	Train	0	0.014238018	0.14610886	0.132581847	0.073757525	AAACA	0	0
AT1G01040	30174	Train	0	0.012726325	0.098422385	0.14190661	0.009388173	AAACC	0	0
AT1G01040	30188	Train	0	0.014279681	0.109148703	0.0686239175	0.0276367785	AAACC	0	0
AT1G01040	30199	Train	0	0.0167092385	0.1815297699999999	0.143996755	0.01107920425	TAACT	0	0
AT1G01040	30217	Train	0	0.19401448	0.517053785	0.4108563699999999	0.005513072	AGACT	0	0
AT1G01040	30244	Train	0	0.049746495	0.167220745	0.142233895	0.076624475	AGACA	0	0
AT1G01040	30440	Train	0	0.208201945	0.303157165	0.448321595	0.0219342655	TGACA	0	0
AT1G01040	30449	Train	0	0.0648000425	0.184460135	0.18756178	0.00104249715	AGACA	0	0
AT1G01040	30537	Train	0	0.062700117	0.17244968	0.173436195	0.066990314	TAACA	0	0
AT1G01040	30591	Train	0	0.00727303025	0.100394332	0.039631069	0.059034855	AAACC	0	0
AT1G01040	30732	Train	0	0.0591997735	0.3493783	0.36707221	0.00273433325	GAACA	0	0
AT1G01040	30763	Train	0	0.176399515	0.24074076	0.41241884	0.23294994	AGACA	0	0
AT1G01040	30920	Train	0	0.466746045	0.2540469449999999	0.2533738199999999	0.160454175	GGACC	0	0
AT1G01040	30981	Train	0	0.275993065	0.1246534699999999	0.087887465	0.0364060465	GGACC	0	0
AT1G01040	31068	Train	0	0.945800775	0.8095327	0.8989996499999999	0.976245515	AAACT	0	0
AT1G01040	31122	Train	0	0.8383107	0.5905603	0.42240325	0.9930293	AAACC	0	0
AT1G01040	31130	Train	0	0.91390896	0.6278966	0.6050512	0.99093914	AAACC	0	0
AT1G01050	31236	Val	0	0.80040014	0.9415571	0.9971197	0.9992374	AGACC	0	0
AT1G01050	31422	Val	0	0.154027835	0.23831732	0.170191	0.124206635	GGACC	0	0
AT1G01050	31587	Val	0	0.0636498725	0.275623395	0.28597648	0.041638624	GAACA	0	0
AT1G01050	31695	Val	0	0.108483038	0.376747115	0.27933678	0.0848908805	AGACT	0	0
AT1G01050	31739	Val	0	0.489182845	0.57063375	0.44009249	0.069806786	GAACT	0	0
AT1G01050	31749	Val	0	0.0651221035	0.20910094	0.14243861	0.119988735	TGACA	0	0
AT1G01050	31800	Val	0	0.0238800875	0.2380993599999999	0.213863095	0.0058636665	TGACA	0	0
AT1G01050	31937	Val	0	0.089466015	0.1241696549999999	0.121835995	0.130609406	TGACC	0	0
AT1G01050	31996	Val	0	0.112963605	0.145776295	0.15257514	0.102171905	GAACC	0	0
AT1G01050	32116	Val	0	0.041586029	0.053424735	0.0829624599999999	0.0630854959999999	TGACC	0	0
AT1G01050	32122	Val	0	0.036204214	0.108810195	0.0891039	0.00230316515	AGACA	0	0
AT1G01050	32291	Val	0	0.575387385	0.562117995	0.3851868349999999	0.164954125	GGACT	0	0
AT1G01050	32296	Val	0	0.0477593	0.2663241	0.20073055	0.010283023	AGACA	0	0
AT1G01050	32304	Val	0	0.069325775	0.216609775	0.14156094	0.17712113	TGACA	0	0
AT1G01050	32458	Val	0	0.225175815	0.32421749	0.223561425	0.105164433	GGACC	0	0
AT1G01050	32648	Val	0	0.00086200832	0.033245474	0.03249864	0.00800766355	TAACC	0	0
AT1G01050	32658	Val	0	0.0443114879999999	0.3413059	0.362873255	0.1131632525	AAACT	0	0
AT1G01050	33060	Val	0	0.017735552	0.1284326	0.15229808	0.087889686	AAACA	0	0
AT1G01050	33120	Val	0	0.04612714	0.06788504	0.14877534	0.08735871	AGACC	0	0
AT1G01060	33766	Train	0	0.01015023	0.05735459975	0.02114641325	0.33167921	TAACC	0	0
AT1G01060	33879	Train	0	0.6076144925	0.6236519075	0.72100254	0.3876826224999999	GAACA	0	0
AT1G01060	33899	Train	1	0.8775505125	0.846311485	0.9897521	0.997481435	AGACT	1	0
AT1G01060	33969	Train	0	0.02370499325	0.11068947725	0.1420003	0.1893546175	AAACA	0	0
AT1G01060	33988	Train	0	0.0823787232857142	0.2120056971428571	0.2447618114285714	0.0064004335285714	AGACT	0	0
AT1G01060	33992	Train	0	0.05587226025	0.21094567875	0.2035226325	0.278389517	TGACA	0	0
AT1G01060	34053	Train	0	0.0191984163125	0.11876745875	0.104613594125	0.08726065875	AAACA	0	0
AT1G01060	34059	Train	0	0.333115345	0.40449925625	0.34694903375	0.17736666375	GAACA	0	0
AT1G01060	34117	Train	0	0.04960933575	0.13161320675	0.1948419275	0.00568224195	AGACA	0	0
AT1G01060	34121	Train	0	0.24960540125	0.34014679375	0.22701500125	0.048940305375	AGACA	0	0
AT1G01060	34144	Train	0	0.19343761875	0.39312544	0.3293861625	0.1015774086249999	GAACA	0	0
AT1G01060	34176	Train	0	0.11756742125	0.14776229125	0.123744836875	0.032786903075	AGACC	0	0
AT1G01060	34230	Train	0	0.4101333112499999	0.33343840625	0.2507610925	0.060299745	TGACA	0	0
AT1G01060	34238	Train	0	0.0106995746999999	0.0975407618749999	0.111294898625	0.0458917146249999	AAACA	0	0
AT1G01060	34456	Train	0	0.1493136275	0.2097503937499999	0.1447636445	0.040208861125	AGACA	0	0
AT1G01060	34477	Train	0	0.0038284107875	0.078387272375	0.03680159525	0.0132784159375	TAACC	0	0
AT1G01060	34514	Train	0	0.1664561795	0.19157038625	0.174150918125	0.0305143068125	AGACA	0	0
AT1G01060	34562	Train	0	0.1757897	0.2939949375	0.30324122375	0.077677564125	AAACT	0	0
AT1G01060	34609	Train	0	0.368723525	0.21246213625	0.166190175	0.109165574	GGACC	0	0
AT1G01060	34636	Train	0	0.07569552775	0.194375865	0.1965231225	0.060079432125	AAACA	0	0
AT1G01060	34642	Train	0	0.53391287	0.39174170375	0.53557682625	0.24808702	TGACT	0	0
AT1G01060	34691	Train	0	0.02860475175	0.103088147625	0.078049558875	0.17790185875	AAACC	0	0
AT1G01060	34715	Train	0	0.0013700977	0.065738616875	0.05641112225	0.0501882533125	TAACC	0	0
AT1G01060	34724	Train	0	0.18958444875	0.472629135	0.31197675	0.0086878761874999	AGACT	0	0
AT1G01060	34771	Train	0	0.31023238625	0.46236480375	0.48697013625	0.140416194875	AAACT	0	0
AT1G01060	34792	Train	0	0.080819027	0.23703287875	0.1643214399999999	0.0854686365	AAACA	0	0
AT1G01060	34797	Train	0	0.0114919348375	0.0770911187499999	0.072668090625	0.138221962125	AAACA	0	0
AT1G01060	34838	Train	0	0.345033575	0.35488023375	0.40701104125	0.0613982245	TGACT	0	0
AT1G01060	34883	Train	0	0.033445672625	0.12243818075	0.088986571625	0.036780519875	TAACA	0	0
AT1G01060	34914	Train	0	0.411874055	0.5207459437499999	0.4665260225	0.0453443845	GGACT	0	0
AT1G01060	34970	Train	0	0.1710045025	0.31653674	0.19325931	0.09716782975	TAACT	0	0
AT1G01060	35237	Train	0	0.111743211875	0.2312804249999999	0.2399643062499999	0.156495213125	AAACT	0	0
AT1G01060	35266	Train	0	0.17626704625	0.37572518	0.37989431	0.115610620375	AGACT	0	0
AT1G01060	35353	Train	0	0.105722282	0.17084541875	0.2698819675	0.226376535	AAACT	0	0
AT1G01060	35395	Train	0	0.062429382	0.19846663	0.1083654954999999	0.0080599009125	AGACA	0	0
AT1G01060	35401	Train	0	0.085819069875	0.3367790075	0.35752425	0.06483979075	GAACA	0	0
AT1G01060	35431	Train	0	0.24460501125	0.513637345	0.2478401025	0.16841673875	GGACA	0	0
AT1G01060	35444	Train	0	0.111791780125	0.1958089675	0.1177091919999999	0.171393938	AGACC	0	0
AT1G01060	35453	Train	0	0.0038494944875	0.068533263	0.079257036	0.045233828375	AAACA	0	0
AT1G01060	35567	Train	0	0.0627536141428571	0.1632447957142857	0.1672729314285714	0.2604421271428571	AAACA	0	0
AT1G01060	35589	Train	0	0.47586392875	0.47834512125	0.40651348125	0.2560187299999999	GAACA	0	0
AT1G01060	35644	Train	0	0.030136760125	0.15475304625	0.1401760325	0.203203725	AAACA	0	0
AT1G01060	35802	Train	0	0.048622200625	0.22709444	0.145980618	0.133988723875	AAACT	0	0
AT1G01060	35848	Train	0	0.136519673125	0.40120477625	0.4391346925	0.108267999125	GAACA	0	0
AT1G01060	35880	Train	0	0.017213534	0.14849546	0.180539080625	0.18645275575	AAACC	0	0
AT1G01060	35914	Train	0	0.2035358012499999	0.47909613625	0.3768460637499999	0.33256014875	GGACA	0	0
AT1G01060	36668	Train	0	0.14442699	0.41436838875	0.50492644	0.00149894208125	AGACT	0	0
AT1G01060	36674	Train	0	0.52751447875	0.661646725	0.490871435	0.18295668375	GGACA	0	0
AT1G01060	36684	Train	0	0.5059323775	0.5348203875	0.46869471	0.2449870275	GAACA	0	0
AT1G01060	36879	Train	0	0.72828625125	0.58611406375	0.41222144875	0.014339873325	GGACT	0	0
AT1G01060	36900	Train	0	0.0129405691	0.098225255125	0.0774870495	0.241463139125	TAACA	0	0
AT1G01060	37155	Train	0	0.23982977	0.3675200842857142	0.2907406157142857	0.2049437028571428	AAACT	0	0
AT1G01060	37641	Train	0	0.1501951942857142	0.2155600985714285	0.1420477422857143	0.1615845037142857	TGACT	0	0
AT1G01080	45418	Test	1	0.0085109709999999	0.0866963213333333	0.0743916783333333	0.6574206333333333	TAACC	0	1
AT1G01080	45458	Test	0	0.0716933	0.13229069	0.1993572266666666	0.3504311	AAACA	0	0
AT1G01080	45464	Test	1	0.4658456466666666	0.70076795	0.6600571066666666	0.5098482400000001	GGACA	0	1
AT1G01080	45475	Test	1	0.3276001466666666	0.43549074	0.6143605866666667	0.5703561333333332	AGACA	1	0
AT1G01080	45502	Test	0	0.01167593	0.0668983283333333	0.03586396	0.0801360153333333	AAACC	0	0
AT1G01080	45605	Test	0	0.12297259	0.22144476	0.3894342	0.2188073	AAACT	0	0
AT1G01080	45648	Test	0	0.37317297	0.4015281366666667	0.40337352	0.0781036213333333	GAACA	0	0
AT1G01080	45716	Test	0	0.0440760289999999	0.082651925	0.083602248	0.0719074666666666	AAACA	0	0
AT1G01080	45726	Test	0	0.0290853023333333	0.126136115	0.1091441666666666	0.0582217389999999	AGACC	0	0
AT1G01080	45782	Test	0	0.0084097982666666	0.09064196	0.1374793633333333	0.0204747879999999	AAACC	0	0
AT1G01080	45875	Test	0	0.7903667899999999	0.6403272666666666	0.5892693666666666	0.2291887466666666	GAACT	0	0
AT1G01080	45890	Test	0	0.0130924063333333	0.0983630233333333	0.0517657239999999	0.0176652315	AAACC	0	0
AT1G01080	45900	Test	0	0.0696172393333333	0.2767407799999999	0.2881132366666666	0.0057250816	GAACA	0	0
AT1G01080	45914	Test	0	0.0197537306666666	0.1569235933333333	0.1288742133333333	0.19046907	TGACA	0	0
AT1G01080	46046	Test	0	0.2133113933333333	0.4231360566666666	0.3482807266666666	0.030716424	GAACA	0	0
AT1G01080	46081	Test	0	0.1781299866666666	0.38629771	0.3706836966666667	0.20065236	AAACT	0	0
AT1G01080	46097	Test	0	0.1897792733333333	0.27622639	0.2161138533333333	0.0523055303333333	TGACA	0	0
AT1G01080	46393	Test	0	0.7090105800000001	0.7431995833333334	0.64523367	0.18182586	GAACT	0	0
AT1G01080	46413	Test	0	0.038824614	0.2365864833333333	0.1561424666666666	0.1963841033333333	TGACA	0	0
AT1G01080	46472	Test	0	0.0847120679999999	0.1238632633333333	0.1198199433333333	0.0950728786666666	AGACC	0	0
AT1G01080	46478	Test	0	0.0066030902	0.057269911	0.0345204663333333	0.017486906	AAACC	0	0
AT1G01080	46490	Test	0	0.1459941933333333	0.1102714633333333	0.1289467783333333	0.0989087266666666	GAACC	0	0
AT1G01080	46523	Test	0	0.2137438433333333	0.1636071	0.1757354366666666	0.0216791433333333	GAACC	0	0
AT1G01080	46670	Test	0	0.0413092643333333	0.2294084366666666	0.2603587233333334	0.18094014	AAACT	0	0
AT1G01080	46714	Test	0	0.0212920903333333	0.16808365	0.1907724933333333	0.1900327233333333	AAACC	0	0
AT1G01090	47578	Test	1	0.62962455	0.72440434	0.83550614	0.90477484	AAACT	1	1
AT1G01090	47691	Test	0	0.0002864361	0.042500377	0.014369905	0.035469282	TAACC	0	0
AT1G01090	47700	Test	0	0.030776262	0.06933602	0.065132596	0.00182935	AGACA	0	0
AT1G01090	47739	Test	0	0.22056842	0.2972858	0.21701317	0.12617888	GGACC	0	0
AT1G01090	47765	Test	0	0.26198846	0.33058566	0.30397293	0.032121204	GGACC	0	0
AT1G01090	47919	Test	0	0.15948477	0.34436792	0.41480055	0.14898595	GAACA	0	0
AT1G01090	47955	Test	0	0.28337497	0.18286328	0.13913165	0.049349166	AGACC	0	0
AT1G01090	48112	Test	0	0.44720092	0.30120307	0.1865367	0.02780379	GGACA	0	0
AT1G01090	48129	Test	0	0.4494683	0.5057827	0.32746872	0.15549749	AGACT	0	0
AT1G01090	48275	Test	0	0.11482213	0.070391044	0.11889722	0.012616038	TGACC	0	0
AT1G01090	48317	Test	0	0.35192794	0.29071862	0.17621823	0.1665369	TAACT	0	0
AT1G01090	48346	Test	0	0.3562042	0.360727	0.21867922	0.12411817	AAACT	0	0
AT1G01090	48385	Test	0	0.3072586	0.43079972	0.27727017	0.044113923	GGACA	0	0
AT1G01090	48392	Test	0	0.015787471	0.10255786	0.07880145	0.018954718	TAACA	0	0
AT1G01090	48399	Test	0	0.48384482	0.64572746	0.5672842	0.1475415	GAACT	0	0
AT1G01090	48442	Test	0	0.007852209	0.052488804	0.08787457	0.03853192	AAACA	0	0
AT1G01090	48538	Test	0	0.43701857	0.42352057	0.5134648	0.04285004	GAACA	0	0
AT1G01090	48656	Test	0	0.41816396	0.18259212	0.110801205	0.21816817	TGACC	0	0
AT1G01090	48680	Test	0	0.384273	0.3618514	0.20469269	0.03153845	TGACT	0	0
AT1G01090	48788	Test	0	0.109400615	0.17874652	0.23994593	0.10579087	AGACA	0	0
AT1G01090	48846	Test	0	0.00047951937	0.033869483	0.06664668	0.06039698	TAACC	0	0
AT1G01090	49026	Test	0	0.14675029	0.29168528	0.14800873	0.033579934	AGACT	0	0
AT1G01100	50139	Train	1	0.80264736	0.43153029	0.6850660749999999	0.8358301850000001	AAACC	0	1
AT1G01100	50157	Train	0	0.424187855	0.6093342825	0.5419046825	0.5731024775	TAACT	0	0
AT1G01100	50191	Train	1	0.9909397975	0.96935634	0.99528498	0.9980627225	GGACT	1	1
AT1G01100	50241	Train	1	0.977429375	0.943409475	0.99924545	0.99616316	AGACT	1	1
AT1G01100	50288	Train	0	0.12974635125	0.263477815	0.207703015	0.1865202325	TGACT	0	0
AT1G01100	50535	Train	0	0.5759528575	0.52606513	0.4591009325	0.1939766755	TGACT	0	0
AT1G01100	50627	Train	0	0.10189657275	0.2603344175	0.1799921425	0.147134885	TGACA	0	0
AT1G01110	52213	Test	0	0.14908197	0.2725945	0.37839128	0.277712165	AGACC	0	0
AT1G01110	52228	Test	0	0.0451034195	0.20780639	0.185453885	0.20910318	AAACA	0	0
AT1G01110	52463	Test	0	0.018660349	0.1015505449999999	0.08283026	0.0183645554999999	AAACC	0	0
AT1G01110	52540	Test	0	0.0572589815	0.22034947	0.15021366	0.06321186	AAACT	0	0
AT1G01110	52547	Test	0	0.011963838	0.1561745749999999	0.1577076499999999	0.077775737	AAACC	0	0
AT1G01110	52560	Test	0	0.796560615	0.64595068	0.81749687	0.8617365800000001	AGACA	0	0
AT1G01110	52607	Test	0	0.084614527	0.27135331	0.3189206799999999	0.407830985	AAACC	0	0
AT1G01110	52650	Test	0	0.1427775399999999	0.216714545	0.239459915	0.0488830264999999	AGACA	0	0
AT1G01110	52710	Test	0	0.134007335	0.2608295	0.22358973	0.008056778	AGACT	0	0
AT1G01110	52997	Test	0	0.06831062	0.32910754	0.1851536549999999	0.05730018	GGACA	0	0
AT1G01110	53025	Test	0	0.0603926825	0.3609256	0.358465655	0.0345862215	TGACA	0	0
AT1G01110	53074	Test	0	0.089077293	0.185977955	0.160960005	0.0250693505	TGACC	0	0
AT1G01110	53125	Test	0	0.281492545	0.30144426	0.152983215	0.0251261115	TGACT	0	0
AT1G01110	53521	Test	0	0.32450818	0.106296085	0.0895569	0.2422874649999999	TGACC	0	0
AT1G01110	53572	Test	0	0.216485505	0.41324683	0.34989315	0.014141053	GGACA	0	0
AT1G01110	53585	Test	0	0.023674201	0.12687976	0.12807489	0.089320188	AGACA	0	0
AT1G01110	53590	Test	0	0.103798308	0.24469329	0.214677885	0.10187596	TGACA	0	0
AT1G01110	53595	Test	0	0.160647595	0.406438125	0.351291	0.161732523	AGACT	0	0
AT1G01110	53722	Test	0	0.0017210722	0.08852602	0.072179205	0.043441111	TAACC	0	0
AT1G01110	53738	Test	0	0.3748280699999999	0.417859225	0.265985235	0.058257906	GGACA	0	0
AT1G01110	53753	Test	0	0.6102527950000001	0.64242053	0.48396316	0.0343712515	GAACT	0	0
AT1G01110	53782	Test	0	0.05588421	0.119961935	0.076411225	0.08101198	TGACC	0	0
AT1G01110	53801	Test	0	0.0132443905	0.0496277695	0.1615218	0.032827205	AGACC	0	0
AT1G01110	53839	Test	0	0.0912532325	0.174623675	0.223182565	0.09871903	TGACC	0	0
AT1G01110	53859	Test	0	0.0203494485	0.12678509	0.0547012135	0.01510823375	AAACC	0	0
AT1G01110	53895	Test	0	0.31303789	0.4662200549999999	0.38888903	0.183120525	GAACA	0	0
AT1G01110	53927	Test	0	0.29754092	0.19006396	0.1768575499999999	0.0136689665	AGACC	0	0
AT1G01110	53946	Test	0	0.8477439	0.7572241150000001	0.653716295	0.483744115	GAACT	0	0
AT1G01110	54008	Test	0	0.046387589	0.068908207	0.13887096	0.00158231255	AGACC	0	0
AT1G01110	54049	Test	0	0.066010187	0.16992307	0.12981587	0.0032277883	AGACC	0	0
AT1G01110	54061	Test	0	0.0310381225	0.106106645	0.092674262	0.017378837	AGACC	0	0
AT1G01110	54067	Test	1	0.23667934	0.072012715	0.072172285	0.045834225	TGACC	1	0
AT1G01110	54094	Test	0	0.0608895	0.17735165	0.099432355	0.0231549375	AAACA	0	0
AT1G01110	54271	Test	0	0.457848565	0.22767486	0.168758415	0.18978275	GGACC	0	0
AT1G01110	54334	Test	0	0.0604124469999999	0.26879286	0.100045913	0.035245711	GGACA	0	0
AT1G01110	54472	Test	0	0.2542743	0.34283334	0.245569035	0.111637905	TGACT	0	0
AT1G01110	54580	Test	0	0.068500505	0.176849625	0.202817015	0.32984712	AAACA	0	0
AT1G01110	54584	Test	0	0.50229941	0.360325035	0.55360127	0.8051439	AAACA	0	0
AT1G01110	54639	Test	0	0.731265675	0.4024354049999999	0.4804003599999999	0.6566571	TGACC	0	0
AT1G01110	54654	Test	0	0.17035979	0.20106084	0.154387725	0.18774399	TAACT	0	0
AT1G01120	57383	Val	0	0.22729807	0.14723513	0.12155267	0.0019514442	GAACC	0	0
AT1G01120	57448	Val	0	0.1661695	0.08472912	0.14389971	0.052839268	TGACC	0	0
AT1G01120	57537	Val	0	0.32138148	0.16977921	0.1378833	0.10094883	TGACC	0	0
AT1G01120	57606	Val	0	0.13872236	0.10381659	0.16428685	0.039319802	TAACA	0	0
AT1G01120	57625	Val	0	0.078290835	0.26823863	0.17827639	0.06706478	TGACT	0	0
AT1G01120	57638	Val	0	0.16278179	0.12006219	0.15289062	0.0554492	GAACC	0	0
AT1G01120	57752	Val	0	0.015896345	0.099229336	0.031202758	0.064552404	AAACC	0	0
AT1G01120	57833	Val	0	0.13674174	0.20947853	0.068313226	0.0069077015	GGACC	0	0
AT1G01120	57849	Val	0	0.037412547	0.12025428	0.07241289	0.06679702	AAACA	0	0
AT1G01120	57853	Val	0	0.013515199	0.14693819	0.11595372	0.070059024	AAACA	0	0
AT1G01120	57910	Val	0	0.119039156	0.32372007	0.31655154	0.0032449483	GAACA	0	0
AT1G01120	57948	Val	0	0.47419256	0.4854161	0.26210344	0.14394225	GAACT	0	0
AT1G01120	57973	Val	0	0.4307294	0.48115516	0.4211747	0.08024528	GAACA	0	0
AT1G01120	58014	Val	0	0.050961386	0.1731402	0.11474725	0.13454638	AGACC	0	0
AT1G01120	58026	Val	0	0.00144943	0.091343164	0.033831954	0.0071559073	TAACC	0	0
AT1G01120	58089	Val	0	0.14605632	0.086811945	0.1047592	0.20409599	TGACC	0	0
AT1G01120	58107	Val	0	0.4607907	0.49952513	0.4009057	0.09182795	AAACT	0	0
AT1G01120	58114	Val	0	0.00450896	0.1713179	0.082815036	0.11503742	TAACC	0	0
AT1G01120	58119	Val	0	0.04093816	0.099938534	0.11113025	0.05750848	AAACA	0	0
AT1G01120	58155	Val	0	0.026211405	0.17402698	0.14386211	0.04495293	AAACC	0	0
AT1G01120	58173	Val	0	0.008425188	0.18150958	0.24660127	0.043551326	TAACA	0	0
AT1G01120	58239	Val	0	0.017112875	0.12461875	0.1567608	0.054502808	AGACA	0	0
AT1G01120	58260	Val	0	0.27286732	0.16165906	0.10916468	0.077598885	GAACC	0	0
AT1G01120	58308	Val	0	0.28198972	0.40205058	0.3718716	0.13268769	AAACT	0	0
AT1G01120	58337	Val	0	0.017118502	0.14113706	0.040252615	0.30604297	AAACC	0	0
AT1G01120	58348	Val	0	0.055636525	0.20175743	0.13589782	0.09119302	AAACC	0	0
AT1G01120	58438	Val	0	0.40306535	0.27612004	0.23454353	0.39738977	TAACT	0	0
AT1G01120	58482	Val	0	0.46591735	0.17070192	0.17557696	0.44012958	GAACC	0	0
AT1G01120	58512	Val	0	0.079585016	0.15576097	0.05675783	0.069654346	TGACA	0	0
AT1G01120	58540	Val	0	0.16858009	0.3725099	0.26739097	0.057641793	TGACT	0	0
AT1G01120	58586	Val	0	0.017480504	0.113197885	0.057325445	0.006877959	AAACC	0	0
AT1G01120	58619	Val	0	0.0073933243	0.081253886	0.024040211	0.020157408	AAACC	0	0
AT1G01120	58629	Val	0	0.0012643933	0.05714333	0.08892802	0.0015879512	TAACC	0	0
AT1G01120	58645	Val	0	0.12202774	0.1207218	0.10440312	0.07004644	TGACC	0	0
AT1G01120	58679	Val	0	0.28587717	0.5937468	0.30671486	0.13444164	AGACT	0	0
AT1G01120	58710	Val	0	0.00042669772	0.06272924	0.019113671	0.01930306	TAACC	0	0
AT1G01120	58750	Val	0	0.0018089532	0.07060264	0.015942682	0.015188503	TAACC	0	0
AT1G01120	58768	Val	0	0.25815937	0.24742289	0.45069703	0.05059111	GAACC	0	0
AT1G01120	58774	Val	0	0.00030401946	0.04146129	0.04992659	0.028643977	TAACC	0	0
AT1G01120	58810	Val	0	0.45049483	0.29158777	0.14833787	0.38425773	TGACC	0	0
AT1G01120	58832	Val	0	0.33547956	0.41009054	0.33965707	0.3251277	GGACT	0	0
AT1G01120	58965	Val	0	0.0452281	0.13839622	0.15703297	0.015559411	AAACA	0	0
AT1G01120	58969	Val	0	0.1949829	0.33313638	0.32536918	0.035729624	GAACA	0	0
AT1G01120	58987	Val	0	0.10337325	0.25578818	0.2122229	0.13553818	AAACT	0	0
AT1G01140	64181	Train	0	0.0640265783333333	0.1645838766666666	0.26332489	0.1884945666666666	AAACA	0	0
AT1G01140	64201	Train	0	0.41690257	0.1573451566666666	0.1476197133333333	0.6373488133333334	AAACC	0	0
AT1G01140	64213	Train	0	0.8500919566666667	0.8846584166666666	0.93717956	0.8308228099999999	AAACT	0	0
AT1G01140	64281	Train	0	0.5921930999999999	0.48272824	0.35484444	0.059492609	GAACT	0	0
AT1G01140	64287	Train	0	0.27260262	0.4666272	0.4855822833333333	0.6274391833333334	AAACT	0	0
AT1G01140	64300	Train	0	0.2372995366666666	0.2422502633333333	0.1408215653333333	0.188128968	TGACA	0	0
AT1G01140	64334	Train	0	0.0662925986666666	0.1766719366666666	0.1233526033333333	0.2890473866666667	AAACA	0	0
AT1G01140	64354	Train	0	0.7976125666666668	0.7522118999999999	0.7978022766666667	0.5354079	GAACA	0	0
AT1G01140	64391	Train	0	0.0278688223333333	0.111409915	0.14016751	0.44812148	TAACA	0	0
AT1G01140	64410	Train	0	0.1033542063333333	0.33673954	0.2250351666666666	0.060985712	GAACA	0	0
AT1G01140	64465	Train	0	0.0296236786666666	0.1506019533333333	0.1461074766666666	0.0546142383333333	AAACT	0	0
AT1G01140	64611	Train	0	0.0154984316666666	0.0956259716666666	0.0483138343333333	0.0177538946666666	AAACC	0	0
AT1G01140	64791	Train	0	0.063677386	0.130612672	0.0805536446666666	0.0761523313333333	AGACA	0	0
AT1G01140	64911	Train	0	0.0389110276666666	0.0971610899999999	0.096507865	0.0049694142	AGACA	0	0
AT1G01140	64945	Train	0	0.014296953	0.088589075	0.0609039233333333	0.0233290393333333	AAACC	0	0
AT1G01140	65129	Train	0	0.0657632766666666	0.2474454	0.16851943	0.1259421033333333	AAACT	0	0
AT1G01140	65164	Train	0	0.3066518199999999	0.45825768	0.4192152199999999	0.0402136356666666	GAACT	0	0
AT1G01140	65188	Train	0	0.0143438697666666	0.091918748	0.0857543446666666	0.13916096	AAACC	0	0
AT1G01140	65205	Train	0	0.52553397	0.4305741333333333	0.3943432066666667	0.0156809848333333	TAACT	0	0
AT1G01140	65338	Train	0	0.2039505633333333	0.2867499966666667	0.3802911633333334	0.081569512	TAACT	0	0
AT1G01140	65369	Train	0	0.0030842662	0.0577506366666666	0.0701705656666666	0.0544713333333333	TAACC	0	0
AT1G01140	65374	Train	0	0.2877701066666666	0.5542449533333333	0.4296367566666666	0.2000128199999999	GGACA	0	0
AT1G01140	65389	Train	0	0.1026760733333333	0.1009918733333333	0.064353164	0.0424633473333333	TGACC	0	0
AT1G01140	65578	Train	0	0.5823370099999999	0.3346133233333333	0.5969480466666667	0.5748061533333333	GAACC	0	0
AT1G01140	65753	Train	0	0.091122679	0.2993199433333333	0.27405675	0.1676484333333333	TGACA	0	0
AT1G01140	65854	Train	0	0.1032450466666666	0.47375037	0.4997731633333333	0.0325828026666666	GGACA	0	0
AT1G01140	66123	Train	0	0.021531975	0.2024537033333333	0.2370778166666666	0.0805760116666666	AAACT	0	0
AT1G01140	66693	Train	0	0.40607339	0.4376418266666667	0.2882218666666666	0.0551901459999999	GAACT	0	0
AT1G01140	66862	Train	0	0.013701137	0.2079934166666666	0.2110799599999999	0.2670915366666667	AAACA	0	0
AT1G01140	66871	Train	0	0.1662285133333333	0.3635963066666667	0.2218114666666666	0.0854284016666666	AAACT	0	0
AT1G01140	67327	Train	0	0.4889387333333333	0.6234265566666667	0.55163372	0.1891329933333333	GAACA	0	0
AT1G01140	67400	Train	0	0.2901935966666666	0.4522491499999999	0.4503816866666666	0.0063545505333333	GAACA	0	0
AT1G01140	67443	Train	0	0.41910986	0.3258961633333333	0.2998304866666666	0.0930912113333333	GAACT	0	0
AT1G01160	72368	Test	0	0.16010799	0.286489355	0.162276745	0.15096518	AGACA	0	0
AT1G01160	72641	Test	0	0.013310182	0.15581734	0.160616015	0.0426743925	TAACA	0	0
AT1G01160	72657	Test	0	0.477510325	0.47496824	0.46685828	0.207666465	GAACA	0	0
AT1G01160	73100	Test	0	0.059460435	0.29967608	0.290976255	0.0935097567499999	GAACA	0	0
AT1G01160	73130	Test	0	0.0144466164999999	0.07050269	0.04453627	0.070223225	AAACC	0	0
AT1G01160	73146	Test	0	0.0425487885	0.200134655	0.171133385	0.202738035	AAACT	0	0
AT1G01160	73310	Test	0	0.425342575	0.5914629499999999	0.51079533	0.0463384035	GAACT	0	0
AT1G01160	73365	Test	0	0.3071646999999999	0.326613455	0.1682542699999999	0.013841981	GGACC	0	0
AT1G01160	73655	Test	0	0.208173165	0.338374925	0.163933875	0.0514095965	GGACA	0	0
AT1G01160	73670	Test	0	0.0394959985	0.064573445	0.1089481475	0.04815193	AGACC	0	0
AT1G01160	73683	Test	0	0.235125315	0.090595765	0.12033695	0.135490425	TGACC	0	0
AT1G01160	73722	Test	0	0.0249527095	0.120968387	0.1001815799999999	0.10004699	AAACC	0	0
AT1G01160	73859	Test	0	0.0800946774999999	0.2826068499999999	0.22588002	0.07294529	GGACA	0	0
AT1G01160	73922	Test	1	0.90478675	0.7677210999999999	0.92537277	0.98311755	GGACT	1	0
AT1G01160	73972	Test	0	0.015352529	0.1014718	0.094195088	0.0214574875	TAACA	0	0
AT1G01160	73983	Test	1	0.971735085	0.902033865	0.99474693	0.976116745	AGACT	1	0
AT1G01160	74003	Test	0	0.303845035	0.2243532899999999	0.238969015	0.6005575000000001	AAACC	0	0
AT1G01160	74050	Test	0	0.57054275	0.277597585	0.39844795	0.7773943299999999	AAACA	0	0
AT1G01170	73959	Test	0	0.0143877325	0.18891111	0.210764505	0.091456062	AAACA	0	0
AT1G01170	73965	Test	0	0.8291162700000001	0.798658635	0.8172697	0.761563625	AAACT	0	0
AT1G01170	73995	Test	0	0.5485191	0.42193499	0.54254861	0.1262069925	GAACT	0	0
AT1G01170	74022	Test	0	0.047813677	0.12531367	0.175371565	0.5964890350000001	TAACA	0	0
AT1G01170	74119	Test	0	0.18673337	0.40311702	0.247480135	0.0076160132	AGACT	0	0
AT1G01170	74176	Test	0	0.5088832299999999	0.17047131	0.28314782	0.0246066039999999	GAACC	0	0
AT1G01170	74226	Test	0	0.0118994175	0.075528322	0.08062329	0.0171810265	TAACA	0	0
AT1G01170	74236	Test	0	0.694011935	0.4807849899999999	0.417696265	0.1239510299999999	GAACT	0	0
AT1G01170	74248	Test	0	0.137205841	0.339332965	0.281458675	0.011901372	GGACT	0	0
AT1G01170	74705	Test	0	0.6021699	0.575783405	0.44563469	0.129569145	GAACT	0	0
AT1G01180	75687	Train	0	0.01660018	0.11570694	0.0837052	0.08091185	AAACC	0	0
AT1G01180	75720	Train	0	0.0003351927	0.07264632	0.013926101	0.022132074	TAACC	0	0
AT1G01180	75812	Train	0	0.0177845	0.08909918	0.032620907	0.11458137	AAACC	0	0
AT1G01180	75891	Train	0	0.08518382	0.38101143	0.14021839	0.0027426244	AGACT	0	0
AT1G01180	75901	Train	0	0.04203079	0.10582185	0.094873264	0.09979477	TGACC	0	0
AT1G01180	75918	Train	0	0.5007356	0.6940409	0.7202684	0.026750445	GAACT	0	0
AT1G01180	76034	Train	0	0.009476339	0.1436319	0.099092424	0.10647315	AAACC	0	0
AT1G01180	76122	Train	0	0.22184439	0.3622011	0.20962937	0.0024436116	AGACT	0	0
AT1G01180	76171	Train	0	0.028436672	0.10674896	0.09282476	0.0677719	AGACC	0	0
AT1G01180	76183	Train	0	0.1492345	0.52141047	0.33807048	0.0134749655	GGACA	0	0
AT1G01180	76330	Train	0	0.5312917	0.42887944	0.4150985	0.16650161	GGACC	0	0
AT1G01180	76384	Train	0	0.011273205	0.083790936	0.04246776	0.011087167	AAACC	0	0
AT1G01180	76495	Train	0	0.00078824756	0.041791666	0.021952009	0.020972252	TAACC	0	0
AT1G01180	76512	Train	0	0.042110693	0.18318076	0.06672213	0.01022551	AAACC	0	0
AT1G01180	76551	Train	0	0.0014213085	0.051969875	0.044844616	0.001281178	TAACC	0	0
AT1G01210	88912	Train	0	0.01425004	0.10822387	0.09637115	0.012819302	AAACA	0	0
AT1G01210	88918	Train	0	0.026897968	0.239673895	0.188749645	0.0681336825	AAACT	0	0
AT1G01210	89078	Train	0	0.027482192	0.1679264566666666	0.17197894	0.015790228	AGACA	0	0
AT1G01210	89227	Train	0	0.3800077266666666	0.5584447266666667	0.4139132766666666	0.2180616166666666	TGACT	0	0
AT1G01210	89257	Train	0	0.2313112233333333	0.2316941033333333	0.2790018633333333	0.1932818566666666	AAACT	0	0
AT1G01210	89530	Train	0	0.9096428666666668	0.82284685	0.7557219733333334	0.26584545	GAACT	0	0
AT1G01210	89534	Train	0	0.6010909233333334	0.5498705466666666	0.5838314133333333	0.0286096133333333	TGACT	0	0
AT1G01210	90300	Train	0	0.013480055	0.1882185	0.13059846	0.15903595	AAACC	0	0
AT1G01210	90375	Train	0	0.00909276	0.15446374	0.18868646	0.0021612048	AAACA	0	0
AT1G01210	90409	Train	0	0.7502299	0.6344753	0.48952642	0.018454527	GAACT	0	0
AT1G01220	92830	Val	0	0.070243396	0.22752647	0.13473508	0.017424678	TGACA	0	0
AT1G01220	93110	Val	0	0.04625299	0.12305514	0.20871041	0.01503745275	AGACC	0	0
AT1G01220	93356	Val	0	0.0736014575	0.1230268965	0.1142249214999999	0.03174073325	AGACA	0	0
AT1G01220	93549	Val	0	0.829202668	0.53995425	0.666418736	0.0079793714399999	GAACT	0	0
AT1G01220	93614	Val	0	0.271496708	0.403645812	0.296183498	0.24569986	GGACA	0	0
AT1G01220	93652	Val	0	0.0668363154	0.2562553079999999	0.0785175146	0.55607584	TGACA	0	0
AT1G01220	93664	Val	0	0.7686202919999999	0.6142912380000001	0.5217382479999999	0.17719569	GAACT	0	0
AT1G01220	93684	Val	0	0.5368452575	0.60147855	0.7321801325	0.0320835084999999	GAACT	0	0
AT1G01220	93791	Val	0	0.387967442	0.32101152	0.198499912	0.0699563084	AAACT	0	0
AT1G01220	93865	Val	0	0.0604777714	0.1439730149999999	0.1068785311999999	0.21251139	AAACA	0	0
AT1G01220	94009	Val	0	0.633056032	0.476342256	0.381918186	0.0506012084	GAACT	0	0
AT1G01220	94129	Val	0	0.83020533	0.5548447516666667	0.3293212616666667	0.3836701066666666	GAACT	0	0
AT1G01220	94251	Val	0	0.3093592166666666	0.41297304	0.5130085916666667	0.1485392723333333	AAACT	0	0
AT1G01220	94358	Val	0	0.168371955	0.3119951483333333	0.297798295	0.0331413511666666	GAACA	0	0
AT1G01220	94448	Val	0	0.9244003166666668	0.6553259966666666	0.6760571400000001	0.6626666	GAACT	0	0
AT1G01220	94528	Val	0	0.2749513683333333	0.4174881566666666	0.5440048916666667	0.0409056385	GAACA	0	0
AT1G01220	94539	Val	0	0.0022338569333333	0.0753094058333333	0.0948612463333333	0.031633803	TAACC	0	0
AT1G01220	94578	Val	0	0.0053900758166666	0.0597145575	0.0849086633333333	0.0187628965	AAACA	0	0
AT1G01220	94656	Val	0	0.256146462	0.269992074	0.224908578	0.0709413186	AGACA	0	0
AT1G01220	94710	Val	0	0.0012335280733333	0.0600828935	0.017722966	0.0056816974666666	TAACC	0	0
AT1G01220	94738	Val	0	0.1895717459999999	0.31415049	0.224203204	0.123325112	TGACT	0	0
AT1G01220	94761	Val	0	0.038332174	0.1262223883333333	0.152841745	0.0554106923333333	AGACA	0	0
AT1G01220	94797	Val	0	0.0660422408333333	0.1284980983333333	0.0768490666666666	0.0413556681666666	GAACC	0	0
AT1G01220	94832	Val	0	0.2631374816666667	0.3664677333333333	0.3797997316666666	0.0611147861666666	GGACT	0	0
AT1G01220	94870	Val	0	0.0292716025	0.2257554266666666	0.1066977581666666	0.0996259215	AAACA	0	0
AT1G01220	94880	Val	0	0.1483507516666666	0.4796851099999999	0.3817830466666667	0.0082087716833333	AGACT	0	0
AT1G01220	95284	Val	0	0.6928430266666666	0.5860930233333334	0.34175158	0.00858220075	GAACT	0	0
AT1G01220	95489	Val	0	0.1182416373333333	0.2340896883333333	0.27727419	0.0430584803333333	AGACA	0	0
AT1G01220	95504	Val	0	0.17094448625	0.40660173375	0.3676587325	0.145704850375	GAACA	0	0
AT1G01220	95616	Val	1	0.99592245	0.9957902	0.9998592	0.9944097	GGACC	1	0
AT1G01225	96784	Train	0	0.0005151153	0.05900942	0.024648642	0.004257047	TAACC	0	0
AT1G01225	97174	Train	0	0.10961926	0.21160865	0.14352214	0.042612575	AGACC	0	0
AT1G01230	97484	Test	0	0.010023391	0.066528894	0.04898435	0.088150166	AAACC	0	0
AT1G01230	97493	Test	0	0.02963761	0.09197424	0.09661102	0.045461476	AAACA	0	0
AT1G01230	97497	Test	0	0.027912939	0.0987854	0.07500844	0.037437927	AAACA	0	0
AT1G01230	97779	Test	0	0.62466097	0.47676754	0.44535416	0.007399893	GGACT	0	0
AT1G01230	98490	Test	0	0.43497142	0.2807324	0.26792607	0.04294747	GAACT	0	0
AT1G01230	98506	Test	0	0.06747385	0.10529548	0.16433734	0.087167345	TGACC	0	0
AT1G01230	98529	Test	0	0.02425151	0.16196203	0.1382619	0.029576981	TAACT	0	0
AT1G01230	98540	Test	0	0.081979275	0.33292696	0.31809878	0.04070586	GAACA	0	0
AT1G01230	98548	Test	0	0.058130134	0.23409534	0.22929601	0.1049543	GGACA	0	0
AT1G01230	98941	Test	0	0.031510197	0.11406598	0.122681364	0.0018625141	AGACA	0	0
AT1G01230	99067	Test	0	0.23246236	0.4821415	0.47066426	0.14013949	GAACA	0	0
AT1G01230	99100	Test	0	0.57758045	0.47277254	0.49081978	0.07913276	GAACA	0	0
AT1G01230	99176	Test	0	0.80488575	0.89504874	0.9255514	0.8826269	AAACT	0	0
AT1G01230	99219	Test	0	0.66667974	0.5974478	0.86353064	0.741203	AGACA	0	0
AT1G01240	100019	Train	0	0.0769362652	0.220078256	0.207474816	0.255263412	AAACT	0	0
AT1G01240	100146	Train	0	0.3891664	0.53327355	0.5203716199999999	0.298639135	AGACT	0	0
AT1G01240	100719	Train	0	0.3396279279999999	0.3943867339999999	0.357181214	0.130383858	GAACA	0	0
AT1G01240	100819	Train	0	0.0617872336	0.144129724	0.134500428	0.1238977268	AAACA	0	0
AT1G01240	100918	Train	0	0.0538527828	0.180376252	0.126816927	0.1267528552	AAACT	0	0
AT1G01240	100993	Train	0	0.049100384	0.234766568	0.158947208	0.0180530263999999	AGACT	0	0
AT1G01240	101135	Train	0	0.151376928	0.229550222	0.214228954	0.13678757	AAACT	0	0
AT1G01240	101181	Train	0	0.0371674253999999	0.200946852	0.154789664	0.1222760688	AAACA	0	0
AT1G01240	101269	Train	0	0.28784957	0.4035857619999999	0.383716096	0.01368232472	GAACA	0	0
AT1G01240	101346	Train	0	0.0192285896	0.0875099302	0.0724088516	0.0476423424	AAACC	0	0
AT1G01240	101398	Train	0	0.0409263588	0.190550394	0.1620812979999999	0.120320346	AGACC	0	0
AT1G01240	101409	Train	0	0.001049795184	0.11112783	0.180387258	0.0456653604	TAACA	0	0
AT1G01240	101423	Train	0	0.0046128488199999	0.1083065308	0.095655526	0.0437098764	AAACA	0	0
AT1G01240	101510	Train	0	0.128036755	0.405557096	0.391768896	0.0875860334	GAACA	0	0
AT1G01240	101519	Train	0	0.306127236	0.434112882	0.329903724	0.245265368	GAACA	0	0
AT1G01240	101552	Train	0	0.027015663	0.165920776	0.147900326	0.100362734	AAACA	0	0
AT1G01240	101583	Train	0	0.182213432	0.454410892	0.300030098	0.0302868774	AGACT	0	0
AT1G01240	101652	Train	0	0.716296166	0.62476413	0.597658118	0.296064752	GGACT	0	0
AT1G01240	101736	Train	0	0.6891221919999999	0.453745328	0.331319524	0.5811803720000001	TAACT	0	0
AT1G01250	104765	Train	0	0.27782306	0.32408863	0.2516303	0.067521274	AGACT	0	0
AT1G01250	105207	Train	0	0.003186953	0.04561006	0.0467036	0.018594658	AAACC	0	0
AT1G01250	105259	Train	0	0.540359	0.4605255	0.61585987	0.2483879	GAACC	0	0
AT1G01260	109064	Val	0	0.40153009	0.5087973	0.4039454999999999	0.25045187	GAACA	0	0
AT1G01260	109075	Val	0	0.336107585	0.30131378	0.31559015	0.0701738425	GGACT	0	0
AT1G01260	109120	Val	0	0.0433377076666666	0.2085128466666666	0.2452176999999999	0.0869544513333333	AAACA	0	0
AT1G01260	109141	Val	0	0.19883754	0.2406586366666666	0.17778061	0.0626173403333333	AAACT	0	0
AT1G01260	109307	Val	0	0.25393773	0.4037875833333333	0.3986515566666666	0.078378421	AGACT	0	0
AT1G01260	109449	Val	0	0.2475371533333333	0.39073849	0.30250466	0.1001910743333333	AAACT	0	0
AT1G01260	109494	Val	0	0.0557325646666666	0.1839273466666666	0.1618211033333333	0.24249124	AAACC	0	0
AT1G01260	109507	Val	0	0.26380924	0.4266785266666666	0.4403984733333333	0.27590014	TGACT	0	0
AT1G01260	109571	Val	0	0.0503978453333333	0.1419337066666666	0.2321253066666666	0.0810157846666666	AAACA	0	0
AT1G01260	109715	Val	0	0.19645036	0.2640301166666667	0.1342694633333333	0.0874622846666666	TGACT	0	0
AT1G01260	109743	Val	0	0.08559801	0.2331954833333333	0.2436601533333333	0.0393039556666666	GAACA	0	0
AT1G01260	109768	Val	0	0.0834641786666666	0.15320732	0.1270932916666667	0.0253094029999999	AGACC	0	0
AT1G01260	109794	Val	0	0.4407405833333333	0.4206349166666667	0.3307881266666666	0.1063448283333333	GAACT	0	0
AT1G01260	109943	Val	0	0.1033092516666666	0.3522179733333333	0.2339600433333333	0.0083919365666666	AGACT	0	0
AT1G01260	110004	Val	0	0.4668308533333333	0.54000153	0.3503559433333333	0.0410964253333333	GAACT	0	0
AT1G01260	110017	Val	0	0.5190964433333333	0.5942833433333333	0.3623738133333333	0.1854882933333333	GGACT	0	0
AT1G01260	110034	Val	0	0.1771239033333333	0.2391020266666666	0.1391323599999999	0.0216991943333333	TGACA	0	0
AT1G01260	110119	Val	0	0.0080914139333333	0.1438176766666666	0.0900490583333333	0.1104851666666666	AAACC	0	0
AT1G01260	110201	Val	0	0.3428159866666667	0.42781082	0.26058897	0.0129642366666666	AGACT	0	0
AT1G01260	110274	Val	0	0.117807748	0.3420679433333333	0.2227512033333333	0.08812167	AGACT	0	0
AT1G01260	110370	Val	0	0.0031991044666666	0.1056717573333333	0.1810619466666666	0.0576526013333333	TAACA	0	0
AT1G01260	110476	Val	0	0.20440674	0.2031173033333333	0.1370663366666666	0.0735733246666666	AGACA	0	0
AT1G01260	110491	Val	0	0.1671519666666666	0.17313019	0.2439921533333333	0.0542896719999999	AAACT	0	0
AT1G01260	110556	Val	0	0.28405631	0.3908342766666666	0.3364218966666666	0.21839637	GAACA	0	0
AT1G01260	110574	Val	0	0.40424049	0.1909936666666666	0.2924902766666666	0.0913548053333333	GAACC	0	0
AT1G01260	110628	Val	0	0.4740165566666666	0.4124887033333333	0.2701722166666666	0.2321955833333333	GAACT	0	0
AT1G01260	110835	Val	0	0.0151874153333333	0.1133178	0.124323255	0.0251080076666666	TAACA	0	0
AT1G01260	110842	Val	0	0.0141352814333333	0.092195668	0.035570825	0.0019812107333333	AGACC	0	0
AT1G01260	110863	Val	0	0.2511961	0.1934625933333333	0.1594541166666666	0.023358066	AGACC	0	0
AT1G01260	110892	Val	0	0.1703367333333333	0.1713829333333333	0.1187283986666666	0.0240079722666666	GAACC	0	0
AT1G01260	110931	Val	0	0.0005649804866666	0.0371692483333333	0.021213857	0.0379863973333333	TAACC	0	0
AT1G01260	110982	Val	0	0.0545585043333333	0.3466595066666667	0.2203002266666666	0.0076358875333333	GGACA	0	0
AT1G01260	111122	Val	0	0.0269521233333333	0.13428758	0.1000303946666666	0.1391857966666666	AAACC	0	0
AT1G01260	111153	Val	0	0.1828299333333333	0.32916809	0.2849517966666666	0.1221241533333333	AAACT	0	0
AT1G01260	111225	Val	0	0.0814541133333333	0.2774063833333333	0.26722857	0.0563104066666666	AAACT	0	0
AT1G01260	111231	Val	0	0.18600709	0.19798606	0.1392340666666666	0.0729145516666666	GAACC	0	0
AT1G01260	111249	Val	0	0.27697597	0.33507589	0.26985931	0.0159039813333333	GGACA	0	0
AT1G01260	111329	Val	0	0.0365867146666666	0.11943234	0.16296874	0.0293315333333333	AAACA	0	0
AT1G01260	111350	Val	0	0.3439734333333333	0.5160687533333334	0.47874359	0.1989902233333333	GAACA	0	0
AT1G01260	111379	Val	0	0.4345766399999999	0.46514392	0.7133754033333334	0.26816928	AGACA	0	0
AT1G01260	111413	Val	0	0.5614792033333332	0.2287217933333333	0.31178368	0.0447683923333333	GAACC	0	0
AT1G01260	111497	Val	0	0.38772604	0.5361131233333333	0.67945982	0.6688046999999999	AAACT	0	0
AT1G01260	111521	Val	0	0.0873896516666666	0.2910703533333333	0.32660852	0.41970713	TGACA	0	0
AT1G01260	111531	Val	1	0.7188712166666665	0.6659014233333334	0.8848895866666666	0.747278	AGACA	1	0
AT1G01260	111559	Val	0	0.7476227	0.8442939	0.748233795	0.7343389	GGACA	0	0
AT1G01290	114639	Train	0	0.1742843	0.48421625	0.2976912699999999	0.0229657765	GGACA	0	0
AT1G01290	114645	Train	0	0.16650456	0.131906955	0.0595385815	0.0407223095	GAACC	0	0
AT1G01290	114667	Train	0	0.045485987	0.326479365	0.224168405	0.0196671845	GGACA	0	0
AT1G01290	114705	Train	0	0.19010751	0.234983125	0.10961054	0.01600256	GAACC	0	0
AT1G01290	114735	Train	0	0.094650003	0.21754295	0.100312752	0.01522768735	AGACA	0	0
AT1G01290	114795	Train	0	0.066689733	0.34427233	0.2562544949999999	0.02801416515	GAACA	0	0
AT1G01290	114832	Train	0	0.016792184	0.1172342899999999	0.1062693425	0.0069653215	TAACA	0	0
AT1G01290	114884	Train	0	0.181954655	0.43522784	0.213997905	0.099838182	GGACA	0	0
AT1G01290	114898	Train	0	0.527963775	0.50430933	0.37283194	0.0549926535	GAACT	0	0
AT1G01290	115020	Train	0	0.009731972	0.139379735	0.155278825	0.1876671999999999	AAACA	0	0
AT1G01290	115024	Train	0	0.012914181	0.0994832029999999	0.0834607	0.12348002	AAACC	0	0
AT1G01290	115052	Train	0	0.0121045355	0.09576582	0.104533525	0.0259224055	TAACA	0	0
AT1G01290	115079	Train	0	0.0587310974999999	0.43893826	0.46766279	0.0044609129	AGACT	0	0
AT1G01290	115091	Train	0	0.0179065765	0.12677674	0.06655004	0.173850955	AAACC	0	0
AT1G01290	115112	Train	0	0.074540008	0.3947665	0.27450733	0.0450984539999999	TGACA	0	0
AT1G01290	115144	Train	0	0.0303141595	0.21293433	0.088623692	0.066047895	AAACC	0	0
AT1G01290	115168	Train	0	0.5928629999999999	0.4993930199999999	0.46909199	0.11942437	TGACT	0	0
AT1G01290	115192	Train	0	0.174782325	0.289187385	0.256440655	0.06991288	TGACT	0	0
AT1G01290	115261	Train	0	0.586731275	0.6351929000000001	0.4116527399999999	0.1150432525	AAACT	0	0
AT1G01290	115290	Train	0	0.356063425	0.353967815	0.3278371399999999	0.0600450325	AGACT	0	0
AT1G01290	115302	Train	0	0.33500692	0.471662565	0.37183029	0.0048173964	GGACT	0	0
AT1G01290	115307	Train	0	0.39535555	0.455183525	0.478456615	0.01621904975	GAACA	0	0
AT1G01290	115978	Train	0	0.19677343	0.14008504	0.112422875	0.084961165	GAACC	0	0
AT1G01290	115987	Train	0	0.0521610025	0.14401375	0.077371855	0.1066545399999999	AAACC	0	0
AT1G01290	116015	Train	0	0.37336738	0.163125	0.180890425	0.0277012774999999	GAACC	0	0
AT1G01290	116117	Train	1	0.94478015	0.8999182	0.978164075	0.984843575	AGACT	1	0
AT1G01290	116144	Train	1	0.94217616	0.9154398	0.997332715	0.9997181	AGACT	1	0
AT1G01300	117152	Train	0	0.041702963	0.2402689	0.18491237	0.085809074	AAACC	0	0
AT1G01300	117288	Train	0	0.053168237	0.1332441	0.026481891	0.20077005	AAACC	0	0
AT1G01300	117323	Train	0	0.0138361575	0.14531547	0.12008138	0.0052389503	AAACA	0	0
AT1G01300	117360	Train	0	0.48082703	0.41813755	0.47207204	0.13436747	TGACT	0	0
AT1G01300	117419	Train	0	0.4475196	0.49391192	0.43415633	0.15246014	TGACT	0	0
AT1G01300	117635	Train	0	0.32843786	0.19098711	0.18395719	0.030180085	AGACC	0	0
AT1G01300	117681	Train	0	0.28767148	0.25497675	0.23278555	0.074064314	AGACT	0	0
AT1G01300	117710	Train	0	0.118065044	0.3874646	0.40645084	0.06186353	AGACT	0	0
AT1G01300	117779	Train	0	0.086857304	0.22018604	0.29410893	0.0033858537	TAACT	0	0
AT1G01300	117868	Train	0	0.3599373	0.2690021	0.12656562	0.10091951	GGACT	0	0
AT1G01300	117902	Train	0	0.06901109	0.20326686	0.06602249	0.11132447	AAACC	0	0
AT1G01300	117964	Train	0	0.0050462247	0.07350216	0.094454266	0.05044488	AAACC	0	0
AT1G01300	118032	Train	0	0.03705269	0.25917417	0.19897763	0.10970644	AAACC	0	0
AT1G01300	118039	Train	0	0.23234734	0.26496214	0.20602636	0.10386964	AAACT	0	0
AT1G01300	118088	Train	0	0.24532619	0.46394545	0.3137336	0.07731165	GGACA	0	0
AT1G01300	118123	Train	0	0.026061963	0.1679487	0.11463217	0.18078981	AAACT	0	0
AT1G01300	118128	Train	0	0.14412397	0.100629106	0.14310327	0.15310559	TGACC	0	0
AT1G01300	118175	Train	0	0.15625827	0.09264326	0.08785945	0.14494091	TGACC	0	0
AT1G01300	118235	Train	0	0.15654889	0.23400144	0.23618789	0.4046093	AGACA	0	0
AT1G01300	118426	Train	0	0.16737336	0.30828547	0.30307972	0.008892143	GGACT	0	0
AT1G01300	118535	Train	0	0.21795246	0.08034136	0.10893265	0.058928907	TGACC	0	0
AT1G01300	118586	Train	0	0.47565573	0.4075838	0.48224363	0.67067754	AGACT	0	0
AT1G01300	118614	Train	0	0.70361394	0.7855376	0.69391507	0.77408767	GGACA	0	0
AT1G01300	118712	Train	0	0.30553365	0.46760613	0.30488262	0.19654158	GGACC	0	0
AT1G01320	121173	Val	1	0.0440737246666666	0.1620797166666666	0.1707108566666666	0.5900256	AAACA	0	1
AT1G01320	121208	Val	1	0.9904961966666668	0.99651165	0.9997131633333334	0.9925192166666666	GGACA	0	1
AT1G01320	121263	Val	0	0.0073437013999999	0.1671208333333333	0.0711933173333333	0.2332600799999999	TAACA	0	0
AT1G01320	121331	Val	0	0.0798918833333333	0.1430623833333333	0.1946443333333333	0.1761774866666666	TGACC	0	0
AT1G01320	121381	Val	0	0.1949622233333333	0.39641528	0.30157673	0.12826176	AAACT	0	0
AT1G01320	121503	Val	0	0.35135581	0.5082975666666667	0.3967068933333333	0.1250102866666666	GGACA	0	0
AT1G01320	121542	Val	0	0.2204096733333333	0.3317177866666667	0.3010266233333333	0.3284320433333333	AAACT	0	0
AT1G01320	121580	Val	0	0.0922108383333333	0.1736527333333333	0.2201747533333333	0.0992558006666666	AAACA	0	0
AT1G01320	121610	Val	0	0.0246963663333333	0.1966345933333333	0.17920345	0.0028058251	AGACA	0	0
AT1G01320	121664	Val	0	0.0017178058666666	0.0769384799999999	0.0313981103333333	0.0939073786666666	TAACC	0	0
AT1G01320	121692	Val	0	0.0476747046666666	0.1841863033333333	0.3050940666666666	0.0089970033333333	AAACA	0	0
AT1G01320	121696	Val	0	0.0026083152	0.082320235	0.08653292	0.0330024598333333	AAACA	0	0
AT1G01320	121703	Val	0	0.0081380804333333	0.067996789	0.0830298166666666	0.0106390356666666	AAACA	0	0
AT1G01320	121734	Val	0	0.0655967626666666	0.1712746233333333	0.1344728246666666	0.0823555123333333	AAACT	0	0
AT1G01320	121760	Val	0	0.0191783271666666	0.1399310933333333	0.0887289766666666	0.043333579	AAACC	0	0
AT1G01320	121796	Val	0	0.4260338833333333	0.4943929	0.4557790066666666	0.27301608	GAACA	0	0
AT1G01320	121805	Val	0	0.0002670049633333	0.0418712856666666	0.0142700866666666	0.0475202683333333	TAACC	0	0
AT1G01320	121860	Val	0	0.0080552258999999	0.0522262933333333	0.0753908516666666	0.0433266126666666	AAACC	0	0
AT1G01320	121880	Val	0	0.0505346056666666	0.23373209	0.1147776533333333	0.0716423216666666	TGACA	0	0
AT1G01320	122055	Val	0	0.0100294351666666	0.11947962	0.16093432	0.0238223396666666	TAACA	0	0
AT1G01320	122129	Val	0	0.125532235	0.30278738	0.2283139733333333	0.1259621666666666	AAACT	0	0
AT1G01320	122167	Val	0	0.3615239	0.3113192633333333	0.3937314866666666	0.11894243	GGACC	0	0
AT1G01320	122181	Val	0	0.4141187866666667	0.2694714266666667	0.3077713366666667	0.15036353	TGACT	0	0
AT1G01320	122186	Val	0	0.62543894	0.6441597533333333	0.6392923333333334	0.2848495333333333	GAACA	0	0
AT1G01320	122203	Val	0	0.39392979	0.2132996566666666	0.1706436666666666	0.1352863733333333	GGACC	0	0
AT1G01320	122210	Val	0	0.40444216	0.5229742666666667	0.4867917166666666	0.0181605579999999	GAACA	0	0
AT1G01320	122291	Val	0	0.0086017965333333	0.0866162653333333	0.111307038	0.014082889	TAACA	0	0
AT1G01320	122324	Val	0	0.4590356533333333	0.4028206366666667	0.3739683733333334	0.0323411553333333	GGACT	0	0
AT1G01320	122344	Val	0	0.2031473033333333	0.3159634266666666	0.2524116733333333	0.077473105	AAACT	0	0
AT1G01320	122421	Val	0	0.011522834	0.1792204566666666	0.2874781799999999	0.0248935731666666	TAACA	0	0
AT1G01320	122455	Val	0	0.1626985	0.4210479933333333	0.4314875133333333	0.1306153933333333	GAACA	0	0
AT1G01320	122565	Val	0	0.005214123	0.2054350633333333	0.2017668366666666	0.11783286	TAACC	0	0
AT1G01320	122570	Val	0	0.0335446193333333	0.1508109533333333	0.16842733	0.0171486893333333	TAACA	0	0
AT1G01320	122582	Val	0	0.1644494266666666	0.1258749433333333	0.074925152	0.059911668	AGACC	0	0
AT1G01320	122622	Val	0	0.00419149	0.1337472166666666	0.065576376	0.2272258699999999	TAACA	0	0
AT1G01320	122665	Val	0	0.5853004	0.5719364533333334	0.6366512000000001	0.15601925	GAACA	0	0
AT1G01320	122670	Val	0	0.1237765699999999	0.2426096166666667	0.2150903199999999	0.023836966	AAACT	0	0
AT1G01320	122810	Val	0	0.1941418633333333	0.3489682533333333	0.3537184033333333	0.1708969366666666	AAACT	0	0
AT1G01320	122880	Val	0	0.0514325343333333	0.1489895333333333	0.1858413799999999	0.0091184459	AGACA	0	0
AT1G01320	122904	Val	0	0.14613572	0.3697254366666667	0.3150953133333333	0.25532638	AAACT	0	0
AT1G01320	122916	Val	0	0.3199134166666667	0.4822743133333333	0.38005639	0.0119296036666666	AGACT	0	0
AT1G01320	122967	Val	0	0.0196623643333333	0.1638826733333333	0.1421897433333333	0.051198994	AAACC	0	0
AT1G01320	123006	Val	0	0.0019141396	0.1029933383333333	0.1215056466666666	0.0536984213333333	TAACA	0	0
AT1G01320	123051	Val	0	0.6080292533333334	0.5390765433333333	0.6557063333333333	0.2752007166666667	GAACA	0	0
AT1G01320	123110	Val	0	0.0030240296333333	0.1143133953333333	0.0670880376666666	0.0864786343333333	TAACC	0	0
AT1G01320	123214	Val	0	0.0515285153333333	0.15745393	0.112923595	0.042015572	AGACC	0	0
AT1G01320	123299	Val	0	0.0082431317333333	0.1183646966666666	0.0838713166666666	0.3404405733333333	TAACA	0	0
AT1G01320	123340	Val	0	0.2029947466666667	0.150569645	0.1662475	0.1394001033333333	GAACC	0	0
AT1G01320	123363	Val	0	0.105030612	0.1090741133333333	0.0688828566666666	0.036844019	AGACA	0	0
AT1G01320	123405	Val	0	0.1673979233333333	0.3202424	0.38052841	0.1502212846666666	AAACT	0	0
AT1G01320	123466	Val	0	0.4459460533333333	0.56193386	0.7378627999999999	0.2576356999999999	GAACA	0	0
AT1G01320	123592	Val	0	0.3981737433333333	0.4984212166666666	0.28726588	0.1951680466666666	GAACT	0	0
AT1G01320	123853	Val	0	0.55460958	0.54080117	0.4152668133333333	0.109771027	GAACA	0	0
AT1G01320	124045	Val	0	0.0222315389999999	0.1340321786666666	0.23128271	0.041942114	AAACA	0	0
AT1G01320	124123	Val	0	0.1349799853333333	0.3865576866666667	0.27432454	0.0020833293666666	AGACT	0	0
AT1G01320	124221	Val	0	0.1654783033333333	0.3004691633333333	0.2138273299999999	0.0395715276666666	GGACC	0	0
AT1G01320	124582	Val	0	0.3657792066666667	0.3630156233333333	0.2857078933333333	0.0335383463333333	GGACT	0	0
AT1G01320	124588	Val	0	0.3203454666666667	0.58000478	0.55136336	0.056718803	GAACT	0	0
AT1G01320	124604	Val	0	0.0457373949999999	0.1538277966666666	0.2325314133333333	0.0751906523333333	AGACA	0	0
AT1G01320	124718	Val	0	0.00073715448	0.0519890986666666	0.01088479	0.104719145	TAACC	0	0
AT1G01320	124724	Val	0	0.1248945466666666	0.2828519766666666	0.1575797799999999	0.12725304	TGACT	0	0
AT1G01320	124773	Val	0	0.0744895833333333	0.1810479566666666	0.1217192203333333	0.2571804833333333	TGACA	0	0
AT1G01320	124807	Val	0	0.0715267573333333	0.1918796066666666	0.17812194	0.0817966533333333	AAACT	0	0
AT1G01320	124961	Val	0	0.0840158133333333	0.2557018866666666	0.1474267433333333	0.0118726532333333	AGACA	0	0
AT1G01320	124971	Val	0	0.046112501	0.1938974466666666	0.2433970399999999	0.1084628283333333	AAACA	0	0
AT1G01320	125046	Val	0	0.8227917	0.7752347	0.82242906	0.94170874	AGACT	0	0
AT1G01320	125166	Val	0	0.020791789	0.18935651	0.1427152666666666	0.0940667366666666	AAACA	0	0
AT1G01320	125195	Val	0	0.0458340443333333	0.2537244166666667	0.1332510333333333	0.1747966949999999	TGACA	0	0
AT1G01320	125201	Val	0	0.1837406966666666	0.3185716033333333	0.2789761466666666	0.1292586066666666	GGACT	0	0
AT1G01320	125462	Val	0	0.0075473428666666	0.1408766166666666	0.100533512	0.089558927	TAACC	0	0
AT1G01320	125507	Val	0	0.38133229	0.5046734933333333	0.4496645333333333	0.1983091633333333	GAACA	0	0
AT1G01320	125540	Val	0	0.0845154	0.2610953966666666	0.1690216666666666	0.0239051856666666	TGACA	0	0
AT1G01320	125546	Val	0	0.1289208033333333	0.3428849366666666	0.1816677266666666	0.1950977333333333	TGACA	0	0
AT1G01320	125792	Val	0	0.28342998	0.37397792	0.3814267099999999	0.0059573928666666	TAACT	0	0
AT1G01320	125798	Val	0	0.63522035	0.3969958533333333	0.3534188166666667	0.0182224316666666	GGACT	0	0
AT1G01320	125939	Val	0	0.1655041533333333	0.40014222	0.20302676	0.0387854213333333	AAACT	0	0
AT1G01320	125987	Val	0	0.24161569	0.4603175	0.3886905933333333	0.1518809133333333	GAACT	0	0
AT1G01320	126088	Val	0	0.3969165066666666	0.57159002	0.6292989866666666	0.2389247233333333	GGACT	0	0
AT1G01320	126246	Val	0	0.12640487	0.39822581	0.4032293666666666	0.0015139540566666	AGACT	0	0
AT1G01320	126276	Val	0	0.0302669326666666	0.1988280533333333	0.1193569666666666	0.0811729033333333	AAACA	0	0
AT1G01320	126310	Val	0	0.0191149436666666	0.10485484	0.068429145	0.0069629589666666	AAACC	0	0
AT1G01320	126357	Val	0	0.0176760713333333	0.1477252866666666	0.0613767666666666	0.020997262	AAACC	0	0
AT1G01320	126361	Val	0	0.0276994183333333	0.1407486833333333	0.1267771213333333	0.1965044166666666	AAACA	0	0
AT1G01320	126368	Val	0	0.4025921933333333	0.5280625	0.3582406733333333	0.2590630933333333	GGACA	0	0
AT1G01320	126389	Val	0	0.08443727	0.15270237	0.0787641233333333	0.014513155	AGACC	0	0
AT1G01320	126446	Val	0	0.0864609553333333	0.24982763	0.1866916866666666	0.0070168932333333	AGACA	0	0
AT1G01320	126520	Val	0	0.7087403933333333	0.6833567500000001	0.6114392	0.062157535	GAACT	0	0
AT1G01320	126543	Val	0	0.0291439793333333	0.1978766066666666	0.13740031	0.0256030153333333	AAACA	0	0
AT1G01320	126551	Val	0	0.10781014	0.3722730966666667	0.28852317	0.0760201653333333	GAACA	0	0
AT1G01320	126724	Val	0	0.4588465233333333	0.6291139333333334	0.45495071	0.1138534446666666	GAACA	0	0
AT1G01320	126734	Val	0	0.1021351066666666	0.109195158	0.109913305	0.1598694633333333	TGACC	0	0
AT1G01320	126822	Val	0	0.3817033266666667	0.4619685166666666	0.29538513	0.2450905199999999	GAACT	0	0
AT1G01320	126965	Val	0	0.46352435	0.5692744433333333	0.4215376566666666	0.039610565	GGACT	0	0
AT1G01320	126978	Val	0	0.1743084833333333	0.1746962666666666	0.2192583533333333	0.047506086	GAACC	0	0
AT1G01320	127084	Val	0	0.28384	0.3954418533333333	0.4530418333333333	0.1071081793333333	TGACT	0	0
AT1G01320	127089	Val	0	0.25695182	0.4564321533333333	0.43690926	0.1013209396666666	AGACT	0	0
AT1G01320	127099	Val	0	0.2402167666666666	0.23789637	0.1968725266666666	0.068284829	AGACA	0	0
AT1G01320	127122	Val	0	0.0677828536666666	0.31440014	0.31083895	0.030991956	AGACT	0	0
AT1G01320	127227	Val	0	0.074144696	0.2131452666666666	0.1254736366666666	0.0081305662	AGACA	0	0
AT1G01320	127238	Val	0	0.0289397186666666	0.1190820646666666	0.088242	0.00057394504	AGACA	0	0
AT1G01320	127252	Val	0	0.0923633366666666	0.2170886	0.2295643833333333	0.23561295	AAACA	0	0
AT1G01320	127422	Val	0	0.016816055	0.0819409383333333	0.1247066466666666	0.0025483965666666	TAACA	0	0
AT1G01320	127675	Val	0	0.0251074433333333	0.1043641249999999	0.029374039	0.0030651767999999	AGACA	0	0
AT1G01320	127714	Val	0	0.0115993261666666	0.1270122533333333	0.07321424	0.08050233	AAACA	0	0
AT1G01320	127909	Val	0	0.2303925999999999	0.4089966566666667	0.2944497399999999	0.0867279766666666	AAACT	0	0
AT1G01320	128103	Val	0	0.0517860976666666	0.3595698666666667	0.22331975	0.0082423013333333	AGACT	0	0
AT1G01320	128170	Val	0	0.0678955313333333	0.20297725	0.2154393766666666	0.12700249	AAACA	0	0
AT1G01320	128216	Val	0	0.0397098013333333	0.2215431066666666	0.15679653	0.0058065097	AGACT	0	0
AT1G01320	128264	Val	0	0.024600708	0.17287766	0.120737202	0.1584727546666666	TGACA	0	0
AT1G01320	128295	Val	0	0.27025353	0.4311461766666666	0.3430906366666666	0.011313915	GAACA	0	0
AT1G01320	128504	Val	0	0.0191560346666666	0.1503854333333333	0.1157447733333333	0.1074984533333333	AAACC	0	0
AT1G01320	128529	Val	0	0.0719355106666666	0.1664034766666666	0.1436509033333333	0.0069108208333333	AGACA	0	0
AT1G01320	129011	Val	0	0.0437007626666666	0.1909982733333333	0.2122343166666666	0.0264721276666666	TAACT	0	0
AT1G01320	129047	Val	0	0.0698771133333333	0.28030152	0.2646999566666667	0.0612395166666666	GGACA	0	0
AT1G01320	129884	Val	0	0.0171941673333333	0.0867267333333333	0.0364201786666666	0.1416751	AAACC	0	0
AT1G01320	130072	Val	0	0.0276157893333333	0.0783240566666666	0.0862875499999999	0.0038489779	AGACA	0	0
AT1G01320	130086	Val	0	0.0624424146666666	0.3567510166666667	0.3275798866666666	0.0074767310666666	GAACA	0	0
AT1G01320	130450	Val	0	0.0461053493333333	0.2587893966666666	0.19846929	0.043809506	AAACT	0	0
AT1G01320	130462	Val	0	0.1575691733333333	0.2657221633333333	0.2327200099999999	0.1952182133333333	AAACT	0	0
AT1G01320	130466	Val	0	0.0086218993333333	0.2061746866666666	0.1636862933333333	0.28238031	AAACA	0	0
AT1G01320	130474	Val	0	0.24202857	0.1397172599999999	0.1385241166666666	0.0110923088333333	GAACC	0	0
AT1G01320	130530	Val	0	0.0238982433333333	0.2859044466666667	0.3677707566666666	0.072531675	TAACA	0	0
AT1G01320	130542	Val	0	0.0206034456666666	0.0766939066666666	0.056538843	0.0709106546666666	AAACC	0	0
AT1G01350	136671	Test	0	0.0482002	0.20720664	0.1972951	0.1456243	AAACA	0	0
AT1G01350	136729	Test	0	0.020357728	0.275548	0.21898946	0.009580994	TAACT	0	0
AT1G01350	136755	Test	0	0.0124516245	0.06990166	0.016690493	0.13690105	AAACC	0	0
AT1G01350	136773	Test	0	0.13564415	0.1964148	0.16166604	0.0810893	GAACC	0	0
AT1G01350	136801	Test	0	0.031609498	0.17919454	0.31161356	0.04136287	AAACT	0	0
AT1G01350	136971	Test	0	0.08841203	0.1388193	0.15866157	0.22985034	AAACA	0	0
AT1G01350	136985	Test	0	0.051356472	0.117185	0.13519943	0.01068449	GAACC	0	0
AT1G01350	137062	Test	0	0.020478094	0.204265	0.109746434	0.05033666	AAACC	0	0
AT1G01350	137092	Test	0	0.27629486	0.28462654	0.18678889	0.27247673	GGACC	0	0
AT1G01350	137207	Test	0	0.22710867	0.3068438	0.24742505	0.0946933	AAACT	0	0
AT1G01350	137213	Test	0	0.06098851	0.083252035	0.14357607	0.008503067	AGACC	0	0
AT1G01350	137365	Test	0	0.19512509	0.3367222	0.23863713	0.075077854	GAACA	0	0
AT1G01350	137369	Test	0	0.02304324	0.11308996	0.10712538	0.040938556	AAACA	0	0
AT1G01350	137460	Test	0	0.15224288	0.18294577	0.14869867	0.067918286	AGACA	0	0
AT1G01350	137483	Test	0	0.007955265	0.06994796	0.03930365	0.051907647	AAACC	0	0
AT1G01350	137526	Test	0	0.115302004	0.073989704	0.07041953	0.08369412	TGACC	0	0
AT1G01350	137542	Test	0	0.0082897665	0.0704373	0.045297515	0.05400889	AAACC	0	0
AT1G01350	137637	Test	0	0.022273088	0.17956547	0.101221085	0.0040392876	TGACA	0	0
AT1G01350	137861	Test	0	0.049249303	0.2826719	0.25934532	0.0048253415	GAACA	0	0
AT1G01350	137882	Test	0	0.0010081052	0.074022606	0.08165939	0.07397205	TAACC	0	0
AT1G01350	137958	Test	0	0.11118002	0.32597885	0.29303676	0.004312122	GAACA	0	0
AT1G01350	137988	Test	0	0.73504865	0.7956193	0.8419026	0.5499063	GGACA	0	0
AT1G01350	138002	Test	0	0.6939131	0.66587347	0.65074956	0.8527548	AAACT	0	0
AT1G01350	138097	Test	0	0.9947356	0.9277442	0.9788731	0.98596954	AAACT	0	0
AT1G01350	138105	Test	0	0.209416	0.27522308	0.35747814	0.1759738	TAACT	0	0
AT1G01360	142101	Train	0	0.0019395947	0.08792814	0.109872974	0.26094085	TAACA	0	0
AT1G01360	142232	Train	0	0.005892062	0.088961184	0.03985641	0.10853706	AAACC	0	0
AT1G01360	142257	Train	0	0.072546765	0.26183605	0.15449339	0.04823736	AAACA	0	0
AT1G01360	142468	Train	0	0.012796974	0.08288534	0.08544369	0.04565859	AAACC	0	0
AT1G01360	142576	Train	0	0.60499555	0.5837392	0.63470614	0.20993924	GAACT	0	0
AT1G01360	142594	Train	0	0.51524556	0.54313284	0.5606159	0.041422963	GAACA	0	0
AT1G01360	142633	Train	0	0.0031390667	0.18010992	0.37231153	0.04379536	AGACT	0	0
AT1G01360	142808	Train	0	0.056651235	0.10011748	0.07404137	0.007582021	TAACA	0	0
AT1G01360	142822	Train	0	0.2555737	0.47309685	0.3468085	0.006693089	AGACT	0	0
AT1G01360	142901	Train	0	0.03873379	0.4206926	0.20593719	0.0058039306	GGACA	0	0
AT1G01360	142915	Train	0	0.52433074	0.49756765	0.41724753	0.1337927	GAACT	0	0
AT1G01360	142931	Train	0	0.49323136	0.38061142	0.4187406	0.35856512	GAACA	0	0
AT1G01360	143041	Train	0	0.29073578	0.15597965	0.17724653	0.26800737	TGACC	0	0
AT1G01360	143133	Train	0	0.062117826	0.15117165	0.225577	0.32110962	AAACA	0	0
AT1G01420	154433	Test	0	0.008641934	0.17914349	0.22392663	0.040614177	TAACA	0	0
AT1G01420	154444	Test	0	0.6225063	0.7293796	0.57501984	0.58604443	AAACT	0	0
AT1G01420	154463	Test	0	0.06195271	0.21345565	0.14833573	0.5057279	AAACA	0	0
AT1G01420	154489	Test	0	0.006558335	0.077897295	0.11358901	0.3157731	TAACC	0	0
AT1G01420	154518	Test	0	0.1630648499999999	0.171349925	0.22123678	0.228164865	AAACA	0	0
AT1G01420	154530	Test	0	0.062434127	0.234525465	0.190992685	0.435978565	TGACA	0	0
AT1G01420	154541	Test	0	0.606377735	0.61471467	0.519876235	0.5810922000000001	AAACT	0	0
AT1G01420	154584	Test	0	0.2567371	0.4107747349999999	0.34722185	0.190711285	GAACA	0	0
AT1G01420	154925	Test	0	0.060791395	0.191706175	0.14864798	0.086872312	TAACT	0	0
AT1G01420	154952	Test	0	0.55887994	0.3230424	0.436915535	0.1643117825	TGACT	0	0
AT1G01420	155006	Test	0	0.299994065	0.18279484	0.114819675	0.05764726	GAACC	0	0
AT1G01420	155011	Test	0	0.00663774015	0.042502331	0.0647410635	0.0215269204999999	AGACC	0	0
AT1G01420	155174	Test	0	0.26992284	0.3891380399999999	0.41988716	0.012077832	GAACA	0	0
AT1G01420	155224	Test	0	0.018720579	0.082207885	0.062728513	0.00167788865	AGACA	0	0
AT1G01420	155281	Test	0	0.076881577	0.12933733	0.188062495	0.00397892	TAACT	0	0
AT1G01420	155313	Test	0	0.0040887296	0.055382979	0.032251376	0.0456624085	AAACC	0	0
AT1G01420	155328	Test	0	0.599110625	0.13644035	0.175517	0.003234005	GAACC	0	0
AT1G01420	155350	Test	0	0.0834330925	0.17200231	0.21801062	0.0312782285	AAACA	0	0
AT1G01420	155449	Test	0	0.0311009635	0.14062062	0.097529847	0.0546802115	AGACC	0	0
AT1G01420	155480	Test	0	0.0068256435	0.083893993	0.019174833	0.0442151365	TAACC	0	0
AT1G01420	155511	Test	0	0.5718947	0.2050949	0.212308915	0.064807265	GAACC	0	0
AT1G01420	155516	Test	0	0.00054406522	0.0555476909999999	0.0107508774999999	0.021414286	TAACC	0	0
AT1G01420	155741	Test	0	0.55542185	0.63006815	0.5722134	0.148084315	TGACT	0	0
AT1G01420	155762	Test	0	0.0703245624999999	0.171443815	0.1140553025	0.068771605	AAACT	0	0
AT1G01420	155917	Test	0	0.195834225	0.31306932	0.1624975799999999	0.160533035	TGACA	0	0
AT1G01420	155998	Test	0	0.0253676235	0.13336307	0.15052548	0.0095668554999999	AAACA	0	0
AT1G01430	156754	Train	0	0.034474812	0.21829696	0.1813291	0.33244312	AAACA	0	0
AT1G01430	156767	Train	0	0.23047188	0.16480438	0.2698319	0.13295476	GAACC	0	0
AT1G01430	156792	Train	0	0.005180955	0.073517285	0.09361812	0.014919912	TAACA	0	0
AT1G01430	156878	Train	0	0.4173549	0.4310357	0.38790858	0.31168473	GGACC	0	0
AT1G01430	156978	Train	0	0.0007589221	0.0393229	0.031709887	0.010004747	TAACC	0	0
AT1G01430	157074	Train	0	0.042299747	0.31262714	0.45722255	0.084949814	GAACA	0	0
AT1G01430	157112	Train	0	0.3190113	0.1718224	0.100524865	0.089469515	GGACC	0	0
AT1G01430	157121	Train	0	0.051166344	0.36245885	0.2840626	0.04824871	GGACA	0	0
AT1G01430	157155	Train	0	0.08553116	0.3314129	0.4015492	0.40037078	TGACA	0	0
AT1G01430	157170	Train	0	0.06898825	0.12621316	0.12072533	0.041996956	AAACA	0	0
AT1G01430	157204	Train	0	0.08518567	0.44357777	0.38685307	0.089025594	AGACT	0	0
AT1G01430	157291	Train	0	0.20950761	0.440674	0.31548038	0.13225439	GAACA	0	0
AT1G01430	157296	Train	0	0.0008402467	0.058946025	0.017195856	0.00040225982	TAACC	0	0
AT1G01430	157314	Train	0	0.4109897	0.40994912	0.42495102	0.024991821	GGACT	0	0
AT1G01430	157351	Train	0	0.23748799	0.40300003	0.3332066	0.18688427	GAACA	0	0
AT1G01430	157377	Train	0	0.20944504	0.19497095	0.12720498	0.104399145	GAACC	0	0
AT1G01430	157382	Train	0	0.48530644	0.14157085	0.12923524	0.08742638	GAACC	0	0
AT1G01430	157395	Train	0	0.14764132	0.26607847	0.2417719	0.04339508	AGACT	0	0
AT1G01430	157442	Train	0	0.6316891	0.48691767	0.52490115	0.16980255	GAACT	0	0
AT1G01430	157447	Train	0	0.06989501	0.05539936	0.07893679	0.15462264	TGACC	0	0
AT1G01430	157455	Train	0	0.14858305	0.31859475	0.32637626	0.011006713	GAACA	0	0
AT1G01430	157483	Train	0	0.00076841115	0.079525255	0.026224757	0.008612263	TAACC	0	0
AT1G01430	157494	Train	0	0.005632019	0.16002442	0.17334971	0.14421758	AAACA	0	0
AT1G01430	157513	Train	0	0.008220827	0.0759274	0.09506309	0.09081949	AAACA	0	0
AT1G01430	157573	Train	0	0.68511146	0.63105553	0.6015986	0.010342729	GGACT	0	0
AT1G01430	157584	Train	0	0.030416846	0.06984588	0.105489515	0.040895272	AGACC	0	0
AT1G01430	157611	Train	0	0.111107394	0.18599401	0.16033685	0.08345413	AGACA	0	0
AT1G01430	157639	Train	0	0.021779299	0.10977854	0.11224949	0.14696488	AAACC	0	0
AT1G01430	157728	Train	0	0.01595683	0.18770841	0.13048841	0.11556786	TGACA	0	0
AT1G01430	157863	Train	0	0.0012406468	0.1041349	0.051292777	0.03217455	TAACC	0	0
AT1G01430	157902	Train	0	0.11970924	0.3072937	0.29063535	0.00438416	GAACA	0	0
AT1G01430	157914	Train	0	0.005845928	0.23212814	0.19187294	0.019944262	TGACA	0	0
AT1G01430	157932	Train	0	0.00080475805	0.0545123	0.041712902	0.036670066	TAACC	0	0
AT1G01430	158070	Train	0	0.24998856	0.18504435	0.1420125	0.09115342	AGACC	0	0
AT1G01430	158280	Train	0	0.091178514	0.11141374	0.046057105	0.08689239	AAACA	0	0
AT1G01430	158308	Train	0	0.43529636	0.3980938	0.43665838	0.32958788	AAACT	0	0
AT1G01430	158491	Train	0	0.17490268	0.19339667	0.14241526	0.0037969947	GAACC	0	0
AT1G01430	158567	Train	0	0.15715504	0.24478611	0.22049299	0.2379137	AAACT	0	0
AT1G01430	158579	Train	0	0.04222058	0.20527251	0.15515414	0.053519666	AAACA	0	0
AT1G01430	158603	Train	0	0.013188315	0.09045942	0.05503298	0.29755455	AAACC	0	0
AT1G01440	159741	Train	0	0.57632893	0.52690953	0.23978706	0.98112917	AAACC	0	0
AT1G01440	159843	Train	0	0.9979261	0.9425186	0.9857728	0.9936248	AAACT	0	0
AT1G01440	159850	Train	0	0.9471288	0.4290777	0.61766005	0.9097025	TGACC	0	0
AT1G01440	159872	Train	0	0.07122537	0.586085	0.39157608	0.5205914	TAACA	0	0
AT1G01440	159913	Train	0	0.060599662	0.06505537	0.072131954	0.17748669	TGACC	0	0
AT1G01440	159987	Train	0	0.0659186	0.19823946	0.29947454	0.029736947	TGACA	0	0
AT1G01440	160108	Train	0	0.3271675	0.37373406	0.28587085	0.04097283	GAACT	0	0
AT1G01440	160121	Train	0	0.2993515	0.3737644	0.24368708	0.022679472	AGACT	0	0
AT1G01440	160166	Train	0	0.44622952	0.2071209	0.32107395	0.07627437	GAACC	0	0
AT1G01440	160208	Train	0	0.025483012	0.15772435	0.10419084	0.018702006	AGACC	0	0
AT1G01440	160250	Train	0	0.08077122	0.19432518	0.2542273	0.20556673	AAACA	0	0
AT1G01440	160265	Train	0	0.10140665	0.27114072	0.23870525	0.03397553	TAACT	0	0
AT1G01440	160440	Train	0	0.0054065944	0.1448614	0.15238829	0.003004539	AAACC	0	0
AT1G01440	160600	Train	0	0.005902028	0.09638052	0.18894792	0.12342236	AAACA	0	0
AT1G01440	160670	Train	0	0.0086492775	0.13209358	0.11921306	0.11648911	AAACA	0	0
AT1G01440	160736	Train	0	0.0073126433	0.08976529	0.056374274	0.014497268	AAACC	0	0
AT1G01440	160799	Train	0	0.0047234534	0.11138479	0.08829292	0.00017386675	TAACA	0	0
AT1G01440	160830	Train	0	0.38830894	0.23052645	0.20409146	0.020280873	AGACA	0	0
AT1G01440	160862	Train	0	0.15271121	0.4302476	0.34758624	0.022181392	AGACT	0	0
AT1G01440	160867	Train	0	0.0035678863	0.057185687	0.09488176	0.10566138	AAACA	0	0
AT1G01440	160931	Train	0	0.007301581	0.098647915	0.024815489	0.046382785	AAACC	0	0
AT1G01440	161038	Train	0	0.00771569	0.042471576	0.064321324	0.0044745207	AAACA	0	0
AT1G01440	161069	Train	0	0.05863005	0.1932523	0.1665406	0.014777946	AGACA	0	0
AT1G01440	161137	Train	0	0.22345486	0.14487667	0.103859924	0.022041226	GAACC	0	0
AT1G01440	161213	Train	0	0.12304616	0.11428094	0.09832846	0.0034855723	GAACC	0	0
AT1G01440	161220	Train	0	0.03604462	0.15131657	0.17357445	0.07092102	AAACT	0	0
AT1G01440	161530	Train	0	0.5473661	0.42503428	0.31052095	0.052631162	GGACC	0	0
AT1G01440	161612	Train	0	0.3572758	0.3221035	0.3505052	0.036382508	GGACC	0	0
AT1G01440	161648	Train	0	0.07070426	0.13547568	0.15135816	0.036082756	AGACA	0	0
AT1G01440	161659	Train	0	0.34370285	0.4731083	0.28021464	0.008469606	GGACA	0	0
AT1G01440	161710	Train	0	0.62052864	0.46694598	0.4259161	0.19734251	GGACC	0	0
AT1G01440	161723	Train	0	0.026597332	0.17349938	0.14211747	0.017268121	AAACT	0	0
AT1G01440	161759	Train	0	0.061044537	0.18676314	0.21963215	0.08233927	AGACC	0	0
AT1G01440	161786	Train	0	0.0037080646	0.24181552	0.13542603	0.034679808	TAACC	0	0
AT1G01440	161854	Train	0	0.5228651	0.6528988	0.666172	0.48852286	GGACC	0	0
AT1G01440	161971	Train	0	0.04590751	0.085837305	0.074547864	0.031003345	AAACA	0	0
AT1G01440	161996	Train	0	0.0086956145	0.1413651	0.09092619	0.10989883	AAACA	0	0
AT1G01440	162011	Train	0	0.60028505	0.52435756	0.56169856	0.044218004	GAACA	0	0
AT1G01440	162039	Train	0	0.07147528	0.3470915	0.27638423	2.0372867e-05	AGACT	0	0
AT1G01440	162161	Train	0	0.04970479	0.14928319	0.22494993	0.0704806	AGACA	0	0
AT1G01440	162213	Train	0	0.4105011	0.29345036	0.21906185	0.037316393	GGACA	0	0
AT1G01440	162266	Train	0	0.11587812	0.37633294	0.4740718	0.35886645	AAACC	0	0
AT1G01440	162275	Train	0	0.0052155256	0.08339713	0.065759405	0.018833589	AAACA	0	0
AT1G01440	162570	Train	0	0.048990835	0.23974547	0.16814177	0.010662186	AGACT	0	0
AT1G01470	172211	Val	0	0.055495728	0.249174	0.1268234	0.2535341	TAACT	0	0
AT1G01470	172273	Val	0	0.11799312	0.2419023	0.15246996	0.0560799	AGACC	0	0
AT1G01470	172286	Val	0	0.03796823	0.16563156	0.12682162	0.13641186	AAACC	0	0
AT1G01470	172322	Val	0	0.1547795	0.342695	0.37155432	0.20934315	AAACT	0	0
AT1G01470	172384	Val	0	0.0006258607	0.09094714	0.03437642	0.05200336	TAACC	0	0
AT1G01470	172407	Val	0	0.16424057	0.21629754	0.11695941	0.0868745	TGACT	0	0
AT1G01470	172413	Val	0	0.08796092	0.3538777	0.18057764	0.2195001	GGACA	0	0
AT1G01470	172419	Val	0	0.6471529	0.45949268	0.37247667	0.04595392	GGACT	0	0
AT1G01470	172443	Val	0	0.0013437748	0.05248909	0.028161466	0.27536485	TAACC	0	0
AT1G01470	172494	Val	0	0.065916196	0.46453753	0.33074751	0.0857108	GGACA	0	0
AT1G01470	172518	Val	0	0.38809144	0.2452426	0.21836343	0.30259117	GGACC	0	0
AT1G01470	172717	Val	0	0.40481815	0.45150718	0.31500193	0.19695759	TGACT	0	0
AT1G01470	172723	Val	0	0.43549284	0.18756326	0.16745567	0.019461561	GAACC	0	0
AT1G01470	172738	Val	0	0.2791489	0.11620746	0.26960972	0.32257468	TGACC	0	0
AT1G01470	172764	Val	0	0.03443755	0.1622067	0.064402744	0.060204435	AAACC	0	0
AT1G01470	172782	Val	0	0.040912844	0.3011562	0.2059634	0.07579259	AAACT	0	0
AT1G01470	172798	Val	0	0.47478157	0.40683413	0.44165844	0.21528797	GGACT	0	0
AT1G01470	172841	Val	0	0.008049691	0.107644126	0.0943838	0.052480053	AAACA	0	0
AT1G01470	172855	Val	0	0.011688352	0.11829953	0.10345521	0.087101415	AAACA	0	0
AT1G01470	172861	Val	0	0.004216492	0.11427339	0.12411815	0.027631402	AAACA	0	0
AT1G01470	172869	Val	0	0.09157032	0.26679578	0.19142276	0.117103435	AAACA	0	0
AT1G01470	172876	Val	0	0.05765556	0.16722073	0.03133607	0.51930416	AAACC	0	0
AT1G01470	172896	Val	0	0.110618986	0.26430312	0.2718485	0.28181234	AAACT	0	0
AT1G01490	180126	Train	0	0.3176512875	0.2807461075	0.1962247	0.39388671	TAACT	0	0
AT1G01490	180170	Train	0	0.4793753775	0.2143039975	0.2435218049999999	0.24567527	TAACT	0	0
AT1G01490	180307	Train	0	0.6255866425000001	0.660693	0.825172885	0.9377003375	AGACT	0	0
AT1G01490	180325	Train	1	0.0825691235	0.1036853985	0.1427384625	0.419023045	AAACA	0	1
AT1G01490	180363	Train	1	0.94854847	0.82820141	0.962183325	0.9885544325	GGACC	1	1
AT1G01490	180426	Train	0	0.05978465825	0.2112769099999999	0.23699345	0.2841316525	AAACC	0	0
AT1G01490	180460	Train	0	0.009641456625	0.110370924	0.08132934	0.010380426125	TAACA	0	0
AT1G01490	180497	Train	0	0.5362382325	0.629132055	0.61072751	0.0611468364999999	GAACT	0	0
AT1G01490	180728	Train	0	0.340631605	0.344519145	0.3144961325	0.11158265	GGACC	0	0
AT1G01490	180799	Train	0	0.2887884975	0.18842584	0.3083590475	0.070968215	GAACC	0	0
AT1G01490	180831	Train	0	0.0823989512499999	0.4787959875	0.4062403175	0.05579021225	GGACA	0	0
AT1G01490	181381	Train	0	0.01922014975	0.1256513265	0.0652309495	0.07194106375	AAACA	0	0
AT1G01490	182135	Train	0	0.1535273425	0.3139051525	0.3008739185	0.2747656575	AGACA	0	0
AT1G01490	182322	Train	0	0.2462961625	0.38961127	0.271665905	0.027438348	AGACT	0	0
AT1G01500	185444	Train	0	0.72893	0.6449355	0.63411963	0.47423816	TGACT	0	0
AT1G01500	185476	Train	0	0.015824128	0.12832001	0.17530593	0.025895393	AAACC	0	0
AT1G01500	185538	Train	0	0.0874813	0.14983349	0.14121692	0.08387987	AAACT	0	0
AT1G01500	185549	Train	0	0.1665774	0.2672957	0.11108943	0.03355571	TGACA	0	0
AT1G01500	185578	Train	0	0.33928147	0.5043321	0.26148987	0.12296265	TGACT	0	0
AT1G01500	185596	Train	0	0.044201255	0.07658247	0.13414027	0.033729054	AGACC	0	0
AT1G01500	185663	Train	0	0.13414095	0.18069384	0.13179511	0.033457838	GAACC	0	0
AT1G01500	185690	Train	0	0.22396973	0.39470235	0.48207015	0.11842817	GAACA	0	0
AT1G01500	185698	Train	0	0.416637	0.4997018	0.34848437	0.02757988	GAACT	0	0
AT1G01500	185716	Train	0	0.18262894	0.46912193	0.42271852	0.0018990636	AGACT	0	0
AT1G01500	185757	Train	0	0.112740435	0.41285864	0.27671713	0.08936838	GGACA	0	0
AT1G01500	185869	Train	0	0.16725454	0.09979059	0.08694185	0.07879253	TGACC	0	0
AT1G01500	185917	Train	0	0.39443755	0.23982671	0.28939873	0.10631136	TGACA	0	0
AT1G01500	185963	Train	0	0.085880235	0.28802103	0.27074265	0.05643896	AGACA	0	0
AT1G01500	186371	Train	0	0.1526359	0.24288991	0.10554179	0.062001776	TGACT	0	0
AT1G01500	186551	Train	0	0.00092222693	0.081344604	0.05523442	0.005052483	TAACC	0	0
AT1G01500	186590	Train	0	0.15645362	0.27530366	0.32206017	0.18218133	AAACT	0	0
AT1G01500	186597	Train	0	0.032193016	0.1446338	0.09186505	0.11574991	AAACC	0	0
AT1G01500	186607	Train	0	0.570545	0.56642735	0.5310779	0.6123244	AGACA	0	0
AT1G01510	187344	Train	0	0.27744794	0.40776557	0.18107164	0.015482259	AGACT	0	0
AT1G01510	187621	Train	0	0.5322593	0.4667366	0.24121356	0.027616095	GGACT	0	0
AT1G01510	188122	Train	0	0.0028308511	0.07825234	0.054047346	0.0020746707	TAACA	0	0
AT1G01510	188129	Train	0	0.044469107	0.1798811	0.16010799	0.03200396	TGACA	0	0
AT1G01510	188172	Train	0	0.009060681	0.10591558	0.07387465	0.10453091	AAACC	0	0
AT1G01510	188339	Train	0	0.023249377	0.119827054	0.104830466	0.05518893	AAACA	0	0
AT1G01510	188659	Train	0	0.046523333	0.07783147	0.06975951	0.0014096617	TAACA	0	0
AT1G01510	188711	Train	0	0.098209456	0.39234418	0.41276652	0.023791898	GAACA	0	0
AT1G01510	188726	Train	0	0.06566646	0.14565411	0.17963102	0.017681658	AAACA	0	0
AT1G01510	188876	Train	0	0.022983229	0.12973912	0.054584812	0.13238773	AAACC	0	0
AT1G01510	188921	Train	0	0.023944188	0.23164873	0.26995492	0.02874962	AGACA	0	0
AT1G01510	189013	Train	0	0.5008563	0.4900021	0.45128042	0.25340685	TGACA	0	0
AT1G01510	189078	Train	0	0.04662653	0.2443308	0.20427164	0.023116326	AAACA	0	0
AT1G01510	189199	Train	0	0.082318224	0.18974265	0.08996491	0.028518151	AGACC	0	0
AT1G01510	189316	Train	0	0.0015931248	0.028484082	0.038978375	0.0194574	AAACA	0	0
AT1G01510	189418	Train	0	0.45976847	0.45228022	0.26797003	0.032041036	GGACA	0	0
AT1G01510	189659	Train	0	0.24293356	0.2707832	0.22249822	0.014781368	TAACT	0	0
AT1G01510	189845	Train	0	0.02425307	0.13990948	0.124830924	0.053386748	AAACA	0	0
AT1G01510	189898	Train	0	0.01908964	0.15137926	0.1697296	0.09029379	TAACA	0	0
AT1G01510	189924	Train	0	0.28409562	0.28779215	0.28549036	0.4317228	AAACA	0	0
AT1G01510	189930	Train	1	0.8602826	0.7999816	0.9933256	0.99871475	AGACA	1	1
AT1G01510	189953	Train	1	0.9973602	0.9841021	0.9993119	0.99998033	AGACT	1	1
AT1G01510	190037	Train	0	0.20047131	0.24338368	0.55177766	0.86208284	AAACA	0	0
AT1G01510	190099	Train	0	0.9713875	0.7960259	0.8369501	0.37261352	GAACT	0	0
AT1G01520	190561	Test	0	0.0174617529	0.081619375	0.0866809998	0.0616912122	AAACC	0	0
AT1G01520	190572	Test	0	0.268340044	0.58818485	0.511351086	0.0364746096	GAACT	0	0
AT1G01520	190602	Test	0	0.398333808	0.470881118	0.127036462	0.0487931822	TGACT	0	0
AT1G01520	190609	Test	0	0.0287425902	0.170937524	0.120849003	0.14057281	AAACC	0	0
AT1G01520	190783	Test	0	0.5371314500000001	0.590896218	0.501735312	0.0884152888	GAACT	0	0
AT1G01520	190799	Test	0	0.2599813	0.4098217959999999	0.373084598	0.0195172644	GAACA	0	0
AT1G01520	190946	Test	0	0.1459366372	0.138087286	0.141318922	0.2271862919999999	TGACC	0	0
AT1G01520	190987	Test	0	0.0220588542	0.159980278	0.178469464	0.0528671079999999	AAACA	0	0
AT1G01520	191186	Test	0	0.1540238599999999	0.30167948	0.21554973	0.1177275408	GGACT	0	0
AT1G01520	191194	Test	0	0.4285002	0.481290934	0.62482103	0.10793385	GAACA	0	0
AT1G01520	191377	Test	0	0.328796306	0.351300338	0.36903448	0.2016345379999999	TGACT	0	0
AT1G01520	191600	Test	0	0.4568257799999999	0.4479145499999999	0.43452158	0.0747727354	GAACT	0	0
AT1G01520	191638	Test	0	0.342017848	0.327184572	0.255447912	0.0581018938	GGACT	0	0
AT1G01520	191656	Test	0	0.0672859356	0.121872164	0.0817689818	0.0016437506599999	AGACA	0	0
AT1G01520	191663	Test	0	0.046656227	0.066418252	0.134208056	0.02632209806	TGACC	0	0
AT1G01520	191836	Test	0	0.0177291345999999	0.1279116549999999	0.1374867679999999	0.172652839	AAACA	0	0
AT1G01520	191998	Test	0	0.0131346704	0.0882122568	0.0469443724	0.247358702	AAACC	0	0
AT1G01520	192023	Test	0	0.4215997339999999	0.535191414	0.428949388	0.160668534	GAACA	0	0
AT1G01520	192141	Test	0	0.340663562	0.355038576	0.265614544	0.0616839114	GAACT	0	0
AT1G01520	192196	Test	0	0.42498342	0.194423234	0.253688096	0.32621437	GAACC	0	0
AT1G01520	192241	Test	0	0.384955334	0.389780114	0.4769753719999999	0.312406024	AGACA	0	0
AT1G01520	192317	Test	0	0.8216806959999999	0.8155061800000001	0.910036872	0.8041412960000001	GGACT	0	0
AT1G01520	192324	Test	0	0.14045455	0.385146426	0.2924923579999999	0.430160386	TGACA	0	0
AT1G01520	192329	Test	0	0.341065118	0.362251868	0.378703948	0.549057092	TAACT	0	0
AT1G01540	195877	Train	0	0.35823411	0.42671633	0.5167791850000001	0.2064549	TGACA	0	0
AT1G01540	195935	Train	0	0.020323974	0.069250517	0.03427117	0.02893827	AAACC	0	0
AT1G01540	196024	Train	0	0.0080089272499999	0.08197359	0.04927964	0.0148692485	AAACC	0	0
AT1G01540	196121	Train	0	0.105773798	0.281178355	0.39923145	0.015975755	TAACT	0	0
AT1G01540	196319	Train	0	0.2041363849999999	0.42334958	0.337664465	0.0149012679999999	GAACA	0	0
AT1G01540	196499	Train	0	0.2163918249999999	0.29771623	0.2372986899999999	0.05908857	TAACT	0	0
AT1G01540	196508	Train	0	0.20534395	0.22013001	0.287560915	0.1115435824999999	GAACC	0	0
AT1G01540	196527	Train	0	0.6719006750000001	0.5407272000000001	0.586289925	0.41226965	GAACT	0	0
AT1G01540	196536	Train	0	0.00435386305	0.0739559025	0.0717177	0.0044516205	TAACA	0	0
AT1G01540	197314	Train	0	0.245913965	0.25454885	0.2225065	0.111002095	TGACT	0	0
AT1G01540	197379	Train	0	0.1420325499999999	0.254159555	0.293908785	0.011030788	TAACT	0	0
AT1G01540	197609	Train	0	0.1374749	0.25764011	0.34696558	0.160557435	GGACT	0	0
AT1G01540	197646	Train	0	0.3519332699999999	0.533060715	0.40739891	0.2374253	TGACT	0	0
AT1G01540	197664	Train	0	0.285011855	0.487430975	0.446754575	0.0552411435	GAACT	0	0
AT1G01540	197873	Train	0	0.0246238584999999	0.171294225	0.09202265	0.067290395	AAACC	0	0
AT1G01540	197974	Train	0	0.043323755	0.1341686	0.12940478	0.003000021	AGACA	0	0
AT1G01540	198011	Train	0	0.016183126	0.15680645	0.0679050185	0.0241633645	AAACC	0	0
AT1G01540	198051	Train	0	0.3215292349999999	0.20392695	0.15065148	0.0697185285	GAACC	0	0
AT1G01540	198119	Train	0	0.166788345	0.322691545	0.2622434	0.080038628	GAACA	0	0
AT1G01540	198126	Train	0	0.16583878	0.17578862	0.123746335	0.0388500755	AGACC	0	0
AT1G01540	198276	Train	0	0.251083555	0.504848135	0.396373555	0.093956222	GAACA	0	0
AT1G01540	198286	Train	0	0.181485655	0.33798118	0.182498095	0.0565552435	GGACC	0	0
AT1G01540	198305	Train	0	0.060754353	0.1564399149999999	0.105018115	0.00254580975	AGACA	0	0
AT1G01540	198312	Train	0	0.03405636	0.18280822	0.1120993325	0.023990441	AGACA	0	0
AT1G01540	198516	Train	0	0.064862139	0.29860555	0.28934937	0.44480196	TAACA	0	0
AT1G01540	198534	Train	0	0.0015285730499999	0.061605085	0.026433056	0.091978862	TAACC	0	0
AT1G01540	198596	Train	1	0.98910208	0.98054995	0.9986093	0.99665757	GGACC	1	0
AT1G01540	198638	Train	0	0.3191141	0.3746031	0.44038954	0.3477344	AAACT	0	0
AT1G01540	198661	Train	0	0.5134696	0.70953465	0.6450424	0.74559593	GGACC	0	0
AT1G01550	199693	Train	0	0.087089825	0.353936645	0.32088743	0.0253143134999999	GAACA	0	0
AT1G01550	199708	Train	0	0.098474065	0.296409225	0.29903826	0.40920561	AAACT	0	0
AT1G01550	199892	Train	0	0.0514913315	0.240160725	0.2556985499999999	0.205067365	AAACT	0	0
AT1G01550	200516	Train	0	0.015606326	0.217787445	0.1671053	0.0900103475	AAACT	0	0
AT1G01550	200542	Train	0	0.205283545	0.1546640799999999	0.132763855	0.0283912715	AGACC	0	0
AT1G01550	200572	Train	0	0.01378488535	0.16338189	0.079282254	0.0201630535	AAACC	0	0
AT1G01550	200599	Train	0	0.377400315	0.41167434	0.304070905	0.017079913	GAACT	0	0
AT1G01550	200635	Train	0	0.3858186449999999	0.44829314	0.245428675	0.0553346745	GAACA	0	0
AT1G01550	200646	Train	0	0.0756028649999999	0.137531525	0.19343964	0.1439498699999999	AGACC	0	0
AT1G01550	200703	Train	0	0.6589617999999999	0.6232074299999999	0.557388755	0.1853927175	TGACT	0	0
AT1G01550	200720	Train	0	0.0035981834	0.075584208	0.12201961	0.049425538	AAACA	0	0
AT1G01550	200745	Train	0	0.179002155	0.232588215	0.137109035	0.0627341	AGACA	0	0
AT1G01550	200763	Train	0	0.0251140835	0.14237186	0.116363597	0.036634452	AGACC	0	0
AT1G01550	200772	Train	0	0.0025157094	0.10307859	0.053397875	0.0049433529999999	TAACC	0	0
AT1G01550	200830	Train	0	0.035155206	0.2247638	0.147796415	0.16868907	TGACA	0	0
AT1G01550	200926	Train	0	0.23680095	0.28821914	0.096664265	0.108366575	TAACT	0	0
AT1G01550	200977	Train	0	0.065206021	0.119257945	0.0388186274999999	0.00271481275	AGACA	0	0
AT1G01550	201007	Train	0	0.1642693	0.175379815	0.119651115	0.012599045	GAACC	0	0
AT1G01550	201054	Train	0	0.02319023	0.138438665	0.1926268649999999	0.01532073045	AGACC	0	0
AT1G01550	201079	Train	0	0.088234285	0.2188515899999999	0.2233396249999999	0.1019608525	AAACT	0	0
AT1G01550	201132	Train	0	0.1751122199999999	0.19727342	0.140837495	0.1070980505	AGACC	0	0
AT1G01550	201247	Train	0	0.2737966149999999	0.40899898	0.4581526099999999	0.031782132	GAACA	0	0
AT1G01550	201271	Train	0	0.248580765	0.49293756	0.418658555	0.162390375	GAACA	0	0
AT1G01550	201338	Train	0	0.038678719	0.198346585	0.256664365	0.037955713	AAACT	0	0
AT1G01550	201397	Train	0	0.15068132	0.35844441	0.2656848699999999	0.01217702045	GGACT	0	0
AT1G01550	201481	Train	0	0.0441938395	0.146731535	0.23117285	0.0181826465	AGACA	0	0
AT1G01550	201496	Train	0	0.2339281449999999	0.17609551	0.21516555	0.186894945	GAACC	0	0
AT1G01550	201579	Train	0	0.06112557	0.333029105	0.254110825	0.39446643	AAACT	0	0
AT1G01610	221756	Test	0	0.05362172	0.22071591	0.1763199	0.062355697	TAACT	0	0
AT1G01610	221809	Test	0	0.43340683	0.42460904	0.5153309	0.79855645	AAACT	0	0
AT1G01610	221967	Test	0	0.13217689	0.23689461	0.114878915	0.055083834	AGACC	0	0
AT1G01610	222034	Test	0	0.7412885	0.73626065	0.74795485	0.2271492	GAACT	0	0
AT1G01610	222102	Test	0	0.039235294	0.20216863	0.18747307	0.0068698647	AGACT	0	0
AT1G01610	222143	Test	0	0.40070978	0.17762077	0.1203591	0.2951909	GGACC	0	0
AT1G01610	222176	Test	0	0.37864837	0.19900489	0.18283112	0.112159036	GAACC	0	0
AT1G01610	222251	Test	0	0.716711	0.70683736	0.63436395	0.109115764	GAACT	0	0
AT1G01610	222319	Test	0	0.083733715	0.11284225	0.10484245	0.03460846	GAACC	0	0
AT1G01610	222666	Test	0	0.031974517	0.110869005	0.12840578	0.044016443	AGACC	0	0
AT1G01610	222673	Test	0	0.10351968	0.07961192	0.09582164	0.027518487	TGACC	0	0
AT1G01610	222777	Test	0	0.12626144	0.09233465	0.06633289	0.12979844	TGACC	0	0
AT1G01610	222810	Test	0	0.009739066	0.11306165	0.10761179	0.022842372	AAACC	0	0
AT1G01610	222818	Test	0	0.01022098	0.1476724	0.085035704	0.07107347	AAACC	0	0
AT1G01610	223035	Test	0	0.3514865	0.1861635	0.19206417	0.03606119	GAACC	0	0
AT1G01610	223075	Test	0	0.07689731	0.10021279	0.10019867	0.025996316	AGACC	0	0
AT1G01610	223588	Test	0	0.30346522	0.18152109	0.08935273	0.112673424	TGACC	0	0
AT1G01610	223612	Test	0	0.32376093	0.3662648	0.19625998	0.24868384	TGACT	0	0
AT1G01610	223708	Test	0	0.00046063663	0.04659903	0.025407542	0.030776728	TAACC	0	0
AT1G01610	223724	Test	0	0.13849358	0.32770362	0.27196425	0.0065488457	GAACA	0	0
AT1G01610	223753	Test	0	0.027727377	0.34938985	0.22444427	0.020880293	AGACT	0	0
AT1G01610	223793	Test	0	0.47217932	0.46118155	0.41213506	0.15681922	TGACT	0	0
AT1G01610	223971	Test	0	0.77940845	0.6487072	0.76046646	0.15536448	GAACT	0	0
AT1G01610	223978	Test	0	0.3245321	0.44919235	0.30306214	0.25191712	GAACA	0	0
AT1G01610	224165	Test	0	0.39538783	0.37852997	0.3963086	0.0049755336	GGACT	0	0
AT1G01620	225779	Train	0	0.44597073	0.420310015	0.6115079	0.752408205	AGACT	0	0
AT1G01620	225883	Train	1	0.7921117	0.6908925	0.8325441	0.83492492	GGACT	1	1
AT1G01620	225964	Train	0	0.318850815	0.27011885	0.30445924	0.51715153	AAACT	0	0
AT1G01620	226064	Train	0	0.35396402	0.437251685	0.2763402	0.0424709785	GGACC	0	0
AT1G01620	226190	Train	0	0.354040455	0.39617816	0.3136918549999999	0.061162598	GGACC	0	0
AT1G01620	226232	Train	0	0.0026923955	0.100444105	0.0949253499999999	0.29191979	TAACC	0	0
AT1G01620	226242	Train	0	0.22346674	0.4007072	0.29492406	0.0709957	GAACA	0	0
AT1G01620	226409	Train	0	0.58326447	0.5591737999999999	0.6417229200000001	0.209728345	TGACT	0	0
AT1G01620	226467	Train	0	0.08069238	0.169818185	0.214821115	0.00785585065	GAACC	0	0
AT1G01620	226542	Train	0	0.09438008	0.22762019	0.2165612	0.1002076925	AAACT	0	0
AT1G01620	226668	Train	0	0.0858262425	0.351331595	0.350999235	0.1212057585	TGACA	0	0
AT1G01620	226679	Train	0	0.0155493319999999	0.14837216	0.161128615	0.10347407	AAACC	0	0
AT1G01620	226938	Train	0	0.0658317635	0.12499988	0.06370365	0.018446296	AAACA	0	0
AT1G01620	226966	Train	0	0.010955447	0.178123195	0.139489678	0.044611165	TGACA	0	0
AT1G01620	226975	Train	0	0.0122726915	0.11244036	0.09398795	0.131972535	TAACA	0	0
AT1G01620	227088	Train	0	0.134979786	0.458696185	0.32032541	0.06824609	AGACT	0	0
AT1G01620	227094	Train	0	0.39291525	0.828751925	0.8290984299999999	0.3579083275	GGACA	0	0
AT1G01620	227139	Train	0	0.0023482799	0.0857555345	0.19959066	0.00381193755	TAACA	0	0
AT1G01620	227201	Train	0	0.40981117	0.4085808549999999	0.3540984299999999	0.055543905	GAACA	0	0
AT1G01620	227266	Train	0	0.0210693305	0.083162865	0.060129938	0.113843525	AAACC	0	0
AT1G01630	229099	Train	0	0.21252894	0.33003932	0.25849906	0.23458353	TGACA	0	0
AT1G01630	229213	Train	0	0.01410656	0.11472051	0.07264266	0.09000721	AAACA	0	0
AT1G01630	229221	Train	0	0.03956791	0.18967304	0.17325433	0.014444518	AGACC	0	0
AT1G01630	229232	Train	0	0.14173241	0.10564184	0.10136982	0.11208093	GAACC	0	0
AT1G01630	229257	Train	0	0.12093812	0.15481295	0.09620696	0.063874066	AGACC	0	0
AT1G01630	229338	Train	0	0.037071515	0.19436648	0.17629021	0.19504079	AAACT	0	0
AT1G01630	229472	Train	0	0.26294738	0.18409795	0.17050669	0.14271201	TGACC	0	0
AT1G01630	229478	Train	0	0.13476121	0.47204447	0.30933303	0.14966324	GGACA	0	0
AT1G01630	229516	Train	0	0.45541388	0.42935342	0.32320395	0.17082167	TGACT	0	0
AT1G01630	229586	Train	0	0.0046717166	0.06941761	0.07774522	0.014039052	TAACA	0	0
AT1G01630	229610	Train	0	0.012747514	0.16331765	0.11660781	0.05062486	TGACA	0	0
AT1G01630	229646	Train	0	0.12212702	0.3542335	0.2524776	0.055126645	GAACA	0	0
AT1G01630	229650	Train	0	0.011703039	0.14832331	0.12077894	0.001054585	AGACA	0	0
AT1G01630	229655	Train	0	0.0040826323	0.110652246	0.06921989	0.065418184	TAACC	0	0
AT1G01630	229897	Train	0	0.3556575	0.45740026	0.52678174	0.5275237	TGACA	0	0
AT1G01630	230375	Train	0	0.02601397	0.16642848	0.11647652	0.032236315	AAACT	0	0
AT1G01630	230409	Train	0	0.067989014	0.0529292	0.061725497	0.05087168	TGACC	0	0
AT1G01630	230575	Train	0	0.104058765	0.35944647	0.3211518	0.09075592	GAACA	0	0
AT1G01630	230582	Train	0	0.09676895	0.20249185	0.1828469	0.16593358	AAACT	0	0
AT1G01630	230605	Train	0	0.01802572	0.16566722	0.1480049	0.058208812	AGACA	0	0
AT1G01630	230670	Train	0	0.1529113	0.18892716	0.32851785	0.27000892	AGACC	0	0
AT1G01630	230755	Train	0	0.53399575	0.36344057	0.593959	0.8393866	AAACA	0	0
AT1G01630	230828	Train	0	0.15845689	0.37314144	0.32427257	0.15429404	AAACA	0	0
AT1G01650	232968	Train	0	0.914812335	0.837549025	0.96209345	0.9990236175	AGACT	0	0
AT1G01650	232979	Train	0	0.5583361250000001	0.2471445225	0.638899875	0.6703545200000001	AAACC	0	0
AT1G01650	232986	Train	1	0.8864944450000001	0.9571144825	0.9982657075	0.997375655	AGACA	1	0
AT1G01650	233017	Train	0	0.0101731179	0.12619776375	0.13132018625	0.1927847125	TAACC	0	0
AT1G01650	233026	Train	0	0.59644276	0.7556349475	0.7444531575	0.900328675	TAACT	0	0
AT1G01650	233059	Train	1	0.9845548	0.9569498575	0.9739818	0.999577845	AGACA	1	0
AT1G01650	233161	Train	0	0.76190034	0.7315783124999999	0.74210867	0.63874447	GAACA	0	0
AT1G01650	233186	Train	0	0.0078490736	0.1750304175	0.1591894775	0.2932412199999999	AAACA	0	0
AT1G01650	233236	Train	0	0.2035097475	0.242922665	0.422813765	0.09230730075	GAACC	0	0
AT1G01650	233247	Train	0	0.21436145	0.518123995	0.289478735	0.0577013707499999	GGACA	0	0
AT1G01650	233264	Train	0	0.2225306675	0.38374047	0.2522206899999999	0.1396722175	TGACT	0	0
AT1G01650	233430	Train	0	0.088319222	0.4252325775	0.3991977125	0.04669210125	GGACA	0	0
AT1G01650	233443	Train	0	0.086548406	0.294350155	0.317638855	0.078390764	AAACT	0	0
AT1G01650	233459	Train	0	0.0156314102499999	0.111473975	0.1197843885	0.06044956175	TAACA	0	0
AT1G01650	233569	Train	0	0.22104226	0.4294526899999999	0.2488787575	0.048513492	GGACA	0	0
AT1G01650	233601	Train	0	0.3213787075	0.4522008825	0.37532473	0.0389970959999999	GAACA	0	0
AT1G01650	234263	Train	0	0.26544912	0.171276455	0.140041464	0.052255025	TAACT	0	0
AT1G01650	234273	Train	0	0.3698177975	0.2757100425	0.29112218	0.0129334867	GGACT	0	0
AT1G01650	234289	Train	0	0.1338921025	0.329602525	0.545729275	0.1138730625	TGACA	0	0
AT1G01650	234379	Train	0	0.14274636075	0.273168015	0.1795981025	0.0405139836	TGACA	0	0
AT1G01650	234584	Train	0	0.10313820875	0.276705115	0.2632738075	0.45656173	TGACA	0	0
AT1G01650	235290	Train	0	0.32189798	0.21192437	0.1530269325	0.07739331025	TGACT	0	0
AT1G01650	235743	Train	0	0.05245173525	0.31176386	0.29393069	0.122994469	AAACT	0	0
AT1G01650	236013	Train	0	0.4015620775	0.634020585	0.5493368925000001	0.035259658	GAACT	0	0
AT1G01650	236158	Train	0	0.1679028149999999	0.1956082275	0.1410704824999999	0.0327526365	AGACA	0	0
AT1G01650	236186	Train	0	0.15427905	0.17292633	0.0918223884999999	0.0423753005	GGACC	0	0
AT1G01650	236452	Train	0	0.21139626	0.4122536825	0.4898268975	0.079767901	GAACA	0	0
AT1G01650	236684	Train	0	0.01290496575	0.0913975935	0.151165835	0.024647179	AAACA	0	0
AT1G01650	236730	Train	0	0.0391208019999999	0.1997338125	0.25183847	0.11401537625	AAACT	0	0
AT1G01650	236899	Train	0	0.3349631175	0.099760314	0.111528115	0.0919335715	TGACC	0	0
AT1G01650	236913	Train	0	0.2196231125	0.4686251775	0.4280599375	0.461519525	AAACT	0	0
AT1G01650	236931	Train	0	0.0367284815	0.10013495725	0.08994439375	0.273769705	AAACA	0	0
AT1G01650	237531	Train	0	0.07052979725	0.22356802	0.1494633	0.0151351485	AGACC	0	0
AT1G01650	237565	Train	0	0.044630683	0.224793565	0.1746094624999999	0.10087993125	AGACA	0	0
AT1G01710	262954	Test	0	0.36871073	0.4448203	0.42067152	0.0068886755	GAACA	0	0
AT1G01710	263264	Test	0	0.08759816	0.29429454	0.23024628	0.4174982	AAACT	0	0
AT1G01710	263383	Test	0	0.28550833	0.22969465	0.17538144	0.03200339	GGACC	0	0
AT1G01710	263400	Test	0	0.0014629483	0.07077913	0.038694452	0.09212961	TAACC	0	0
AT1G01710	263422	Test	0	0.019971931	0.115069486	0.10507885	0.018899953	AAACA	0	0
AT1G01710	263553	Test	0	0.071173385	0.23338671	0.14334282	0.2084136	AGACA	0	0
AT1G01710	263690	Test	0	0.17327657	0.37719303	0.17977409	0.012694431	AGACT	0	0
AT1G01710	263724	Test	0	0.026024114	0.27340072	0.2483066	0.20567521	TGACA	0	0
AT1G01710	263919	Test	0	0.15061435	0.35517883	0.18007386	0.20128837	GGACA	0	0
AT1G01710	263931	Test	0	0.05040133	0.3302788	0.2936066	0.044822395	GGACA	0	0
AT1G01710	264094	Test	0	0.1474728	0.32309356	0.26256365	0.05655992	AAACT	0	0
AT1G01710	264158	Test	0	0.0805559	0.27454457	0.23791039	0.3929867	TGACA	0	0
AT1G01710	264319	Test	0	0.13920456	0.37084812	0.39224043	0.06569098	GAACA	0	0
AT1G01710	264525	Test	0	0.16998126	0.3978016	0.31331825	0.07662906	GAACA	0	0
AT1G01710	264693	Test	0	0.2816933	0.3487885	0.21309116	0.032492924	TAACT	0	0
AT1G01710	264808	Test	0	0.05754658	0.3285293	0.34427917	0.006405306	GAACA	0	0
AT1G01710	264826	Test	0	0.03084128	0.25894588	0.2351084	0.1660852	AAACT	0	0
AT1G01710	264885	Test	0	0.09199188	0.13213332	0.07949801	0.0054866076	AGACA	0	0
AT1G01710	265026	Test	0	0.56827116	0.38685045	0.37892896	0.38158965	GAACT	0	0
AT1G01710	265386	Test	0	0.15818721	0.123714186	0.10139917	0.0061944723	GAACC	0	0
AT1G01710	265431	Test	0	0.21645422	0.3766889	0.33916515	0.036204267	GGACC	0	0
AT1G01710	265801	Test	0	0.1651209	0.15797366	0.124360636	0.033133686	AGACC	0	0
AT1G01710	265816	Test	0	0.42831802	0.42771044	0.29338318	0.07382625	TGACT	0	0
AT1G01710	265996	Test	0	0.02469709	0.082256235	0.08623476	0.011305952	AGACC	0	0
AT1G01710	266005	Test	0	0.004042947	0.19585916	0.10508786	0.025064182	AAACC	0	0
AT1G01710	266099	Test	0	0.4393484	0.28662524	0.18283287	0.83754027	AAACC	0	0
AT1G01710	266137	Test	1	0.5657798	0.74059284	0.944533	0.9830166	AGACA	1	0
AT1G01710	266141	Test	1	0.9509023	0.9447355	0.98487836	0.92612094	AAACT	1	0
AT1G01720	268443	Train	0	0.038526345	0.0850659	0.09318235	0.026129032	TAACA	0	0
AT1G01720	268468	Train	0	0.07086539	0.31198454	0.20680714	0.39089888	AAACT	0	0
AT1G01720	268765	Train	0	0.16941914	0.55899996	0.12973504	0.051574685	GGACA	0	0
AT1G01720	268795	Train	0	0.00089082716	0.06920241	0.029086148	0.0013316392	TAACC	0	0
AT1G01720	268841	Train	0	0.01228323	0.084937	0.030692268	0.018975127	AAACC	0	0
AT1G01720	268850	Train	0	0.2152853	0.37480766	0.32482997	0.0683429	GGACT	0	0
AT1G01720	268859	Train	0	0.011510718	0.10683769	0.0487821	0.035716653	AAACC	0	0
AT1G01720	268920	Train	0	0.020426607	0.121932544	0.11407475	0.14368603	AAACC	0	0
AT1G01720	268960	Train	0	0.20999618	0.10873918	0.17006984	0.3274005	TGACC	0	0
AT1G01720	269142	Train	0	0.29924408	0.3542205	0.15912813	0.08541433	GGACC	0	0
AT1G01720	269230	Train	0	0.041628778	0.1384503	0.10892986	0.0023983002	AGACA	0	0
AT1G01720	269381	Train	0	0.036125064	0.3022036	0.40320975	0.030914342	TGACA	0	0
AT1G01720	269387	Train	0	0.006981516	0.074231885	0.066837296	0.1030277	TAACA	0	0
AT1G01720	269587	Train	0	0.02695558	0.10291797	0.10551375	0.103153266	AGACC	0	0
AT1G01720	269659	Train	0	0.09924088	0.10305307	0.14226131	0.28156015	AGACC	0	0
AT1G01725	269854	Val	0	0.3330055	0.18799244	0.27527326	0.3939929	GAACC	0	0
AT1G01725	269959	Val	0	0.025083387	0.17256963	0.24764076	0.012840902	TAACA	0	0
AT1G01725	269984	Val	0	0.24119215	0.37207747	0.50940526	0.32666132	AGACT	0	0
AT1G01725	270003	Val	0	0.06817987	0.10354308	0.14284493	0.04043045	TAACA	0	0
AT1G01725	270009	Val	0	0.24156561	0.5267514	0.3993817	0.30924565	GGACA	0	0
AT1G01725	270016	Val	0	0.25772196	0.32413527	0.22058496	0.16383186	TGACA	0	0
AT1G01725	270085	Val	0	0.23063822	0.22172856	0.35808206	0.037918843	AGACA	0	0
AT1G01725	270660	Val	0	0.0033269166	0.075081244	0.028256143	0.0057636737	TAACC	0	0
AT1G01725	270702	Val	0	0.002157271	0.03499937	0.01724937	0.16300963	TAACC	0	0
AT1G01725	270741	Val	0	0.055662595	0.22432394	0.27692875	0.41232973	AAACA	0	0
AT1G01730	270985	Train	0	0.046956517	0.19689402	0.2503202	0.03312142	AAACC	0	0
AT1G01730	271040	Train	0	0.61924815	0.3278054	0.2883729	0.34150347	GAACC	0	0
AT1G01730	271149	Train	0	0.37153488	0.40040383	0.417284	0.050676536	TGACT	0	0
AT1G01730	271388	Train	0	0.33137497	0.31895345	0.24183092	0.019157242	GAACT	0	0
AT1G01730	271395	Train	0	0.0938708	0.21115217	0.2689348	0.06064899	AGACT	0	0
AT1G01730	271404	Train	0	0.44051418	0.34937733	0.3647308	0.0650684	GAACT	0	0
AT1G01730	271603	Train	0	0.029626215	0.20982671	0.27922288	0.08039163	AAACA	0	0
AT1G01730	271684	Train	0	0.29649705	0.37145668	0.24406345	0.17157853	AAACT	0	0
AT1G01730	271748	Train	0	0.3860056	0.5453022	0.48258725	0.02645346	GAACT	0	0
AT1G01730	271756	Train	0	0.001642108	0.064534724	0.048892867	0.022781622	TAACC	0	0
AT1G01730	271779	Train	0	0.3108557	0.19598244	0.46143094	0.26066914	GAACC	0	0
AT1G01730	271950	Train	0	0.01912887	0.078957126	0.12783374	0.1897289	AAACA	0	0
AT1G01740	272295	Train	0	0.01880482675	0.04896411875	0.0621278475	0.01522576825	TAACA	0	0
AT1G01740	272476	Train	0	0.13394359	0.45078793	0.340834375	0.20611028	AGACT	0	0
AT1G01740	272802	Train	0	0.18330613	0.332782165	0.31298201	0.0705302725	AGACA	0	0
AT1G01740	272844	Train	0	0.0330613015	0.08867422	0.040311979	0.0402127965	AAACA	0	0
AT1G01770	278999	Train	0	0.06370362	0.255857	0.16069771	0.11729227	TAACT	0	0
AT1G01770	279031	Train	0	0.4430929	0.69854534	0.6976346	0.21165714	GAACT	0	0
AT1G01770	279229	Train	0	0.3790707	0.111764535	0.24480195	0.0062023522	TAACA	0	0
AT1G01770	279422	Train	0	0.01333226	0.07607438	0.106194235	0.08997699	AAACA	0	0
AT1G01770	279982	Train	0	0.29397687	0.25486526	0.11518773	0.019116843	GAACT	0	0
AT1G01770	280002	Train	0	0.13537435	0.28931957	0.16857634	0.00795964	TGACT	0	0
AT1G01770	280025	Train	0	0.55701697	0.59408647	0.49115244	0.070366964	GAACT	0	0
AT1G01770	280195	Train	0	0.008327579	0.090822004	0.20251985	0.04486357	AGACA	0	0
AT1G01770	280342	Train	0	0.113320254	0.086235605	0.117154874	0.007902468	TGACC	0	0
AT1G01770	280489	Train	0	0.39946166	0.38007182	0.17407587	0.005866778	AGACT	0	0
AT1G01770	280528	Train	0	0.017389428	0.10043825	0.13785204	0.0068145036	TAACA	0	0
AT1G01770	280547	Train	0	0.19138274	0.29445282	0.15239523	0.03186084	AAACT	0	0
AT1G01770	280910	Train	0	0.008089662	0.061056603	0.04249724	0.0051993253	AAACC	0	0
AT1G01770	280926	Train	0	0.0010246992	0.042091858	0.016495407	0.14293727	TAACC	0	0
AT1G01770	281041	Train	0	0.5444425	0.6446886	0.5183541	0.20468764	AAACT	0	0
AT1G01770	281050	Train	0	0.2567903	0.4140451	0.326675	0.03385229	GAACA	0	0
AT1G01770	281066	Train	0	0.0014657855	0.07296356	0.08925401	0.0022627474	TAACA	0	0
AT1G01770	281315	Train	0	0.5750133	0.6963445	0.60043687	0.16112804	GGACA	0	0
AT1G01770	281465	Train	0	0.2760229	0.29580888	0.28573126	0.1857969	AAACT	0	0
AT1G01770	281470	Train	0	0.19103464	0.28971887	0.27213126	0.0075789215	GGACT	0	0
AT1G01770	281501	Train	0	0.32619724	0.22494932	0.32266074	0.06407571	AGACC	0	0
AT1G01770	281509	Train	0	0.48951417	0.5506445	0.55703753	0.36453152	GAACA	0	0
AT1G01770	281781	Train	0	0.198516	0.12694809	0.07297902	0.07431384	GAACC	0	0
AT1G01770	281898	Train	0	0.037520863	0.26336056	0.22388506	0.0674054	AAACT	0	0
AT1G01770	281944	Train	0	0.12928931	0.55819666	0.37025827	0.16875659	AAACT	0	0
AT1G01770	282025	Train	0	0.025089215	0.12257363	0.0583524	0.07172064	AAACC	0	0
AT1G01770	282099	Train	0	0.3879977	0.44046316	0.29043713	0.13000044	GAACA	0	0
AT1G01770	282152	Train	0	0.07386188	0.114342764	0.14230102	0.062241934	AGACA	0	0
AT1G01780	282889	Test	0	0.013603985	0.099716805	0.059380423	0.18136247	AAACC	0	0
AT1G01780	282934	Test	0	0.505492	0.41553956	0.28977337	0.03115021	GAACT	0	0
AT1G01780	282980	Test	0	0.0984872	0.48087454	0.5144207	0.039694548	GGACA	0	0
AT1G01780	283045	Test	0	0.20942271	0.20932694	0.48765722	0.022440244	GAACC	0	0
AT1G01780	283174	Test	0	0.14042641	0.3656606	0.24450667	0.009204805	AGACT	0	0
AT1G01780	283220	Test	0	0.05396713	0.21544448	0.2554233	0.26068598	AAACT	0	0
AT1G01780	283450	Test	0	0.5465787	0.5907462	0.58506775	0.569956	GGACT	0	0
AT1G01780	283513	Test	0	0.37107015	0.27438816	0.3145958	0.17509003	AAACT	0	0
AT1G01780	283843	Test	0	0.10033963	0.27737203	0.21482773	0.26296988	AGACA	0	0
AT1G01780	283879	Test	0	0.17248704	0.16177812	0.13723852	0.012683737	TGACT	0	0
AT1G01780	283934	Test	0	0.0003088355	0.038268697	0.1466718	0.08135344	TAACC	0	0
AT1G01780	283958	Test	0	0.013476551	0.08914455	0.10609212	0.074814364	AAACT	0	0
AT1G01790	284516	Test	0	0.38697835	0.61213245	0.46805641	0.6717784849999999	TGACT	0	0
AT1G01790	285150	Test	0	0.33353959	0.366010525	0.29642995	0.174483538	AAACT	0	0
AT1G01790	285209	Test	0	0.23543519	0.329016475	0.188505535	0.0090232254999999	GAACT	0	0
AT1G01790	285352	Test	0	0.0046856165	0.13688105	0.21342014	0.0812495225	AAACA	0	0
AT1G01790	285357	Test	0	0.014362836	0.146999895	0.0666255335	0.057589515	AAACC	0	0
AT1G01790	285519	Test	0	0.19127501	0.53552198	0.43116887	0.03110338529	AGACT	0	0
AT1G01790	285528	Test	0	0.0052435815	0.102087027	0.08313627	0.050256204	AAACA	0	0
AT1G01790	285667	Test	0	0.20860588	0.369836405	0.158447735	0.059858594	GGACA	0	0
AT1G01790	285690	Test	0	0.093915105	0.161672205	0.106015355	0.11916057	AGACA	0	0
AT1G01790	285752	Test	0	0.246481745	0.48821187	0.30644488	0.0641698705	GAACA	0	0
AT1G01790	285846	Test	0	0.1434654275	0.127862417	0.108764523	0.0958117625	AGACC	0	0
AT1G01790	285858	Test	0	0.12424088	0.19158013	0.244249225	0.118318772	AAACT	0	0
AT1G01790	285885	Test	0	0.0449922385	0.217838645	0.24944469	0.20278749	AAACT	0	0
AT1G01790	285998	Test	0	0.41164219	0.597201275	0.46414749	0.0113616945	GAACT	0	0
AT1G01790	286034	Test	0	0.0213392375	0.0876854179999999	0.16451112	0.0231974725	AAACT	0	0
AT1G01790	286038	Test	0	0.204095335	0.452618765	0.506070185	0.23406351	TAACT	0	0
AT1G01790	286140	Test	0	0.163469645	0.187828115	0.24059433	0.05367894285	AGACA	0	0
AT1G01790	286148	Test	0	0.044517295	0.1273764574999999	0.078658087	0.0705787775	AAACA	0	0
AT1G01790	286155	Test	0	0.192528925	0.44827801	0.3236088099999999	0.131215545	AAACT	0	0
AT1G01790	286266	Test	0	0.281449725	0.21545074	0.1471284749999999	0.153485175	GGACC	0	0
AT1G01790	286304	Test	0	0.090995205	0.1659121	0.16428725	0.041330647	AAACA	0	0
AT1G01790	286319	Test	0	0.058379085	0.29271531	0.403104065	0.099773713	AAACT	0	0
AT1G01790	286452	Test	0	0.5759987499999999	0.389446405	0.45528258	0.0559866235	GGACT	0	0
AT1G01790	286456	Test	0	0.08761972	0.2839317249999999	0.26914057	0.147667315	TGACA	0	0
AT1G01790	286484	Test	0	0.0725355775	0.278766935	0.47599149	0.0273888519999999	GAACA	0	0
AT1G01790	286575	Test	0	0.109028883	0.32832086	0.42746201	0.413453385	AAACT	0	0
AT1G01790	286596	Test	0	0.022361601	0.161122555	0.22603584	0.17825719	AAACT	0	0
AT1G01790	286745	Test	0	0.186690725	0.33007819	0.37647694	0.08338518	TGACT	0	0
AT1G01790	287077	Test	0	0.1484172799999999	0.144401995	0.1829207199999999	0.0177565635	GAACC	0	0
AT1G01790	287235	Test	0	0.1632595299999999	0.46625246	0.6374035650000001	0.051883012	AGACT	0	0
AT1G01790	287674	Test	0	0.0538343899999999	0.1591165199999999	0.157912465	0.0682716785	AGACA	0	0
AT1G01790	288485	Test	0	0.22045255	0.3898863	0.29030471	0.0247881645	GGACT	0	0
AT1G01790	288497	Test	0	0.04091388	0.159437505	0.13689461	0.027822132	TGACA	0	0
AT1G01790	288598	Test	0	0.148701945	0.267906995	0.36556507	0.0173008385	GGACT	0	0
AT1G01790	288647	Test	0	0.039611351	0.18027524	0.12839958	0.00304300775	AGACA	0	0
AT1G01790	288706	Test	0	0.30386162	0.37930615	0.3333904749999999	0.014768618	GGACT	0	0
AT1G01790	288939	Test	0	0.345543125	0.5349697200000001	0.39571356	0.0178197215	GAACT	0	0
AT1G01790	288947	Test	0	0.16244337	0.2575537599999999	0.345296565	0.02011568	GGACT	0	0
AT1G01790	288966	Test	0	0.09646746	0.2115445349999999	0.23286959	0.168883225	AAACT	0	0
AT1G01790	289539	Test	0	0.11554265	0.19115965	0.112403988	0.0350337089999999	AGACA	0	0
AT1G01790	289744	Test	0	0.0613382809999999	0.5092017	0.64140397	0.1109477349999999	AGACT	0	0
AT1G01790	290038	Test	0	0.166074305	0.39267239	0.2373005899999999	0.0281590115	TGACT	0	0
AT1G01790	290237	Test	0	0.0346679755	0.20357421	0.14146611	0.176242225	AAACT	0	0
AT1G01790	290284	Test	0	0.099489145	0.31102015	0.21637364	0.140037455	AAACT	0	0
AT1G01790	290451	Test	0	0.51651031	0.5017167499999999	0.411706195	0.048308039	AGACT	0	0
AT1G01790	290606	Test	0	0.068738921	0.182619685	0.2855756499999999	0.017323965	AAACA	0	0
AT1G01790	290626	Test	0	0.322722515	0.273139905	0.360659405	0.12050483	GAACC	0	0
AT1G01790	290643	Test	0	0.96593514	0.76756828	0.7694806	0.278932765	GAACT	0	0
AT1G01790	290647	Test	0	0.284887155	0.115501925	0.13356141	0.24327882	TGACC	0	0
AT1G01790	290806	Test	0	0.0062482415	0.0844564125	0.0332172649999999	0.0916959625	AAACC	0	0
AT1G01790	290835	Test	0	0.00102621315	0.051009273	0.0663536899999999	0.0169806	TAACC	0	0
AT1G01790	290929	Test	0	0.079602955	0.129554438	0.060669955	0.18868981	AAACC	0	0
AT1G01790	290997	Test	1	0.99522407	0.991790525	0.99727575	0.9885822	TGACT	1	1
AT1G01790	291055	Test	0	0.460596915	0.607799	0.6554780149999999	0.3368124999999999	GAACA	0	0
AT1G01790	291069	Test	0	0.372282705	0.46004395	0.4036969299999999	0.204669085	GAACA	0	0
AT1G01790	291106	Test	0	0.00509540435	0.0638873319999999	0.06135031	0.1188433224999999	TAACA	0	0
AT1G01800	293403	Train	0	0.271102205	0.234004565	0.144529235	0.1044730675	AGACC	0	0
AT1G01800	293562	Train	0	0.009273994	0.079563978	0.07683181	0.021140617	TAACA	0	0
AT1G01800	293573	Train	0	0.076187455	0.33955851	0.122795062	0.0104787525	TAACT	0	0
AT1G01800	293585	Train	0	0.3340031799999999	0.33421212	0.251994415	0.0323016765	TAACT	0	0
AT1G01800	293601	Train	0	0.00145922305	0.061251673	0.088707745	0.006870669	AAACA	0	0
AT1G01800	293633	Train	0	0.134283447	0.4551233799999999	0.471196085	0.00102947355	AGACT	0	0
AT1G01800	293694	Train	0	0.0796155425	0.100836233	0.0646353064999999	0.0214193525	AGACA	0	0
AT1G01800	293726	Train	0	0.036310416	0.16857428	0.105085325	0.0666437475	AGACC	0	0
AT1G01800	293740	Train	0	0.0367716725	0.220804645	0.123372138	0.21574765	AAACT	0	0
AT1G01800	294279	Train	0	0.015333647	0.1287210525	0.097648567	0.0520696695	AAACA	0	0
AT1G01800	294283	Train	0	0.0191384905	0.146043085	0.1521324949999999	0.08035126	AAACT	0	0
AT1G01800	294557	Train	0	0.13993518	0.13267018	0.1063457275	0.170530165	GAACC	0	0
AT1G01800	294562	Train	0	0.019281912	0.1408622749999999	0.1687678799999999	0.0142278015	TAACA	0	0
AT1G01800	294691	Train	0	0.0762876975	0.219565985	0.1376093099999999	0.0657057769999999	TGACA	0	0
AT1G01800	294755	Train	0	0.039827073	0.15836231	0.244689665	0.032001435	AAACA	0	0
AT1G01800	294819	Train	0	0.2593687449999999	0.23540512	0.166414015	0.095748442	AAACT	0	0
AT1G01800	294842	Train	0	0.09356926	0.15447806	0.129164105	0.052834034	AGACC	0	0
AT1G01800	294967	Train	0	0.9628654	0.8747873349999999	0.873199315	0.450598155	GAACT	0	0
AT1G01800	294974	Train	1	0.24127143	0.4690181	0.576010225	0.784118925	AAACT	1	0
AT1G01800	294990	Train	1	0.93258665	0.841413675	0.810291435	0.962391025	AAACT	1	0
AT1G01820	296032	Val	0	0.42408067	0.5218552	0.46485633	0.3556019	GAACA	0	0
AT1G01820	296060	Val	0	0.19290358	0.26847017	0.21094052	0.92148304	AAACA	0	0
AT1G01820	296109	Val	1	0.73514813	0.87607133	0.90584767	0.93401814	TGACT	0	1
AT1G01820	296188	Val	0	0.40746698	0.4015232	0.30635285	0.1336195	GAACT	0	0
AT1G01820	296202	Val	0	0.007079518	0.038551856	0.07250327	0.012501514	AAACA	0	0
AT1G01820	296632	Val	0	0.035505272	0.19984218	0.21949346	0.03201034	AAACA	0	0
AT1G01820	296642	Val	0	0.06680117	0.3245182	0.31876135	0.020138478	GAACA	0	0
AT1G01820	296861	Val	0	0.26108155	0.36926576	0.30013615	0.019669235	GGACA	0	0
AT1G01820	296965	Val	0	0.44483823	0.36579543	0.373375	0.014007175	GGACT	0	0
AT1G01820	297130	Val	0	0.3245657	0.44403744	0.2736544	0.0016007066	GGACT	0	0
AT1G01820	297569	Val	0	0.18656765	0.4307024	0.3164456	0.005184412	GAACA	0	0
AT1G01820	297650	Val	0	0.036922406	0.13076328	0.1332328	0.00016300679	AGACA	0	0
AT1G01820	297708	Val	0	0.1577703	0.18013817	0.1444585	0.060883332	AGACC	0	0
AT1G01820	298056	Val	0	0.6220908	0.5132351	0.4699022	0.09645756	GAACT	0	0
AT1G01820	298111	Val	0	0.1186287	0.34577858	0.28190747	0.03898866	GGACA	0	0
AT1G01830	298635	Train	0	0.7894024000000001	0.8080993666666667	0.8156456566666667	0.94760541	AAACT	0	0
AT1G01830	298647	Train	0	0.0013141155333333	0.0696899733333333	0.1518735953333333	0.0354734146666666	TAACC	0	0
AT1G01830	298700	Train	0	0.0293457593333333	0.1649561	0.2225009	0.0692085393333333	AGACA	0	0
AT1G01830	298904	Train	0	0.0198386869999999	0.16030113	0.1627616966666666	0.0057535729	AAACA	0	0
AT1G01830	298913	Train	0	0.0196173113333333	0.29183478	0.2023132299999999	0.104939538	AAACC	0	0
AT1G01830	298969	Train	0	0.4446665033333333	0.5736352033333333	0.49143685	0.1092776766666666	GAACT	0	0
AT1G01830	299056	Train	0	0.0938903433333333	0.2993004433333333	0.1881461133333333	0.1175176233333333	AAACT	0	0
AT1G01830	299386	Train	0	0.1223617633333333	0.3129218766666666	0.2547940266666667	0.0024854739666666	GAACA	0	0
AT1G01830	299414	Train	0	0.0147689696666666	0.117024275	0.047056059	0.1775753	AAACC	0	0
AT1G01830	299464	Train	0	0.0930858826666666	0.1400067466666666	0.0828615833333333	0.0453882613333333	AGACA	0	0
AT1G01830	299489	Train	0	0.0971246453333333	0.3341908833333333	0.26372871	0.0829405336666666	GAACA	0	0
AT1G01830	299535	Train	0	0.0251536413333333	0.0919382033333333	0.05928244	0.08200945	AAACA	0	0
AT1G01830	299572	Train	0	0.2939303633333333	0.4154489033333333	0.40702834	0.014911449	GGACA	0	0
AT1G01830	299601	Train	0	0.0815112383333333	0.2522843033333333	0.3985201866666667	0.0742375533333333	TGACA	0	0
AT1G01830	299611	Train	0	0.2515928033333333	0.5440101466666666	0.2822115233333333	0.0011519074466666	AGACT	0	0
AT1G01830	299643	Train	0	0.0413046876666666	0.2358442899999999	0.24703593	0.0876858266666666	AAACC	0	0
AT1G01830	299668	Train	0	0.0937535353333333	0.28007859	0.1851576666666666	0.0076518853333333	AGACT	0	0
AT1G01830	299719	Train	0	0.4292886966666667	0.3935705266666667	0.1635146166666666	0.0377644233333333	GGACA	0	0
AT1G01830	299784	Train	0	0.0190140606666666	0.2476824433333333	0.3205414533333333	0.027413325	TAACA	0	0
AT1G01830	299890	Train	0	0.1939052166666666	0.3310212666666667	0.2038997866666666	0.2019430866666667	AAACA	0	0
AT1G01830	299929	Train	0	0.1121435866666666	0.3459129999999999	0.3899660433333333	0.25690776	GAACT	0	0
AT1G01830	299955	Train	0	0.0701845033333333	0.1771362666666666	0.12388684	0.0857421279999999	AAACA	0	0
AT1G01830	300009	Train	0	0.0732702633333333	0.1563478566666666	0.0842619666666666	0.1182989233333333	AGACC	0	0
AT1G01830	300029	Train	0	0.1287716033333333	0.4407349366666667	0.3448913066666666	0.0009159842666666	AGACT	0	0
AT1G01830	300049	Train	0	0.2616311733333333	0.45465956	0.2506238233333333	0.1491698366666666	AAACT	0	0
AT1G01830	300104	Train	0	0.0125634593333333	0.1740143533333333	0.1155914033333333	0.0056015492	TGACA	0	0
AT1G01830	300185	Train	1	0.0831236546666666	0.3427659933333333	0.3226510166666667	0.10408595	GAACA	1	0
AT1G01830	300215	Train	0	0.26458568	0.1151400563333333	0.099520385	0.26150211	TGACC	0	0
AT1G01830	300238	Train	0	0.5807649233333333	0.5937964666666667	0.4997494433333333	0.1243729033333333	GAACA	0	0
AT1G01830	300355	Train	0	0.0032963713333333	0.108011518	0.0655616143333333	0.0246951019999999	AAACA	0	0
AT1G01830	300374	Train	0	0.0007123311233333	0.0493790376666666	0.0290272033333333	0.25133992	TAACC	0	0
AT1G01830	300417	Train	0	0.14184403	0.1972479966666666	0.1962266333333333	0.0059704542333333	GAACC	0	0
AT1G01830	300435	Train	0	0.16705627	0.3365704533333333	0.3509270133333333	0.0507486503333333	GAACA	0	0
AT1G01830	300505	Train	0	0.0695078466666666	0.1177459086666666	0.09493711	0.0212265733333333	AAACA	0	0
AT1G01830	300756	Train	0	0.0232377945	0.095710655	0.0725801475	0.00248004195	AGACA	0	0
AT1G01830	300764	Train	0	0.0233908715	0.2692056	0.3339798149999999	0.000854450455	GAACA	0	0
AT1G01860	304171	Train	0	0.8216548	0.86753654	0.61989796	0.9954834	AAACC	0	0
AT1G01860	304294	Train	0	0.09508815	0.12594685	0.066201106	0.053157914	TGACC	0	0
AT1G01860	304366	Train	0	0.23133275	0.45170945	0.32816976	0.108481705	GAACA	0	0
AT1G01860	304371	Train	0	0.01587535	0.16705965	0.14904049	0.07705867	AAACA	0	0
AT1G01860	304424	Train	0	0.20990935	0.26747712	0.11132245	0.16795532	GGACC	0	0
AT1G01860	304437	Train	0	0.11777769	0.17892402	0.19318077	0.06974353	AGACC	0	0
AT1G01860	304476	Train	0	0.18199414	0.3152513	0.19240451	0.108859874	TGACT	0	0
AT1G01860	304920	Train	0	0.23304677	0.41000032	0.30262867	0.047318317	GGACT	0	0
AT1G01860	304945	Train	0	0.031849705	0.11983106	0.07194815	0.007605803	TAACA	0	0
AT1G01860	305057	Train	0	0.023139572	0.16143237	0.077457264	0.053700745	AAACT	0	0
AT1G01860	305089	Train	0	0.37568223	0.12450447	0.11833358	0.0020971657	GAACC	0	0
AT1G01860	305219	Train	0	0.653813	0.7630801	0.78689706	0.45416135	GAACA	0	0
AT1G01860	305232	Train	0	0.24032572	0.13957055	0.15359372	0.055293918	GAACC	0	0
AT1G01860	305585	Train	0	0.11039223	0.40484866	0.2080735	0.0076722265	AGACT	0	0
AT1G01860	305656	Train	0	0.04545475	0.19794737	0.14440824	0.0673478	TGACA	0	0
AT1G01860	305832	Train	0	0.0004930735	0.037794255	0.031571828	0.07954262	TAACC	0	0
AT1G01860	305844	Train	0	0.37745953	0.34775344	0.38982302	0.050272048	GGACT	0	0
AT1G01860	305915	Train	0	0.42987537	0.68972635	0.54471105	0.41573605	GGACA	0	0
AT1G01860	306146	Train	0	0.24206977	0.22821537	0.14041333	0.034247898	GGACC	0	0
AT1G01860	306205	Train	0	0.0656477	0.12966275	0.07153735	0.06909998	AGACA	0	0
AT1G01860	306215	Train	0	0.27642432	0.54778254	0.47031403	0.09372325	GGACA	0	0
AT1G01860	306257	Train	0	0.005749059	0.07779957	0.03868985	0.048413336	TAACA	0	0
AT1G01900	312145	Train	0	0.5384224	0.11064067	0.13536172	0.0011524558	GAACC	0	0
AT1G01900	312195	Train	0	0.5501065	0.38948125	0.34608167	0.01632079	GGACC	0	0
AT1G01900	312225	Train	0	0.0050221444	0.095162906	0.06956948	0.0068183662	AAACC	0	0
AT1G01900	312251	Train	0	0.387003	0.42556873	0.4194271	0.07318497	GAACA	0	0
AT1G01900	312656	Train	0	0.07219096	0.37624836	0.35120308	0.046609677	TAACT	0	0
AT1G01900	312769	Train	0	0.6558209	0.41165337	0.306606	0.046411205	GGACT	0	0
AT1G01900	312775	Train	0	0.15222248	0.33850715	0.27863923	0.013318849	TGACT	0	0
AT1G01900	312822	Train	0	0.2637249	0.26916602	0.3042804	0.1086061	GAACC	0	0
AT1G01900	312849	Train	0	0.09438022	0.11490228	0.09602475	0.01734959	GAACC	0	0
AT1G01900	312968	Train	0	0.2820873	0.4373149	0.38516095	0.069918975	TGACA	0	0
AT1G01900	313070	Train	0	0.3371315	0.5530206	0.31923977	0.17687532	GAACA	0	0
AT1G01910	313295	Train	0	0.970581828	0.9332383	0.968177496	0.999671438	AGACT	0	0
AT1G01910	313304	Train	0	0.918806736	0.92654844	0.9789011	0.947648846	TGACT	0	0
AT1G01910	313389	Train	1	0.8879756719999999	0.7620603459999999	0.903799942	0.94463182	GGACA	1	0
AT1G01910	313439	Train	0	0.9469893625	0.8783973375	0.955464035	0.895566575	AAACT	0	0
AT1G01910	313463	Train	0	0.8010049333333334	0.63724315	0.6736552566666667	0.6478099199999999	GAACA	0	0
AT1G01910	313536	Train	0	0.9567183466666668	0.8269129766666666	0.9228242633333332	0.56486965	GAACT	0	0
AT1G01910	313619	Train	0	0.171840102	0.348849034	0.290959674	0.0201675484	GAACT	0	0
AT1G01910	313633	Train	0	0.0738773136	0.14767635	0.166318166	0.080596953	AAACA	0	0
AT1G01910	313756	Train	0	0.196572335	0.2604710475	0.263895465	0.0396487632499999	TGACA	0	0
AT1G01910	313917	Train	0	0.192378602	0.326478774	0.163629386	0.027315969	TGACT	0	0
AT1G01910	314122	Train	0	0.0132894036999999	0.1237188108	0.1025257592	0.0796814132	TAACA	0	0
AT1G01910	314131	Train	0	0.0341232178	0.145740521	0.15790917	0.0637123254	TGACA	0	0
AT1G01910	314151	Train	0	0.72233867	0.545592646	0.412250572	0.0623873929999999	GAACT	0	0
AT1G01910	314163	Train	0	0.0485010818	0.3312158	0.2643949639999999	0.00845473054	AGACT	0	0
AT1G01910	314171	Train	0	0.0513397028	0.1366699322	0.12093538	0.0203053904	AAACA	0	0
AT1G01910	314219	Train	0	0.26770686	0.347759808	0.304306066	0.1337016272	TGACT	0	0
AT1G01910	314445	Train	0	0.024608593	0.1502133	0.1073891988	0.00484903104	AGACC	0	0
AT1G01910	314495	Train	0	0.058489603	0.370293944	0.292783504	0.0906895218	AGACT	0	0
AT1G01910	314657	Train	0	0.151117274	0.217420866	0.1032434374	0.106156508	TGACT	0	0
AT1G01910	314703	Train	0	0.240670752	0.421813564	0.310266132	0.035229879	GGACT	0	0
AT1G01910	314748	Train	0	0.205352866	0.435168846	0.495469008	0.3817023	GGACA	0	0
AT1G01910	314764	Train	0	0.095542182	0.337196662	0.263714126	0.2387896619999999	TGACA	0	0
AT1G01910	314792	Train	0	0.019239211	0.070507234	0.1362822352	0.0305680625	AAACA	0	0
AT1G01910	314987	Train	0	0.05296426775	0.21701031	0.1278438625	0.1586736875	TGACA	0	0
AT1G01910	314994	Train	0	0.2459904225	0.39513967	0.251482015	0.0779787035	AAACT	0	0
AT1G01910	315788	Train	0	0.18799605	0.276991188	0.1571240159999999	0.0230408883	GGACC	0	0
AT1G01910	315797	Train	0	0.18239637	0.310013628	0.262868642	0.164163236	GAACA	0	0
AT1G01910	315864	Train	0	0.26695443	0.45140102	0.307302102	0.0351469372	AGACT	0	0
AT1G01920	316230	Train	0	0.068583782	0.283033276	0.2606100919999999	0.1035319768	AAACT	0	0
AT1G01920	316387	Train	0	0.589974702	0.462520658	0.428471058	0.40678419	TGACT	0	0
AT1G01920	316596	Train	0	0.124647489	0.25871642	0.249850452	0.00486143598	GGACC	0	0
AT1G01920	316633	Train	0	0.498042816	0.565872518	0.50692757	0.3368369599999999	GAACA	0	0
AT1G01920	316639	Train	0	0.6342530980000001	0.5581916579999999	0.53241414	0.6908812	GGACA	0	0
AT1G01920	316650	Train	0	0.094421637	0.0649438936	0.1125928324	0.0198930432	TGACC	0	0
AT1G01920	316848	Train	0	0.0918833819999999	0.277786182	0.15325027	0.16155845	TGACA	0	0
AT1G01920	316868	Train	0	0.24398017	0.42737131	0.3542176259999999	0.00713051782	GGACT	0	0
AT1G01920	316872	Train	0	0.131553461	0.297979772	0.340395754	0.0264532663999999	TAACT	0	0
AT1G01920	317036	Train	0	0.0138514736	0.206410724	0.166330394	0.0426392239999999	TGACA	0	0
AT1G01920	317056	Train	0	0.2340268019999999	0.373931902	0.366895626	0.172472856	TGACA	0	0
AT1G01920	317182	Train	0	0.2760297399999999	0.382685486	0.41943719	0.0051603295	GAACA	0	0
AT1G01920	317299	Train	1	0.0698931564	0.265912596	0.282326152	0.636305262	AAACT	1	0
AT1G01920	317628	Train	0	0.25014834	0.4729502959999999	0.400861064	0.184417732	TGACT	0	0
AT1G01920	318027	Train	0	0.0121397496	0.170187382	0.2145024219999999	0.0582211618	TAACA	0	0
AT1G01920	318179	Train	0	0.0057673334799999	0.155876532	0.166770912	0.306378702	TAACA	0	0
AT1G01920	318625	Train	0	0.514591062	0.348102184	0.189379716	0.297030996	GAACC	0	0
AT1G01920	318661	Train	0	0.0366442109999999	0.096642764	0.197725074	0.0302488115999999	AAACA	0	0
AT1G01920	318719	Train	0	0.224648276	0.49920285	0.231704902	0.1027935012	GAACA	0	0
AT1G01920	318723	Train	0	0.0310846257999999	0.181988806	0.215336692	0.0560569404	AAACT	0	0
AT1G01920	318748	Train	0	0.63188833	0.507974618	0.592693892	0.270237104	TGACT	0	0
AT1G01920	318760	Train	0	0.148397436	0.237920264	0.112070464	0.0406464382	GGACC	0	0
AT1G01920	319000	Train	0	0.0268766667999999	0.0963712608	0.1276110007999999	0.00515554426	AGACA	0	0
AT1G01920	319022	Train	0	0.228587414	0.331872992	0.395647322	0.226061242	AAACT	0	0
AT1G01920	319240	Train	0	0.149187838	0.37714649	0.333052744	0.1484142466	GAACA	0	0
AT1G01920	319374	Train	0	0.39794936	0.506657125	0.3300398975	0.033251923	GGACT	0	0
AT1G01920	319401	Train	0	0.00324820278	0.0367033842	0.0462025526	0.00682653668	AAACA	0	0
AT1G01920	319432	Train	0	0.410177132	0.382884432	0.2257242	0.0106955503799999	GGACA	0	0
AT1G01920	319450	Train	0	0.2555427799999999	0.6484023999999999	0.437560116	0.273236874	AGACT	0	0
AT1G01920	319500	Train	0	0.202295386	0.1140482148	0.138598218	0.1526582832	TGACC	0	0
AT1G01920	319507	Train	1	0.911774242	0.927003932	0.929099722	0.932244604	TGACT	1	0
AT1G01920	319546	Train	0	0.6729290920000001	0.52970215	0.397181892	0.988214118	AAACA	0	0
AT1G01920	319589	Train	0	0.0266543438	0.1673106879999999	0.156161946	0.62747586	TAACA	0	0
AT1G01930	319903	Train	0	0.39018717	0.39451104	0.61965036	0.97819155	AGACC	0	0
AT1G01930	319993	Train	0	0.3390916	0.32251376	0.433081	0.61902916	AAACA	0	0
AT1G01930	320069	Train	0	0.0066822646	0.07693835	0.07052054	0.0076547144	TAACA	0	0
AT1G01930	320410	Train	0	0.031185115	0.12865523	0.16097565	0.30656487	AAACT	0	0
AT1G01930	320427	Train	0	0.15617462	0.36495948	0.35207167	0.04267318	GAACA	0	0
AT1G01930	320851	Train	0	0.008568585	0.08615999	0.05912266	0.0914282	AAACC	0	0
AT1G01930	320878	Train	0	0.018782426	0.13394222	0.20676872	0.036159705	AAACA	0	0
AT1G01930	321063	Train	0	0.10123305	0.14841309	0.20224981	0.03853215	GAACC	0	0
AT1G01930	321092	Train	0	0.1125923	0.24961808	0.1399967	0.12764892	AAACT	0	0
AT1G01930	321119	Train	0	0.0047604204	0.11867194	0.09350302	0.053120576	AAACC	0	0
AT1G01930	321143	Train	0	0.11814109	0.1138643	0.027971983	0.005247414	AGACC	0	0
AT1G01930	321200	Train	0	0.27867824	0.36852238	0.22881857	0.0050379513	TAACT	0	0
AT1G01930	321218	Train	0	0.074670635	0.1670787	0.10000275	0.13457307	TGACT	0	0
AT1G01930	321295	Train	0	0.27374107	0.3368071	0.22250783	0.063983396	AAACT	0	0
AT1G01930	321315	Train	0	0.03276118	0.107475795	0.09860487	0.015581846	AAACC	0	0
AT1G01930	321393	Train	0	0.004422939	0.06123197	0.082187116	0.006763065	AAACC	0	0
AT1G01930	321766	Train	0	0.45336428	0.6319526	0.43053928	0.006402552	GAACT	0	0
AT1G01930	321968	Train	0	0.08750258	0.25934848	0.19477947	0.073760435	AGACA	0	0
AT1G01930	322126	Train	0	0.12279248	0.27725512	0.21272369	0.017040884	TGACT	0	0
AT1G01930	322144	Train	0	0.0130354045	0.14792524	0.098664775	0.040645253	TGACA	0	0
AT1G01930	322207	Train	0	0.23056236	0.24790922	0.2588028	0.1139063	TGACA	0	0
AT1G01930	322233	Train	0	0.00662334	0.14731161	0.16166794	0.09848603	AAACT	0	0
AT1G01930	322281	Train	0	0.17131847	0.11496408	0.1140094	0.3084217	AGACC	0	0
AT1G01930	322286	Train	0	0.22311454	0.42551422	0.20032568	0.009475863	AGACT	0	0
AT1G01930	322330	Train	0	0.07181369	0.4069758	0.37011307	0.026104163	AGACT	0	0
AT1G01930	322349	Train	0	0.04266994	0.1320375	0.12964632	0.032639433	TGACA	0	0
AT1G01930	322514	Train	0	0.02686224	0.10105572	0.10048689	0.028753674	TAACA	0	0
AT1G01930	322593	Train	0	0.2638213	0.26558453	0.13827178	0.022851933	GGACC	0	0
AT1G01930	322601	Train	0	0.24110246	0.2838344	0.24772711	0.20507672	GGACA	0	0
AT1G01930	322659	Train	0	0.071197666	0.281953	0.3410974	0.0677078	AAACT	0	0
AT1G01930	322669	Train	0	0.62228286	0.5372408	0.39364576	0.09547009	GGACC	0	0
AT1G01930	322686	Train	0	0.17052774	0.3486566	0.17457372	0.013898516	AGACT	0	0
AT1G01930	322715	Train	0	0.07484114	0.16161208	0.12203463	0.0067602396	TGACT	0	0
AT1G01930	322736	Train	0	0.0666782	0.19794224	0.32159957	0.053492643	TGACT	0	0
AT1G01930	322756	Train	0	0.072069645	0.33890718	0.3820471	0.5052705	AAACA	0	0
AT1G01940	323214	Test	0	0.15922235	0.1857265	0.13515815	0.098099574	TAACT	0	0
AT1G01940	323227	Test	0	0.14896163	0.16764733	0.12864433	0.08410504	GAACC	0	0
AT1G01940	323236	Test	0	0.03236712	0.2844488	0.21661472	0.03765794	TGACA	0	0
AT1G01940	323680	Test	0	0.5652	0.5992815	0.53429013	0.023679566	GAACT	0	0
AT1G01940	323764	Test	0	0.10899043	0.13280557	0.073609754	0.018759048	AGACC	0	0
AT1G01940	323775	Test	0	0.29446512	0.1963422	0.16490208	0.107535206	GGACC	0	0
AT1G01940	323790	Test	0	0.33661675	0.33785152	0.3112603	0.010240614	GAACT	0	0
AT1G01940	323830	Test	0	0.16785026	0.33559403	0.26007688	0.005225384	AGACT	0	0
AT1G01940	324289	Test	0	0.10165103	0.12717858	0.14277467	0.072550096	AAACA	0	0
AT1G01940	324301	Test	0	0.05952852	0.21638353	0.121688925	0.006772995	AAACA	0	0
AT1G01940	324327	Test	0	0.004952586	0.05750854	0.03585737	0.122094736	TAACC	0	0
AT1G01940	324338	Test	0	0.0036761283	0.11593324	0.12592082	0.09440906	AAACA	0	0
AT1G01940	324403	Test	0	0.030035447	0.24118611	0.14870021	0.09000462	TGACA	0	0
AT1G01940	324636	Test	0	0.029824913	0.30639678	0.26741606	0.0039462326	AGACT	0	0
AT1G01940	324642	Test	0	0.19204621	0.1288999	0.065465644	0.068468705	AAACA	0	0
AT1G01940	324647	Test	0	0.40535912	0.3227121	0.17768815	0.004152775	GGACC	0	0
AT1G01940	324682	Test	0	0.010964239	0.066702425	0.03111149	0.01701976	AAACC	0	0
AT1G01940	324735	Test	0	0.3290361	0.15346418	0.20402351	0.010791075	GAACC	0	0
AT1G01940	324785	Test	0	0.06308778	0.25074324	0.23541832	0.2090478	TGACA	0	0
AT1G01940	324801	Test	0	0.99390984	0.9452689	0.99634933	0.994135	AAACT	0	0
AT1G01940	324806	Test	0	0.89726657	0.8267477	0.7324171	0.7185165	GAACT	0	0
AT1G01940	324812	Test	0	0.617432	0.8547074	0.9891672	0.9988766	AGACC	0	0
AT1G01940	324894	Test	0	0.9449862	0.9135791	0.996569	0.9853613	AGACA	0	0
AT1G01950	325458	Train	0	0.124328545	0.438171625	0.6644193625	0.2764629275	AGACT	0	0
AT1G01950	325520	Train	0	0.0819752385	0.18041153	0.1229431124999999	0.0296438845	AGACC	0	0
AT1G01950	325633	Train	0	0.019419149	0.13654953	0.06245518	0.00080536604	AGACA	0	0
AT1G01950	326120	Train	0	0.09036286225	0.2370091525	0.3488401075	0.0889090555	AAACT	0	0
AT1G01950	326131	Train	0	0.01344198875	0.15033264	0.155715935	0.1116957275	AAACA	0	0
AT1G01950	326148	Train	0	0.033432128	0.10913294875	0.10668625275	0.01040766825	AGACC	0	0
AT1G01950	326356	Train	0	0.527076165	0.547389775	0.356909625	0.0225516085	GAACT	0	0
AT1G01950	326392	Train	0	0.051641608	0.31522605	0.30708621	0.0784918575	AGACT	0	0
AT1G01950	326486	Train	0	0.1978362599999999	0.18593779	0.090437685	0.001433089325	AGACA	0	0
AT1G01950	326606	Train	0	0.23360418	0.22247179	0.2981100574999999	0.1725534825	AGACC	0	0
AT1G01950	326637	Train	0	0.1344435075	0.31442175	0.32252274	0.2294383875	TGACA	0	0
AT1G01950	326658	Train	0	0.27053166	0.23574134	0.3077768125	0.059741601	AGACC	0	0
AT1G01950	326666	Train	0	0.745677295	0.6379298675	0.4981488874999999	0.050890955	GAACT	0	0
AT1G01950	326712	Train	0	0.181936935	0.1187875325	0.1503039225	0.015013108	GAACC	0	0
AT1G01950	326750	Train	0	0.03321718075	0.2065031725	0.183981505	0.01526943775	AAACA	0	0
AT1G01950	327008	Train	0	0.3246749525	0.294763595	0.19837301	0.2816224875	AGACC	0	0
AT1G01950	327247	Train	0	0.2895031	0.3671981625	0.2124230675	0.017730114	GGACA	0	0
AT1G01950	327355	Train	0	0.2565028925	0.3370087325	0.305458355	0.2832420425	AAACT	0	0
AT1G01950	327499	Train	0	0.2035348175	0.4342744524999999	0.3842056375	0.25395203	GAACA	0	0
AT1G01950	327547	Train	0	0.0785114415	0.189600355	0.09452317	0.0248625725	AGACA	0	0
AT1G01950	327728	Train	0	0.03571998825	0.257564035	0.1687786775	0.071371555	AAACT	0	0
AT1G01950	327847	Train	0	0.35103184	0.491227535	0.7605933175	0.044795825	GAACT	0	0
AT1G01950	328008	Train	0	0.0135965645	0.189037955	0.2242397325	0.0846586235	AAACT	0	0
AT1G01950	328070	Train	0	0.135535809	0.1000727949999999	0.1025381599999999	0.0049373181	GAACC	0	0
AT1G01950	328079	Train	0	0.17555915	0.18827935	0.33459976	0.0475771819999999	GAACC	0	0
AT1G01950	328311	Train	0	0.05929089975	0.0784884575	0.07598849875	0.0039214490499999	AGACA	0	0
AT1G01950	328445	Train	0	0.0046309292	0.0863076735	0.0611807995	0.080383465	TAACA	0	0
AT1G01950	328450	Train	0	0.01908277575	0.2688830075	0.186136705	0.007296854175	AGACT	0	0
AT1G01950	328459	Train	0	0.11628716	0.3336399025	0.2940826725	0.02749116425	AAACT	0	0
AT1G01950	328492	Train	0	0.045776249	0.2754141075	0.25676371	0.1336254674999999	AAACT	0	0
AT1G01950	328914	Train	0	0.1946604825	0.501760235	0.2957877949999999	0.011953067825	GGACA	0	0
AT1G01950	328950	Train	0	0.0294657555	0.1720759125	0.2257617275	0.000973299145	AGACT	0	0
AT1G01950	328996	Train	0	0.0579893092499999	0.5155928750000001	0.357677125	0.0198352755	GGACA	0	0
AT1G01950	329123	Train	0	0.1552739875	0.2177155175	0.167121515	0.025774241	GGACT	0	0
AT1G01950	329164	Train	0	0.0292306275	0.144531655	0.0891585875	0.0203569295	AAACA	0	0
AT1G01950	329349	Train	0	0.1924791825	0.3945449924999999	0.3022245625	0.33115917	TGACA	0	0
AT1G01950	329388	Train	0	0.1038399802499999	0.2500957	0.17762679	0.0141487035	AAACT	0	0
AT1G01950	329597	Train	0	0.1089522855	0.2608934625	0.08979869725	0.09257229475	GGACC	0	0
AT1G01950	329626	Train	0	0.0261047185	0.255958145	0.410633565	0.0045551836749999	TAACA	0	0
AT1G01950	329653	Train	0	0.02898969425	0.289810345	0.24884255	0.010994068	AGACT	0	0
AT1G01950	329785	Train	0	0.1393678725	0.2764091925	0.1649597075	0.03315616875	AAACT	0	0
AT1G01950	329797	Train	0	0.2675523475	0.44909469	0.271116375	0.035693374	AGACT	0	0
AT1G01950	329848	Train	0	0.1480173875	0.4507552824999999	0.2983890225	0.38693735	GGACA	0	0
AT1G01950	329889	Train	0	0.1085271365	0.2606893975	0.1726225675	0.292199265	AAACT	0	0
AT1G01950	330321	Train	0	0.17444001375	0.40871219	0.3801318999999999	0.1820046525	AGACA	0	0
AT1G01950	330403	Train	0	0.1916807033333333	0.3144254666666666	0.47008096	0.4688697266666666	TGACT	0	0
AT1G01960	330629	Train	1	0.4017164	0.66489273	0.5868931	0.9432437	TGACA	0	1
AT1G01960	330676	Train	0	0.23196387	0.28017974	0.43794927	0.24538556	TAACT	0	0
AT1G01960	330857	Train	0	0.4303085	0.31906542	0.22804698	0.15417328	GGACC	0	0
AT1G01960	330868	Train	0	0.16712599	0.1717706	0.32827535	0.061764337	AGACA	0	0
AT1G01960	330914	Train	0	0.2713859	0.31394178	0.36017305	0.08562881	GAACA	0	0
AT1G01960	330960	Train	0	0.30094987	0.4075016	0.3819557	0.05451112	GAACT	0	0
AT1G01960	330987	Train	0	0.03335185	0.19040729	0.12285544	0.09543854	AAACA	0	0
AT1G01960	330997	Train	0	0.08212118	0.3022734	0.12898359	0.032856096	AGACA	0	0
AT1G01960	331033	Train	0	0.009010375	0.13364711	0.17128284	0.0047739027	TAACA	0	0
AT1G01960	331200	Train	0	0.036247574	0.094303966	0.045403898	0.01743188	AGACA	0	0
AT1G01960	331210	Train	0	0.1433679	0.11403978	0.04989054	0.17092606	TGACC	0	0
AT1G01960	331219	Train	0	0.06449567	0.110819355	0.06801232	0.034804426	AAACA	0	0
AT1G01960	331417	Train	0	0.0088123325	0.13267627	0.11281	0.0077009797	TAACA	0	0
AT1G01960	331601	Train	0	0.16969691	0.41202465	0.42395315	0.047682323	GAACA	0	0
AT1G01960	331638	Train	0	0.005082929	0.10638337	0.09163599	0.0601025	AAACA	0	0
AT1G01960	331694	Train	0	0.841527	0.7905319	0.7375022	0.6949749	TGACT	0	0
AT1G01960	331750	Train	0	0.27108622	0.35917744	0.31304938	0.09643694	GAACA	0	0
AT1G01960	331880	Train	0	0.0025194883	0.111478746	0.14778526	0.09046342	TAACC	0	0
AT1G01960	331910	Train	0	0.05886934	0.11985737	0.07006534	0.01649425	AGACC	0	0
AT1G01960	331941	Train	0	0.016181648	0.18037948	0.18089165	0.016273523	AGACA	0	0
AT1G01960	332015	Train	0	0.21344814	0.1001569	0.10366453	0.24801898	TGACC	0	0
AT1G01960	332096	Train	0	0.17603877	0.13724864	0.042255104	0.036013104	TGACC	0	0
AT1G01960	332105	Train	0	0.33195335	0.117233396	0.1898764	0.062769234	GAACC	0	0
AT1G01960	332173	Train	0	0.44237486	0.6882178	0.5826867	0.013814986	GAACT	0	0
AT1G01960	332307	Train	0	0.22481957	0.47313803	0.38507327	0.010389018	GAACA	0	0
AT1G01960	332340	Train	0	0.007680786	0.12002681	0.1986886	0.044087052	AAACA	0	0
AT1G01960	332377	Train	0	0.26338732	0.19810644	0.23552437	0.01248163	GAACC	0	0
AT1G01960	332415	Train	0	0.06423551	0.22618254	0.16479918	0.062634006	AAACT	0	0
AT1G01960	332509	Train	0	0.15024456	0.40670967	0.42275324	0.0043615224	AGACT	0	0
AT1G01960	332525	Train	0	0.05913105	0.17098103	0.08790816	0.0018523097	AGACA	0	0
AT1G01960	332531	Train	0	0.034046173	0.13643381	0.103199616	0.004078531	AGACA	0	0
AT1G01960	332554	Train	0	0.14075528	0.39484173	0.25449342	0.014944303	AGACT	0	0
AT1G01960	332758	Train	0	0.023052085	0.28383967	0.2725386	0.057631172	TGACA	0	0
AT1G01960	332872	Train	0	0.3101831	0.37480083	0.23997903	0.26097444	TAACT	0	0
AT1G01960	332956	Train	0	0.0005354762	0.026520789	0.030707132	0.05153661	TAACC	0	0
AT1G01960	332975	Train	0	0.3477557	0.5769991	0.39775664	0.32575133	TGACT	0	0
AT1G01960	333021	Train	0	0.26999187	0.5136434	0.38723385	0.273246	AGACT	0	0
AT1G01960	333031	Train	0	0.46643177	0.17666116	0.28263885	0.0074302913	GAACC	0	0
AT1G01960	333037	Train	0	0.01387918	0.11604883	0.15343359	0.09600715	TAACA	0	0
AT1G01960	333148	Train	0	0.00528239	0.0873853	0.11368616	0.004148555	TAACA	0	0
AT1G01960	333222	Train	0	0.3751404	0.416112	0.35439086	0.20145676	TGACT	0	0
AT1G01960	333276	Train	0	0.071335375	0.30618462	0.5717238	0.27788207	TGACA	0	0
AT1G01960	333287	Train	0	0.038395166	0.30636275	0.23058972	0.026548421	GAACA	0	0
AT1G01960	333297	Train	0	0.02937243	0.23020792	0.21170905	0.055558287	AAACT	0	0
AT1G01960	333318	Train	0	0.32590798	0.41885194	0.24587789	0.0890018	GAACA	0	0
AT1G01960	333326	Train	0	0.18493566	0.46660385	0.33821338	0.009448171	GAACA	0	0
AT1G01960	333334	Train	0	0.1472209	0.40166005	0.34966487	0.22950873	TGACA	0	0
AT1G01960	333413	Train	0	0.06816449	0.16580477	0.14307597	0.1369118	AAACT	0	0
AT1G01960	333471	Train	0	0.022540366	0.112536296	0.11486057	0.057937704	AAACT	0	0
AT1G01960	333565	Train	0	0.49469605	0.5281917	0.37939635	0.61449367	TGACT	0	0
AT1G01960	333597	Train	0	0.058081686	0.25979164	0.21322647	0.12031911	AAACT	0	0
AT1G01960	333617	Train	0	0.34167948	0.37221426	0.29906756	0.09506019	AAACT	0	0
AT1G01960	333921	Train	0	0.04398329	0.16404942	0.15862139	0.17253846	AAACA	0	0
AT1G01960	333976	Train	0	0.23952365	0.39483762	0.23766609	0.34700713	TGACT	0	0
AT1G01960	334060	Train	0	0.03694843	0.09687792	0.12277057	0.16147271	TAACA	0	0
AT1G01960	334083	Train	0	0.2668359	0.1343287	0.07821014	0.6017218	TGACC	0	0
AT1G01960	334532	Train	0	0.048487425	0.12447276	0.08423169	0.015237796	AGACC	0	0
AT1G01960	334540	Train	0	0.37602645	0.49038252	0.50162244	0.06429468	GAACA	0	0
AT1G01960	334609	Train	0	0.067614555	0.23008628	0.18012334	0.2211649	AAACT	0	0
AT1G01960	334738	Train	0	0.015569424	0.051047944	0.049264036	0.037920404	AAACA	0	0
AT1G01960	334760	Train	0	0.016996717	0.100591205	0.08259934	0.21982601	TGACA	0	0
AT1G01960	334918	Train	0	0.002542913	0.15454867	0.09043934	0.064969264	TAACC	0	0
AT1G01960	335161	Train	0	0.17900956	0.36224484	0.5372354	0.06394199	AGACT	0	0
AT1G01960	335195	Train	0	0.09062902	0.21567321	0.3115408	0.050294865	AGACT	0	0
AT1G01960	335200	Train	0	0.29897913	0.43789774	0.4159824	0.15481883	GAACA	0	0
AT1G01960	335248	Train	0	0.34320372	0.40681562	0.24379222	0.046372913	GGACT	0	0
AT1G01960	335260	Train	0	0.007651019	0.09789674	0.072632335	0.024659324	AAACA	0	0
AT1G01960	335295	Train	0	0.008770371	0.075335726	0.037574016	0.08262725	AAACC	0	0
AT1G01960	335425	Train	0	0.82022345	0.79043996	0.7473081	0.15233873	GAACT	0	0
AT1G01960	335498	Train	0	0.05273963	0.15413325	0.11191487	0.0013324618	AGACT	0	0
AT1G01960	335639	Train	0	0.18336718	0.4855848	0.30238876	0.0026744367	AGACT	0	0
AT1G01960	335751	Train	0	0.26715675	0.64513385	0.6121131	0.0070910216	AGACT	0	0
AT1G01960	336000	Train	0	0.16028352	0.43744177	0.22258401	0.3115931	GGACA	0	0
AT1G01960	336186	Train	0	0.37475467	0.4344318	0.42737922	0.08776113	GAACA	0	0
AT1G01960	336427	Train	0	0.16686134	0.12952897	0.15243897	0.12428925	GAACC	0	0
AT1G01960	336757	Train	0	0.07866172	0.3010276	0.21163371	0.015757358	AGACT	0	0
AT1G01960	336825	Train	0	0.08821885	0.5691017	0.276477	0.007294655	GGACA	0	0
AT1G01960	336876	Train	0	0.061901294	0.07250111	0.028595543	0.0020798086	AGACC	0	0
AT1G01960	336891	Train	0	0.6097988	0.6925206	0.43212032	0.16466321	GGACA	0	0
AT1G01960	337054	Train	0	0.57135427	0.41488665	0.24074666	0.09540393	GGACT	0	0
AT1G01960	337105	Train	0	0.20058505	0.26113874	0.13526422	0.0662294	TAACT	0	0
AT1G01960	337114	Train	0	0.42024365	0.52744526	0.5366959	0.11123779	TGACT	0	0
AT1G01960	337180	Train	0	0.01771928	0.24520068	0.30148703	0.03477017	AAACC	0	0
AT1G01960	337214	Train	0	0.46304685	0.41172162	0.4031257	0.11867519	GGACC	0	0
AT1G01960	337391	Train	0	0.07647654	0.24261531	0.11316367	0.0058807014	GGACC	0	0
AT1G01960	337527	Train	0	0.2307388	0.57187414	0.4113969	0.35207194	GGACA	0	0
AT1G01960	337739	Train	0	0.20729189	0.22341481	0.14902714	0.01671623	TGACT	0	0
AT1G01970	338335	Train	0	0.47107792	0.6874474	0.51961124	0.028921355	GAACT	0	0
AT1G01970	338455	Train	0	0.16185439	0.30231827	0.2716721	0.19479848	TGACT	0	0
AT1G01970	338635	Train	0	0.004888105	0.09493563	0.06847197	0.008261681	AAACC	0	0
AT1G01970	338775	Train	0	0.030228734	0.14432278	0.10132165	0.019920623	TGACA	0	0
AT1G01970	338783	Train	0	0.11248209	0.37184447	0.43944606	0.07370709	GAACA	0	0
AT1G01970	338917	Train	0	0.28724235	0.15119351	0.10642089	0.006236434	GAACC	0	0
AT1G01970	338932	Train	0	0.19122145	0.38189322	0.4214394	0.030676961	TGACT	0	0
AT1G01970	338968	Train	0	0.24149159	0.22918038	0.10202571	0.044849146	TGACT	0	0
AT1G01970	339211	Train	0	0.0059981705	0.074087396	0.035641074	0.10555011	AAACC	0	0
AT1G01970	339234	Train	0	0.40006822	0.4711017	0.31933132	0.10491093	GAACT	0	0
AT1G01970	339279	Train	0	0.14611831	0.14087705	0.13782382	0.1276632	TGACC	0	0
AT1G01970	339339	Train	0	0.03641554	0.27947333	0.18627667	0.09898223	AAACT	0	0
AT1G01970	339368	Train	0	0.30093902	0.15889795	0.2171196	0.10956397	GAACC	0	0
AT1G01970	339376	Train	0	0.29739282	0.3170982	0.31636995	0.23726621	AGACT	0	0
AT1G01970	339460	Train	0	0.36728862	0.43421096	0.23314282	0.009365904	GGACT	0	0
AT1G01970	339602	Train	0	0.4061206	0.32510072	0.28251705	0.019120801	GGACT	0	0
AT1G01970	339781	Train	0	0.17927763	0.36799464	0.28158182	0.01304661	AGACT	0	0
AT1G01970	339905	Train	0	0.018668974	0.1694178	0.08741987	0.02451862	TAACA	0	0
AT1G01970	339977	Train	0	0.34262902	0.3819113	0.38170433	0.26899418	AAACA	0	0
AT1G01970	340035	Train	0	0.8471594	0.8775526	0.8477069	0.3812645	GAACT	0	0
AT1G01990	343019	Train	0	0.035329483	0.131407	0.094697274	0.53841126	TAACA	0	0
AT1G01990	343073	Train	0	0.72336	0.56156826	0.70718783	0.4404332	GAACA	0	0
AT1G01990	343092	Train	0	0.038664363	0.12924397	0.28550005	0.13407192	AAACA	0	0
AT1G01990	343097	Train	0	0.0007355213	0.08033882	0.04366287	0.08538916	TAACC	0	0
AT1G01990	343102	Train	0	0.07317724	0.08342026	0.12005123	0.04283259	TGACC	0	0
AT1G01990	343181	Train	0	0.12283615	0.20559792	0.18109533	0.07982143	AAACA	0	0
AT1G01990	343189	Train	0	0.11507394	0.3188696	0.27670836	0.53605616	AAACA	0	0
AT1G01990	343272	Train	0	0.5520456	0.49499226	0.44772044	0.7601984	AGACC	0	0
AT1G01990	343332	Train	0	0.016702343	0.17621957	0.15287681	0.4953804	AAACA	0	0
AT1G01990	343353	Train	0	0.570312	0.5257875	0.6566691	0.6642297	AAACT	0	0
AT1G01990	343413	Train	0	0.19859816	0.13643828	0.19630465	0.3644503	AAACA	0	0
AT1G01990	343458	Train	0	0.26466855	0.38827157	0.32869005	0.024929892	GAACA	0	0
AT1G01990	343598	Train	0	0.12222366	0.36127642	0.1673451	0.11602517	GGACA	0	0
AT1G01990	343631	Train	0	0.059140205	0.40085077	0.2943797	0.02641809	GGACA	0	0
AT1G01990	343691	Train	0	0.050084103	0.225957	0.20721693	0.007432103	AGACC	0	0
AT1G01990	343728	Train	0	0.14880201	0.2195288	0.46204606	0.09782958	AAACT	0	0
AT1G01990	343804	Train	0	0.12931482	0.19562669	0.24707842	0.078698084	AAACT	0	0
AT1G01990	344041	Train	0	0.024336219	0.22242267	0.16581717	0.36382207	AAACA	0	0
AT1G01990	344062	Train	0	0.3542044	0.2995183	0.14081374	0.11553147	GAACC	0	0
AT1G01990	344105	Train	0	0.063515306	0.1590143	0.10118749	0.10140546	AAACC	0	0
AT1G01990	344122	Train	0	0.11410586	0.13134205	0.10233575	0.01705736	AGACC	0	0
AT1G01990	344168	Train	0	0.0020151138	0.1788024	0.11241688	0.053713273	TAACC	0	0
AT1G01990	344221	Train	0	0.008510888	0.113872446	0.09036901	0.06203439	AAACA	0	0
AT1G01990	344325	Train	0	0.38668773	0.46760735	0.3210961	0.014889824	GAACT	0	0
AT1G02000	345835	Test	0	0.026731264	0.21272974	0.133649	0.10325676	AAACA	0	0
AT1G02000	345853	Test	0	0.0028710724	0.050201632	0.059868433	0.029387604	AAACC	0	0
AT1G02000	345995	Test	0	0.007923221	0.18144116	0.09682582	0.012280417	AAACC	0	0
AT1G02000	346364	Test	0	0.5972079	0.47069392	0.37245196	0.004155338	GGACT	0	0
AT1G02000	346503	Test	0	0.0608173	0.21112828	0.13946067	0.072985634	AGACA	0	0
AT1G02000	346605	Test	0	0.3083555	0.22455244	0.113513246	0.017789865	GAACC	0	0
AT1G02000	346647	Test	0	0.0011546016	0.070015095	0.008406794	0.21540737	TAACC	0	0
AT1G02000	346725	Test	0	0.029778099	0.17315403	0.16594367	0.055448137	AAACA	0	0
AT1G02000	346752	Test	0	0.04761379	0.19829156	0.32561255	0.099077985	AGACA	0	0
AT1G02000	346757	Test	0	0.1754094	0.45652762	0.29521376	0.022840774	GAACA	0	0
AT1G02000	346888	Test	0	0.14220546	0.16248633	0.18714698	0.06912909	AGACC	0	0
AT1G02000	346893	Test	0	0.13081308	0.30454773	0.24170732	0.3747299	TGACA	0	0
AT1G02000	346920	Test	0	0.04092487	0.16524301	0.20455623	0.017559588	AGACA	0	0
AT1G02000	346970	Test	0	0.26691282	0.3748564	0.3515517	0.3385438	GAACA	0	0
AT1G02000	347001	Test	0	0.013429237	0.231444	0.13675365	0.058046233	TGACA	0	0
AT1G02000	347031	Test	0	0.16143858	0.4335204	0.42155322	0.015572941	GGACA	0	0
AT1G02000	347106	Test	0	0.20963702	0.38781452	0.3381545	0.016702771	GAACA	0	0
AT1G02000	347178	Test	0	0.28264746	0.41441983	0.2873271	0.068626486	GAACA	0	0
AT1G02000	347260	Test	0	0.02577821	0.07749238	0.0503258	0.06069883	AAACC	0	0
AT1G02000	347279	Test	0	0.032706987	0.2712317	0.13289699	0.00096343755	AGACT	0	0
AT1G02000	347426	Test	1	0.90887386	0.847212	0.99308234	0.9857809	AGACA	1	0
AT1G02010	352182	Train	0	0.0110489995	0.13385917	0.07101163625	0.1166647925	AAACC	0	0
AT1G02010	352203	Train	0	0.11102807125	0.32389805	0.17459597	0.3094750225	TGACA	0	0
AT1G02010	352289	Train	0	0.2633551425	0.1991037775	0.1720807425	0.354087565	AAACC	0	0
AT1G02010	352307	Train	0	0.8633733475	0.8642787	0.973959505	0.99177056	AGACT	0	0
AT1G02020	352698	Val	0	0.7446735200000001	0.9744375	0.9995233133333332	0.9881162666666666	TGACA	0	0
AT1G02020	352801	Val	0	0.26776588	0.5726155733333333	0.4478634799999999	0.68741091	AAACA	0	0
AT1G02020	352883	Val	0	0.2713721633333333	0.19426761	0.2975511933333333	0.0876804883333333	TGACT	0	0
AT1G02020	352897	Val	0	0.19992714	0.2654371566666667	0.31106039	0.3394331333333333	AGACA	0	0
AT1G02020	352948	Val	0	0.1269527983333333	0.2486118166666666	0.2890381733333333	0.0067390084666666	TGACT	0	0
AT1G02020	353046	Val	0	0.0388002203333333	0.2804900266666666	0.30413561	0.017856256	GGACA	0	0
AT1G02020	353112	Val	0	0.2692383766666666	0.1415893066666666	0.1357863133333333	0.0479950903333333	GAACC	0	0
AT1G02020	353161	Val	0	0.12097115	0.54549587	0.425087035	0.00821856285	GGACA	0	0
AT1G02020	353308	Val	0	0.0612588766666666	0.3361779766666666	0.3321282933333333	0.03184286	GGACA	0	0
AT1G02020	353325	Val	0	0.0039189896	0.0728629466666666	0.0502628276666666	0.1678162966666666	AAACC	0	0
AT1G02020	353330	Val	0	0.3107097133333333	0.39339115	0.4209661433333333	0.1879811616666666	GGACT	0	0
AT1G02020	353357	Val	0	0.1121688986666666	0.1739540833333333	0.1760461233333333	0.0436119356666666	AGACA	0	0
AT1G02020	353403	Val	0	0.5541141233333333	0.4975540766666667	0.5262662533333334	0.0593470293333333	GGACT	0	0
AT1G02020	353560	Val	0	0.025300778	0.179162025	0.22876817	0.0108198105	AGACA	0	0
AT1G02020	353741	Val	0	0.1125942903333333	0.3978244966666666	0.21040028	0.0304170213333333	GGACA	0	0
AT1G02020	353791	Val	0	0.0074284155	0.1266793366666666	0.0616307799999999	0.0364162746666666	AAACC	0	0
AT1G02020	353798	Val	0	0.3610718033333333	0.42174561	0.6306105333333333	0.0001558979366666	GGACT	0	0
AT1G02020	353818	Val	0	0.2770139199999999	0.53128609	0.3462333399999999	0.012982591	AGACT	0	0
AT1G02020	353848	Val	0	0.1361454516666666	0.2367724533333333	0.127351812	0.077040505	AGACT	0	0
AT1G02020	353862	Val	0	0.3324039966666667	0.4388769666666667	0.3495053933333333	0.4157499166666666	GAACA	0	0
AT1G02020	353873	Val	0	0.2901488366666667	0.3902865466666667	0.33459033	0.010787189	GAACT	0	0
AT1G02020	353902	Val	0	0.3769879333333333	0.5088765333333333	0.5099841033333333	0.16450905	TGACT	0	0
AT1G02020	354025	Val	0	0.1741807533333333	0.3360318666666667	0.2870148033333333	0.0472042996666666	GGACT	0	0
AT1G02020	354037	Val	0	0.090609995	0.11603149	0.0722603466666666	0.0026357690666666	AGACC	0	0
AT1G02020	354085	Val	0	0.0009950836866666	0.051216801	0.014171469	0.0100079776666666	TAACC	0	0
AT1G02020	354313	Val	0	0.1287945133333333	0.2052707366666667	0.1590639466666666	0.0166845003333333	TAACT	0	0
AT1G02020	354362	Val	0	0.0579311443333333	0.1839761866666666	0.1212205566666666	0.0351611809999999	AGACC	0	0
AT1G02020	354426	Val	0	0.061128401	0.4916537366666667	0.4028917166666666	0.2331641866666667	AAACC	0	0
AT1G02020	354664	Val	0	0.0073901494	0.0810178333333333	0.1043069686666666	0.0024479468333333	TAACA	0	0
AT1G02020	354670	Val	0	0.0108341138333333	0.1422600866666666	0.2524954366666667	0.0301830926666666	AAACC	0	0
AT1G02020	354719	Val	0	0.2169931566666666	0.1014574413333333	0.0660319566666666	0.2407942966666666	TGACC	0	0
AT1G02020	354749	Val	0	0.5426665233333333	0.5286668766666667	0.6081304	0.0172164156666666	GAACA	0	0
AT1G02050	359393	Train	0	0.4822731	0.23377106	0.19669835	0.027520001	GAACC	0	0
AT1G02050	359435	Train	0	0.4656096	0.5385506	0.5279684	0.5845731	TGACA	0	0
AT1G02080	375690	Train	0	0.18526531	0.1417606433333333	0.1547805966666666	0.1212725366666666	GAACC	0	0
AT1G02080	375808	Train	0	0.4628362966666666	0.2936470266666666	0.2322891733333333	0.054573155	AAACT	0	0
AT1G02080	375818	Train	0	0.0047697028333333	0.0753013213333333	0.0753965046666666	0.0518129716666666	TAACC	0	0
AT1G02080	375918	Train	0	0.9335514033333334	0.8201297100000001	0.6908209066666666	0.1922203933333333	GAACT	0	0
AT1G02080	376196	Train	1	0.1279362183333333	0.4549679633333333	0.17672902	0.5366528233333333	GGACA	1	0
AT1G02080	376205	Train	0	0.5398725433333333	0.4751012033333333	0.49490681	0.1203742016666666	GAACT	0	0
AT1G02080	376217	Train	0	0.1581497166666666	0.41106083	0.3421601366666666	0.0045695862	TAACT	0	0
AT1G02080	377000	Train	0	0.1761326766666666	0.1953039666666666	0.21142186	0.017607427	AGACA	0	0
AT1G02080	377224	Train	0	0.0263893526666666	0.13192802	0.1171054053333333	0.04206059	AAACA	0	0
AT1G02080	377290	Train	0	0.0097685773333333	0.1140301133333333	0.0513844686666666	0.1711770299999999	AAACC	0	0
AT1G02080	377420	Train	0	0.26303241	0.3425435533333333	0.2691879966666666	0.1107065433333333	GAACA	0	0
AT1G02080	377461	Train	0	0.0042927861333333	0.20038511	0.2012954133333333	0.0527396436666666	TAACC	0	0
AT1G02080	377522	Train	0	0.3174112466666667	0.43850969	0.3589832	0.037200511	GAACA	0	0
AT1G02080	378316	Train	0	0.47824819	0.55299175	0.6080022900000001	0.1328391	GAACA	0	0
AT1G02080	378324	Train	0	0.0039841573	0.079660035	0.0878011799999999	0.0660249876666666	AAACC	0	0
AT1G02080	378526	Train	0	0.4441590066666667	0.5823002933333333	0.36232396	0.2256382033333333	GGACA	0	0
AT1G02080	378565	Train	0	0.0875639883333333	0.099811902	0.0778144066666666	0.021078964	AAACA	0	0
AT1G02080	378793	Train	0	0.0678204743333333	0.3025485433333333	0.1252403	0.0136999209999999	GGACA	0	0
AT1G02080	379027	Train	0	0.1788135166666666	0.15509898	0.23791173	0.1578866066666666	TGACC	0	0
AT1G02080	379324	Train	0	0.0303745546666666	0.1788448466666666	0.1783899433333333	0.0540230946666666	AAACA	0	0
AT1G02080	379402	Train	0	0.02554024	0.12714098	0.056754954	0.0754689133333333	AAACC	0	0
AT1G02080	379426	Train	0	0.1509551533333333	0.2733172466666667	0.2790282033333333	0.0769780146666666	TGACA	0	0
AT1G02080	379541	Train	0	0.0566813263333333	0.0821147886666666	0.0376310943333333	0.0504229783333333	GAACC	0	0
AT1G02080	379628	Train	0	0.011406811	0.0811891183333333	0.15163497	0.022434414	TAACA	0	0
AT1G02080	379645	Train	0	0.040109483	0.14067555	0.1690277866666666	0.0024940252333333	TAACA	0	0
AT1G02080	379684	Train	0	0.0216444776666666	0.1595936533333333	0.1491260366666666	0.1955321166666666	AAACA	0	0
AT1G02080	379701	Train	0	0.0166929126666666	0.1715858466666666	0.1078840966666666	0.2772091366666667	AAACA	0	0
AT1G02080	379940	Train	0	0.4227253533333333	0.5335008166666667	0.4850646033333333	0.09880055	GAACA	0	0
AT1G02080	379961	Train	0	0.56733666	0.5156241166666666	0.4606448366666666	0.0761184233333333	GGACT	0	0
AT1G02080	380290	Train	0	0.25323365	0.55968987	0.2588850166666667	0.1021526183333333	GGACA	0	0
AT1G02080	380352	Train	0	0.0332768523333333	0.1235739	0.16369387	0.065468458	AAACA	0	0
AT1G02080	380616	Train	0	0.1926079033333333	0.2310387166666666	0.3903758833333333	0.0038830199999999	GAACC	0	0
AT1G02080	380689	Train	0	0.3374426933333334	0.4904372333333333	0.3783395499999999	0.093317075	TGACT	0	0
AT1G02080	380848	Train	0	0.1544878733333333	0.1587003733333333	0.0595821763333333	0.0048227828	GAACC	0	0
AT1G02080	380923	Train	0	0.31417239	0.3509836566666666	0.32588164	0.0239646956666666	GAACA	0	0
AT1G02080	380949	Train	0	0.0052038272666666	0.2018695066666666	0.2427027	0.0322902566666666	TGACA	0	0
AT1G02080	380980	Train	0	0.9058267333333332	0.8135925033333332	0.8260752233333334	0.5691038466666667	GAACA	0	0
AT1G02080	381159	Train	0	0.0510659583333333	0.1011527516666666	0.18474758	0.0289548083333333	AAACA	0	0
AT1G02080	381172	Train	0	0.049251251	0.3962120166666666	0.18682853	0.084186759	GGACA	0	0
AT1G02080	381241	Train	0	0.0653712146666666	0.14350984	0.1001305333333333	0.0716068723333333	AAACA	0	0
AT1G02080	381293	Train	0	0.020210517	0.1655355733333333	0.0908084766666666	0.1421090066666666	AAACC	0	0
AT1G02080	381299	Train	0	0.1699603033333333	0.4373393266666667	0.2735521233333333	0.0480610686666666	GGACA	0	0
AT1G02080	381406	Train	0	0.0974986966666666	0.20831602	0.1595188133333333	0.0116428967666666	GGACT	0	0
AT1G02080	381444	Train	0	0.0441737969999999	0.2486979799999999	0.2014587866666667	0.0330292743333333	AAACT	0	0
AT1G02080	381568	Train	0	0.077543635	0.6184332066666666	0.6985494433333334	0.0076933188	GGACA	0	0
AT1G02080	381753	Train	0	0.5688430566666667	0.5595895166666667	0.5330344566666667	0.089306257	TGACT	0	0
AT1G02080	381915	Train	0	0.107865472	0.2839659233333333	0.3747157599999999	0.168056412	AAACT	0	0
AT1G02080	381921	Train	0	0.3242788033333333	0.4412036766666666	0.3200880233333333	0.1289741533333333	GAACA	0	0
AT1G02080	381933	Train	0	0.0201551196666666	0.1452979366666666	0.1536194133333333	0.0166114523333333	AGACA	0	0
AT1G02080	381939	Train	0	0.5220237166666667	0.64289835	0.5905823266666667	0.50972713	TGACT	0	0
AT1G02080	382485	Train	0	0.0015781760666666	0.0406144336666666	0.0267746413333333	0.00442878	TAACC	0	0
AT1G02080	382503	Train	0	0.0004318753833333	0.0621449373333333	0.0400175563333333	0.00803684	TAACC	0	0
AT1G02080	382927	Train	0	0.0043679119	0.0489682753333333	0.0684982466666666	0.039946508	AAACA	0	0
AT1G02080	383032	Train	0	0.01917998	0.0775576616666666	0.090381658	0.0223222303333333	AGACC	0	0
AT1G02080	383042	Train	0	0.6827056666666667	0.6160897	0.4791957133333333	0.52115134	TGACT	0	0
AT1G02080	383441	Train	0	0.015154115	0.1867867466666667	0.1276194313333333	0.0361007376666666	TGACA	0	0
AT1G02080	383465	Train	0	0.0560384243333333	0.1602595133333333	0.2422838933333333	0.0098591767333333	TAACA	0	0
AT1G02080	383504	Train	0	0.0028623264	0.08885298	0.1371404899999999	0.1748053233333333	TAACA	0	0
AT1G02080	383627	Train	0	0.11088768	0.1049372466666666	0.24978994	0.00089696248	TAACA	0	0
AT1G02080	384103	Train	0	0.2109429266666667	0.38883614	0.2544664199999999	0.2000618833333333	AAACT	0	0
AT1G02080	384122	Train	0	0.8285589533333333	0.85359033	0.8174284233333333	0.3459442033333333	GAACT	0	0
AT1G02080	384141	Train	0	0.0080212115333333	0.0613506853333333	0.0373093446666666	0.0258041256666666	AAACC	0	0
AT1G02080	384177	Train	0	0.23689297	0.4942470566666666	0.3656245533333333	0.0044851024333333	AGACT	0	0
AT1G02080	384320	Train	0	0.2647487433333333	0.4677924733333333	0.3853958166666666	0.0097115314666666	GAACT	0	0
AT1G02080	384704	Train	0	0.0841560733333333	0.1887847066666666	0.101686082	0.067335954	TGACA	0	0
AT1G02080	384745	Train	0	0.0794911186666666	0.2748239166666666	0.1593184766666666	0.2890303266666666	AGACA	0	0
AT1G02080	384762	Train	0	0.011366129	0.0762203766666666	0.0404136026666666	0.14660309	AAACC	0	0
AT1G02080	384797	Train	0	0.3244130566666667	0.3093816	0.36052239	0.0514922893333333	GGACT	0	0
AT1G02080	384833	Train	0	0.048438614	0.2673647466666666	0.1084337146666666	0.2533847766666666	AAACT	0	0
AT1G02080	385186	Train	0	0.3664364499999999	0.5456657966666666	0.4660166166666666	0.2324062833333333	GAACT	0	0
AT1G02080	385216	Train	0	0.0209916196666666	0.1832321233333333	0.1843864066666666	0.19010704	AAACT	0	0
AT1G02080	385272	Train	0	0.1774431833333333	0.27527823	0.3223334166666666	0.1477549666666666	GGACT	0	0
AT1G02080	385312	Train	0	0.5204408666666667	0.4609486	0.3849274866666667	0.0585427996666666	GAACT	0	0
AT1G02080	385321	Train	0	0.18035964	0.1899057266666667	0.099494062	0.056553725	GGACC	0	0
AT1G02080	385453	Train	0	0.1615385166666666	0.5675928333333333	0.3166688366666667	0.1242918153333333	GGACA	0	0
AT1G02080	385586	Train	0	0.24291082	0.4420964066666666	0.2979058866666667	0.0933953633333333	GAACA	0	0
AT1G02080	385948	Train	0	0.0429671803333333	0.1318211166666666	0.111982438	0.0020802497	AGACA	0	0
AT1G02080	385990	Train	0	0.0814182633333333	0.1703539666666667	0.1898147933333333	0.0016532976999999	GAACC	0	0
AT1G02080	386160	Train	0	0.16004238	0.2211042366666666	0.2366843	0.1428711	AGACA	0	0
AT1G02080	386213	Train	0	0.6167105666666667	0.77886642	0.7620703	0.0471533526666666	GAACT	0	0
AT1G02080	386449	Train	0	0.1237697099999999	0.2894443766666666	0.2873047233333333	0.0696677153333333	TAACT	0	0
AT1G02080	386480	Train	0	0.5213666833333334	0.5631295566666666	0.5010444333333334	0.2891814266666667	GAACA	0	0
AT1G02080	386499	Train	0	0.1424896333333333	0.2671818666666666	0.25630418	0.1035939386666666	GGACT	0	0
AT1G02080	386531	Train	0	0.3844741133333333	0.1648292333333333	0.1841191833333333	0.105762215	GAACC	0	0
AT1G02080	386553	Train	0	0.0034121195999999	0.0832970833333333	0.08910944	0.0337434733333333	AAACA	0	0
AT1G02080	386669	Train	0	0.5564868333333334	0.5429017266666666	0.8986199899999999	0.70679871	AGACA	0	0
AT1G02080	386736	Train	0	0.0591332016666666	0.30971575	0.3132409566666667	0.4574572066666666	TAACA	0	0
AT1G02080	386788	Train	0	0.45201544	0.4416685899999999	0.5019959966666666	0.4512598566666666	TAACT	0	0
AT1G02080	386804	Train	0	0.7430411666666666	0.5739385666666666	0.6444419833333334	0.9436958833333332	AAACA	0	0
AT1G02090	387359	Train	1	0.062930345	0.2142089766666667	0.14398979	0.93278285	TAACC	0	1
AT1G02090	387443	Train	0	0.0378450333333333	0.3157070966666667	0.20573682	0.2271959633333333	TGACA	0	0
AT1G02090	387487	Train	0	0.0085069261666666	0.099613718	0.13779722	0.0144843299999999	TAACA	0	0
AT1G02090	387614	Train	0	0.6386466833333333	0.5557766433333333	0.4539426099999999	0.0233930626666666	GGACT	0	0
AT1G02090	387631	Train	0	0.069492412	0.112605655	0.18109786	0.0224119658999999	GAACC	0	0
AT1G02090	387662	Train	0	0.014560795	0.139755745	0.095601115	0.244048535	TGACA	0	0
AT1G02090	388325	Train	0	0.0344711946666666	0.1580559566666666	0.0985531333333333	0.2290464533333333	AAACA	0	0
AT1G02090	388332	Train	0	0.1352763099999999	0.30973063	0.1730381333333333	0.0351034433333333	GGACA	0	0
AT1G02090	388350	Train	0	0.2706289866666666	0.4941007366666667	0.3621602266666666	0.0296427893333333	GGACA	0	0
AT1G02090	388368	Train	0	0.142038962	0.2136359	0.15375991	0.0147250217666666	AGACA	0	0
AT1G02090	388401	Train	0	0.7389339600000001	0.6137148166666666	0.7163859	0.16644845	GAACA	0	0
AT1G02090	388743	Train	0	0.19922541	0.4006443099999999	0.34404242	0.0348964533333333	AAACT	0	0
AT1G02090	388879	Train	0	0.3935524433333333	0.3385067666666666	0.3860202466666667	0.2093140333333333	GGACT	0	0
AT1G02090	388887	Train	0	0.3904642733333333	0.4121592133333333	0.31862	0.0364657883333333	GAACT	0	0
AT1G02090	389054	Train	0	0.0092553496666666	0.1031004566666666	0.1591449233333333	0.0136256258333333	TAACA	0	0
AT1G02090	389105	Train	0	0.1943644666666666	0.0812435683333333	0.0644904	0.072335506	TGACC	0	0
AT1G02090	389234	Train	0	0.30953001	0.4700171066666667	0.3534365666666666	0.0959519333333333	AGACT	0	0
AT1G02090	389292	Train	0	0.1182333133333333	0.1175923886666666	0.1305653733333333	0.0218928296666666	GAACC	0	0
AT1G02090	389595	Train	0	0.0971540073333333	0.1094717933333333	0.0543625286666666	0.2344699066666666	AAACC	0	0
AT1G02090	389602	Train	0	0.0213117046666666	0.18712197	0.1872402566666666	0.10921352	AAACC	0	0
AT1G02100	390094	Train	0	0.0932709733333333	0.1415178166666666	0.1127935583333333	0.0708263466666666	AGACC	0	0
AT1G02100	390185	Train	0	0.1560318666666666	0.3358340966666667	0.1548632766666666	0.015292505	GGACA	0	0
AT1G02100	390199	Train	0	0.039776313	0.0969636099999999	0.1110294246666666	0.0249562503333333	AAACA	0	0
AT1G02100	390384	Train	0	0.34059741	0.5422395	0.4932056599999999	0.0435810399999999	GAACT	0	0
AT1G02100	390486	Train	0	0.13211757	0.4486749966666667	0.1188750599999999	0.0658131616666666	TGACT	0	0
AT1G02100	390514	Train	0	0.15312128	0.1691229533333333	0.1515668833333333	0.1051265066666666	AAACT	0	0
AT1G02100	390532	Train	0	0.19748286	0.3465655533333333	0.2568162566666667	0.0922919546666666	GGACA	0	0
AT1G02100	390536	Train	0	0.0297298473333333	0.2528689566666667	0.20131007	0.0619362393333333	AAACT	0	0
AT1G02100	390769	Train	0	0.54807778	0.3794956933333333	0.2750516833333333	0.2666194133333333	GGACA	0	0
AT1G02100	390807	Train	0	0.12260892	0.108567907	0.17285571	0.28847594	TGACC	0	0
AT1G02100	391047	Train	0	0.24295845	0.2702345166666667	0.1854647766666667	0.022163057	GGACC	0	0
AT1G02100	391668	Train	0	0.4272164933333333	0.4910393766666667	0.3520152666666666	0.39774353	GGACA	0	0
AT1G02100	392264	Train	0	0.2662764933333333	0.47467935	0.3129837033333333	0.0597630183333333	GAACA	0	0
AT1G02100	392485	Train	0	0.6512982666666667	0.6512215233333333	0.7485226800000001	0.024276321	GAACT	0	0
AT1G02100	392524	Train	0	0.016734863	0.22358783	0.1698348	0.41724402	AAACC	0	0
AT1G02100	392642	Train	0	0.1141762	0.1511317233333333	0.1424391853333333	0.2668065566666667	AAACA	0	0
AT1G02100	392648	Train	0	0.8694997166666667	0.7857307366666667	0.8608309166666667	0.7194066466666666	GAACT	0	0
AT1G02100	392759	Train	0	0.29288731	0.2824496433333333	0.4551438	0.6122709199999999	AAACA	0	0
AT1G02100	392767	Train	0	0.8192229866666666	0.5506178433333333	0.5178502633333334	0.99205807	AAACC	0	0
AT1G02100	392802	Train	0	0.94183575	0.874071125	0.87218535	0.67240395	GAACT	0	0
AT1G02110	393057	Train	0	0.5052316	0.49260932	0.4831826	0.4277367	TGACT	0	0
AT1G02110	393208	Train	0	0.32855818	0.27988213	0.24474648	0.16304013	GAACC	0	0
AT1G02110	393333	Train	0	0.3388164	0.31787986	0.13138217	0.02142774	GAACT	0	0
AT1G02110	393378	Train	0	0.6084908	0.5966619	0.49591738	0.18375602	GAACT	0	0
AT1G02110	393444	Train	0	0.062115096	0.101277076	0.09963645	0.052156687	GAACC	0	0
AT1G02110	393482	Train	0	0.18445157	0.36743098	0.25134832	0.076623574	AAACT	0	0
AT1G02110	393614	Train	0	0.027466511	0.05896038	0.06431081	0.06359053	AAACT	0	0
AT1G02110	393655	Train	0	0.008038556	0.07960451	0.13033769	0.11771878	AAACA	0	0
AT1G02110	393669	Train	0	0.07202931	0.13615596	0.11149075	0.030909885	AGACC	0	0
AT1G02110	393693	Train	0	0.15998214	0.07574676	0.061942767	0.041205585	TGACC	0	0
AT1G02110	393725	Train	0	0.078389026	0.12024374	0.065288916	0.04051299	AGACC	0	0
AT1G02110	393780	Train	0	0.13565995	0.43033734	0.27189112	0.0115305185	AGACT	0	0
AT1G02110	393810	Train	0	0.5782994	0.5252148	0.6238302	0.27500048	GGACC	0	0
AT1G02110	394016	Train	0	0.1479952	0.2476624	0.20190303	0.16134617	GGACC	0	0
AT1G02110	394024	Train	0	0.020921994	0.14356194	0.2286042	0.10295515	AAACC	0	0
AT1G02110	394075	Train	0	0.36932915	0.36311126	0.26662114	0.009180009	GAACA	0	0
AT1G02110	394110	Train	0	0.012036967	0.073427156	0.057750426	0.022070456	AGACC	0	0
AT1G02110	394316	Train	0	0.032597005	0.10182794	0.08111377	0.004748416	AGACA	0	0
AT1G02110	394321	Train	0	0.026348472	0.36689368	0.17232028	0.008318996	AGACT	0	0
AT1G02110	394327	Train	0	0.061998535	0.16897541	0.19744067	0.34571773	AAACT	0	0
AT1G02110	394336	Train	0	0.007320416	0.15452793	0.12845111	0.11086335	TAACC	0	0
AT1G02110	394341	Train	0	0.3934318	0.37505195	0.42552862	0.068156205	AGACT	0	0
AT1G02110	394381	Train	0	0.00046966076	0.04459399	0.007833493	0.04222218	TAACC	0	0
AT1G02110	394412	Train	0	0.16444245	0.44475976	0.245321	0.011757875	GGACA	0	0
AT1G02110	394418	Train	0	0.12701397	0.10880623	0.06674699	0.029466486	TGACC	0	0
AT1G02110	394440	Train	0	0.78088444	0.62333506	0.52068806	0.16612892	GAACT	0	0
AT1G02110	394719	Train	0	0.23278777	0.43085814	0.5435713	0.124362364	GAACA	0	0
AT1G02110	394757	Train	0	0.047970794	0.10703854	0.10090755	0.01187675	AAACA	0	0
AT1G02110	394806	Train	0	0.2340134	0.29575652	0.22531867	0.10604809	GGACC	0	0
AT1G02110	394929	Train	0	0.033036925	0.12367771	0.08921771	0.05632155	AGACC	0	0
AT1G02110	394939	Train	0	0.021764755	0.07721262	0.117086194	0.013157415	AAACA	0	0
AT1G02110	394950	Train	0	0.07577439	0.22673574	0.15988216	0.0012450933	AGACT	0	0
AT1G02110	395001	Train	0	0.07622107	0.21522489	0.14504816	0.019372642	TGACA	0	0
AT1G02110	395194	Train	0	0.21372278	0.11601387	0.10882224	0.06580551	GGACC	0	0
AT1G02110	395208	Train	0	0.24041633	0.22536258	0.24961099	0.017331218	GGACT	0	0
AT1G02110	395217	Train	0	0.2033017	0.23994938	0.12491765	0.034174345	GGACC	0	0
AT1G02110	395306	Train	0	0.15432279	0.26228815	0.07459245	0.11416465	TGACA	0	0
AT1G02110	395318	Train	0	0.3012662	0.17552097	0.22611204	0.06880782	TGACT	0	0
AT1G02110	395336	Train	0	0.0108617665	0.116129264	0.025813509	0.029789055	AAACC	0	0
AT1G02110	395366	Train	0	0.4126934	0.21645665	0.21012445	0.7075154	TGACC	0	0
AT1G02110	395402	Train	0	0.83769876	0.9106339	0.95880383	0.97554743	AGACT	0	0
AT1G02120	395729	Train	0	0.0452213846666666	0.1807745466666666	0.2049333833333333	0.2774699733333333	AAACA	0	0
AT1G02120	395759	Train	0	0.026159739	0.13913636	0.0727340433333333	0.063364266	AAACA	0	0
AT1G02120	395815	Train	0	0.096671515	0.1386483566666666	0.1797672633333333	0.029790811	GAACC	0	0
AT1G02120	395828	Train	0	0.25747082	0.2923208866666666	0.1738894066666666	0.0676669256666666	TGACT	0	0
AT1G02120	395900	Train	0	0.078296675	0.0718953233333333	0.0993500589999999	0.0410842176666666	TGACC	0	0
AT1G02120	395939	Train	0	0.2370611666666666	0.3440358933333333	0.22544451	0.046676997	TGACA	0	0
AT1G02120	396186	Train	0	0.3121724833333333	0.3893097733333333	0.34576094	0.0847034513333333	TAACT	0	0
AT1G02120	396351	Train	0	0.066883475	0.1390980166666666	0.0996557036666666	0.076968318	AGACC	0	0
AT1G02120	396484	Train	0	0.12803073	0.4392734166666667	0.3808756333333333	0.0146298484666666	AGACT	0	0
AT1G02120	396714	Train	0	0.25604572	0.0889396299999999	0.0356845976666666	0.1392280933333333	TGACC	0	0
AT1G02120	396719	Train	0	0.4764960533333333	0.24860355	0.2307183266666666	0.1613551266666666	GAACC	0	0
AT1G02120	396846	Train	0	0.4119908266666667	0.44810079	0.3286745733333333	0.1208942633333333	GAACT	0	0
AT1G02120	396948	Train	0	0.1749763766666666	0.2991199333333333	0.1795504133333333	0.1257755466666666	AAACT	0	0
AT1G02120	397031	Train	0	0.4444311833333333	0.2102269033333333	0.1596500933333333	0.2440271533333333	GAACC	0	0
AT1G02120	397712	Train	0	0.2592009033333333	0.2675087466666666	0.24576729	0.2124379366666666	TGACT	0	0
AT1G02120	397959	Train	0	0.0704635216666666	0.1750751499999999	0.0972948913333333	0.0262260676666666	AGACA	0	0
AT1G02120	398105	Train	0	0.7038534166666667	0.7720048833333334	0.6207904566666667	0.5428289233333333	GGACA	0	0
AT1G02120	398476	Train	0	0.0247274916666666	0.1958725099999999	0.1199598633333333	0.14798882	AAACA	0	0
AT1G02120	398624	Train	0	0.1113640883333333	0.2690389333333333	0.25489804	0.026522501	GGACT	0	0
AT1G02120	398645	Train	0	0.0924180446666666	0.29770506	0.1592409466666666	0.0081425308666666	AGACT	0	0
AT1G02120	398701	Train	0	0.20105066	0.44931352	0.37555114	0.047139024	GAACA	0	0
AT1G02120	399028	Train	0	0.0034332038	0.10541171	0.16990964	0.029928649	AAACA	0	0
AT1G02120	399076	Train	0	0.786428	0.7225325533333334	0.6031583766666667	0.2324329766666666	GAACT	0	0
AT1G02120	399102	Train	0	0.11492413	0.09894047	0.1059651686666666	0.1890731566666666	GAACC	0	0
AT1G02120	399207	Train	0	0.3276097966666667	0.1872366366666666	0.20186125	0.0427298546666666	GAACC	0	0
AT1G02120	399319	Train	0	0.3973517266666666	0.28507633	0.27967769	0.2430142666666666	TGACT	0	0
AT1G02120	399346	Train	0	0.2835626766666666	0.3734454266666667	0.2256697133333333	0.0827833366666666	GGACA	0	0
AT1G02120	399571	Train	0	0.1661997866666666	0.3746589433333333	0.1989053566666666	0.0220090668333333	AGACT	0	0
AT1G02120	399656	Train	0	0.2457876799999999	0.2586560366666666	0.20409244	0.0704534746666666	AGACC	0	0
AT1G02120	399714	Train	0	0.1703806966666666	0.1864206699999999	0.1462326566666666	0.1151320366666666	AAACA	0	0
AT1G02120	399852	Train	1	0.9845244833333332	0.96044889	0.9968807666666668	0.9996420166666669	AGACT	1	0
AT1G02130	400063	Train	0	0.080748975	0.20380268	0.26239112	0.6141022	AAACC	0	0
AT1G02130	400088	Train	0	0.09095161	0.1693262	0.27289504	0.6723242	TAACA	0	0
AT1G02130	400290	Train	0	0.45147568	0.739164	0.5882288	0.68371713	TGACT	0	0
AT1G02130	400309	Train	0	0.4299923	0.49745473	0.41189012	0.019321095	GAACA	0	0
AT1G02130	400341	Train	0	0.39269555	0.2592307	0.11726572	0.33767927	TGACC	0	0
AT1G02130	400389	Train	0	0.5650605	0.43358177	0.3566458	0.32196444	GGACA	0	0
AT1G02130	400413	Train	0	0.20719227	0.24264821	0.15576068	0.08264156	AGACC	0	0
AT1G02130	400763	Train	0	0.34156674	0.4501927	0.43323794	0.26156533	GAACA	0	0
AT1G02130	400792	Train	0	0.22115044	0.46753097	0.2872162	0.023993958	AGACT	0	0
AT1G02130	400939	Train	0	0.18944994	0.28984296	0.241151	0.10508579	AAACT	0	0
AT1G02130	400959	Train	0	0.029378688	0.15556493	0.14927927	0.07712114	AAACA	0	0
AT1G02130	400980	Train	0	0.003479004	0.090779684	0.09423617	0.07887366	AAACA	0	0
AT1G02130	400994	Train	0	0.19533688	0.2678396	0.27494794	0.19674453	AAACT	0	0
AT1G02130	401007	Train	0	0.13080528	0.25808775	0.21524306	0.06440928	TGACA	0	0
AT1G02130	401205	Train	0	0.3914587	0.55661565	0.3520214	0.06511686	GGACT	0	0
AT1G02130	401231	Train	0	0.24466357	0.47684088	0.2766285	0.03419075	GGACA	0	0
AT1G02130	401340	Train	0	0.013991475	0.16424304	0.07424368	0.0746315	AAACA	0	0
AT1G02130	401353	Train	0	0.04529486	0.32921803	0.34020272	0.004267621	GAACA	0	0
AT1G02130	401361	Train	0	0.43377057	0.3858195	0.23511693	0.01858319	GGACT	0	0
AT1G02130	401791	Train	0	0.006436086	0.11112547	0.058083057	0.065647185	AAACC	0	0
AT1G02140	403238	Test	0	0.4419754	0.31985822	0.28646198	0.8685819	AAACC	0	0
AT1G02140	403259	Test	1	0.7937449	0.5703127	0.44581825	0.60079634	GAACC	0	1
AT1G02140	403270	Test	0	0.92761403	0.3896533	0.56139344	0.9250711	GAACC	0	0
AT1G02140	403401	Test	0	0.60405463	0.40847382	0.52856153	0.3399996	TGACT	0	0
AT1G02140	403409	Test	1	0.7260633	0.5269197	0.53456515	0.8042306	GGACT	0	1
AT1G02140	403417	Test	0	0.21201293	0.44618964	0.32057005	0.00537889	GAACA	0	0
AT1G02140	403447	Test	0	0.077131785	0.34836838	0.32718801	0.109384395	TGACA	0	0
AT1G02140	403525	Test	0	0.3446363	0.40804854	0.44478756	0.15596072	GGACT	0	0
AT1G02140	403798	Test	0	0.38746786	0.38185292	0.39347577	0.1845357	GGACT	0	0
AT1G02140	403910	Test	0	0.042868424	0.054335214	0.045177698	0.018309046	TGACC	0	0
AT1G02140	403915	Test	0	0.100565135	0.15311189	0.15651344	0.010451078	GAACC	0	0
AT1G02140	403928	Test	0	0.001990676	0.08072712	0.09885065	0.025125694	TAACA	0	0
AT1G02140	404274	Test	0	0.11750647	0.29496586	0.25584713	0.0068018436	TAACT	0	0
AT1G02140	404280	Test	0	0.105946995	0.30393845	0.16018479	0.03806504	TAACT	0	0
AT1G02140	404336	Test	0	0.38065273	0.6496941	0.40870237	0.020578872	GGACA	0	0
AT1G02145	404949	Train	0	0.4916231633333334	0.3547715733333333	0.4292277833333333	0.069939747	GGACT	0	0
AT1G02145	405101	Train	0	0.4358379666666667	0.62896872	0.5704071466666667	0.22802597	GAACT	0	0
AT1G02145	405678	Train	0	0.025412874	0.19763087	0.2096307033333333	0.19489084	AAACT	0	0
AT1G02145	406123	Train	0	0.51284881	0.7179079333333332	0.7031536866666667	0.023177954	GAACT	0	0
AT1G02145	406247	Train	0	0.152762012	0.0702194166666666	0.1221186433333333	0.1604369633333333	TGACC	0	0
AT1G02145	406292	Train	0	0.2724358366666666	0.1494691833333333	0.1587783466666666	0.0006585876033333	GAACC	0	0
AT1G02145	406433	Train	0	0.3901832899999999	0.44278582	0.2201416033333333	0.123879855	TGACT	0	0
AT1G02145	406487	Train	0	0.0596466533333333	0.2389026933333333	0.23902456	0.0345380543333333	TAACT	0	0
AT1G02145	406499	Train	0	0.0115403773333333	0.1175372633333333	0.0476272896666666	0.012227742	AAACC	0	0
AT1G02145	406919	Train	0	0.0366260336666666	0.24821508	0.1644798566666666	0.0525518416666666	TGACA	0	0
AT1G02145	406977	Train	0	0.0267244303333333	0.2523147566666666	0.1927315866666666	0.0867196686666666	AAACT	0	0
AT1G02145	407082	Train	0	0.3227743833333333	0.3632342133333333	0.20557677	0.0077785691	GAACT	0	0
AT1G02145	407351	Train	0	0.2361973566666666	0.39281907	0.2513262133333333	0.1289901666666666	AAACT	0	0
AT1G02145	407487	Train	0	0.01359363	0.1158095093333333	0.1668678599999999	0.0039021412333333	TAACA	0	0
AT1G02145	407764	Train	0	0.028008294	0.0717409399999999	0.0378250673333333	0.0085823536	AGACA	0	0
AT1G02145	408114	Train	0	0.0107457283333333	0.08949333	0.0441782366666666	0.0089913564666666	AAACC	0	0
AT1G02145	408293	Train	0	0.0855570366666666	0.3940839633333333	0.3397538899999999	0.0040768704	AGACT	0	0
AT1G02145	408504	Train	1	0.95372062	0.9673607933333334	0.9999989466666668	0.9998921	AGACA	1	0
AT1G02145	408546	Train	0	0.6947598633333333	0.7838138	0.7401326500000001	0.7078120433333334	GGACA	0	0
AT1G02145	408561	Train	0	0.018300891	0.25363556	0.2354292666666666	0.28633512	TAACA	0	0
AT1G02145	408583	Train	0	0.9462700166666668	0.8482511	0.7079263066666667	0.50073661	TGACT	0	0
AT1G02150	408757	Train	0	0.013928938	0.10203495	0.050689925	0.084334075	AAACC	0	0
AT1G02150	408804	Train	0	0.4302973	0.10755148	0.12186366	0.09165831	GAACC	0	0
AT1G02150	408948	Train	0	0.18092826	0.33710575	0.28116366	0.032022573	GGACT	0	0
AT1G02150	409235	Train	0	0.33772892	0.51537645	0.40582356	0.18789749	GAACA	0	0
AT1G02150	409361	Train	0	0.30488795	0.23973665	0.13906215	0.05828003	GGACC	0	0
AT1G02150	409448	Train	0	0.25515246	0.4855544	0.28676057	0.13947663	GGACA	0	0
AT1G02150	409492	Train	0	0.10563091	0.22083826	0.2013855	0.1252732	TGACT	0	0
AT1G02150	409505	Train	0	0.17219141	0.18765199	0.092666924	0.017064596	GAACC	0	0
AT1G02150	409520	Train	0	0.047076784	0.2312459	0.119801976	0.3054512	TGACA	0	0
AT1G02150	409635	Train	0	0.4876708	0.4340395	0.381289	0.124554954	GAACT	0	0
AT1G02150	409684	Train	0	0.19635943	0.28349766	0.12004964	0.029483963	GGACC	0	0
AT1G02150	409729	Train	0	0.30286616	0.36304578	0.22701946	0.085203506	AAACT	0	0
AT1G02150	409832	Train	0	0.0058985115	0.06478319	0.09539523	0.007929551	TAACA	0	0
AT1G02150	409937	Train	0	0.10770841	0.18585831	0.1634407	0.0772609	AGACA	0	0
AT1G02150	409994	Train	0	0.14348015	0.089216135	0.09854988	0.06501466	TGACC	0	0
AT1G02150	410050	Train	0	0.08806356	0.18982789	0.1532956	0.012060439	AGACA	0	0
AT1G02150	410094	Train	0	0.035023414	0.11449087	0.1103421	0.129112	AAACC	0	0
AT1G02150	410164	Train	0	0.15473369	0.43697882	0.44569054	0.19532841	TGACT	0	0
AT1G02150	410321	Train	0	0.040786207	0.07013881	0.09463595	0.0063397167	AGACA	0	0
AT1G02150	410357	Train	0	0.056337703	0.15711531	0.18496716	0.07314795	AAACA	0	0
AT1G02150	410362	Train	0	0.31164932	0.537644	0.4678715	0.23517862	GAACA	0	0
AT1G02150	410369	Train	0	0.013807679	0.18543397	0.16848385	0.08098879	AAACA	0	0
AT1G02150	410395	Train	0	0.019801116	0.0904788	0.12819009	0.04709536	AGACC	0	0
AT1G02150	410410	Train	0	0.019827127	0.12991306	0.16241264	0.01348356	TAACA	0	0
AT1G02150	410476	Train	0	0.002153969	0.103837416	0.040290404	0.010601103	TAACC	0	0
AT1G02150	410524	Train	1	0.9142526	0.92512053	0.97643936	0.98814374	AGACT	1	1
AT1G02150	410537	Train	0	0.048743594	0.19263056	0.22798526	0.29855055	AAACA	0	0
AT1G02150	410569	Train	0	0.6264207	0.70928705	0.65149087	0.50025964	TGACA	0	0
AT1G02150	410600	Train	0	0.7095254	0.78566146	0.67740136	0.11487148	GAACT	0	0
AT1G02150	410647	Train	0	0.69855297	0.7999053	0.9217981	0.85064733	AGACT	0	0
AT1G02160	411198	Train	0	0.03176365	0.062499418	0.0672926	0.01214802895	AGACA	0	0
AT1G02160	411363	Train	0	0.25577056	0.27166212	0.22846251	0.141508805	AGACA	0	0
AT1G02160	411417	Train	0	0.321498635	0.417981685	0.398971375	0.152811325	GAACA	0	0
AT1G02160	411487	Train	0	0.135527985	0.494757205	0.4215557	0.872626525	AAACA	0	0
AT1G02160	411556	Train	0	0.82469401	0.79756145	0.8935255	0.96858445	AAACT	0	0
AT1G02170	411806	Test	0	0.45221242	0.6180801	0.75051963	0.27205762	TGACT	0	0
AT1G02170	412468	Test	0	0.28230587	0.3552405	0.4818364	0.04463365	AAACT	0	0
AT1G02170	412499	Test	0	0.040936567	0.1642438	0.11879994	0.1126136	AAACA	0	0
AT1G02170	412592	Test	0	0.01034764	0.22292137	0.27628	0.18931538	AAACT	0	0
AT1G02170	412627	Test	0	0.016480291	0.10051966	0.12928388	0.03415642	AAACA	0	0
AT1G02170	412651	Test	0	0.0794567	0.20154098	0.13548632	0.08646486	AAACT	0	0
AT1G02170	412787	Test	0	0.45348796	0.44360107	0.3823622	0.21462393	GAACA	0	0
AT1G02170	412938	Test	0	0.64005744	0.61040556	0.4830309	0.13157365	GAACT	0	0
AT1G02170	412986	Test	0	0.064606905	0.21898738	0.1727595	0.17309484	AGACT	0	0
AT1G02170	413113	Test	0	0.10096151	0.21848412	0.16877222	0.14568192	TGACT	0	0
AT1G02170	413263	Test	0	0.035729587	0.18281013	0.14247306	0.023699367	TGACA	0	0
AT1G02170	413292	Test	0	0.13724807	0.15514874	0.13540338	0.08596654	AGACA	0	0
AT1G02170	413379	Test	0	0.4924037	0.50165236	0.488659	0.09221429	TGACT	0	0
AT1G02170	413391	Test	0	0.07796301	0.112474784	0.087020084	0.027550364	AAACA	0	0
AT1G02170	413433	Test	0	0.7731433	0.839194	0.8047701	0.9148033	GGACA	0	0
AT1G02170	413484	Test	0	0.022879709	0.17068335	0.1666663	0.15127745	TAACC	0	0
AT1G02170	413534	Test	0	0.2874279	0.23637152	0.38604265	0.63919526	AAACA	0	0
AT1G02180	413605	Train	0	0.028333712	0.10009372	0.06857572	0.088949814	AAACC	0	0
AT1G02180	413667	Train	0	0.5367913	0.6373602	0.58070815	0.15722415	GGACT	0	0
AT1G02180	413757	Train	0	0.040124368	0.08345021	0.14791563	0.059642196	AAACA	0	0
AT1G02180	413797	Train	0	0.079320274	0.2036583	0.15840155	0.09907349	AAACT	0	0
AT1G02205	418796	Train	0	0.0424870393999999	0.104078141	0.072026722	0.00825220802	AAACA	0	0
AT1G02205	418829	Train	0	0.0281322858	0.2077541	0.120937954	0.1787419499999999	AAACC	0	0
AT1G02205	418857	Train	0	0.362458964	0.619793872	0.3599150359999999	0.40080204	GGACA	0	0
AT1G02205	419035	Train	0	0.099560448	0.4130562539999999	0.445838858	0.0309782934	TGACA	0	0
AT1G02205	419203	Train	0	0.1592525639999999	0.1237811472	0.12344059	0.0688405302	AGACC	0	0
AT1G02205	419302	Train	0	0.097155304	0.0913941071999999	0.142238548	0.1100339882	TGACC	0	0
AT1G02205	419363	Train	0	0.0307774993999999	0.1033335632	0.137544636	0.0419306676399999	AAACA	0	0
AT1G02205	419382	Train	0	0.389434226	0.5817750079999999	0.600010368	0.0626497132	GAACT	0	0
AT1G02205	419420	Train	0	0.302583212	0.192937014	0.194811652	0.16860484	GGACC	0	0
AT1G02205	419749	Train	0	0.00306086546	0.117254497	0.1810496	0.0209271122	TAACA	0	0
AT1G02205	419798	Train	0	0.089950098	0.212136916	0.137787948	0.028254571	AGACT	0	0
AT1G02205	419807	Train	0	0.186798526	0.468657826	0.227877642	0.1357253615999999	GAACA	0	0
AT1G02205	419817	Train	0	0.297437514	0.428473354	0.239267054	0.0192412164	GGACA	0	0
AT1G02205	420545	Train	0	0.166047378	0.273727982	0.20458547	0.0348994392	GGACC	0	0
AT1G02205	420576	Train	0	0.362527884	0.403615642	0.339835218	0.399493828	TGACT	0	0
AT1G02205	420626	Train	0	0.1376479488	0.267914426	0.196413166	0.0919988599999999	AAACT	0	0
AT1G02205	420668	Train	0	0.217449918	0.26723067	0.271012188	0.09658231	TAACT	0	0
AT1G02205	420834	Train	0	0.0656358692	0.1550015579999999	0.15090072	0.0908011068	AAACT	0	0
[truncated: 377,680 more rows]
