# Supplementary material for: Detection of m6A from direct RNA sequencing using a multiple instance learning framework
Source: Nat Methods. 2022 Nov 10;19(12):1590–8. doi: 10.1038/s41592-022-01666-1 (PMC9718678; doi:10.1038/s41592-022-01666-1)
Supplement: Supplementary file 9 — Probability scores of sites shared by the wild-type and KO variants of the HEK293T cell lines. Columns show the transcriptomic and genomic coordinates along with the probability scores of each sample and the fivemer motifs of each position. [file 41592_2022_1666_MOESM9_ESM.csv]

gene_id	genomic_position	transcript_id	transcript_position	kmer	probability_modified_wt	probability_modified_ko
ENSG00000184009	81511529	ENST00000331925	607	GGACT	0.9999942779541016	0.998478889465332
ENSG00000184009	81511529	ENST00000576917	513	GGACT	0.9999926686286926	0.995116412639618
ENSG00000255302	48878883	ENST00000530028	997	GGACA	0.9999051094055176	0.927387237548828
ENSG00000112308	24705936	ENST00000378119	3058	GGACT	0.9998242259025574	0.9676281213760376
ENSG00000103257	87831096	ENST00000261622	3463	GGACA	0.9998165369033812	0.8774192929267883
ENSG00000108784	42543976	ENST00000225927	2070	GGACT	0.999806582927704	0.9979485273361206
ENSG00000183779	37698605	ENST00000331569	1932	GGACC	0.9997856020927428	0.916722297668457
ENSG00000174243	48830121	ENST00000308025	2890	GGACC	0.999782919883728	0.8656657338142395
ENSG00000183779	37698348	ENST00000331569	1675	GGACC	0.9997609853744508	0.9396159052848816
ENSG00000148843	103445640	ENST00000369797	5800	GGACT	0.999726414680481	0.9994012713432312
ENSG00000132002	14515147	ENST00000254322	1886	GGACT	0.9997067451477052	0.9762560129165648
ENSG00000171861	791840	ENST00000304478	1139	GGACT	0.999705135822296	0.9379204511642456
ENSG00000083444	11974832	ENST00000196061	2234	GGACC	0.999698519706726	0.7491532564163208
ENSG00000259956	51393029	ENST00000563281	1761	GGACT	0.9996914863586426	0.9971526265144348
ENSG00000141580	82615599	ENST00000392325	1549	GGACC	0.9996767044067384	0.9984842538833618
ENSG00000169188	55007235	ENST00000374987	1422	GGACC	0.9996366500854492	0.9355708360671996
ENSG00000253293	27172002	ENST00000283921	1129	GGACA	0.9996320605278016	0.9339788556098938
ENSG00000169180	28098211	ENST00000565698	4022	GGACA	0.9996052980422974	0.8808538317680359
ENSG00000170265	149224571	ENST00000610704	2044	GGACC	0.999601662158966	0.393349826335907
ENSG00000069011	135028327	ENST00000265340	1813	GGACT	0.9995952844619752	0.9434571266174316
ENSG00000198492	28743853	ENST00000373812	1944	GGACA	0.9995796084403992	0.8945431709289551
ENSG00000084090	96208484	ENST00000337288	334	GGACT	0.9995368719100952	0.9010286331176758
ENSG00000123562	103676621	ENST00000360458	698	GGACT	0.9995261430740356	0.8925050497055054
ENSG00000181274	97333611	ENST00000371019	1098	GGACC	0.9995179176330566	0.9837720990180968
ENSG00000163866	34855692	ENST00000521580	430	GGACA	0.9995168447494508	0.9958581924438475
ENSG00000198816	7519604	ENST00000597229	531	GGACC	0.9994856119155884	0.7618573904037476
ENSG00000259956	51392677	ENST00000563281	1409	GGACC	0.9994784593582152	0.9964463114738464
ENSG00000178988	6708202	ENST00000320848	1091	AGACT	0.9994772672653198	0.9193746447563172
ENSG00000102178	154484942	ENST00000369660	1156	GGACT	0.9994665384292604	0.9973204731941224
ENSG00000015676	44384938	ENST00000355451	2438	GGACT	0.9994405508041382	0.9969128370285034
ENSG00000171222	35953702	ENST00000373991	1653	GGACT	0.9994218945503236	0.9385129809379578
ENSG00000231555	31811963	ENST00000445736	2042	GGACT	0.9994190335273744	0.9920490384101868
ENSG00000126062	50355189	ENST00000266025	1756	GGACT	0.999415397644043	0.997632622718811
ENSG00000171222	35953702	ENST00000305978	816	GGACT	0.9994066953659058	0.8696600198745728
ENSG00000031823	5917421	ENST00000340578	1950	GGACA	0.9993958473205566	0.7472144961357117
ENSG00000141933	519170	ENST00000359315	629	GGACT	0.9993783831596376	0.7751927375793457
ENSG00000182149	71927854	ENST00000378799	1497	AGACT	0.9993693232536316	0.9986410140991212
ENSG00000188986	137273100	ENST00000343053	2251	GGACC	0.9993681907653807	0.7314788103103638
ENSG00000177732	328096	ENST00000342665	2501	AGACT	0.9993399381637572	0.7984873652458191
ENSG00000179918	30444756	ENST00000478753	1425	GGACA	0.9993264079093932	0.9469465017318726
ENSG00000239306	66624663	ENST00000310137	925	GGACT	0.9993231892585754	0.9976317286491394
ENSG00000179409	745738	ENST00000319004	2423	GGACT	0.9993199110031128	0.9988496899604796
ENSG00000165556	27962732	ENST00000381020	3457	GGACT	0.9993139505386353	0.9561497569084167
ENSG00000184436	20999868	ENST00000471073	1713	GGACT	0.999308943748474	0.9875470399856568
ENSG00000116863	36093204	ENST00000373178	939	GGACT	0.9993066787719728	0.9624212384223938
ENSG00000071655	1577830	ENST00000590550	1591	AGACT	0.9993031620979308	0.8547645807266235
ENSG00000117899	80979008	ENST00000261758	1002	GGACA	0.9992862939834596	0.9955288171768188
ENSG00000203950	135051300	ENST00000370775	875	GGACT	0.9992526173591614	0.9536426663398744
ENSG00000171222	35953702	ENST00000615116	1285	GGACT	0.9992240071296692	0.8546357154846191
ENSG00000182087	1010468	ENST00000356663	1927	GGACA	0.9992225766181946	0.8934240341186523
ENSG00000196998	49074800	ENST00000322995	1283	GGACC	0.9992162585258484	0.9681142568588256
ENSG00000069011	135028598	ENST00000265340	1542	GGACC	0.9991987943649292	0.7392591238021851
ENSG00000132661	23354203	ENST00000254998	548	GGACA	0.999169647693634	0.7136982083320618
ENSG00000164778	155458964	ENST00000297375	835	GGACT	0.9991627931594848	0.876579761505127
ENSG00000178718	74955715	ENST00000322177	1749	GGACC	0.9991611242294312	0.9591416120529176
ENSG00000103257	87831096	ENST00000565644	2909	GGACA	0.9991561770439148	0.94753760099411
ENSG00000176946	241633637	ENST00000407315	951	GGACT	0.9991344213485718	0.856229305267334
ENSG00000176022	1233293	ENST00000379198	1028	GGACA	0.9991104006767272	0.7820199131965637
ENSG00000133124	108733525	ENST00000372129	2884	GGACT	0.9990921020507812	0.997350573539734
ENSG00000100056	19134127	ENST00000252137	1543	GGACT	0.9990760684013368	0.5804753303527832
ENSG00000130489	50523851	ENST00000395693	708	AGACT	0.999075710773468	0.7656444311141968
ENSG00000167114	128360641	ENST00000300456	2198	TGACT	0.9990181922912598	0.9609149694442748
ENSG00000141580	82615765	ENST00000392325	1383	GGACT	0.9990035891532898	0.9663556814193726
ENSG00000258429	69328838	ENST00000288022	940	GGACA	0.9990022778511048	0.98825204372406
ENSG00000136997	127738657	ENST00000621592	964	GGACT	0.998982071876526	0.993033528327942
ENSG00000116863	36093235	ENST00000373178	970	GGACA	0.9989736676216124	0.2623470425605774
ENSG00000187713	137204667	ENST00000343666	971	GGACT	0.9989510774612428	0.9914754033088684
ENSG00000143878	20448106	ENST00000272233	1032	GGACC	0.9989320039749146	0.3032581210136413
ENSG00000198435	137301187	ENST00000356628	1064	GGACT	0.998898148536682	0.9811565279960632
ENSG00000143398	151248265	ENST00000349792	2495	GGACA	0.9988908767700196	0.905478835105896
ENSG00000105402	47488110	ENST00000263354	1365	GGACA	0.998887538909912	0.99797260761261
ENSG00000144659	39396685	ENST00000273158	1456	GGACC	0.9988709688186646	0.9755140542984008
ENSG00000044574	125236519	ENST00000324460	2241	GAACT	0.9988542795181274	0.7907462120056152
ENSG00000188486	119094861	ENST00000530167	606	AGACT	0.998826503753662	0.8176243901252747
ENSG00000171067	68261874	ENST00000304271	1523	GGACT	0.9988057017326356	0.9926481246948242
ENSG00000143319	156727083	ENST00000313146	1352	GGACC	0.9988034963607788	0.946599006652832
ENSG00000054598	1612401	ENST00000380874	2429	GGACA	0.9987970590591432	0.937528431415558
ENSG00000153879	33379686	ENST00000284000	1108	GGACA	0.998792290687561	0.985205352306366
ENSG00000176903	73713814	ENST00000316836	558	GGACT	0.9987835884094238	0.9819531440734864
ENSG00000167114	128360740	ENST00000300456	2297	AGACT	0.9987684488296508	0.8994171023368835
ENSG00000176087	140566962	ENST00000323146	899	GGACT	0.9987670183181764	0.9826419949531556
ENSG00000143398	151248247	ENST00000349792	2477	GGACT	0.998745620250702	0.9058045148849488
ENSG00000255302	48879162	ENST00000530028	1276	GGACA	0.9987403750419616	0.875015914440155
ENSG00000176087	140566728	ENST00000323146	665	GGACT	0.9987010955810548	0.9469186067581176
ENSG00000169813	43387534	ENST00000357065	699	GGACT	0.9986974596977234	0.7390726804733276
ENSG00000165688	136423333	ENST00000371717	1745	GGACA	0.9986871480941772	0.9751524925231934
ENSG00000184887	105250308	ENST00000392554	1390	GGACA	0.998681902885437	0.9845439791679382
ENSG00000276045	121641588	ENST00000617316	1048	GGACC	0.9986818432807922	0.4196211397647857
ENSG00000069011	135028897	ENST00000265340	1243	GGACA	0.998673141002655	0.7433809041976929
ENSG00000177733	137753963	ENST00000314940	413	GGACT	0.9986658096313475	0.9933558702468872
ENSG00000213024	49908360	ENST00000422090	1943	GGACT	0.9986639022827148	0.9961087107658386
ENSG00000143368	149926678	ENST00000271628	988	GGACC	0.9986632466316224	0.6396652460098267
ENSG00000132661	23354451	ENST00000254998	796	GGACT	0.9986597299575806	0.9193255305290222
ENSG00000167977	2708059	ENST00000301738	1510	AGACT	0.9986515045166016	0.9085077047348022
ENSG00000155304	14373844	ENST00000285667	1256	AGACT	0.9986486434936525	0.9980408549308776
ENSG00000162783	181089739	ENST00000367577	1027	GGACT	0.998641312122345	0.6558985114097595
ENSG00000136026	106239609	ENST00000378026	1360	GGACT	0.9986404180526732	0.9767287969589232
ENSG00000006744	12992630	ENST00000338034	2908	GGACT	0.9985893368721008	0.9136821627616882
ENSG00000116237	6224741	ENST00000489498	1361	GGACT	0.9985767602920532	0.8753762245178223
ENSG00000130766	28280969	ENST00000253063	1930	GGACA	0.998552680015564	0.9832003712654114
ENSG00000067182	6329394	ENST00000162749	1585	GGACC	0.9985347986221312	0.3496235907077789
ENSG00000167962	1998095	ENST00000565396	4016	GGACA	0.9985123872756958	0.8833160400390625
ENSG00000153443	4609008	ENST00000283474	1287	GGACT	0.9985052347183228	0.8513501882553101
ENSG00000117411	43990458	ENST00000372324	1490	GGACA	0.9984880685806274	0.8834487795829773
ENSG00000198492	28743593	ENST00000373812	1684	AGACT	0.99845552444458	0.9889405965805054
ENSG00000172301	31852163	ENST00000302362	668	GGACA	0.998447597026825	0.5589788556098938
ENSG00000185651	21622706	ENST00000342192	1699	GGACT	0.9984377026557922	0.97447407245636
ENSG00000136720	128265847	ENST00000259241	3564	GGACT	0.998435378074646	0.9660829305648804
ENSG00000126062	50358600	ENST00000266025	1010	GGACT	0.9984339475631714	0.9894893765449524
ENSG00000165688	136423653	ENST00000371717	2065	GGACT	0.9984307289123536	0.8100544810295105
ENSG00000101189	62799848	ENST00000370487	890	GGACC	0.998421549797058	0.8237583041191101
ENSG00000172216	50191581	ENST00000303004	847	GGACT	0.9984210133552552	0.9609268307685852
ENSG00000157593	44255553	ENST00000393812	595	GGACT	0.9984174966812134	0.5927258133888245
ENSG00000179409	747674	ENST00000319004	487	GGACT	0.9984081983566284	0.9805261492729188
ENSG00000177733	137753203	ENST00000314940	1173	GGACC	0.9983981847763062	0.7561956644058228
ENSG00000136026	106239160	ENST00000378026	1809	GGACA	0.9983811378479004	0.9880172610282898
ENSG00000179965	30417949	ENST00000319296	912	GGACT	0.9983795285224916	0.9132695198059082
ENSG00000141873	2733071	ENST00000269740	954	AGACA	0.9983760714530944	0.7219443321228027
ENSG00000125841	353628	ENST00000382291	847	GGACT	0.9983676671981812	0.8507734537124634
ENSG00000177733	137752947	ENST00000314940	1429	GGACT	0.9983627200126648	0.8991172909736633
ENSG00000167397	31090986	ENST00000394975	867	GGACC	0.9983609914779664	0.64555424451828
ENSG00000184009	81510685	ENST00000576917	1264	GGACT	0.9983525276184082	0.7637075185775757
ENSG00000123989	219539483	ENST00000243776	2476	GGACC	0.9983500242233276	0.493439108133316
ENSG00000168286	67843827	ENST00000303596	1745	GGACT	0.9983458518981934	0.8762567639350891
ENSG00000213923	38296293	ENST00000405675	2039	GGACA	0.998342216014862	0.8334749341011047
ENSG00000015676	44385846	ENST00000355451	1530	AGACT	0.9983395338058472	0.873923122882843
ENSG00000163479	156009131	ENST00000295702	1032	GGACT	0.9983307123184204	0.9464855194091796
ENSG00000196998	49074800	ENST00000376372	1267	GGACC	0.9983293414115906	0.9656804203987122
ENSG00000186193	137062970	ENST00000409687	3001	GGACT	0.9983059167861938	0.9790881276130676
ENSG00000168264	234607449	ENST00000366609	1482	GGACT	0.9983003735542296	0.9888342022895812
ENSG00000170473	55902153	ENST00000408946	485	GGACT	0.9982951879501344	0.8505719900131226
ENSG00000007376	785610	ENST00000007264	1413	GGACT	0.998293399810791	0.986944019794464
ENSG00000168040	70206996	ENST00000301838	1446	GGACA	0.9982832670211792	0.9990757703781128
ENSG00000171067	68261658	ENST00000304271	1739	GGACT	0.9982616305351256	0.9859933853149414
ENSG00000179958	30424270	ENST00000319285	570	GGACA	0.99825781583786	0.7291584610939026
ENSG00000116685	11922763	ENST00000376572	1945	GGACC	0.9982559084892272	0.5731777548789978
ENSG00000141682	59902779	ENST00000316660	420	GGACT	0.9982491731643676	0.777021050453186
ENSG00000071655	1577830	ENST00000156825	1283	AGACT	0.9982463717460632	0.7048122882843018
ENSG00000171067	68261950	ENST00000304271	1447	AGACT	0.9982324838638306	0.9095302820205688
ENSG00000155506	154815367	ENST00000336314	4354	AAACT	0.9982093572616576	0.6718287467956543
ENSG00000204388	31829777	ENST00000375650	2042	GGACT	0.9982059597969056	0.9956258535385132
ENSG00000182118	231019921	ENST00000366654	531	GGACT	0.998184084892273	0.9189027547836304
ENSG00000242114	30428838	ENST00000266263	1154	AGACT	0.998159885406494	0.9499272108078004
ENSG00000079999	10486582	ENST00000393623	2191	GGACT	0.9981555938720704	0.827492892742157
ENSG00000185651	21621744	ENST00000342192	737	GGACT	0.9981470108032228	0.9488059282302856
ENSG00000177606	58783078	ENST00000371222	1249	GGACT	0.9980877041816713	0.9879228472709656
ENSG00000196453	149432129	ENST00000247930	2466	GGACT	0.9980835914611816	0.9901762008666992
ENSG00000132002	14515140	ENST00000254322	1893	GGACT	0.9980827569961548	0.7834675908088684
ENSG00000083444	11975301	ENST00000196061	2703	GGACT	0.9980584383010864	0.938665509223938
ENSG00000086504	367609	ENST00000199706	872	GGACA	0.9980583190917968	0.4606558382511139
ENSG00000144021	96271368	ENST00000488633	1255	GGACA	0.9980522394180298	0.8041278719902039
ENSG00000162772	212619743	ENST00000341491	998	GGACC	0.998046100139618	0.5750263929367065
ENSG00000116133	54850697	ENST00000371269	3185	GGACA	0.9980438351631165	0.974178910255432
ENSG00000167962	1998095	ENST00000563630	2929	GGACA	0.998017966747284	0.9423370361328124
ENSG00000072849	5474598	ENST00000158771	861	GGACA	0.9980062246322632	0.8890920877456665
ENSG00000175643	11350868	ENST00000312499	562	GGACA	0.9979925155639648	0.9798951148986816
ENSG00000078808	1217110	ENST00000360001	1753	AAACT	0.9979807138442992	0.4122653901576996
ENSG00000168496	61796469	ENST00000305885	1520	AGACT	0.9979753494262696	0.7108889818191528
ENSG00000186283	179095321	ENST00000367627	2048	GGACT	0.997966468334198	0.6263881921768188
ENSG00000171612	9582405	ENST00000302692	1079	GGACT	0.9979483485221864	0.8445670008659363
ENSG00000259956	51392735	ENST00000563281	1467	GGACC	0.9979297518730164	0.8022422790527344
ENSG00000157191	16459162	ENST00000337132	1153	AGACT	0.9979232549667358	0.8928145170211792
ENSG00000177733	137752879	ENST00000314940	1497	GGACC	0.9979174733161926	0.7539396286010742
ENSG00000142252	45090648	ENST00000270257	780	GGACT	0.9979097247123718	0.9914379119873048
ENSG00000175745	93594035	ENST00000327111	3151	AGACT	0.9979032278060912	0.9980427026748656
ENSG00000185236	8403705	ENST00000328024	1021	GGACA	0.9978885650634766	0.6568700075149536
ENSG00000167136	128822628	ENST00000372642	1122	AGACT	0.99785977602005	0.8846933245658875
ENSG00000069011	135028348	ENST00000265340	1792	GGACT	0.9978594779968262	0.8738686442375183
ENSG00000100926	24193141	ENST00000261789	832	GGACT	0.9978558421134948	0.9660914540290833
ENSG00000005073	27182643	ENST00000006015	1166	GGACT	0.997851014137268	0.8424097299575806
ENSG00000104805	48922930	ENST00000405315	2225	AGACA	0.9978470802307128	0.7087533473968506
ENSG00000133124	108734030	ENST00000372129	2379	GGACA	0.997844696044922	0.9947598576545716
ENSG00000119431	113374308	ENST00000374180	607	GGACA	0.997843861579895	0.960022747516632
ENSG00000196072	100275307	ENST00000370372	636	GGACT	0.9978313446044922	0.6826035380363464
ENSG00000114631	127672763	ENST00000342480	2139	GGACT	0.9978203773498536	0.8731085062026978
ENSG00000253719	74539195	ENST00000519948	1368	GGACC	0.9978095889091492	0.9158061146736144
ENSG00000175215	57822856	ENST00000398073	1865	GGACA	0.9978067278862	0.1513592302799224
ENSG00000178718	74955691	ENST00000322177	1773	GGACA	0.9977985620498656	0.9972841143608092
ENSG00000123562	103676621	ENST00000422154	861	GGACT	0.997791588306427	0.8397173881530762
ENSG00000183048	81720465	ENST00000331531	1398	GGACT	0.9977821111679076	0.8854576945304871
ENSG00000135821	182384400	ENST00000311223	2023	GGACT	0.9977587461471558	0.823370099067688
ENSG00000176014	12326377	ENST00000317702	1821	GAACT	0.9977569580078124	0.8325055837631226
ENSG00000143612	154207440	ENST00000470180	1126	GGACT	0.9977563619613647	0.7845465540885925
ENSG00000107341	33917407	ENST00000263228	1077	GGACC	0.9977542161941528	0.8743712306022644
ENSG00000171861	792041	ENST00000304478	1340	GGACT	0.997746467590332	0.9233099222183228
ENSG00000276043	4961483	ENST00000612630	3637	GGACT	0.9977437853813172	0.9784367680549622
ENSG00000058262	128070534	ENST00000483956	1896	GGACA	0.9977319836616516	0.975185215473175
ENSG00000132394	128341540	ENST00000254730	1147	GGACT	0.9977105855941772	0.9898002743721008
ENSG00000128245	31956704	ENST00000397492	979	GGACT	0.9977011680603028	0.8779862523078918
ENSG00000143612	154207440	ENST00000368521	973	GGACT	0.9976991415023804	0.8592656254768372
ENSG00000168264	234607449	ENST00000366610	1434	GGACT	0.997686207294464	0.9603378176689148
ENSG00000143740	227781001	ENST00000315781	2136	GGACA	0.9976855516433716	0.830773651599884
ENSG00000198435	137301158	ENST00000356628	1093	GGACC	0.9976741671562196	0.7494505047798157
ENSG00000128039	55370145	ENST00000264228	1238	GGACA	0.9976709485054016	0.9389384388923644
ENSG00000115207	27326539	ENST00000264720	3191	GGACT	0.9976527094841005	0.91408109664917
ENSG00000272391	75418104	ENST00000615331	4520	AGACT	0.9976296424865724	0.9768794775009156
ENSG00000176022	1233132	ENST00000379198	867	GGACA	0.9976147413253784	0.3406502902507782
ENSG00000182108	10929484	ENST00000331808	967	GGACT	0.997602105140686	0.9367026090621948
ENSG00000164818	785753	ENST00000297440	2687	AGACT	0.9975466728210448	0.9576845169067384
ENSG00000105281	46775465	ENST00000542575	2299	GGACA	0.997543454170227	0.8556825518608093
ENSG00000125352	119871621	ENST00000371442	206	GGACT	0.9975404739379884	0.9505540728569032
ENSG00000049656	1317966	ENST00000320895	2277	GGACT	0.997536838054657	0.9851078987121582
ENSG00000179933	23098255	ENST00000319074	1452	GGACT	0.9975361824035645	0.9810465574264526
ENSG00000071655	1577705	ENST00000592012	1313	GGACT	0.9975207448005676	0.9773747324943542
ENSG00000078808	1217110	ENST00000465727	1915	AAACT	0.997511863708496	0.5440073013305664
ENSG00000169221	30357925	ENST00000409939	2526	GGACT	0.9975064992904664	0.939400553703308
ENSG00000110871	120503666	ENST00000288532	1142	GGACT	0.9974997639656068	0.7966693639755249
ENSG00000142864	67413105	ENST00000370994	1380	AGACT	0.997493863105774	0.8111212849617004
ENSG00000170779	105011355	ENST00000336219	730	GGACA	0.9974926114082336	0.9921145439147948
ENSG00000159322	72751761	ENST00000567941	2323	GGACT	0.9974902272224426	0.9875106811523438
ENSG00000144136	112659540	ENST00000272542	1923	GGACA	0.9974688291549684	0.8612440228462219
ENSG00000143319	156723276	ENST00000313146	1917	GGACA	0.9974632263183594	0.8292378187179565
ENSG00000185262	76270507	ENST00000327490	800	AGACT	0.9974605441093444	0.7158489227294922
ENSG00000255302	48878837	ENST00000530028	951	AAACT	0.9974597692489624	0.5801888704299927
ENSG00000168264	234607417	ENST00000366610	1466	GGACT	0.99745512008667	0.9699081182479858
ENSG00000183072	173232846	ENST00000329198	971	GGACT	0.9974430203437804	0.8788250088691711
ENSG00000169021	29207538	ENST00000304863	1257	GGACT	0.9974427223205566	0.8079125285148621
ENSG00000166173	70831858	ENST00000299213	1740	GGACT	0.997435748577118	0.9687026739120485
ENSG00000136270	45109126	ENST00000258770	233	AGACT	0.9974350929260254	0.7872185707092285
ENSG00000158669	41621131	ENST00000396987	2427	GGACT	0.997434139251709	0.7075914144515991
ENSG00000105058	16191112	ENST00000263384	520	GAACT	0.9974260330200196	0.8767246007919312
ENSG00000132254	6477079	ENST00000614314	1449	AGACA	0.9974106550216676	0.9947481155395508
ENSG00000155660	149003617	ENST00000286091	2347	TGACT	0.9974085688591005	0.9438956379890442
ENSG00000067182	6329283	ENST00000162749	1696	GGACC	0.9973969459533693	0.7822558879852295
ENSG00000159228	36072846	ENST00000290349	972	GGACA	0.9973760843276978	0.8173789978027344
ENSG00000015676	44384970	ENST00000355451	2406	GAACT	0.9973589181900024	0.8280960321426392
ENSG00000187713	137204695	ENST00000343666	943	AAACT	0.99735689163208	0.8340684771537781
ENSG00000125912	3207944	ENST00000246117	2378	GGACT	0.9973481893539428	0.9788015484809875
ENSG00000215641	28904279	ENST00000400720	1678	GGACT	0.9973381757736206	0.9119197726249696
ENSG00000071655	1577705	ENST00000434436	1411	GGACT	0.9973357915878296	0.9937052726745604
ENSG00000083444	11975067	ENST00000196061	2469	TGACT	0.99732506275177	0.913042426109314
ENSG00000177733	137752904	ENST00000314940	1472	GGACT	0.9973210096359252	0.9916194677352904
ENSG00000112308	24705863	ENST00000378119	3131	GGACT	0.9973070025444032	0.907802939414978
ENSG00000204922	62672282	ENST00000377953	541	GGACT	0.9973017573356628	0.930266499519348
ENSG00000132182	13316901	ENST00000254508	6526	GGACT	0.997299313545227	0.7119813561439514
ENSG00000148248	133363445	ENST00000618229	1204	GGACT	0.997294306755066	0.9293208122253418
ENSG00000184009	81510685	ENST00000331925	1279	GGACT	0.9972912073135376	0.7449948787689209
ENSG00000101144	57170654	ENST00000395863	2106	GGACT	0.9972896575927734	0.9757875204086304
ENSG00000126062	50355055	ENST00000266025	1890	GGACA	0.997272789478302	0.9950259923934937
ENSG00000100401	41246508	ENST00000356244	2162	GGACT	0.9972668886184692	0.9281721115112304
ENSG00000044574	125236553	ENST00000324460	2207	GGACT	0.9972528219223022	0.8987153768539429
ENSG00000270170	196943321	ENST00000602845	698	GGACT	0.9972482919692992	0.9803091883659364
ENSG00000128245	31956704	ENST00000248975	925	GGACT	0.9972236752510072	0.6770023107528687
ENSG00000106246	99419375	ENST00000292478	2945	GGACA	0.9971894025802612	0.8126052618026733
ENSG00000277936	38123208	ENST00000621878	1278	GGACA	0.997183918952942	0.9332311749458312
ENSG00000128245	31956677	ENST00000397492	952	GGACA	0.997158408164978	0.7475605010986328
ENSG00000163832	47496037	ENST00000296149	1003	GGACT	0.9971352815628052	0.979878067970276
ENSG00000155254	97717933	ENST00000285605	3001	GGACT	0.9971307516098022	0.9658430218696594
ENSG00000104549	124999248	ENST00000265896	742	AAACT	0.9971235990524292	0.7047204971313477
ENSG00000274779	15318202	ENST00000619292	4046	GGACC	0.9971100091934204	0.7653354406356812
ENSG00000122952	56357971	ENST00000395405	1317	GGACT	0.9971088171005248	0.8148807287216187
ENSG00000136045	107712313	ENST00000412830	1766	TGACT	0.997101664543152	0.6539686322212219
ENSG00000198492	28743703	ENST00000373812	1794	GGACT	0.9970873594284058	0.8284875750541687
ENSG00000179950	143816627	ENST00000349157	1570	AGACT	0.9970667958259584	0.984611988067627
ENSG00000143319	156727105	ENST00000313146	1330	TGACT	0.9970622062683104	0.8913266062736511
ENSG00000179041	66430266	ENST00000320270	1238	GGACT	0.9970561265945436	0.9927366375923156
ENSG00000132153	47846856	ENST00000457607	1879	GGACA	0.9970545768737792	0.6755115985870361
ENSG00000141682	59902833	ENST00000316660	474	AGACT	0.9970541000366212	0.9310840368270874
ENSG00000130489	50524202	ENST00000395693	357	GGACT	0.9970492124557496	0.90915185213089
ENSG00000112308	24705966	ENST00000378119	3028	GAACT	0.997048020362854	0.9341395497322084
ENSG00000180185	1828660	ENST00000427358	1719	GGACT	0.9970345497131348	0.9922033548355104
ENSG00000134684	32775866	ENST00000469100	1617	GGACT	0.9970041513442992	0.8394460678100586
ENSG00000181817	36393948	ENST00000315732	331	GGACC	0.9970029592514038	0.8867923021316528
ENSG00000165527	49894002	ENST00000298316	812	GGACT	0.996989369392395	0.9378784894943236
ENSG00000090316	1339615	ENST00000303400	1699	GGACT	0.9969868659973145	0.8366171717643738
ENSG00000136827	129813594	ENST00000351698	1425	AGACT	0.9969836473464966	0.9209123849868774
ENSG00000184897	129316150	ENST00000333762	127	GGACT	0.9969677925109864	0.8845229148864746
ENSG00000123989	219539888	ENST00000243776	2071	GGACA	0.9969571828842164	0.9055445790290833
ENSG00000141378	59697564	ENST00000393038	642	TGACT	0.9969511032104492	0.985258400440216
ENSG00000138942	31204906	ENST00000426256	1207	AAACT	0.9969453811645508	0.9111630320549012
ENSG00000128245	31956970	ENST00000248975	1191	GGACT	0.9969398379325868	0.995996117591858
ENSG00000137038	7798469	ENST00000358227	775	GGACA	0.9969358444213868	0.7142589092254639
ENSG00000196510	110374088	ENST00000455511	1856	GGACT	0.99692964553833	0.9526360630989076
ENSG00000124541	43029283	ENST00000244496	844	GGACA	0.9969289898872375	0.5924597978591919
ENSG00000116133	54851988	ENST00000371269	1894	TGACT	0.9968928098678588	0.9426366090774536
ENSG00000159111	47824212	ENST00000351111	784	GGACT	0.9968643188476562	0.7077156901359558
ENSG00000137207	43512100	ENST00000372422	1302	GGACA	0.9968637228012084	0.7221624851226807
ENSG00000182149	71928010	ENST00000378799	1653	AGACT	0.9968589544296264	0.991309940814972
ENSG00000116237	6224723	ENST00000489498	1379	GGACT	0.9968584179878236	0.9344595670700072
ENSG00000127948	75986604	ENST00000394893	2280	AGACT	0.9968515634536744	0.6638191938400269
ENSG00000117394	42926639	ENST00000426263	2402	GGACA	0.996825873851776	0.9249941110610962
ENSG00000141568	82601655	ENST00000335255	2312	AGACA	0.996825098991394	0.9821942448616028
ENSG00000161179	21628491	ENST00000415762	1007	GGACT	0.9968250393867492	0.7283480763435364
ENSG00000278087	16379654	ENST00000611106	4047	GGACC	0.9968204498291016	0.8534102439880371
ENSG00000071655	1577202	ENST00000592012	1816	GGACT	0.9968148469924928	0.95232355594635
ENSG00000088682	57460741	ENST00000262507	1142	GGACT	0.99680757522583	0.9873820543289183
ENSG00000058262	128070169	ENST00000483956	1531	GGACT	0.9968072772026062	0.9589826464653016
ENSG00000116350	29147965	ENST00000373795	2164	GGACT	0.9967929124832152	0.774749219417572
ENSG00000168264	234607417	ENST00000366609	1514	GGACT	0.9967901110649108	0.9424150586128236
ENSG00000071655	1577202	ENST00000590550	2219	GGACT	0.996776282787323	0.9700874090194702
ENSG00000187713	137204607	ENST00000343666	1031	GGACT	0.9967656135559082	0.902493178844452
ENSG00000101255	396630	ENST00000217233	1569	GGACT	0.9967489242553712	0.902877926826477
ENSG00000170577	45006219	ENST00000303077	1146	GGACT	0.9967476725578308	0.8478180170059204
ENSG00000100804	23026032	ENST00000361611	1112	GGACA	0.996746838092804	0.4139260351657867
ENSG00000167747	50798166	ENST00000345523	1041	GGACA	0.9967458844184875	0.8860841989517212
ENSG00000213782	12829635	ENST00000358007	1470	AGACT	0.9967442750930786	0.6653143167495728
ENSG00000169813	43387534	ENST00000337970	673	GGACT	0.9967422485351562	0.821100115776062
ENSG00000170876	14141901	ENST00000306077	1562	GGACT	0.9967397451400756	0.9969455003738404
ENSG00000071655	1577705	ENST00000156825	1408	GGACT	0.9967364072799684	0.99665105342865
ENSG00000091651	46697695	ENST00000219097	928	AGACT	0.9967284202575684	0.98436439037323
ENSG00000179918	30445315	ENST00000478753	866	GGACT	0.996723473072052	0.972251296043396
ENSG00000100811	100277730	ENST00000262238	1634	GGACA	0.9967198371887208	0.6843405365943909
ENSG00000114631	127672446	ENST00000342480	1822	GGACT	0.9966946840286256	0.6005203723907471
ENSG00000181938	58404624	ENST00000318129	753	GGACT	0.9966943860054016	0.870819091796875
ENSG00000167747	50798166	ENST00000641834	1255	GGACA	0.9966893196105956	0.7986953854560852
ENSG00000204388	31829923	ENST00000375650	2188	GGACT	0.9966875314712524	0.3116747140884399
ENSG00000231555	31812100	ENST00000445736	2179	GGACT	0.9966756105422974	0.9436694979667664
ENSG00000106591	42937475	ENST00000223324	652	AGACT	0.9966696500778198	0.9735916256904602
ENSG00000007376	785907	ENST00000007264	1116	GGACT	0.9966696500778198	0.9748662114143372
ENSG00000272888	92897915	ENST00000557682	896	GGACA	0.9966607093811036	0.7790770530700684
ENSG00000179051	17407839	ENST00000375436	3007	GGACT	0.996658444404602	0.8923608064651489
ENSG00000174780	56502075	ENST00000342756	2950	GGACT	0.9966448545455932	0.4581581056118011
ENSG00000124193	43461070	ENST00000244020	1147	GAACT	0.9966389536857604	0.8458614349365234
ENSG00000071655	1577001	ENST00000156825	2112	GGACT	0.9966281652450562	0.9437031745910645
ENSG00000123562	103676615	ENST00000433176	849	GGACT	0.996616005897522	0.920386016368866
ENSG00000132394	128341753	ENST00000254730	1360	GGACA	0.9966117739677428	0.8158380389213562
ENSG00000168936	1717027	ENST00000382936	1735	GGACT	0.9965985417366028	0.8319236040115356
ENSG00000134684	32775866	ENST00000373477	2610	GGACT	0.9965776205062866	0.8376466035842896
ENSG00000281540	17410548	ENST00000631021	3007	GGACT	0.9965642690658568	0.8754388689994812
ENSG00000105135	15115209	ENST00000533086	4022	GGACT	0.9965282678604126	0.8375875353813171
ENSG00000131446	180791849	ENST00000333055	1795	GGACC	0.9965271949768066	0.6429278254508972
ENSG00000131043	36256766	ENST00000320849	2262	AAACT	0.9964507818222046	0.6845081448554993
ENSG00000178096	149900296	ENST00000369152	362	GGACT	0.9964485168457032	0.80229651927948
ENSG00000177733	137753973	ENST00000314940	403	GGACT	0.9964209794998168	0.9795697927474976
ENSG00000204388	31829914	ENST00000375650	2179	GGACT	0.9964050054550172	0.9752901196479796
ENSG00000103266	682608	ENST00000565677	1421	GGACT	0.9963824152946472	0.9001516103744507
ENSG00000120942	11286008	ENST00000376810	1219	AGACA	0.996379554271698	0.9126608967781068
ENSG00000185624	81843554	ENST00000331483	2207	GGACT	0.9963739514350892	0.9430171847343444
ENSG00000155506	154815134	ENST00000336314	4121	GGACT	0.996368408203125	0.994381308555603
ENSG00000128965	40956057	ENST00000446533	1386	GAACT	0.9963647723197936	0.8282469511032104
ENSG00000128245	31956970	ENST00000397492	1245	GGACT	0.9963570833206176	0.990900993347168
ENSG00000106635	73537154	ENST00000223368	1176	GGACT	0.9963420033454896	0.8308237195014954
ENSG00000176903	73713810	ENST00000316836	562	TGACT	0.996317744255066	0.973938763141632
ENSG00000167962	1998449	ENST00000565396	3662	GGACT	0.9963027238845824	0.625750720500946
ENSG00000197006	21655732	ENST00000358154	1514	GGACT	0.9962983131408693	0.6853554844856262
ENSG00000138074	27200050	ENST00000310574	2767	GGACT	0.9962946772575378	0.9301357269287108
ENSG00000141933	519218	ENST00000359315	677	GGACA	0.996247172355652	0.7475116848945618
ENSG00000185624	81843554	ENST00000415593	1280	GGACT	0.996228039264679	0.941557765007019
ENSG00000107581	119036074	ENST00000369144	4241	AGACT	0.9961801767349244	0.7616287469863892
ENSG00000134590	135033193	ENST00000257013	827	GGACT	0.996161162853241	0.9253339767456056
ENSG00000071655	1577202	ENST00000434436	1914	GGACT	0.9961304664611816	0.955345332622528
ENSG00000123989	219539717	ENST00000243776	2242	TGACA	0.9961299896240234	0.5388880968093872
ENSG00000184436	20999914	ENST00000471073	1667	GGACT	0.9961115717887878	0.88874351978302
ENSG00000136026	106239170	ENST00000378026	1799	GGACT	0.9961076974868774	0.9890069961547852
ENSG00000269858	40808334	ENST00000303961	2003	GGACT	0.9961006045341492	0.7735235095024109
ENSG00000168286	67843524	ENST00000303596	1442	GGACT	0.9960953593254088	0.9291006922721864
ENSG00000174915	491232	ENST00000308020	2289	GGACA	0.996088981628418	0.8730666041374207
ENSG00000179933	23098077	ENST00000319074	1274	GGACT	0.9960713386535645	0.9731280207633972
ENSG00000163866	34855757	ENST00000521580	365	GGACA	0.9960697293281556	0.7701282501220703
ENSG00000103035	74306071	ENST00000219313	1452	AGACT	0.9960628747940063	0.6122090220451355
ENSG00000179409	745003	ENST00000319004	3158	AGACT	0.9960516691207886	0.9689779281616212
ENSG00000138074	27199787	ENST00000310574	3030	GGACA	0.9960501790046692	0.7488170862197876
ENSG00000213024	49908336	ENST00000422090	1967	GAACT	0.9960287809371948	0.8927921056747437
ENSG00000188242	470983	ENST00000342584	1402	GGACT	0.9959977269172668	0.9110109210014344
ENSG00000196453	149431720	ENST00000247930	2875	GGACA	0.9959882497787476	0.4462248682975769
ENSG00000178718	74955846	ENST00000322177	1618	GGACC	0.9959791898727416	0.9805480241775512
ENSG00000172301	31852163	ENST00000496655	769	GGACA	0.9959763288497924	0.5803526639938354
ENSG00000128283	37566480	ENST00000249014	550	GGACT	0.9959580302238464	0.3532148003578186
ENSG00000163832	47495873	ENST00000296149	1167	GGACC	0.9959489703178406	0.706410825252533
ENSG00000203950	135051300	ENST00000520964	456	GGACT	0.9959376454353333	0.8758819699287415
ENSG00000079739	63659868	ENST00000371084	2094	GGACC	0.9959365129470824	0.7093003988265991
ENSG00000168282	49622313	ENST00000305386	1518	GGACT	0.9959014654159546	0.9398929476737976
ENSG00000155506	154815112	ENST00000336314	4099	GGACT	0.9958953857421876	0.967539131641388
ENSG00000168282	49622308	ENST00000305386	1513	GGACT	0.9958912134170532	0.9920624494552612
ENSG00000186193	137063109	ENST00000409687	2862	GGACT	0.9958807229995728	0.9610708951950072
ENSG00000170348	75134948	ENST00000303575	648	GGACT	0.995875358581543	0.8367894887924194
ENSG00000120129	172768509	ENST00000239223	1599	GGACT	0.9958690404891968	0.8717560768127441
ENSG00000099942	20952898	ENST00000354336	4473	GGACT	0.9958623051643372	0.8392844200134277
ENSG00000071655	1577705	ENST00000590550	1716	GGACT	0.995859920978546	0.989023208618164
ENSG00000090432	20500297	ENST00000264198	1588	GGACT	0.9958370923995972	0.9927576780319214
ENSG00000148229	113408681	ENST00000374171	744	AAACT	0.9958206415176392	0.6962361335754395
ENSG00000088298	35115671	ENST00000374492	1604	GGACT	0.995811641216278	0.4435086250305176
ENSG00000182173	75524623	ENST00000333213	1827	GGACT	0.9957769513130188	0.6421400904655457
ENSG00000148229	113408681	ENST00000374169	662	AAACT	0.9957768321037292	0.7339240312576294
ENSG00000167747	50798166	ENST00000598463	1381	GGACA	0.9957762956619264	0.8915108442306519
ENSG00000090432	20500232	ENST00000264198	1653	AGACT	0.9957590103149414	0.9048389196395874
ENSG00000179041	66430308	ENST00000320270	1280	GGACT	0.9957539439201356	0.9409348368644714
ENSG00000174276	65117363	ENST00000310597	345	GGACT	0.995729923248291	0.9809714555740356
ENSG00000198890	107057839	ENST00000370078	1160	GGACT	0.9957254528999328	0.9538089036941528
ENSG00000004142	28347589	ENST00000540200	1708	GGACT	0.9957111477851868	0.9569777250289916
ENSG00000186716	23315674	ENST00000305877	4718	GGACA	0.9957078099250792	0.5414175987243652
ENSG00000170265	149224643	ENST00000610704	2116	AGACT	0.9957045316696168	0.8663519024848938
ENSG00000144659	39396531	ENST00000273158	1302	GGACT	0.9956995248794556	0.7127118706703186
ENSG00000168282	49621675	ENST00000305386	880	GGACT	0.9956948161125184	0.9804685711860656
ENSG00000143013	87344992	ENST00000370544	1473	GGACT	0.99567449092865	0.6133674383163452
ENSG00000171135	9893149	ENST00000307768	492	GGACT	0.9956698417663574	0.9238896369934082
ENSG00000175826	7244020	ENST00000574322	1278	GGACA	0.9956673383712769	0.7455583810806274
ENSG00000258429	69328715	ENST00000288022	1063	GGACC	0.9956413507461548	0.7118290662765503
ENSG00000231555	31810831	ENST00000445736	910	GGACT	0.9956306219100952	0.9731922149658204
ENSG00000111142	95514097	ENST00000323666	1858	GGACT	0.995630383491516	0.7721074819564819
ENSG00000168802	69118254	ENST00000448552	2658	GGACT	0.995623767375946	0.8723365664482117
ENSG00000174307	201465738	ENST00000367311	1284	GGACT	0.995619297027588	0.9427531957626344
ENSG00000221914	26370686	ENST00000380737	1945	GGACT	0.9956067204475404	0.9697327613830566
ENSG00000213523	140550614	ENST00000336283	1560	AGACT	0.9956048727035522	0.6663665771484375
ENSG00000130522	18280694	ENST00000252818	928	GGACA	0.9956021308898926	0.813448429107666
ENSG00000198492	28743665	ENST00000373812	1756	GGACA	0.9955962300300598	0.9208908081054688
ENSG00000163933	53091944	ENST00000296292	1646	GGACT	0.995588481426239	0.950901985168457
ENSG00000169919	65960817	ENST00000304895	2166	GGACT	0.9955646395683287	0.8518536686897278
ENSG00000116133	54850766	ENST00000371269	3116	AGACA	0.99555504322052	0.7124115228652954
ENSG00000169217	30352944	ENST00000305596	1242	GGACT	0.9955469369888306	0.9690116047859192
ENSG00000132002	14516881	ENST00000254322	447	GGACA	0.9955431818962096	0.9524750709533693
ENSG00000123562	103676621	ENST00000433176	843	GGACT	0.995540976524353	0.7940448522567749
ENSG00000179409	745188	ENST00000319004	2973	GGACT	0.9955385327339172	0.9963062405586244
ENSG00000168496	61796104	ENST00000305885	1155	GGACC	0.9955143928527832	0.571313202381134
ENSG00000099804	541856	ENST00000215574	1234	GGACT	0.995500922203064	0.8037708401679993
ENSG00000086589	150691616	ENST00000199814	1519	AGACT	0.9954898953437804	0.8900915384292603
ENSG00000179918	30444356	ENST00000478753	1825	GGACC	0.9954803586006165	0.8545482754707336
ENSG00000167747	50798557	ENST00000345523	650	GGACA	0.9954735040664672	0.6634082794189453
ENSG00000126062	50354902	ENST00000266025	2043	AGACT	0.995470404624939	0.989290416240692
ENSG00000153037	112867800	ENST00000505459	852	GGACT	0.9954487085342408	0.8062904477119446
ENSG00000091140	107919360	ENST00000205402	1911	GGACT	0.9954482913017272	0.6910387873649597
ENSG00000204388	31829931	ENST00000375650	2196	GGACT	0.995446801185608	0.3534937500953674
ENSG00000131446	180791849	ENST00000307826	1454	GGACC	0.9954392313957214	0.6096711754798889
ENSG00000185624	81843554	ENST00000575069	2059	GGACT	0.9954344034194946	0.9243080019950868
ENSG00000066583	129113055	ENST00000173527	966	GGACT	0.9954259991645812	0.7155968546867371
ENSG00000172270	583239	ENST00000618006	1080	GGACT	0.9954059720039368	0.3056253790855407
ENSG00000238227	136116148	ENST00000418388	1255	GGACT	0.9953873753547668	0.9221822023391724
ENSG00000182768	90271914	ENST00000331497	1466	GGACT	0.9953821897506714	0.9814750552177428
ENSG00000049656	1318253	ENST00000320895	1990	GGACA	0.9953446388244628	0.911444365978241
ENSG00000167461	16132344	ENST00000300935	936	TGACT	0.995336413383484	0.9083696603775024
ENSG00000071655	1577031	ENST00000434436	2085	GGACT	0.9953283071517944	0.6295977830886841
ENSG00000168040	70206522	ENST00000301838	972	GGACT	0.9952558279037476	0.9536226391792296
ENSG00000125817	3784625	ENST00000379751	2065	GGACT	0.9952445030212402	0.8470309376716614
ENSG00000178307	21198396	ENST00000317635	978	AGACT	0.9952128529548644	0.945475935935974
ENSG00000107872	102423021	ENST00000369956	2228	GGACT	0.9952123761177064	0.9633890390396118
ENSG00000168209	72275034	ENST00000307365	745	GGACT	0.995211124420166	0.6598280072212219
ENSG00000132382	4538975	ENST00000254718	4733	AGACT	0.9952057003974916	0.934813678264618
ENSG00000137076	35697753	ENST00000314888	8017	AGACT	0.995184063911438	0.825919508934021
ENSG00000103257	87832336	ENST00000261622	2223	GGACT	0.9951742887496948	0.9763296842575072
ENSG00000165527	49894219	ENST00000298316	1029	GGACT	0.99515563249588	0.9949315786361694
ENSG00000270170	196943367	ENST00000602845	744	GGACA	0.9951249957084656	0.9330295324325562
ENSG00000205250	67198322	ENST00000567007	2019	GGACT	0.995110034942627	0.7114309668540955
ENSG00000033050	151213976	ENST00000287844	2059	GGACC	0.9950944781303406	0.3730766773223877
ENSG00000148248	133363445	ENST00000613129	1152	GGACT	0.9950789213180542	0.9717868566513062
ENSG00000154370	228394886	ENST00000284551	1504	GGACT	0.9950690269470216	0.8986201286315918
ENSG00000139405	113191884	ENST00000548278	1568	GGACA	0.9950509071350098	0.4652236402034759
ENSG00000103257	87831152	ENST00000261622	3407	TGACT	0.995050609111786	0.9195134043693542
ENSG00000087088	48961655	ENST00000293288	1214	GGACT	0.9949976205825806	0.9913806915283204
ENSG00000058262	128070227	ENST00000483956	1589	GGACA	0.9949809312820436	0.7730257511138916
ENSG00000168282	49622398	ENST00000305386	1603	AGACT	0.9949697256088256	0.7939128279685974
ENSG00000114315	194138290	ENST00000232424	1135	GGACT	0.9949643015861512	0.8416593670845032
ENSG00000155380	112917645	ENST00000369626	1123	GGACT	0.994958996772766	0.981690227985382
ENSG00000205250	67198322	ENST00000379378	1499	GGACT	0.99495667219162	0.7374294996261597
ENSG00000105281	46787759	ENST00000542575	835	GGACT	0.9949506521224976	0.9880326986312866
ENSG00000136026	106239187	ENST00000378026	1782	GGACT	0.99493807554245	0.8538228869438171
ENSG00000112578	41932864	ENST00000230340	1846	GGACT	0.994923770427704	0.8088825941085815
ENSG00000258429	69329068	ENST00000288022	710	GGACA	0.9949158430099488	0.9636620283126832
ENSG00000090432	20500093	ENST00000264198	1792	GGACA	0.9949134588241576	0.5812941789627075
ENSG00000280951	133363593	ENST00000625213	1204	GGACT	0.994910717010498	0.8949773907661438
ENSG00000171130	149880444	ENST00000471877	1513	GGACT	0.9948732256889344	0.8098577260971069
ENSG00000033050	151213825	ENST00000287844	2210	GGACT	0.9948655962944032	0.7562456130981445
ENSG00000096080	43671615	ENST00000372133	749	GGACT	0.9948651194572448	0.672373354434967
ENSG00000128245	31957296	ENST00000397492	1571	AAACT	0.994845986366272	0.5544888377189636
ENSG00000173141	21177297	ENST00000309594	458	AAACT	0.994827389717102	0.5511754751205444
ENSG00000058262	128070623	ENST00000243253	2575	GGACT	0.9948185086250304	0.7815710306167603
ENSG00000133112	45337046	ENST00000530705	1159	GGACT	0.9948062896728516	0.8675201535224915
ENSG00000085872	16519110	ENST00000546361	2951	GGACC	0.9947975873947144	0.5578974485397339
ENSG00000103121	80976049	ENST00000570195	623	AGACT	0.9947870373725892	0.4664252698421478
ENSG00000255302	48879186	ENST00000530028	1300	GGACT	0.9947722554206848	0.9800226092338562
ENSG00000169957	30524357	ENST00000380412	1958	AGACT	0.9947608709335328	0.8209531903266907
ENSG00000169813	43386811	ENST00000337970	1396	GAACT	0.9947441220283508	0.6333919763565063
ENSG00000132153	47846445	ENST00000457607	1468	GGACA	0.9947423934936525	0.8177882432937622
ENSG00000196290	200903649	ENST00000409020	1398	AGACT	0.9947324991226196	0.9339820146560668
ENSG00000051180	40731174	ENST00000267868	1283	AGACT	0.9947043657302856	0.5546131134033203
ENSG00000156873	30757255	ENST00000563588	1617	GGACT	0.9946818351745604	0.8209230303764343
ENSG00000079999	10486665	ENST00000393623	2108	GAACT	0.9946780204772948	0.853995680809021
ENSG00000167977	2707600	ENST00000301738	1051	GGACT	0.994670867919922	0.9007055163383484
ENSG00000206053	1699338	ENST00000562684	1032	TGACT	0.9946544766426086	0.7582734823226929
ENSG00000101189	62800091	ENST00000370487	1133	TGACT	0.994623064994812	0.9613261222839355
ENSG00000143753	224189688	ENST00000323699	359	GGACT	0.994613528251648	0.9884710311889648
ENSG00000177479	48927605	ENST00000356401	385	GGACT	0.9946066737174988	0.6808196902275085
ENSG00000160714	154550255	ENST00000292211	1531	GAACT	0.9946035146713256	0.911667823791504
ENSG00000163479	156009204	ENST00000295702	959	AGACT	0.9945934414863586	0.6542328000068665
ENSG00000167962	1998359	ENST00000565396	3752	GGACT	0.9945833086967468	0.9520543217658995
ENSG00000176619	2428299	ENST00000325327	4537	GGACT	0.994572639465332	0.9071958661079408
ENSG00000130560	135933291	ENST00000371756	1544	GGACT	0.9945608377456664	0.8253096342086792
ENSG00000058262	128070169	ENST00000243253	2121	GGACT	0.9945605993270874	0.9565313458442688
ENSG00000141965	4794570	ENST00000269856	2889	GGACT	0.9945594668388368	0.676307737827301
ENSG00000163597	76563345	ENST00000493536	425	GGACT	0.9945567846298218	0.8393257260322571
ENSG00000164897	151081508	ENST00000297533	924	GGACC	0.9945513010025024	0.8450616598129272
ENSG00000143878	20448154	ENST00000272233	1080	GGACC	0.9945384860038756	0.8467284440994263
ENSG00000117394	42926881	ENST00000426263	2160	GGACT	0.9945310354232788	0.923701286315918
ENSG00000283018	38932973	ENST00000634704	994	GGACC	0.9945246577262878	0.312953382730484
ENSG00000176014	12326365	ENST00000317702	1809	GGACT	0.9944990277290344	0.925052285194397
ENSG00000281540	17410818	ENST00000631021	2737	AGACT	0.9944847822189332	0.6895851492881775
ENSG00000125352	119870992	ENST00000371442	835	AGACT	0.9944682121276855	0.6477562189102173
ENSG00000139405	113186855	ENST00000548278	800	AGACT	0.9944400787353516	0.5338255167007446
ENSG00000126749	6975907	ENST00000599672	863	AGACT	0.9944332838058472	0.8492189645767212
ENSG00000170577	45005339	ENST00000303077	2026	GGACT	0.9944263696670532	0.8670938611030579
ENSG00000132002	14516536	ENST00000254322	792	GGACA	0.9943948984146118	0.6165786981582642
ENSG00000168303	40133011	ENST00000306984	679	GGACA	0.9943941235542296	0.4890656471252441
ENSG00000115738	8683872	ENST00000234091	1459	GGACT	0.994391143321991	0.9432981610298156
ENSG00000133639	92144332	ENST00000256015	625	GGACT	0.9943884015083312	0.9055637121200562
ENSG00000071655	1577202	ENST00000156825	1911	GGACT	0.9943826794624328	0.9790445566177368
ENSG00000261409	108722374	ENST00000564206	2570	GGACT	0.9943825006484984	0.9950965642929076
ENSG00000180447	86945652	ENST00000298743	1537	GGACA	0.9943740963935852	0.7701679468154907
ENSG00000103257	87831352	ENST00000261622	3207	GGACT	0.9943666458129884	0.6604071855545044
ENSG00000105676	19057652	ENST00000392335	1856	TGACT	0.9943529963493348	0.4723655581474304
ENSG00000168802	69120383	ENST00000448552	529	GGACT	0.9943479299545288	0.8253152966499329
ENSG00000184436	20999914	ENST00000399133	1006	GGACT	0.9943448305130004	0.852677047252655
ENSG00000132155	12584396	ENST00000251849	2504	GGACC	0.9943268895149232	0.8053492307662964
ENSG00000141965	4794192	ENST00000269856	2511	GGACT	0.9943143129348756	0.9342750310897828
ENSG00000108963	2043305	ENST00000263083	2095	GGACA	0.9943069219589232	0.9729480743408204
ENSG00000167747	50798557	ENST00000641834	864	GGACA	0.994301438331604	0.5996572971343994
ENSG00000113194	176507240	ENST00000261942	1680	AGACT	0.9942806959152222	0.8413463830947876
ENSG00000148843	103445570	ENST00000369797	5730	GGACA	0.9942685961723328	0.7719704508781433
ENSG00000187713	137204330	ENST00000343666	1308	AGACT	0.9942507743835448	0.914326310157776
ENSG00000125821	18763506	ENST00000377452	975	GGACC	0.9942461848258972	0.6079707741737366
ENSG00000143553	153661317	ENST00000368685	516	GGACT	0.9942358732223512	0.6278073191642761
ENSG00000180992	44113816	ENST00000372014	596	GGACT	0.994233012199402	0.6975041627883911
ENSG00000165655	75399069	ENST00000372524	2107	GGACC	0.9942141771316528	0.781663715839386
ENSG00000105393	17279129	ENST00000359435	1263	GGACC	0.9942131042480468	0.5865452289581299
ENSG00000122952	56357971	ENST00000494312	1427	GGACT	0.994206726551056	0.8985444903373718
ENSG00000179051	17408109	ENST00000375436	2737	AGACT	0.9942021369934082	0.7870553731918335
ENSG00000120129	172769040	ENST00000239223	1068	GGACT	0.9941956400871276	0.4714291989803314
ENSG00000180964	103253668	ENST00000372685	548	AGACA	0.9941796064376832	0.4759165346622467
ENSG00000143543	153974615	ENST00000271843	940	GGACT	0.9941760897636414	0.9232436418533324
ENSG00000128965	40956020	ENST00000446533	1349	GGACA	0.9941722750663756	0.7380157709121704
ENSG00000184887	105250308	ENST00000463376	1409	GGACA	0.9941713213920592	0.9633446931838988
ENSG00000133112	45337046	ENST00000616577	1238	GGACT	0.994159698486328	0.6008605360984802
ENSG00000120129	172768723	ENST00000239223	1385	GGACT	0.9941511154174804	0.8340139389038086
ENSG00000161179	21628491	ENST00000292778	948	GGACT	0.9941452145576476	0.8689373135566711
ENSG00000177479	48927569	ENST00000356401	349	GGACA	0.9941344261169434	0.5966178774833679
ENSG00000141568	82601884	ENST00000335255	2541	GGACC	0.99412739276886	0.9598242044448853
ENSG00000162062	2464864	ENST00000569994	2057	GGACT	0.9941234588623048	0.7994082570075989
ENSG00000167977	2708329	ENST00000301738	1780	GGACT	0.9941118955612184	0.8186418414115906
ENSG00000115053	231455149	ENST00000322723	2415	GGACT	0.9941104650497437	0.8522064089775085
ENSG00000160075	1541741	ENST00000291386	1221	GGACT	0.994099497795105	0.8652118444442749
ENSG00000058262	128070534	ENST00000243253	2486	GGACA	0.9940759539604188	0.9893282651901244
ENSG00000133597	140673402	ENST00000072869	249	GGACT	0.9940394163131714	0.9243407249450684
ENSG00000172270	583239	ENST00000571735	1901	GGACT	0.9940228462219238	0.8739408254623413
ENSG00000160113	17232220	ENST00000291442	2066	AGACT	0.994015097618103	0.9087273478507996
ENSG00000128595	128769250	ENST00000249364	1132	AGACT	0.9939950704574584	0.8864556550979614
ENSG00000115275	74461648	ENST00000233616	2303	GGACA	0.9939895868301392	0.8741834759712219
ENSG00000128283	37568496	ENST00000249014	1271	GGACA	0.9939788579940796	0.6837092041969299
ENSG00000172336	100707368	ENST00000303151	799	GGACT	0.9939667582511902	0.9686549305915833
ENSG00000170035	181062971	ENST00000410062	1099	GGACT	0.99394291639328	0.4646608829498291
ENSG00000142864	67413105	ENST00000361219	1382	AGACT	0.9938901662826538	0.7605003714561462
ENSG00000165655	75398450	ENST00000372524	2726	GGACT	0.9938786625862122	0.8123189210891724
ENSG00000188486	119093993	ENST00000530167	1474	GGACT	0.9938673973083496	0.8716415166854858
ENSG00000177479	48927668	ENST00000356401	448	GGACT	0.9938626289367676	0.6229654550552368
ENSG00000166173	70832150	ENST00000299213	1448	AGACT	0.9938384890556335	0.8327156901359558
ENSG00000156858	30656186	ENST00000300835	1943	GGACT	0.993815302848816	0.8752043843269348
ENSG00000132002	14515920	ENST00000254322	1113	GGACT	0.9938136339187622	0.9652124643325806
ENSG00000123374	55971707	ENST00000266970	1218	GGACT	0.9938095211982728	0.8963640928268433
ENSG00000135821	182384545	ENST00000311223	1878	GGACT	0.9938088655471802	0.8970874547958374
ENSG00000121766	31364545	ENST00000546109	1296	AGACT	0.9937974214553832	0.5444974303245544
ENSG00000055950	100986698	ENST00000318364	587	GGACT	0.9937938451766968	0.9783353805541992
ENSG00000182952	26545514	ENST00000377575	484	TGACT	0.9937915802001952	0.6745600700378418
ENSG00000112759	44233702	ENST00000371740	1779	GGACA	0.9937915802001952	0.9314268827438354
ENSG00000144231	127846712	ENST00000272645	1880	GGACT	0.99378764629364	0.9810489416122437
ENSG00000122873	58287655	ENST00000333926	547	GGACA	0.993786633014679	0.5006935000419617
ENSG00000090316	1339758	ENST00000303400	1842	GGACT	0.993783175945282	0.8365010023117065
ENSG00000130713	130703858	ENST00000372358	1036	AGACT	0.9937634468078612	0.5411175489425659
ENSG00000276045	121641807	ENST00000617316	1267	AAACT	0.993729293346405	0.8548399209976196
ENSG00000063241	55453130	ENST00000085068	980	AGACT	0.993723690509796	0.6665066480636597
ENSG00000125912	3207897	ENST00000246117	2331	GAACT	0.9936981201171876	0.6455751657485962
ENSG00000115207	27326584	ENST00000264720	3146	GGACA	0.9936912655830384	0.785413384437561
ENSG00000143878	20447734	ENST00000272233	660	GGACT	0.9936881065368652	0.9377519488334656
ENSG00000172216	50192440	ENST00000303004	1706	GGACT	0.9936732053756714	0.7834500670433044
ENSG00000132823	44197224	ENST00000255174	843	GGACT	0.9936500787734984	0.4709022939205169
ENSG00000169813	43387242	ENST00000357065	991	GGACT	0.9936498403549194	0.72503262758255
ENSG00000186283	179095297	ENST00000367627	2024	GGACT	0.9936275482177734	0.975002944469452
ENSG00000130311	17320246	ENST00000359866	1022	GGACT	0.9936240911483764	0.9373252987861632
ENSG00000157514	107714146	ENST00000372397	1101	GGACA	0.9936187863349916	0.7737749218940735
ENSG00000054598	1612359	ENST00000380874	2387	AAACT	0.9936176538467408	0.8870325088500977
ENSG00000135821	182384400	ENST00000331872	1667	GGACT	0.9936171770095824	0.8988981246948242
ENSG00000164778	155462677	ENST00000297375	1240	GGACA	0.9936168789863586	0.8675308227539062
ENSG00000071655	1577001	ENST00000590550	2420	GGACT	0.9936143159866332	0.9269272685050964
ENSG00000169976	144095235	ENST00000367569	338	AGACT	0.9936125874519348	0.6897738575935364
ENSG00000142864	67413076	ENST00000370994	1409	AGACT	0.9936074018478394	0.5654114484786987
ENSG00000027847	177609705	ENST00000029410	1104	GGACA	0.993591606616974	0.9522630572319032
ENSG00000197976	1601828	ENST00000313871	2517	AAACT	0.9935811161994934	0.777311384677887
ENSG00000123144	12730812	ENST00000242784	797	GGACT	0.9935795068740844	0.7634482383728027
ENSG00000113194	176509896	ENST00000261942	4336	GGACT	0.9935771822929382	0.959381103515625
ENSG00000180992	44113853	ENST00000372014	559	GAACT	0.9935537576675416	0.8626877665519714
ENSG00000127774	3669523	ENST00000397133	616	GGACT	0.9935359954833984	0.8323137164115906
ENSG00000175602	65891037	ENST00000312579	925	GGACT	0.9934951663017272	0.8478090167045593
ENSG00000251493	73446822	ENST00000615637	1705	GGACA	0.9934908747673036	0.6885806322097778
ENSG00000087263	56476180	ENST00000566157	1726	GGACT	0.9934827089309692	0.7937725186347961
ENSG00000125912	3209340	ENST00000246117	3774	AGACT	0.9934671521186828	0.9485284090042114
ENSG00000089248	112022795	ENST00000455836	907	GGACA	0.993423342704773	0.6748648881912231
ENSG00000146416	143061310	ENST00000367596	262	GGACA	0.9934087991714478	0.8547409176826477
ENSG00000148908	119500095	ENST00000369103	633	GGACT	0.993405818939209	0.6598702073097229
ENSG00000181026	88630281	ENST00000332810	1115	GGACA	0.9934056997299194	0.7899869680404663
ENSG00000164978	34343295	ENST00000346365	543	GGACT	0.9934045672416688	0.4663487374782562
ENSG00000116586	156055418	ENST00000368302	263	GGACT	0.9933812022209167	0.6011244058609009
ENSG00000105281	46775465	ENST00000594991	1450	GGACA	0.99337637424469	0.9039424657821656
ENSG00000197448	143268919	ENST00000358406	833	GGACT	0.993355929851532	0.7678483724594116
ENSG00000103257	87831156	ENST00000261622	3403	GGACT	0.9933269619941713	0.9824411273002625
ENSG00000138942	31204624	ENST00000426256	925	GGACT	0.9933205842971802	0.8535150289535522
ENSG00000001036	143504131	ENST00000002165	589	GGACT	0.9933202862739564	0.8783623576164246
ENSG00000165556	27962828	ENST00000381020	3361	GGACT	0.9933168292045592	0.9303536415100098
ENSG00000171490	11837681	ENST00000571133	1651	GGACT	0.9932862520217896	0.41097092628479
ENSG00000175931	76391223	ENST00000319380	3663	AGACT	0.9932618141174316	0.7563296556472778
ENSG00000116237	6225087	ENST00000489498	1015	GGACC	0.9932527542114258	0.7639375925064087
ENSG00000182108	10929266	ENST00000331808	1185	GGACA	0.9932376146316528	0.9131285548210144
ENSG00000027847	177609867	ENST00000029410	1266	GGACA	0.9932162165641784	0.4875676035881042
ENSG00000090432	20500309	ENST00000264198	1576	GGACT	0.9932094812393188	0.9570822715759276
ENSG00000140406	81002717	ENST00000267984	1773	GGACC	0.993203341960907	0.8117281794548035
ENSG00000158717	88697236	ENST00000312838	1141	GGACC	0.993176281452179	0.5979682803153992
ENSG00000103257	87831352	ENST00000565644	2653	GGACT	0.9931756258010864	0.7216352820396423
ENSG00000118508	146554547	ENST00000367495	798	GGACA	0.9931724667549132	0.3517001271247864
ENSG00000132676	155738367	ENST00000368336	1445	GGACT	0.9931680560112	0.8943859338760376
ENSG00000168264	234607093	ENST00000366610	1790	AAACT	0.9931541681289672	0.5939846038818359
ENSG00000170837	71755089	ENST00000304411	1039	GGACT	0.9931386113166808	0.8374117612838745
ENSG00000132383	1897292	ENST00000254719	2077	GGACT	0.9931131601333618	0.6003211140632629
ENSG00000087263	56476343	ENST00000566157	1889	GGACT	0.9930983781814576	0.6382014155387878
ENSG00000037897	57768916	ENST00000324871	1620	AGACT	0.9930953979492188	0.6080678105354309
ENSG00000130312	17306483	ENST00000252602	607	GGACC	0.9930875897407532	0.5149404406547546
ENSG00000185803	144360990	ENST00000532887	1895	GGACT	0.9930838346481324	0.659217357635498
ENSG00000182173	75524637	ENST00000333213	1841	GGACC	0.9930685758590698	0.847671389579773
ENSG00000101189	62799838	ENST00000370487	880	GGACC	0.9930388331413268	0.523281991481781
ENSG00000146834	100433809	ENST00000310512	2712	GGACT	0.9930291175842284	0.9364372491836548
ENSG00000157191	16459507	ENST00000337132	1498	GAACT	0.9930253028869628	0.774376392364502
ENSG00000168286	67843622	ENST00000303596	1540	GGACT	0.9930084347724916	0.9862384796142578
ENSG00000177971	75639260	ENST00000314852	1852	GGACT	0.9930063486099244	0.8909530639648438
ENSG00000100056	19134206	ENST00000252137	1464	GGACT	0.9930022954940796	0.9707249402999878
ENSG00000128245	31957296	ENST00000248975	1517	AAACT	0.9929830431938172	0.8220970034599304
ENSG00000124541	43029375	ENST00000244496	936	GGACT	0.9929822683334352	0.7631218433380127
ENSG00000177674	11750523	ENST00000314340	864	GGACT	0.9929407835006714	0.7102763652801514
ENSG00000282034	30739437	ENST00000380361	8865	AGACT	0.9929351806640624	0.7904359102249146
ENSG00000136463	63608132	ENST00000258975	1235	GGACT	0.992923378944397	0.8937371373176575
ENSG00000183779	37698811	ENST00000331569	2138	GGACT	0.9929137229919434	0.8648527264595032
ENSG00000136026	106239283	ENST00000378026	1686	GGACC	0.9929031133651732	0.405428409576416
ENSG00000106009	2538595	ENST00000340611	2196	GGACT	0.9929009675979614	0.9430060386657716
ENSG00000130159	11506137	ENST00000270517	1478	GGACT	0.9928935170173644	0.860181987285614
ENSG00000119318	107329662	ENST00000358015	1586	GGACT	0.9928923845291138	0.6249338388442993
ENSG00000183978	42797912	ENST00000328434	492	GGACT	0.992890238761902	0.6326126456260681
ENSG00000114631	127672516	ENST00000342480	1892	GGACC	0.9928890466690063	0.377865731716156
ENSG00000175602	65891509	ENST00000312579	1397	GGACT	0.9928840398788452	0.9904443025588988
ENSG00000183072	173232943	ENST00000329198	874	AGACT	0.9928829073905944	0.8987118601799011
ENSG00000120942	11286074	ENST00000376810	1285	GGACT	0.9928816556930542	0.8940391540527344
ENSG00000074842	4657905	ENST00000262947	657	GGACT	0.9928557276725768	0.6816301941871643
ENSG00000103257	87831156	ENST00000565644	2849	GGACT	0.9928510785102844	0.9696906208992004
ENSG00000179965	30418297	ENST00000319296	1260	GGACT	0.9928509593009948	0.905116081237793
ENSG00000107872	102423021	ENST00000224862	2246	GGACT	0.9928494691848756	0.944955050945282
ENSG00000033011	5084874	ENST00000262374	1418	GGACA	0.9928300976753236	0.7612445950508118
ENSG00000115275	74461828	ENST00000233616	2123	AGACT	0.9928272366523744	0.9765750765800476
ENSG00000100804	23026032	ENST00000493471	942	GGACA	0.992817521095276	0.5394216775894165
ENSG00000110536	47571606	ENST00000534775	856	GGACT	0.992817223072052	0.7925539016723633
ENSG00000177971	75639417	ENST00000403490	906	GGACT	0.9928064346313475	0.9588905572891236
ENSG00000187713	137204972	ENST00000343666	666	GGACA	0.9927226305007936	0.6951562166213989
ENSG00000229006	28905157	ENST00000431123	1612	GGACT	0.992702305316925	0.925875961780548
ENSG00000131043	36255696	ENST00000320849	1192	GGACT	0.9926730990409852	0.8447972536087036
ENSG00000143294	156767660	ENST00000271526	160	GGACT	0.9926539659500122	0.7952548265457153
ENSG00000058262	128070540	ENST00000483956	1902	AAACT	0.9926528930664062	0.8660541772842407
ENSG00000175602	65891568	ENST00000312579	1456	GGACT	0.9926372766494752	0.7477749586105347
ENSG00000123144	12730812	ENST00000591254	815	GGACT	0.9926312565803528	0.871802806854248
ENSG00000123562	103676615	ENST00000360458	704	GGACT	0.9926129579544068	0.8494933843612671
ENSG00000262919	153588257	ENST00000576892	967	GGACT	0.99261075258255	0.5954766273498535
ENSG00000158545	88631316	ENST00000301011	3078	GGACT	0.9925616979599	0.848013699054718
ENSG00000103266	682608	ENST00000219548	1280	GGACT	0.992554485797882	0.8810572624206543
ENSG00000171425	55645590	ENST00000270451	1265	AGACT	0.9925387501716614	0.7746490240097046
ENSG00000136026	106239250	ENST00000378026	1719	GGACT	0.9924721717834472	0.7182639837265015
ENSG00000136997	127738657	ENST00000377970	949	GGACT	0.9924707412719728	0.983272910118103
ENSG00000146670	65078974	ENST00000275517	1064	GGACT	0.9924672245979308	0.7996648550033569
ENSG00000136240	6461200	ENST00000258739	2764	GGACT	0.9924667477607728	0.6441432237625122
ENSG00000262814	81707256	ENST00000333676	757	GGACT	0.9924651384353638	0.7719382047653198
ENSG00000115844	172100520	ENST00000234198	1371	AGACT	0.9924575686454772	0.8962792158126831
ENSG00000170445	140674224	ENST00000504156	2282	GGACT	0.9924524426460266	0.6703027486801147
ENSG00000184436	20999997	ENST00000471073	1584	AGACT	0.9923960566520692	0.8747528791427612
ENSG00000146109	26598483	ENST00000274849	687	GAACT	0.9923700094223022	0.7679808139801025
ENSG00000142864	67413076	ENST00000370995	1443	AGACT	0.9923672676086426	0.7701560258865356
ENSG00000148843	103445545	ENST00000369797	5705	GGACT	0.9923334121704102	0.7286443114280701
ENSG00000198218	49030160	ENST00000395443	3095	GGACT	0.9923251867294312	0.8924571871757507
ENSG00000112578	41932855	ENST00000230340	1837	GGACA	0.992318630218506	0.6663707494735718
ENSG00000179409	745502	ENST00000319004	2659	AGACT	0.9923163652420044	0.9793316125869752
ENSG00000103549	30774131	ENST00000493683	3194	GGACT	0.9923154711723328	0.5590946078300476
ENSG00000242114	30428775	ENST00000266263	1091	GGACC	0.992296040058136	0.80339515209198
ENSG00000128283	37566323	ENST00000249014	393	GGACT	0.9922845959663392	0.9681845903396606
ENSG00000087088	48961655	ENST00000345358	649	GGACT	0.9922772645950316	0.9112868309020996
ENSG00000177606	58781797	ENST00000371222	2530	GGACT	0.992261528968811	0.9844529032707214
ENSG00000125651	6380247	ENST00000394456	2052	GAACT	0.9922266006469728	0.7547760009765625
ENSG00000113575	134197647	ENST00000481195	1335	GGACC	0.99221533536911	0.4590794444084167
ENSG00000115738	8683798	ENST00000234091	1385	GGACC	0.992184042930603	0.6471914052963257
ENSG00000105197	39489976	ENST00000544017	1659	GGACT	0.9921737909317015	0.8100511431694031
ENSG00000176903	73713780	ENST00000316836	592	GGACT	0.992161750793457	0.981530487537384
ENSG00000141568	82602200	ENST00000335255	2857	GGACA	0.9921606779098512	0.7705434560775757
ENSG00000125912	3209340	ENST00000592737	2499	AGACT	0.9921599626541138	0.9409972429275512
ENSG00000167173	75211404	ENST00000567617	3483	GGACC	0.992137610912323	0.4617140889167785
ENSG00000171425	55645268	ENST00000270451	943	GGACA	0.992111325263977	0.4741746783256531
ENSG00000179918	30445369	ENST00000478753	812	GGACT	0.9921103715896606	0.8932057619094849
ENSG00000168802	69118537	ENST00000448552	2375	GGACT	0.992104709148407	0.9890323877334596
ENSG00000179409	744719	ENST00000319004	3442	AAACT	0.9921011924743652	0.7475716471672058
ENSG00000251493	73447015	ENST00000615637	1512	GGACT	0.9920883178710938	0.9328745007514954
ENSG00000053372	19258888	ENST00000330263	1074	GGACT	0.9920789003372192	0.5993435978889465
ENSG00000170604	45884027	ENST00000302165	2143	GGACC	0.9920740127563475	0.7570077776908875
ENSG00000177971	75639417	ENST00000314852	1695	GGACT	0.9920679330825806	0.9546564817428588
ENSG00000073060	124777873	ENST00000261693	2370	GGACT	0.9920662641525269	0.9831425547599792
ENSG00000099203	10832969	ENST00000214869	808	GGACA	0.992066204547882	0.8056384325027466
ENSG00000108639	78172328	ENST00000588282	1161	AGACT	0.9920535087585448	0.5443533062934875
ENSG00000168175	55063052	ENST00000395468	629	GGACC	0.9920519590377808	0.9377138018608092
ENSG00000099942	20953343	ENST00000354336	4918	GGACA	0.9920136332511902	0.8610075116157532
ENSG00000133639	92144094	ENST00000256015	863	TGACT	0.9920107126235962	0.8265689611434937
ENSG00000090316	1339443	ENST00000303400	1527	AGACT	0.9919962882995604	0.9867706298828124
ENSG00000128245	31956383	ENST00000397492	658	GAACT	0.9919789433479308	0.6726011633872986
ENSG00000182544	53254110	ENST00000329548	1465	GGACT	0.9919553995132446	0.9403605461120604
ENSG00000103035	74305358	ENST00000219313	739	GGACT	0.9919513463974	0.6958428621292114
ENSG00000167173	75211313	ENST00000567617	3392	GGACT	0.991946578025818	0.993054747581482
ENSG00000130522	18280261	ENST00000252818	1361	GGACT	0.9919422268867492	0.6513367891311646
ENSG00000130741	24077501	ENST00000253039	2387	AGACT	0.9919406771659852	0.6452116370201111
ENSG00000153391	35468560	ENST00000334598	746	GGACT	0.9919403791427612	0.556799590587616
ENSG00000128626	38932937	ENST00000407800	994	GGACC	0.991929054260254	0.6635104417800903
ENSG00000178307	21198477	ENST00000577419	726	AAACT	0.991929054260254	0.8060987591743469
ENSG00000179041	66430390	ENST00000320270	1362	GGACT	0.9918888807296752	0.9866029024124146
ENSG00000172270	583239	ENST00000353555	1361	GGACT	0.9918777346611024	0.4801534116268158
ENSG00000182858	49903726	ENST00000330817	1852	GGACT	0.9918767213821412	0.9699142575263976
ENSG00000165655	75398899	ENST00000372524	2277	GGACT	0.9918654561042786	0.9329598546028136
ENSG00000143878	20448659	ENST00000272233	1585	GGACT	0.9918607473373412	0.813778281211853
ENSG00000041988	6633041	ENST00000054650	841	GGACT	0.9918594360351562	0.755142092704773
ENSG00000196290	200903754	ENST00000409020	1503	GGACT	0.9918581247329712	0.4138354361057281
ENSG00000168496	61795903	ENST00000305885	954	GGACT	0.991840958595276	0.9879029989242554
ENSG00000101464	34560720	ENST00000217446	1453	GGACC	0.9918310046195984	0.5450435876846313
ENSG00000186184	27623207	ENST00000302979	920	GGACT	0.9918252229690552	0.7093774676322937
ENSG00000058262	128070623	ENST00000483956	1985	GGACT	0.9917961359024048	0.9008690118789672
ENSG00000179918	30443976	ENST00000478753	2205	GGACC	0.9917870759963988	0.5797346234321594
ENSG00000135372	34146264	ENST00000257829	3355	GGACT	0.9917686581611632	0.9592123031616212
ENSG00000169813	43387648	ENST00000337970	559	GGACA	0.9917515516281128	0.5915321111679077
ENSG00000184436	20999997	ENST00000399133	923	AGACT	0.991727352142334	0.8399288058280945
ENSG00000184887	105250625	ENST00000392554	1707	GGACT	0.9917141199111938	0.7401310205459595
ENSG00000169564	70087780	ENST00000303577	326	TGACT	0.991709530353546	0.7498750686645508
ENSG00000179918	30445009	ENST00000478753	1172	GGACA	0.9916888475418092	0.6408670544624329
ENSG00000123562	103676615	ENST00000422154	867	GGACT	0.9916821718215942	0.8734580874443054
ENSG00000157778	1567634	ENST00000288607	1086	GGACT	0.9916454553604126	0.878646194934845
ENSG00000262664	2042950	ENST00000572195	641	GGACA	0.9916051030158995	0.739460825920105
ENSG00000189091	70571844	ENST00000302516	3895	AGACT	0.991577446460724	0.9656699299812316
ENSG00000198492	28742693	ENST00000373812	784	GGACA	0.9915660619735718	0.9592515230178832
ENSG00000148840	102147064	ENST00000278070	4110	GGACT	0.9915558695793152	0.946337878704071
ENSG00000172893	71434838	ENST00000355527	2241	GGACA	0.9915468096733092	0.7025721073150635
ENSG00000187713	137204315	ENST00000343666	1323	GGACT	0.9915429949760436	0.9856783151626588
ENSG00000140406	81002600	ENST00000267984	1656	GGACA	0.9915425181388856	0.8414329290390015
ENSG00000100294	43133071	ENST00000290429	1190	GGACC	0.9915191531181335	0.5991019010543823
ENSG00000126062	50359133	ENST00000266025	477	GGACT	0.9915140271186828	0.9056854248046876
ENSG00000198355	49963295	ENST00000360612	1583	GGACT	0.9915129542350768	0.555232584476471
ENSG00000143294	156800666	ENST00000271526	1953	AGACT	0.9914984703063964	0.6262887120246887
ENSG00000136819	129827817	ENST00000372447	1267	AAACT	0.991496741771698	0.2093886435031891
ENSG00000156471	96333952	ENST00000517309	2133	GGACT	0.9914911389350892	0.6066601872444153
ENSG00000007202	28615008	ENST00000528896	6838	GGACT	0.9914905428886414	0.9803841710090636
ENSG00000228594	1598193	ENST00000422725	1903	GGACT	0.9914862513542176	0.9886643290519714
ENSG00000188486	119094391	ENST00000530167	1076	GGACT	0.9914764165878296	0.9578875303268432
ENSG00000189046	109092782	ENST00000429722	368	GGACA	0.9914600253105164	0.463937371969223
ENSG00000072042	67677882	ENST00000381346	1506	AGACT	0.9914485216140748	0.6473748087882996
ENSG00000167747	50798166	ENST00000596655	1233	GGACA	0.9914191365242004	0.4748536646366119
ENSG00000175602	65891589	ENST00000312579	1477	GGACT	0.9913997650146484	0.9135072827339172
ENSG00000071655	1577001	ENST00000434436	2115	GGACT	0.9913898706436156	0.9461965560913086
ENSG00000164051	48432802	ENST00000395694	927	GGACT	0.99138605594635	0.9027250409126282
ENSG00000089737	94051171	ENST00000621632	2731	TGACT	0.9913188815116882	0.6614311933517456
ENSG00000103507	31112396	ENST00000394950	1825	GGACT	0.9913005828857422	0.797200083732605
ENSG00000100138	41674092	ENST00000355257	1340	GGACT	0.9912874102592468	0.7840146422386169
ENSG00000148308	133057970	ENST00000372097	1872	GGACT	0.9912716150283812	0.5060874223709106
ENSG00000221829	35073996	ENST00000378643	2472	GGACT	0.991267204284668	0.8377069234848022
ENSG00000198492	28742540	ENST00000373812	631	GGACA	0.9912525415420532	0.810562252998352
ENSG00000157837	120764887	ENST00000353487	1770	GAACT	0.9912514686584472	0.9366886019706726
ENSG00000136997	127740621	ENST00000621592	1552	GGACA	0.9912460446357728	0.5043655037879944
ENSG00000169021	29207783	ENST00000304863	1012	GGACC	0.991206169128418	0.6004558801651001
ENSG00000136997	127741071	ENST00000621592	2002	AGACT	0.99120032787323	0.7111810445785522
ENSG00000103257	87831152	ENST00000565644	2853	TGACT	0.9911947250366212	0.9411247968673706
ENSG00000170689	48623015	ENST00000311177	724	GGACC	0.9911791682243348	0.475888192653656
ENSG00000231555	31812109	ENST00000445736	2188	GGACT	0.9911759495735168	0.4082395434379577
ENSG00000051108	56943333	ENST00000439977	1415	GGACT	0.9911713600158693	0.7725604772567749
ENSG00000089248	112022795	ENST00000261735	1078	GGACA	0.9911640286445618	0.768984317779541
ENSG00000155876	19049844	ENST00000380527	449	GGACT	0.991159737110138	0.8617256879806519
ENSG00000164683	79765135	ENST00000337919	1173	GGACT	0.991158962249756	0.7328327894210815
ENSG00000090432	20500409	ENST00000264198	1476	TGACT	0.9911483526229858	0.9089723825454712
ENSG00000123989	219540527	ENST00000243776	1432	GGACT	0.9911454319953918	0.6927641034126282
ENSG00000177030	644472	ENST00000382409	2260	GGACT	0.9911386370658876	0.9509598016738892
ENSG00000170144	177219581	ENST00000435711	1446	GGACT	0.9911283254623412	0.8399444818496704
ENSG00000180447	86945399	ENST00000298743	1790	GGACT	0.9910876154899596	0.8726457357406616
ENSG00000125977	34089682	ENST00000374980	1271	GGACA	0.9910734295845032	0.4022252559661865
ENSG00000231555	31812117	ENST00000445736	2196	GGACT	0.9910584688186646	0.7264755368232727
ENSG00000152684	52801881	ENST00000274311	2183	AAACT	0.9910510182380676	0.6168252825737
ENSG00000140406	81003325	ENST00000267984	2381	GGACT	0.9910398721694946	0.8886698484420776
ENSG00000160679	153645389	ENST00000368690	1248	GGACT	0.9910321235656738	0.6640660166740417
ENSG00000161179	21628491	ENST00000464015	1210	GGACT	0.9910258054733276	0.7492887377738953
ENSG00000185651	21622814	ENST00000342192	1807	GGACT	0.9909977912902832	0.8411280512809753
ENSG00000135334	87701657	ENST00000257787	552	GGACT	0.99099463224411	0.9939009547233582
ENSG00000139620	48653806	ENST00000420613	1764	GGACT	0.9909820556640624	0.8683487176895142
ENSG00000105011	14120378	ENST00000263382	1189	GGACT	0.9908900260925292	0.7402985095977783
ENSG00000055070	16395229	ENST00000401088	722	GGACT	0.9908736944198608	0.8096394538879395
ENSG00000120942	11273848	ENST00000376810	642	TGACT	0.9908525347709656	0.88761967420578
ENSG00000178307	21198396	ENST00000577419	807	AGACT	0.990851879119873	0.8210060000419617
ENSG00000106554	132785423	ENST00000262570	1042	GGACA	0.9908255338668824	0.981458067893982
ENSG00000182768	90271513	ENST00000331497	1065	GGACA	0.9907718896865844	0.4884041249752044
ENSG00000170855	120444667	ENST00000546954	475	GAACT	0.990765392780304	0.6284279823303223
ENSG00000269858	40801111	ENST00000303961	848	GGACT	0.9907463192939758	0.9356690645217896
ENSG00000163159	151176746	ENST00000368892	1084	GGACT	0.9907410740852356	0.727392315864563
ENSG00000164081	51704209	ENST00000457573	1334	GGACT	0.9907205700874328	0.5399594902992249
ENSG00000117543	100990414	ENST00000370109	964	GGACT	0.990686297416687	0.9208759069442748
ENSG00000228300	1279088	ENST00000409293	821	TGACT	0.9906741976737976	0.7441145777702332
ENSG00000103653	74802549	ENST00000220003	2117	GGACT	0.9906717538833618	0.5528005957603455
ENSG00000206053	1699338	ENST00000248098	969	TGACT	0.9906032681465148	0.7902639508247375
ENSG00000090316	1339653	ENST00000303400	1737	GGACA	0.9906031489372252	0.5692102909088135
ENSG00000175756	1373740	ENST00000338338	1036	GGACT	0.990590751171112	0.6676129102706909
ENSG00000203950	135051774	ENST00000370775	401	GGACT	0.9905805587768556	0.645579993724823
ENSG00000166851	23690083	ENST00000300093	1942	GGACT	0.9905737042427064	0.8413408994674683
ENSG00000167670	4433421	ENST00000301280	2655	GGACA	0.990544617176056	0.3801940679550171
ENSG00000088356	31945469	ENST00000202017	870	GGACC	0.9905061721801758	0.8140405416488647
ENSG00000104549	124999410	ENST00000265896	904	GGACT	0.99045068025589	0.94746196269989
ENSG00000128311	37018669	ENST00000249042	212	GGACT	0.990449607372284	0.8956235647201538
ENSG00000177971	75639684	ENST00000314852	1428	GGACT	0.9904197454452516	0.8156822323799133
ENSG00000172336	100706961	ENST00000303151	392	GGACT	0.9904114007949828	0.8883878588676453
ENSG00000275464	5131116	ENST00000617716	3018	GGACA	0.9903960227966307	0.720935583114624
ENSG00000105058	16191375	ENST00000263384	783	GGACC	0.99038565158844	0.7081778645515442
ENSG00000125841	353609	ENST00000382291	828	AGACT	0.9903663396835328	0.687559962272644
ENSG00000168282	49622496	ENST00000305386	1701	AAACT	0.9903656840324402	0.5380836725234985
ENSG00000122140	135504084	ENST00000241600	921	GGACC	0.9903585314750672	0.4856456816196441
ENSG00000159063	78104051	ENST00000299626	1349	GAACT	0.990357220172882	0.8160732984542847
ENSG00000183072	173232282	ENST00000329198	1535	GGACT	0.9903348684310912	0.8551118969917297
ENSG00000071655	1577001	ENST00000592012	2017	GGACT	0.9903244972229004	0.8543664216995239
ENSG00000137161	42939050	ENST00000372836	1466	GGACT	0.9903106689453124	0.6344665884971619
ENSG00000280951	133363593	ENST00000627384	1152	GGACT	0.9902976751327516	0.9447227716445924
ENSG00000158850	161171968	ENST00000622395	1756	GGACT	0.9902918934822084	0.7988818883895874
ENSG00000105447	48453064	ENST00000253237	1612	AAACT	0.9902783632278442	0.4958949983119964
ENSG00000258429	69328888	ENST00000288022	890	AGACT	0.9902509450912476	0.7942971587181091
ENSG00000161999	682596	ENST00000567120	1279	GAACT	0.990229606628418	0.9495868682861328
ENSG00000167747	50798495	ENST00000391812	875	GGACA	0.9902294874191284	0.9233253598213196
ENSG00000161526	75706541	ENST00000584667	1203	GGACT	0.9902209043502808	0.7453790903091431
ENSG00000127774	3669496	ENST00000248378	483	GGACT	0.9902118444442748	0.6981124877929688
ENSG00000003056	8940540	ENST00000000412	2580	GGACT	0.9901080131530762	0.7374927401542664
ENSG00000278817	137129	ENST00000613204	949	GGACT	0.9900779724121094	0.4425930082798004
ENSG00000175029	124989470	ENST00000337195	1785	AGACA	0.9900609254837036	0.7884947061538696
ENSG00000167513	88808297	ENST00000301019	2278	GGACA	0.9900601506233216	0.7345663905143738
ENSG00000169180	28098513	ENST00000565698	3720	GGACT	0.990045726299286	0.4988548159599304
ENSG00000108179	79354214	ENST00000225174	1066	GGACT	0.9900392293930054	0.9553546905517578
ENSG00000133318	63758387	ENST00000356000	1140	GGACT	0.9900246858596802	0.7877651453018188
ENSG00000103266	682615	ENST00000219548	1287	GGACT	0.990002989768982	0.8971349596977234
ENSG00000169813	43386811	ENST00000357065	1422	GAACT	0.9899958372116088	0.7393184900283813
ENSG00000101255	397083	ENST00000217233	2022	GGACA	0.9899849891662598	0.7495675683021545
ENSG00000114650	47413858	ENST00000265565	4248	GGACT	0.9899741411209106	0.8140326738357544
ENSG00000141756	41822474	ENST00000321562	1918	GGACT	0.9899697303771972	0.9048274159431458
ENSG00000164683	79765184	ENST00000354724	1118	GAACT	0.9899646639823914	0.7574942708015442
ENSG00000160014	46609695	ENST00000291295	1190	GGACT	0.9899630546569824	0.9326704144477844
ENSG00000132002	14515909	ENST00000254322	1124	GGACC	0.989934265613556	0.4116656184196472
ENSG00000100401	41246508	ENST00000405486	2571	GGACT	0.9899325370788574	0.981120228767395
ENSG00000176087	140567227	ENST00000323146	1164	GGACC	0.9899274706840516	0.5806597471237183
ENSG00000172270	583239	ENST00000333511	1722	GGACT	0.989909052848816	0.5759804844856262
ENSG00000254858	18196222	ENST00000599612	887	GGACT	0.9899004101753236	0.7219764590263367
ENSG00000143543	153974615	ENST00000368589	1112	GGACT	0.9898303747177124	0.9060150980949402
ENSG00000133124	108733882	ENST00000372129	2527	GGACA	0.9898187518119812	0.9425760507583618
ENSG00000136628	219997097	ENST00000366923	2696	GGACA	0.9898093938827516	0.3764505982398987
ENSG00000113739	173317907	ENST00000265087	2158	GGACC	0.989765465259552	0.5572906136512756
ENSG00000160221	44145361	ENST00000291577	1311	GGACC	0.9897425770759584	0.4617310166358948
ENSG00000079999	10491721	ENST00000393623	1427	GGACT	0.989711582660675	0.9320350885391236
ENSG00000130382	6210745	ENST00000252674	4140	GGACA	0.989684283733368	0.6836268901824951
ENSG00000165280	35056259	ENST00000358901	4174	AGACT	0.9896737933158876	0.8969917297363281
ENSG00000179950	143816627	ENST00000526683	2128	AGACT	0.989668071269989	0.9745127558708192
ENSG00000126767	47636734	ENST00000247161	1481	AGACT	0.989664912223816	0.7086886167526245
ENSG00000141378	59697758	ENST00000393038	448	TGACT	0.989641547203064	0.6202136874198914
ENSG00000184887	105250416	ENST00000463376	1517	GAACT	0.98960143327713	0.9114017486572266
ENSG00000129195	6450611	ENST00000572447	1089	GGACT	0.9895922541618348	0.7060232758522034
ENSG00000165556	27962477	ENST00000381020	3712	GGACT	0.9895742535591124	0.758590579032898
ENSG00000100811	100277922	ENST00000262238	1826	GGACT	0.98957359790802	0.6240471601486206
ENSG00000172113	48294404	ENST00000421967	863	GAACT	0.9895694851875304	0.8618351221084595
ENSG00000177606	58781764	ENST00000371222	2563	GGACC	0.9895691871643066	0.752006471157074
ENSG00000136840	127908400	ENST00000335791	1176	GGACT	0.989568531513214	0.3218547999858856
ENSG00000131165	89645830	ENST00000397901	1083	TGACT	0.9895601272583008	0.8468875885009766
ENSG00000117899	80978825	ENST00000261758	1185	AAACT	0.9895312190055848	0.1838093698024749
ENSG00000128245	31956677	ENST00000248975	898	GGACA	0.989521026611328	0.5432706475257874
ENSG00000204922	62672282	ENST00000531323	992	GGACT	0.9894927144050598	0.9494314193725586
ENSG00000171135	9893337	ENST00000307768	680	AGACT	0.98949134349823	0.600969135761261
ENSG00000167658	3976328	ENST00000309311	2891	GGACT	0.9894806146621704	0.62749183177948
ENSG00000267673	10310251	ENST00000393708	805	GGACT	0.989479660987854	0.5619632005691528
ENSG00000262919	153588025	ENST00000576892	1199	AGACT	0.9894589185714722	0.4862228035926819
ENSG00000172201	19839507	ENST00000378700	1166	GGACT	0.9894387125968932	0.6065477132797241
ENSG00000176087	140567018	ENST00000323146	955	TGACT	0.9894343614578248	0.9203919172286988
ENSG00000065000	2101225	ENST00000355272	4802	GGACT	0.9894149899482728	0.7643746137619019
ENSG00000174276	65116938	ENST00000310597	770	TGACT	0.9893972277641296	0.3358815908432007
ENSG00000174243	48829999	ENST00000308025	3012	GGACA	0.9893553853034972	0.5404443740844727
ENSG00000090861	70252638	ENST00000261772	3133	GGACC	0.989238142967224	0.804564356803894
ENSG00000142409	56087762	ENST00000610935	1528	AGACA	0.9892323613166808	0.2732037901878357
ENSG00000101464	34560840	ENST00000217446	1333	GGACC	0.98922461271286	0.8679696917533875
ENSG00000169105	40472513	ENST00000306243	1515	TGACT	0.9892069697380066	0.792953610420227
ENSG00000141026	17491783	ENST00000268711	784	GGACT	0.9891874194145204	0.6354169249534607
ENSG00000166582	16349192	ENST00000476243	670	GAACT	0.9891823530197144	0.861230194568634
ENSG00000078399	27165420	ENST00000343483	110	GGACT	0.9891249537467957	0.8891087770462036
ENSG00000133275	1981135	ENST00000255641	2714	GGACT	0.98909729719162	0.8567960858345032
ENSG00000164967	34610553	ENST00000378959	820	GAACT	0.9890962839126588	0.9742106199264526
ENSG00000108788	42571689	ENST00000246912	1035	GGACT	0.9890896081924438	0.3712620139122009
ENSG00000164967	34611023	ENST00000378959	350	AGACT	0.9890742301940918	0.4118799269199371
ENSG00000168175	55063247	ENST00000395468	824	GGACT	0.9890715479850768	0.8238711357116699
ENSG00000101361	2658306	ENST00000329276	2312	GGACA	0.9890689849853516	0.8473590016365051
ENSG00000186222	6716944	ENST00000320776	889	GGACA	0.9890349507331848	0.9849498867988586
ENSG00000117411	43990411	ENST00000372324	1443	GGACA	0.9890059232711792	0.5925009846687317
ENSG00000280071	5116659	ENST00000620528	1321	GGACT	0.9890031814575196	0.8747831583023071
ENSG00000184436	20999914	ENST00000215742	1070	GGACT	0.988994300365448	0.8362809419631958
ENSG00000117411	43990541	ENST00000372324	1573	GGACT	0.9889915585517884	0.8684831857681274
ENSG00000165655	75399048	ENST00000372524	2128	GGACA	0.98898583650589	0.7070647478103638
ENSG00000173638	45515658	ENST00000311124	1928	TGACT	0.988979995250702	0.9143856167793274
ENSG00000234495	28904281	ENST00000437160	1678	GGACT	0.9889567494392396	0.92401921749115
ENSG00000116685	11925300	ENST00000376572	1123	GGACT	0.9889549016952516	0.7669180631637573
ENSG00000198492	28743386	ENST00000373812	1477	GGACA	0.9889429211616516	0.6513005495071411
ENSG00000072849	5474647	ENST00000158771	812	GGACT	0.98891943693161	0.7425166368484497
ENSG00000182512	95544310	ENST00000331334	1155	GGACT	0.9889019727706908	0.4921518266201019
ENSG00000142864	67413105	ENST00000370995	1414	AGACT	0.9888925552368164	0.8292398452758789
ENSG00000104549	124999459	ENST00000265896	953	GGACT	0.988885223865509	0.8586057424545288
ENSG00000156508	73517709	ENST00000309268	2108	AGACT	0.9888747930526732	0.4048777520656585
ENSG00000169976	144095062	ENST00000367569	511	GGACC	0.9888458251953124	0.6650805473327637
ENSG00000135821	182384545	ENST00000331872	1522	GGACT	0.9888327717781068	0.7133100032806396
ENSG00000144647	43079722	ENST00000344697	2055	GGACC	0.9888126254081726	0.5337334871292114
ENSG00000015676	44384886	ENST00000355451	2490	TGACT	0.9888037443161012	0.9170083999633788
ENSG00000100823	20457353	ENST00000555414	1017	GGACT	0.9887855648994446	0.6868410706520081
ENSG00000169957	30525553	ENST00000380412	762	GGACT	0.98874694108963	0.8743168711662292
ENSG00000145194	184258535	ENST00000324557	772	GGACT	0.9887463450431824	0.902841866016388
ENSG00000115310	55050062	ENST00000357732	482	GGACT	0.9887408018112184	0.5975021123886108
ENSG00000141698	41836142	ENST00000523903	116	GGACT	0.9887396097183228	0.9868134260177612
ENSG00000179958	30424217	ENST00000319285	623	GGACT	0.9886634945869446	0.8331796526908875
ENSG00000167965	2209033	ENST00000397124	1326	GGACT	0.9886568188667296	0.8711592555046082
ENSG00000182544	53253497	ENST00000329548	852	AAACT	0.9886127710342408	0.9403112530708312
ENSG00000197620	149546849	ENST00000423421	942	TGACT	0.9885798692703248	0.604724645614624
ENSG00000134287	48938939	ENST00000256682	888	AGACA	0.9885753393173218	0.9878592491149902
ENSG00000142252	45090737	ENST00000270257	869	GAACT	0.9885662198066713	0.9154858589172364
ENSG00000114125	141745412	ENST00000273480	614	GGACT	0.9885296821594238	0.3039894700050354
ENSG00000065526	15939801	ENST00000375759	11572	GGACT	0.9885048866271972	0.9691255688667296
ENSG00000178096	149900688	ENST00000369152	754	GGACT	0.9884918928146362	0.7737815976142883
ENSG00000108883	44851265	ENST00000426333	3225	GGACT	0.9884864687919616	0.6363588571548462
ENSG00000177674	11750281	ENST00000314340	622	GGACC	0.9884775280952454	0.6623559594154358
ENSG00000148308	133058355	ENST00000372097	2257	TGACT	0.988464653491974	0.5797833204269409
ENSG00000148908	119500019	ENST00000369103	709	GGACT	0.9884627461433412	0.7712461352348328
ENSG00000073060	124778108	ENST00000261693	2135	GGACT	0.9884374737739564	0.8785790205001831
ENSG00000058262	128069859	ENST00000243253	1811	GAACT	0.9884276390075684	0.9355062246322632
ENSG00000132768	43972568	ENST00000255108	1670	GGACT	0.988389492034912	0.8740364909172058
ENSG00000105135	15115209	ENST00000263383	2081	GGACT	0.9883434176445008	0.8464908599853516
ENSG00000184840	177595495	ENST00000332598	843	GGACT	0.9882968068122864	0.5627654790878296
ENSG00000177971	75639684	ENST00000403490	639	GGACT	0.9882922172546388	0.7604728937149048
ENSG00000128309	37029526	ENST00000341116	1210	GGACA	0.9882866740226746	0.5398503541946411
ENSG00000101255	396401	ENST00000217233	1340	GGACT	0.9882786870002748	0.6503269076347351
ENSG00000168040	70206442	ENST00000301838	892	GAACT	0.9882326126098632	0.9535765647888184
ENSG00000183010	81932684	ENST00000619204	1603	GGACA	0.9882141351699828	0.9142939448356628
ENSG00000170876	14142933	ENST00000306077	2594	GAACT	0.9881998300552368	0.8194953799247742
ENSG00000073111	127621845	ENST00000265056	3030	GGACA	0.9881992340087892	0.8866415023803711
ENSG00000104549	124999262	ENST00000265896	756	GGACT	0.9881739616394044	0.9004532694816589
ENSG00000011304	811030	ENST00000394601	1902	TGACT	0.9881578683853148	0.8602226972579956
ENSG00000129351	10689503	ENST00000449870	3204	GGACT	0.9881542921066284	0.6103101968765259
ENSG00000083444	11975235	ENST00000196061	2637	GGACT	0.9881086349487304	0.9050472378730774
ENSG00000153187	244854432	ENST00000640218	2725	GAACT	0.988089680671692	0.959745228290558
ENSG00000204922	62672342	ENST00000377953	601	GAACT	0.988083839416504	0.843751072883606
ENSG00000130520	18307073	ENST00000593829	1064	GGACT	0.9880711436271667	0.8047279119491577
ENSG00000197021	149932657	ENST00000370406	1192	TGACT	0.9880589246749878	0.6166812181472778
ENSG00000107874	102423413	ENST00000369937	1022	GGACT	0.9880396723747252	0.8105435371398926
ENSG00000189306	42512683	ENST00000323013	1085	GGACT	0.9880207180976868	0.8207846879959106
ENSG00000178307	21198477	ENST00000317635	897	AAACT	0.9880071878433228	0.7675302624702454
ENSG00000198171	3190632	ENST00000354488	1023	GGACT	0.9880021810531616	0.8268861770629883
ENSG00000106992	127867870	ENST00000373176	875	GGACA	0.9880021810531616	0.6125038862228394
ENSG00000127540	1598004	ENST00000591899	491	TGACT	0.9879907369613647	0.9824405908584596
ENSG00000159322	72752409	ENST00000567941	1675	GAACT	0.9879802465438844	0.9220607876777648
ENSG00000164683	79765741	ENST00000354724	561	GGACT	0.9879770278930664	0.2766120135784149
ENSG00000120942	11286048	ENST00000376810	1259	GGACT	0.987943947315216	0.6606847047805786
ENSG00000108179	79354067	ENST00000225174	919	GGACA	0.9879335165023804	0.705070436000824
ENSG00000172893	71435430	ENST00000355527	1649	GGACT	0.987890124320984	0.7139403820037842
ENSG00000168282	49622328	ENST00000305386	1533	TGACT	0.987887680530548	0.9448801279067992
ENSG00000007376	785730	ENST00000007264	1293	GGACT	0.9878742098808287	0.9530512690544128
ENSG00000163597	76563345	ENST00000448136	1603	GGACT	0.987874150276184	0.466972678899765
ENSG00000163050	226965274	ENST00000366777	572	AGACT	0.9878543615341188	0.5774763226509094
ENSG00000182117	34341898	ENST00000328848	368	GGACT	0.98782080411911	0.4915936887264251
ENSG00000136997	127741111	ENST00000621592	2042	GGACT	0.9878107309341432	0.9612854719161988
ENSG00000179409	744737	ENST00000319004	3424	GGACT	0.987797737121582	0.9557191729545592
ENSG00000146540	997348	ENST00000412051	814	GGACC	0.9877587556838988	0.7567155361175537
ENSG00000160563	131860330	ENST00000292035	1207	GGACT	0.9877580404281616	0.7241623997688293
ENSG00000213923	38290794	ENST00000396832	2688	GAACT	0.98774516582489	0.8912236094474792
ENSG00000170144	177219581	ENST00000392524	1562	GGACT	0.9877426028251648	0.5702454447746277
ENSG00000281540	17411071	ENST00000631021	2484	GGACT	0.9877209663391112	0.7820867300033569
ENSG00000136997	127741071	ENST00000377970	1987	AGACT	0.9876371622085572	0.5548735857009888
ENSG00000182512	95544174	ENST00000331334	1019	AGACT	0.987625777721405	0.6965997815132141
ENSG00000262664	2043305	ENST00000572195	996	GGACA	0.987580180168152	0.9939199686050416
ENSG00000157778	1567564	ENST00000288607	1156	AGACT	0.9875375032424928	0.6435856223106384
ENSG00000205138	35995726	ENST00000378887	527	AGACT	0.9875298738479614	0.941705048084259
ENSG00000277443	113860610	ENST00000612661	1413	GAACT	0.9874908328056335	0.7449844479560852
ENSG00000068001	50320083	ENST00000395139	800	GGACT	0.9874629974365234	0.7913540005683899
ENSG00000142208	104770055	ENST00000349310	2159	GGACT	0.9873725175857544	0.774895966053009
ENSG00000100219	28795293	ENST00000403532	1087	TGACT	0.9873552322387696	0.9653445482254028
ENSG00000179051	17408362	ENST00000375436	2484	GGACT	0.9873453974723816	0.9486864805221558
ENSG00000153443	4609297	ENST00000283474	998	AGACA	0.9873403310775756	0.2387628257274627
ENSG00000027847	177609655	ENST00000029410	1054	GGACT	0.9873002767562866	0.924177348613739
ENSG00000183010	81932684	ENST00000329875	1554	GGACA	0.9872090220451356	0.928902268409729
ENSG00000176087	140567961	ENST00000323146	1898	GGACT	0.9871928095817566	0.9900349378585817
ENSG00000144647	43079610	ENST00000344697	2167	AGACT	0.987174153327942	0.6455537676811218
ENSG00000164615	134741234	ENST00000297156	463	GGACT	0.9871357679367064	0.9090701341629028
ENSG00000004487	23083586	ENST00000400181	2956	AGACT	0.9871255159378052	0.3074654936790466
ENSG00000157837	120764876	ENST00000353487	1781	TGACT	0.9871200323104858	0.8166913986206055
ENSG00000128714	176094609	ENST00000392539	910	GGACA	0.9870845675468444	0.5024293661117554
ENSG00000075415	98601549	ENST00000188376	1460	GGACT	0.9870675802230836	0.7325305938720703
ENSG00000280951	133363504	ENST00000625213	1293	GAACT	0.9870606660842896	0.702767014503479
ENSG00000086589	150691573	ENST00000199814	1562	GGACC	0.9870597124099731	0.6344752311706543
ENSG00000135506	57720956	ENST00000315970	2091	GGACT	0.9870480298995972	0.655707836151123
ENSG00000167112	128309491	ENST00000372890	1388	GGACC	0.9870187044143676	0.4561972022056579
ENSG00000100926	24193134	ENST00000261789	839	GGACC	0.9870166778564452	0.3873209357261657
ENSG00000071655	1577484	ENST00000592012	1534	GGACT	0.9869831204414368	0.6241250038146973
ENSG00000115275	74461249	ENST00000233616	2702	AGACA	0.986970067024231	0.4274090230464935
ENSG00000125648	6440211	ENST00000301454	3277	GGACT	0.9869605898857116	0.808785080909729
ENSG00000127540	1597915	ENST00000591899	580	AAACT	0.986935257911682	0.7769137024879456
ENSG00000136448	45108801	ENST00000592782	4783	GGACA	0.9868419766426086	0.9759801626205444
ENSG00000214113	5109251	ENST00000330636	653	GGACT	0.9868345260620116	0.8940820693969727
ENSG00000114631	127660804	ENST00000342480	814	GGACT	0.9868009686470032	0.6578934788703918
ENSG00000176903	73712299	ENST00000316836	2073	GGACA	0.9867593050003052	0.5806196928024292
ENSG00000163159	151176746	ENST00000491094	1059	GGACT	0.9867578744888306	0.492779791355133
ENSG00000144647	43080538	ENST00000344697	1239	AGACT	0.9867539405822754	0.8000110387802124
ENSG00000128713	176109325	ENST00000249504	1269	GGACT	0.986752152442932	0.9338756799697876
ENSG00000167747	50798166	ENST00000391812	1204	GGACA	0.9867278933525084	0.7822394967079163
ENSG00000179041	66430199	ENST00000320270	1171	GGACA	0.986724853515625	0.5402687191963196
ENSG00000165688	136423421	ENST00000371717	1833	GAACT	0.9867087602615356	0.906542956829071
ENSG00000115844	172100268	ENST00000234198	1623	GGACT	0.9867008328437804	0.8603000640869141
ENSG00000172216	50192112	ENST00000303004	1378	AGACT	0.9866820573806764	0.7363284826278687
ENSG00000134375	201969679	ENST00000367287	676	AGACA	0.9866769909858704	0.736035168170929
ENSG00000213923	38296429	ENST00000405675	1903	GGACA	0.9866679906845092	0.6284917593002319
ENSG00000076003	135840752	ENST00000264156	2609	GGACA	0.9866558313369752	0.6936144828796387
ENSG00000086061	33038963	ENST00000330899	1436	GGACT	0.986647129058838	0.4150408804416656
ENSG00000100243	42619031	ENST00000361740	1746	GAACT	0.9865961074829102	0.9300141334533693
ENSG00000103266	682615	ENST00000565677	1428	GGACT	0.986595630645752	0.9383417963981628
ENSG00000148331	129637466	ENST00000277458	1755	GGACC	0.9865905046463012	0.7708361148834229
ENSG00000253719	74539516	ENST00000519948	1689	TGACT	0.9865280389785768	0.9313558340072632
ENSG00000065135	109592480	ENST00000369851	1332	GAACT	0.9864853620529176	0.5950537919998169
ENSG00000184897	129315361	ENST00000333762	916	GGACA	0.9864785075187684	0.6626824140548706
ENSG00000125352	119871003	ENST00000371442	824	GGACT	0.9864646792411804	0.8335292935371399
ENSG00000139428	109557034	ENST00000545712	1140	GGACT	0.986450493335724	0.3975421488285064
ENSG00000104679	23290198	ENST00000265806	848	GGACC	0.986441969871521	0.7678087949752808
ENSG00000112977	10680226	ENST00000230895	1342	GGACA	0.9863885045051576	0.6782467365264893
ENSG00000144231	127846798	ENST00000272645	1794	GGACC	0.9863856434822084	0.5526530742645264
ENSG00000189091	70571924	ENST00000302516	3975	AGACT	0.9863535165786744	0.7397497296333313
ENSG00000167461	16133390	ENST00000300935	1982	GGACT	0.9863518476486206	0.9032101631164552
ENSG00000177971	75639702	ENST00000403490	621	GGACT	0.9862914085388184	0.9174350500106812
ENSG00000172315	46686869	ENST00000372114	1010	AAACT	0.986291229724884	0.5349753499031067
ENSG00000167862	75021001	ENST00000301585	629	GGACT	0.9862493276596068	0.8578901290893555
ENSG00000108963	2043178	ENST00000263083	1968	GGACC	0.9862241744995116	0.3130343854427337
ENSG00000117362	150266134	ENST00000360244	1624	GGACT	0.9862184524536132	0.9541348218917848
ENSG00000122140	135504084	ENST00000371785	1050	GGACC	0.9861653447151184	0.3218776881694793
ENSG00000100575	58408970	ENST00000395159	859	GGACT	0.9861138463020324	0.8077068328857422
ENSG00000113583	133959738	ENST00000231512	624	AGACA	0.98607075214386	0.9435574412345886
ENSG00000167747	50797890	ENST00000641834	1531	GGACA	0.9860674142837524	0.6965429782867432
ENSG00000251493	73446993	ENST00000615637	1534	GAACT	0.9860588908195496	0.9656971096992492
ENSG00000147274	136874063	ENST00000320676	1409	GGACT	0.9860464334487916	0.6808034181594849
ENSG00000160221	44145393	ENST00000291577	1343	GGACT	0.985974133014679	0.8637072443962097
ENSG00000101255	396767	ENST00000217233	1706	GAACT	0.9859383702278136	0.9171168208122252
ENSG00000120948	11023640	ENST00000240185	2586	GGACA	0.9859100580215454	0.3303713798522949
ENSG00000186716	23315728	ENST00000305877	4772	AGACT	0.9859095811843872	0.6533459424972534
ENSG00000140983	673727	ENST00000315082	2091	GGACT	0.9858911633491516	0.5960454940795898
ENSG00000102178	154484298	ENST00000369660	1800	GGACA	0.9858853220939636	0.967229187488556
ENSG00000244687	50082786	ENST00000371674	470	GGACA	0.9858779907226562	0.5617238283157349
ENSG00000169612	82990025	ENST00000304191	535	GGACA	0.9858678579330444	0.699112057685852
ENSG00000105171	29615568	ENST00000585603	3152	GGACA	0.9858492612838744	0.2129034996032714
ENSG00000132155	12584024	ENST00000251849	2876	GGACT	0.9858460426330566	0.895046055316925
ENSG00000065268	994440	ENST00000585809	1477	GGACT	0.9858341217041016	0.7413153648376465
ENSG00000179409	747301	ENST00000319004	860	TGACT	0.9858328104019164	0.9776304960250854
ENSG00000127774	3669496	ENST00000397133	589	GGACT	0.9858325123786926	0.6796404719352722
ENSG00000071626	1435070	ENST00000233078	1542	GGACT	0.9858092069625854	0.9038597345352172
ENSG00000058262	128070540	ENST00000243253	2492	AAACT	0.985797882080078	0.8150932192802429
ENSG00000168802	69118330	ENST00000448552	2582	GGACA	0.9857625961303712	0.6410712003707886
ENSG00000198492	28742771	ENST00000373812	862	GGACA	0.9857131242752076	0.9797599911689758
ENSG00000091542	18184431	ENST00000399138	192	GGACT	0.9856818318367004	0.5138456225395203
ENSG00000280071	5117070	ENST00000620528	910	GGACT	0.9856765866279602	0.5950254201889038
ENSG00000116096	72891521	ENST00000234454	842	GGACT	0.9856736063957214	0.7057241797447205
ENSG00000160113	17232166	ENST00000291442	2120	AGACT	0.9856619834899902	0.833031952381134
ENSG00000141101	69742165	ENST00000268802	1435	GGACT	0.9856535792350768	0.9840868711471558
ENSG00000167965	2209033	ENST00000568194	1751	GGACT	0.9856427907943726	0.9300271272659302
ENSG00000128713	176109094	ENST00000249504	1038	AAACT	0.9856149554252625	0.8531072735786438
ENSG00000167747	50798495	ENST00000596655	904	GGACA	0.985614001750946	0.8513412475585938
ENSG00000204713	28904290	ENST00000377199	1678	GGACT	0.9856106638908386	0.890241265296936
ENSG00000119777	27040806	ENST00000238788	2100	GGACT	0.9856101274490356	0.8645702600479126
ENSG00000054598	1611377	ENST00000380874	1405	GGACA	0.9856060743331908	0.6987112760543823
ENSG00000116685	11922826	ENST00000376572	1882	GGACC	0.9855712056159972	0.6608611345291138
ENSG00000172270	583239	ENST00000545507	1540	GGACT	0.9855329394340516	0.8036095499992371
ENSG00000167747	50798495	ENST00000598463	1052	GGACA	0.9855262637138368	0.8454344868659973
ENSG00000165716	136723138	ENST00000371692	755	AGACT	0.9855183362960817	0.5557717084884644
ENSG00000177971	75639260	ENST00000403490	1063	GGACT	0.9855092763900756	0.8520961999893188
ENSG00000169180	28101937	ENST00000565698	3272	GGACA	0.9854949116706848	0.9934865236282348
ENSG00000108639	78172328	ENST00000225777	1125	AGACT	0.9854881167411804	0.7830195426940918
ENSG00000141568	82602268	ENST00000335255	2925	GAACT	0.985450565814972	0.6914545893669128
ENSG00000169957	30524986	ENST00000380412	1329	GAACT	0.9854110479354858	0.8622332811355591
ENSG00000104549	124999277	ENST00000265896	771	GGACA	0.9854109883308412	0.9827459454536438
ENSG00000184436	20999936	ENST00000471073	1645	AGACT	0.985383152961731	0.8507561683654785
ENSG00000089248	112022240	ENST00000261735	523	GGACT	0.9853816032409668	0.579537034034729
ENSG00000083444	11975176	ENST00000196061	2578	AGACT	0.9853641390800476	0.9053766131401062
ENSG00000116237	6223886	ENST00000489498	2216	GGACT	0.985361874103546	0.9010334014892578
ENSG00000168264	234609403	ENST00000366609	122	GGACT	0.985350787639618	0.8034855723381042
ENSG00000079999	10486569	ENST00000393623	2204	AGACA	0.9853339195251464	0.4409455358982086
ENSG00000164087	52075801	ENST00000296484	1349	GGACT	0.9853208661079408	0.765587329864502
ENSG00000165716	136723962	ENST00000371692	1579	GGACA	0.9853010177612304	0.598383903503418
ENSG00000276043	4961658	ENST00000612630	3812	AAACT	0.9852966070175172	0.5122572779655457
ENSG00000184436	20999936	ENST00000399133	984	AGACT	0.9852943420410156	0.6333641409873962
ENSG00000175931	76391181	ENST00000319380	3705	GGACC	0.9852849245071412	0.7764406204223633
ENSG00000181274	97333280	ENST00000371019	1429	GGACT	0.9852668642997742	0.5585663914680481
ENSG00000170876	14142590	ENST00000306077	2251	AGACT	0.9852415323257446	0.9403974413871764
ENSG00000071655	1577346	ENST00000156825	1767	GGACA	0.9852393865585328	0.7644758224487305
ENSG00000108784	42544305	ENST00000225927	2399	GGACA	0.9852344393730164	0.7986217737197876
ENSG00000163348	154957959	ENST00000368457	2212	GGACT	0.9852255582809448	0.9493430852890016
ENSG00000128714	176094568	ENST00000392539	869	GAACT	0.985211968421936	0.6309167146682739
ENSG00000182446	81558817	ENST00000331134	2484	TGACT	0.9851884841918944	0.904527485370636
ENSG00000169084	2220969	ENST00000334651	1117	AGACT	0.9851876497268676	0.5204569697380066
ENSG00000262664	2043178	ENST00000572195	869	GGACC	0.9851740598678588	0.5885108709335327
ENSG00000143418	150966152	ENST00000368954	1525	TGACT	0.985165238380432	0.5602251291275024
ENSG00000126062	50355014	ENST00000266025	1931	AAACT	0.985117256641388	0.8152827024459839
ENSG00000090432	20500552	ENST00000264198	1333	AAACT	0.9851160049438475	0.8539929389953613
ENSG00000138074	27207568	ENST00000310574	556	GGACT	0.9851034283638	0.9022963643074036
ENSG00000130202	44878758	ENST00000252485	1928	GGACT	0.9850789308547974	0.869060218334198
ENSG00000247596	52229004	ENST00000305533	1323	GGACT	0.9850482940673828	0.7375298738479614
ENSG00000182208	1469819	ENST00000531976	2811	GAACT	0.9850252866744996	0.8038654327392578
ENSG00000167747	50798495	ENST00000641834	926	GGACA	0.9850204586982728	0.7808607816696167
ENSG00000131669	93121911	ENST00000375446	858	GGACA	0.985016703605652	0.7636473774909973
ENSG00000179010	6641044	ENST00000382581	353	GGACA	0.9850075840950012	0.3893164992332458
ENSG00000168286	67843972	ENST00000303596	1890	GGACT	0.985005259513855	0.5197487473487854
ENSG00000131462	42615158	ENST00000251413	1534	GGACT	0.9849875569343568	0.7811809182167053
ENSG00000160679	153634189	ENST00000368694	140	GAACT	0.9849557876586914	0.8848280906677246
ENSG00000099381	30980102	ENST00000262519	5001	GGACA	0.9849016070365906	0.1948422342538833
ENSG00000151247	98880937	ENST00000450253	2269	GGACT	0.9848931431770324	0.6342524290084839
ENSG00000170855	120444826	ENST00000546954	316	GGACT	0.9848703145980836	0.6608495116233826
ENSG00000133112	45337294	ENST00000616577	990	GGACT	0.9848278164863586	0.5548260807991028
ENSG00000178096	149900421	ENST00000369152	487	GGACA	0.9847906827926636	0.8340400457382202
ENSG00000171421	1798728	ENST00000508987	344	AGACT	0.984760284423828	0.5912948846817017
ENSG00000168066	64765915	ENST00000377390	2160	GGACC	0.9847589731216432	0.2303015738725662
ENSG00000196998	49074626	ENST00000376372	1441	TGACT	0.9847418069839478	0.282533198595047
ENSG00000156976	186789472	ENST00000425053	1567	AGACT	0.9847103357315063	0.6645612716674805
ENSG00000179933	23097837	ENST00000319074	1034	GGACC	0.984703242778778	0.5116314888000488
ENSG00000269858	40808201	ENST00000303961	1870	GGACT	0.9847000241279602	0.6560996770858765
ENSG00000075785	128813790	ENST00000265062	1237	GAACT	0.9846946597099304	0.6588848233222961
ENSG00000115738	8683900	ENST00000234091	1487	AGACT	0.98469340801239	0.8521971702575684
ENSG00000213246	58346081	ENST00000225504	585	GGACT	0.9846779704093932	0.6741851568222046
ENSG00000173933	66643859	ENST00000310092	969	AGACA	0.9846725463867188	0.1702476888895034
ENSG00000114631	127672649	ENST00000342480	2025	GGACC	0.9846556782722472	0.263172447681427
ENSG00000167881	76039323	ENST00000307877	2428	GAACT	0.9846538305282592	0.8863652348518372
ENSG00000259956	51394062	ENST00000563281	2794	AGACA	0.984615921974182	0.7546334266662598
ENSG00000159259	36413165	ENST00000314103	1493	GGACC	0.9845855832099916	0.3575411736965179
ENSG00000117899	80979409	ENST00000261758	601	GGACT	0.9845433235168456	0.7036505937576294
ENSG00000073060	124777960	ENST00000261693	2283	GGACT	0.9845285415649414	0.6722452640533447
ENSG00000167747	50798328	ENST00000596655	1071	GGACT	0.9845260381698608	0.9194885492324828
ENSG00000177606	58781698	ENST00000371222	2629	AGACT	0.9845104217529296	0.5997563600540161
ENSG00000103257	87831200	ENST00000261622	3359	GGACA	0.984505832195282	0.7957407832145691
ENSG00000167112	128309506	ENST00000372890	1373	GAACT	0.9845013618469238	0.5563480854034424
ENSG00000178449	50120303	ENST00000317943	559	GGACT	0.9844300150871276	0.5026334524154663
ENSG00000183779	37698635	ENST00000331569	1962	GGACA	0.9844182133674622	0.7236431837081909
ENSG00000179431	35620561	ENST00000317811	2142	TGACT	0.9843775629997252	0.9308345913887024
ENSG00000123545	96891232	ENST00000316149	479	GGACT	0.9843593835830688	0.7531178593635559
ENSG00000160783	156239739	ENST00000368277	764	GGACT	0.984330952167511	0.3151941895484924
ENSG00000075415	98601549	ENST00000552981	1191	GGACT	0.9843229055404664	0.6985004544258118
ENSG00000174684	66345596	ENST00000311181	1847	GGACT	0.9842962026596068	0.6412766575813293
ENSG00000068001	50319834	ENST00000395139	1049	GAACT	0.9842270016670228	0.7952982783317566
ENSG00000126062	50355443	ENST00000266025	1502	GGACA	0.984212040901184	0.9933947324752808
ENSG00000015676	44385608	ENST00000355451	1768	GGACT	0.984212040901184	0.8416246175765991
ENSG00000182087	1010450	ENST00000356663	1945	TGACT	0.98418128490448	0.8497298955917358
ENSG00000117394	42926965	ENST00000426263	2076	AGACT	0.9841486215591432	0.7166606187820435
ENSG00000183978	42797846	ENST00000328434	558	TGACT	0.9841455221176147	0.6542664170265198
ENSG00000183255	44849911	ENST00000330938	2433	GGACT	0.9840987920761108	0.6747605204582214
ENSG00000168040	70206986	ENST00000301838	1436	GGACA	0.9840713739395142	0.5314189195632935
ENSG00000103257	87831268	ENST00000261622	3291	GGACA	0.9840526580810548	0.8244522213935852
ENSG00000143774	228141202	ENST00000312726	152	GGACA	0.9840428233146667	0.7802449464797974
ENSG00000168802	69120546	ENST00000448552	366	GGACT	0.9840396046638488	0.912944793701172
ENSG00000164778	155458970	ENST00000297375	841	GGACA	0.9840024709701538	0.5210354924201965
ENSG00000157837	120764673	ENST00000353487	1984	AAACT	0.983989417552948	0.8677583932876587
ENSG00000130766	28282105	ENST00000253063	3066	TGACT	0.9839811325073242	0.6713111996650696
ENSG00000157778	1567564	ENST00000404674	560	AGACT	0.9839765429496764	0.6323662996292114
ENSG00000164683	79765184	ENST00000337919	1124	GAACT	0.9838970899581908	0.8514164686203003
ENSG00000167642	38292026	ENST00000301244	1213	GGACT	0.983895778656006	0.5849077105522156
ENSG00000178718	74955975	ENST00000322177	1489	GGACT	0.9838823080062866	0.8953533172607422
ENSG00000065150	98022299	ENST00000261574	4004	AAACT	0.9838750958442688	0.2819010019302368
ENSG00000179010	6642494	ENST00000382581	1332	GGACT	0.9838577508926392	0.6234955787658691
ENSG00000133275	1980329	ENST00000255641	1908	AGACT	0.983839988708496	0.7599649429321289
ENSG00000071655	1577031	ENST00000592012	1987	GGACT	0.9837848544120787	0.6858612298965454
ENSG00000196517	43997558	ENST00000372310	2054	GGACT	0.9837676286697388	0.8250730633735657
ENSG00000172336	100707262	ENST00000303151	693	AGACA	0.983740210533142	0.7236901521682739
ENSG00000184887	105250416	ENST00000392554	1498	GAACT	0.983694076538086	0.934705913066864
ENSG00000172893	71435262	ENST00000355527	1817	AAACT	0.9836812019348145	0.4823825359344482
ENSG00000115944	42351203	ENST00000378669	1190	GGACT	0.9836807250976562	0.7862754464149475
ENSG00000168496	61795897	ENST00000305885	948	GGACA	0.9836665987968444	0.4428935050964355
ENSG00000179041	66430423	ENST00000320270	1395	AGACT	0.9836539030075072	0.8234351873397827
ENSG00000166794	64155887	ENST00000300026	1005	GGACT	0.9836353063583374	0.7417265772819519
ENSG00000168264	234607357	ENST00000366609	1574	GGACA	0.9836136102676392	0.7054495811462402
ENSG00000131165	89645789	ENST00000397901	1124	GGACT	0.9835634231567384	0.9289838671684264
ENSG00000160714	154550171	ENST00000292211	1615	AAACT	0.9835537672042848	0.2707946300506592
ENSG00000179051	17407992	ENST00000375436	2854	TGACT	0.9835341572761536	0.6996176838874817
ENSG00000148248	133363356	ENST00000613129	1241	GAACT	0.9834984540939332	0.4773293137550354
ENSG00000162889	206732855	ENST00000367103	1532	TGACT	0.98344486951828	0.8926908373832703
ENSG00000162783	181090003	ENST00000367577	1291	AGACT	0.9834205508232116	0.8587946891784668
ENSG00000160075	1564775	ENST00000291386	533	GAACT	0.9833825826644896	0.8547126650810242
ENSG00000184436	20999997	ENST00000215742	987	AGACT	0.9833656549453736	0.883893609046936
ENSG00000158850	161171667	ENST00000319769	1553	GGACT	0.983350932598114	0.7536389231681824
ENSG00000182195	141176292	ENST00000370526	833	GAACT	0.9833360910415648	0.8466259241104126
ENSG00000204922	62672142	ENST00000531323	852	GGACC	0.9832916259765624	0.2214849293231964
ENSG00000179010	6641044	ENST00000320912	834	GGACA	0.9832826852798462	0.4641847014427185
ENSG00000153037	112867800	ENST00000282999	801	GGACT	0.9832744598388672	0.9319040179252625
ENSG00000079999	10492006	ENST00000393623	1142	GGACT	0.9832617044448853	0.4474340379238128
ENSG00000177971	75639702	ENST00000314852	1410	GGACT	0.983251452445984	0.8944665193557739
ENSG00000133112	45337294	ENST00000530705	911	GGACT	0.9832392930984496	0.7524954080581665
ENSG00000241360	37665867	ENST00000215904	942	GGACT	0.9832310676574708	0.6139314770698547
ENSG00000198700	201876250	ENST00000361565	3390	GGACA	0.9831098318099976	0.901370406150818
ENSG00000259956	51393045	ENST00000563281	1777	GGACT	0.9831051826477052	0.8133975267410278
ENSG00000153037	112867793	ENST00000282999	794	GGACA	0.9830998182296752	0.2705745100975036
ENSG00000182118	231019842	ENST00000366654	610	TGACT	0.9830849766731262	0.9113264083862304
ENSG00000106263	2380599	ENST00000360876	2910	GGACT	0.9830445051193236	0.6296691298484802
ENSG00000113739	173315609	ENST00000265087	4456	GGACT	0.9829974174499512	0.9052425622940063
ENSG00000178896	144080445	ENST00000316052	684	GGACA	0.9829853177070618	0.652711033821106
ENSG00000177971	75639399	ENST00000403490	924	TGACT	0.9829265475273132	0.9073495864868164
ENSG00000137161	42939098	ENST00000372836	1514	GGACT	0.9829208254814148	0.910430908203125
ENSG00000157837	120764715	ENST00000353487	1942	AGACT	0.9829141497612	0.7319446802139282
ENSG00000122140	135504384	ENST00000241600	1221	GGACC	0.9829076528549194	0.4271814823150635
ENSG00000164897	151081397	ENST00000297533	1035	GGACT	0.9828892946243286	0.794502854347229
ENSG00000130202	44878867	ENST00000252485	2037	AGACT	0.9828859567642212	0.848096489906311
ENSG00000160208	43694797	ENST00000340648	3807	GGACA	0.9828835725784302	0.6667529940605164
ENSG00000054598	1611119	ENST00000380874	1147	GGACA	0.9828521013259888	0.8170305490493774
ENSG00000176022	1233972	ENST00000379198	1707	AGACT	0.9828370809555054	0.9496846199035645
ENSG00000132463	70820726	ENST00000254799	1721	GGACT	0.9828330874443054	0.8382903933525085
ENSG00000160113	17232257	ENST00000291442	2029	GGACT	0.9828225374221802	0.7692369818687439
ENSG00000169813	43387242	ENST00000337970	965	GGACT	0.9828178286552428	0.666762113571167
ENSG00000174276	65116615	ENST00000310597	1093	GGACC	0.982791304588318	0.5830608606338501
ENSG00000164087	52075820	ENST00000296484	1330	GGACT	0.9827872514724731	0.8916413187980652
ENSG00000120948	11022964	ENST00000240185	1910	GGACT	0.9827774167060852	0.7827984690666199
ENSG00000132661	23354718	ENST00000254998	1063	AGACT	0.9827467799186708	0.6345558762550354
ENSG00000100997	25300527	ENST00000339157	1787	GGACA	0.9827339053153992	0.2097638398408889
ENSG00000182195	141176062	ENST00000370526	1063	GGACA	0.982724666595459	0.9404503107070924
ENSG00000184887	105250813	ENST00000392554	1895	AGACA	0.9826551675796508	0.3084679543972015
ENSG00000124226	49953720	ENST00000244061	2330	GGACT	0.9825867414474488	0.7227428555488586
ENSG00000071655	1577031	ENST00000590550	2390	GGACT	0.9825674295425416	0.5236819982528687
ENSG00000188242	471608	ENST00000342584	777	GGACA	0.982547402381897	0.8138797879219055
ENSG00000173039	65654412	ENST00000406246	1883	GGACT	0.9825031161308287	0.9894945025444032
ENSG00000167461	16132469	ENST00000300935	1061	TAACT	0.9824999570846558	0.8921012878417969
ENSG00000133124	108733571	ENST00000372129	2838	GGACT	0.9824943542480468	0.9812120199203492
ENSG00000198218	49030099	ENST00000395443	3156	GGACC	0.982463002204895	0.6283020377159119
ENSG00000096080	43671630	ENST00000372133	734	GGACA	0.9824593663215636	0.4191474914550781
ENSG00000037897	57768758	ENST00000324871	1778	GGACC	0.9823654294013976	0.7468959093093872
ENSG00000156508	73517709	ENST00000490569	1611	AGACT	0.9823621511459352	0.4113356471061706
ENSG00000176410	73683315	ENST00000395176	138	GGACT	0.9823614358901978	0.7733850479125977
ENSG00000112787	132583695	ENST00000434748	4074	GGACT	0.9823506474494934	0.7886847853660583
ENSG00000100410	41460046	ENST00000216252	756	TGACT	0.9823201298713684	0.8186993598937988
ENSG00000132002	14515882	ENST00000254322	1151	GGACC	0.9823132753372192	0.6571810245513916
ENSG00000004142	28347594	ENST00000540200	1703	GGACT	0.9822776913642884	0.8092595338821411
ENSG00000251493	73446514	ENST00000615637	2013	GGACA	0.9822762608528136	0.7332823872566223
ENSG00000132768	43972588	ENST00000255108	1690	GGACC	0.9822738766670228	0.4193508625030517
ENSG00000276043	4961398	ENST00000612630	3552	AGACT	0.9821796417236328	0.8348066210746765
ENSG00000232388	18569379	ENST00000435844	390	GGACT	0.9821538925170898	0.5310686230659485
ENSG00000143569	154263310	ENST00000343815	3215	GAACT	0.9821426272392272	0.9599286317825316
ENSG00000171425	55645198	ENST00000270451	873	GGACT	0.9821284413337708	0.9861305952072144
ENSG00000181274	97333228	ENST00000371019	1481	GGACT	0.9821194410324096	0.7799792289733887
ENSG00000132182	13316965	ENST00000254508	6462	GGACT	0.9821062088012696	0.9406210780143738
ENSG00000116863	36093564	ENST00000373178	1299	GGACT	0.9820994138717652	0.6352018117904663
ENSG00000124733	43012416	ENST00000244711	766	GGACT	0.9820812940597534	0.7556710839271545
ENSG00000170689	48625800	ENST00000311177	556	GGACA	0.9820592999458312	0.484870046377182
ENSG00000100219	28795293	ENST00000216037	1111	TGACT	0.982058882713318	0.9438478350639344
ENSG00000270170	196943353	ENST00000602845	730	TGACT	0.982026219367981	0.9729290008544922
ENSG00000010244	32369898	ENST00000394670	1792	GGACA	0.9819863438606262	0.6370167136192322
ENSG00000089280	31189682	ENST00000254108	1058	GGACA	0.9819513559341432	0.9840611219406128
ENSG00000239264	7882817	ENST00000379757	1663	GGACT	0.981907844543457	0.7316516637802124
ENSG00000071655	1577484	ENST00000156825	1629	GGACT	0.9818882942199708	0.727049708366394
ENSG00000103035	74305358	ENST00000568717	864	GGACT	0.9818875193595886	0.7594504356384277
ENSG00000198805	20477020	ENST00000361505	1434	GGACT	0.9818747639656068	0.6044214963912964
ENSG00000112759	44233547	ENST00000371740	1624	GGACT	0.9818549156188964	0.7131764888763428
ENSG00000167397	31090986	ENST00000319788	932	GGACC	0.9818257093429564	0.4808077216148376
ENSG00000124783	7289745	ENST00000397511	1072	GGACT	0.981818675994873	0.5065767168998718
ENSG00000169180	28098074	ENST00000565698	4159	AGACT	0.9817897081375122	0.9198300242424012
ENSG00000182544	53254263	ENST00000329548	1618	TGACT	0.9817543029785156	0.8797296285629272
ENSG00000175931	76390065	ENST00000319380	4821	GGACT	0.981753945350647	0.945893943309784
ENSG00000223572	43699205	ENST00000413453	1893	AGACT	0.9817048907279968	0.4346815645694732
ENSG00000145919	173607969	ENST00000311086	1106	GGACT	0.9816924929618835	0.8245654106140137
ENSG00000100461	22901541	ENST00000359890	1704	GGACT	0.9816261529922484	0.6037176847457886
ENSG00000125459	155614269	ENST00000245564	1732	GGACT	0.9816174507141112	0.8402851819992065
ENSG00000130766	28281197	ENST00000253063	2158	GGACT	0.9815839529037476	0.7482231855392456
ENSG00000114491	124737929	ENST00000479719	691	GAACT	0.9815702438354492	0.5313418507575989
ENSG00000213337	96848122	ENST00000393537	838	AGACT	0.9815552830696106	0.683883011341095
ENSG00000060138	10699542	ENST00000228251	1466	GGACA	0.9815451502799988	0.3538759648799896
ENSG00000186716	23315830	ENST00000305877	4874	GAACT	0.9815183877944946	0.6970567107200623
ENSG00000205250	67198159	ENST00000379378	1336	AGACT	0.98148775100708	0.7093337178230286
ENSG00000183072	173232648	ENST00000329198	1169	GGACT	0.9814691543579102	0.3017109930515289
ENSG00000174684	66345927	ENST00000311181	1516	GGACT	0.9814687967300416	0.8990804553031921
ENSG00000054598	1612583	ENST00000380874	2611	GGACT	0.981456458568573	0.8406751751899719
ENSG00000142864	67413076	ENST00000361219	1411	AGACT	0.9814499616622924	0.5292150378227234
ENSG00000116133	54852004	ENST00000371269	1878	GAACT	0.9814437031745912	0.9360129237174988
ENSG00000167747	50798328	ENST00000391812	1042	GGACT	0.9814410209655762	0.925997257232666
ENSG00000100889	24103843	ENST00000216780	2069	GGACT	0.981413185596466	0.7055438756942749
ENSG00000130520	18307073	ENST00000252816	819	GGACT	0.9813984632492064	0.7265581488609314
ENSG00000186222	6716991	ENST00000320776	936	AAACT	0.9813790321350098	0.5089770555496216
ENSG00000168209	72275274	ENST00000307365	985	GGACT	0.9813777208328248	0.5359309911727905
ENSG00000175768	37588803	ENST00000321301	360	AGACT	0.9813669323921204	0.6744661331176758
ENSG00000253293	27171822	ENST00000283921	1309	GAACT	0.9813640713691713	0.5553460121154785
ENSG00000099622	1272844	ENST00000593093	1564	GGACT	0.9813593029975892	0.7693560719490051
ENSG00000107338	37919782	ENST00000377707	2134	AGACT	0.9813221096992492	0.4389376640319824
ENSG00000112378	138091999	ENST00000421351	795	GGACT	0.9813165664672852	0.7284317016601562
ENSG00000175029	124989409	ENST00000337195	1846	GGACA	0.9812852144241332	0.8406792879104614
ENSG00000058262	128069752	ENST00000243253	1704	GGACT	0.9812838435173036	0.9541566967964172
ENSG00000102024	115649669	ENST00000355899	2087	GGACT	0.9812800288200378	0.7695850133895874
ENSG00000196961	49806809	ENST00000354293	3084	GGACT	0.9812517166137696	0.925007164478302
ENSG00000132823	44197380	ENST00000255174	687	TGACT	0.9812323451042176	0.7441376447677612
ENSG00000176087	140567501	ENST00000323146	1438	GGACC	0.9812201261520386	0.8975637555122375
ENSG00000186283	179095265	ENST00000367627	1992	GGACC	0.981209933757782	0.5598120093345642
ENSG00000143740	227780943	ENST00000315781	2078	GGACA	0.9811890721321106	0.8085259199142456
ENSG00000168569	62790578	ENST00000307366	680	AAACT	0.9811790585517884	0.8304160237312317
ENSG00000133597	140674006	ENST00000072869	853	AGACT	0.9811565279960632	0.6742827296257019
ENSG00000141580	82615874	ENST00000392325	1274	AGACT	0.9811304211616516	0.439176470041275
ENSG00000169976	144095031	ENST00000367569	542	GGACT	0.9811242818832396	0.6397321224212646
ENSG00000175224	46672930	ENST00000524625	2423	GAACT	0.9811113476753236	0.8859966993331909
ENSG00000159461	56362654	ENST00000290649	2397	GGACT	0.9811004400253296	0.872616171836853
ENSG00000116688	12013064	ENST00000444836	4080	GGACT	0.9810931086540222	0.8197493553161621
ENSG00000177105	3827786	ENST00000351018	510	GGACC	0.981088161468506	0.4531875550746918
ENSG00000182544	53254336	ENST00000329548	1691	GGACT	0.9810717701911926	0.8299484252929688
ENSG00000167965	2208894	ENST00000397124	1187	GGACT	0.9810298085212708	0.8358308672904968
ENSG00000113739	173317731	ENST00000265087	2334	GGACT	0.9809886813163756	0.7669762969017029
ENSG00000186184	27623275	ENST00000302979	988	GAACT	0.9809773564338684	0.9276633262634276
ENSG00000181218	228457238	ENST00000366695	635	GGACT	0.9809547662734984	0.5691596269607544
ENSG00000116030	202206883	ENST00000392246	832	GGACT	0.9808982610702516	0.8157390356063843
ENSG00000103653	74802570	ENST00000220003	2138	GGACC	0.9808875918388368	0.5231223106384277
ENSG00000104679	23290166	ENST00000265806	816	GGACT	0.9808226823806764	0.590621292591095
ENSG00000133639	92144353	ENST00000256015	604	GGACA	0.980810821056366	0.2810631394386291
ENSG00000127774	3669523	ENST00000248378	510	GGACT	0.9807872772216796	0.7517125010490417
ENSG00000143878	20447659	ENST00000272233	585	GGACT	0.980783462524414	0.6737910509109497
ENSG00000110074	126277898	ENST00000263578	1743	GGACT	0.980764389038086	0.6327115893363953
ENSG00000156858	30656186	ENST00000542965	2088	GGACT	0.9807058572769164	0.5049135088920593
ENSG00000123297	57796446	ENST00000454289	1053	AGACT	0.9807052612304688	0.8437304496765137
ENSG00000162783	181090217	ENST00000367577	1505	GGACT	0.9806806445121764	0.7970501780509949
ENSG00000165556	27962445	ENST00000381020	3744	GGACT	0.9806575775146484	0.8061454892158508
ENSG00000163956	3512759	ENST00000500728	1435	TGACT	0.9805009961128236	0.7786284685134888
ENSG00000157954	5231057	ENST00000288828	1706	AGACT	0.9804753065109252	0.8852078318595886
ENSG00000052749	97356989	ENST00000536831	4187	GGACT	0.9804468154907228	0.8070651888847351
ENSG00000141582	79833708	ENST00000269397	2111	GGACC	0.980375111103058	0.3177212178707123
ENSG00000100997	25300505	ENST00000339157	1809	GGACT	0.9803679585456848	0.6934927701950073
ENSG00000117505	93346718	ENST00000370272	830	AGACT	0.9803252220153807	0.9087194204330444
ENSG00000255302	48878889	ENST00000530028	1003	TGACT	0.9803032875061036	0.8826044797897339
ENSG00000196365	5711796	ENST00000360614	1002	GGACT	0.9802212715148926	0.6444891691207886
ENSG00000160563	131860355	ENST00000292035	1182	GGACT	0.9801775813102722	0.6012559533119202
ENSG00000166295	72233169	ENST00000621663	877	GGACT	0.980173885822296	0.3112289905548095
ENSG00000112578	41932832	ENST00000230340	1814	GGACA	0.9801719784736632	0.4910798966884613
ENSG00000176087	140568173	ENST00000323146	2110	GGACC	0.980164647102356	0.6659353375434875
ENSG00000104969	2755855	ENST00000221566	1188	GGACT	0.9801551699638368	0.8834929466247559
ENSG00000114650	47413787	ENST00000428413	3655	GGACT	0.980127453804016	0.914892554283142
ENSG00000136463	63608127	ENST00000258975	1230	GGACA	0.9800989031791688	0.5249632000923157
ENSG00000105171	29615629	ENST00000585603	3213	AGACT	0.9800657033920288	0.7426367402076721
ENSG00000071655	1577346	ENST00000592012	1672	GGACA	0.9800577163696288	0.8111261129379272
ENSG00000128714	176093125	ENST00000392539	234	GGACC	0.9800256490707396	0.6759233474731445
ENSG00000176022	1233910	ENST00000379198	1645	AGACT	0.9799792170524596	0.895096480846405
ENSG00000113732	173034753	ENST00000519374	740	AGACT	0.9799345135688782	0.5376259684562683
ENSG00000172270	583239	ENST00000346916	1350	GGACT	0.9798692464828492	0.7267745137214661
ENSG00000130741	24077668	ENST00000253039	2554	GGACA	0.979824423789978	0.4949313104152679
ENSG00000159692	1212134	ENST00000382952	1780	AGACT	0.9798105359077454	0.602877140045166
ENSG00000132254	6477042	ENST00000614314	1486	GGACA	0.9798029661178588	0.6853387355804443
ENSG00000259956	51394013	ENST00000563281	2745	GGACA	0.9798018336296082	0.9156509637832642
ENSG00000141543	80146971	ENST00000269349	212	GGACT	0.9797869920730592	0.4748807549476623
ENSG00000161847	10316734	ENST00000617231	2978	GGACC	0.9797844886779784	0.6249614357948303
ENSG00000156508	73517709	ENST00000610520	1489	AGACT	0.9797741770744324	0.3859708607196808
ENSG00000157954	5231001	ENST00000288828	1650	GGACT	0.9797495007514954	0.916528820991516
ENSG00000088986	120498219	ENST00000242577	445	GGACT	0.9797476530075072	0.7316257357597351
ENSG00000132155	12584086	ENST00000251849	2814	GGACT	0.9796962738037108	0.7497043609619141
ENSG00000100823	20457353	ENST00000216714	1069	GGACT	0.979592502117157	0.8609956502914429
ENSG00000261373	89717711	ENST00000562866	1298	GGACT	0.9795347452163696	0.9734953045845032
ENSG00000131165	89644993	ENST00000397901	1920	GGACT	0.9795136451721193	0.8814331293106079
ENSG00000106263	2380363	ENST00000360876	2674	GGACT	0.9794715642929076	0.859758734703064
ENSG00000183255	44850889	ENST00000330938	1455	GGACA	0.979469120502472	0.6459363102912903
ENSG00000163159	151176746	ENST00000354473	1062	GGACT	0.979455292224884	0.5692559480667114
ENSG00000205138	35995755	ENST00000378887	556	AGACT	0.9793397188186646	0.8806682825088501
ENSG00000167397	31090986	ENST00000300851	731	GGACC	0.9793351292610168	0.717957079410553
ENSG00000134809	57528631	ENST00000257245	511	AGACT	0.9792584180831908	0.6084502935409546
ENSG00000113739	173317724	ENST00000265087	2341	GGACT	0.9792092442512512	0.7505246996879578
ENSG00000183010	81932684	ENST00000403172	1510	GGACA	0.9792034029960632	0.7500736117362976
ENSG00000105447	48453119	ENST00000253237	1667	AGACT	0.9791827201843262	0.6407971382141113
ENSG00000182149	71928800	ENST00000378799	2443	GGACT	0.979139506816864	0.5622366666793823
ENSG00000178449	50120303	ENST00000550654	425	GGACT	0.979138970375061	0.4121514856815338
ENSG00000120053	99397453	ENST00000370508	1363	AGACA	0.9791056513786316	0.6778891086578369
ENSG00000071655	1577484	ENST00000434436	1632	GGACT	0.9790691137313844	0.734911322593689
ENSG00000130522	18280365	ENST00000252818	1257	GGACT	0.9790584444999696	0.7968896627426147
ENSG00000103257	87831200	ENST00000565644	2805	GGACA	0.9790434837341307	0.8357019424438477
ENSG00000085872	16518389	ENST00000546361	3672	AGACA	0.9790353775024414	0.5277090072631836
ENSG00000170144	177219581	ENST00000411529	1310	GGACT	0.978971779346466	0.7908129692077637
ENSG00000167004	43771249	ENST00000300289	1696	GGACT	0.9789596796035768	0.6538985967636108
ENSG00000071655	1577484	ENST00000590550	1937	GGACT	0.9789557456970216	0.7377971410751343
ENSG00000136997	127740591	ENST00000377970	1507	GGACT	0.9789420366287231	0.6623236536979675
ENSG00000170265	149225959	ENST00000610704	3432	GGACC	0.9789115786552428	0.5078888535499573
ENSG00000132676	155738367	ENST00000343043	1489	GGACT	0.9788495898246764	0.8177091479301453
ENSG00000099783	8485753	ENST00000325495	1365	GGACC	0.9788158535957336	0.459316074848175
ENSG00000171314	97432834	ENST00000334828	1222	GGACT	0.9788133502006532	0.7658321261405945
ENSG00000198805	20476928	ENST00000361505	1342	GAACT	0.9788071513175964	0.8961901664733887
ENSG00000088356	31945586	ENST00000202017	753	GGACA	0.978806972503662	0.5816405415534973
ENSG00000143753	224192647	ENST00000323699	1306	TGACT	0.9787343740463256	0.7072920799255371
ENSG00000184575	64431606	ENST00000332707	2573	GGACT	0.9787095785140992	0.6586204171180725
ENSG00000196510	110374054	ENST00000455511	1890	GGACA	0.97868549823761	0.5266031622886658
ENSG00000136950	124876932	ENST00000353214	1705	AGACT	0.9786542057991028	0.7013251185417175
ENSG00000158042	6682015	ENST00000288937	735	GGACA	0.978627860546112	0.8933491706848145
ENSG00000171421	1798703	ENST00000508987	369	GGACT	0.9786069989204408	0.6515539288520813
ENSG00000140406	81003233	ENST00000267984	2289	GGACC	0.97860586643219	0.7537374496459961
ENSG00000120129	172770870	ENST00000239223	325	GGACT	0.9785893559455872	0.7615730166435242
ENSG00000253719	74539498	ENST00000519948	1671	GGACT	0.9785858988761902	0.9267247915267944
ENSG00000182858	49903564	ENST00000330817	2014	TGACT	0.9785667657852172	0.7070714235305786
ENSG00000139428	109556859	ENST00000545712	1315	GGACT	0.9785602688789368	0.8933124542236328
ENSG00000175768	37588803	ENST00000401811	443	AGACT	0.9785422086715698	0.2290194034576416
ENSG00000100417	41577170	ENST00000216259	1021	GGACA	0.97844660282135	0.4831734597682953
ENSG00000103257	87832336	ENST00000565644	1669	GGACT	0.978420913219452	0.9467036128044128
ENSG00000164818	786179	ENST00000297440	3113	GGACT	0.9783961176872252	0.5144144892692566
ENSG00000179218	12943936	ENST00000316448	1349	GGACT	0.9783276319503784	0.7113389372825623
ENSG00000131669	93121964	ENST00000375446	805	GAACT	0.9783191680908204	0.8815105557441711
ENSG00000134453	6115673	ENST00000379888	1547	GGACT	0.9782674908638	0.6519139409065247
ENSG00000177606	58783190	ENST00000371222	1137	AAACT	0.978262424468994	0.8334918022155762
ENSG00000167977	2707383	ENST00000301738	834	GAACT	0.9782428741455078	0.7497819066047668
ENSG00000088986	120498219	ENST00000392508	424	GGACT	0.9782333374023438	0.6292699575424194
ENSG00000109971	123059681	ENST00000534624	1188	GAACT	0.9782167673110962	0.5470271706581116
ENSG00000138107	102480568	ENST00000369905	1489	GGACT	0.9782131910324096	0.0454523675143718
ENSG00000186222	6716819	ENST00000320776	764	GGACC	0.9782055020332336	0.463413804769516
ENSG00000124541	43029557	ENST00000244496	1118	GGACA	0.9781591296195984	0.6051875352859497
ENSG00000136463	63608328	ENST00000258975	1431	AAACT	0.9781363606452942	0.4877460896968841
ENSG00000132182	13316600	ENST00000254508	6827	GGACT	0.9781332015991212	0.4400655329227447
ENSG00000174243	48830150	ENST00000308025	2861	AGACT	0.9781028628349304	0.9596317410469056
ENSG00000116337	109631971	ENST00000342115	3647	GGACT	0.978071391582489	0.74843829870224
ENSG00000188486	119094135	ENST00000530167	1332	GGACA	0.978070855140686	0.8053086400032043
ENSG00000102316	54810977	ENST00000375068	926	GGACT	0.9780586361885072	0.6864771246910095
ENSG00000165527	49893700	ENST00000298316	510	GGACA	0.9780309796333312	0.3132166862487793
ENSG00000165060	69072725	ENST00000377270	1119	GGACT	0.9779928922653198	0.4965264201164245
ENSG00000099622	1272844	ENST00000589710	1506	GGACT	0.977991223335266	0.7549855709075928
ENSG00000157014	10280814	ENST00000448281	4079	GGACT	0.977968692779541	0.5536352396011353
ENSG00000100726	1510148	ENST00000262319	3004	GGACA	0.9778955578804016	0.5935677289962769
ENSG00000169564	70087770	ENST00000303577	316	GGACT	0.9777843356132508	0.8007136583328247
ENSG00000100926	24189419	ENST00000261789	2175	GGACT	0.9777830243110656	0.8683763742446899
ENSG00000054598	1611953	ENST00000380874	1981	GAACT	0.9777820706367492	0.8877309560775757
ENSG00000171425	55645435	ENST00000270451	1110	TGACT	0.9777271151542664	0.6174744367599487
ENSG00000122952	56358143	ENST00000395405	1145	AGACT	0.977671444416046	0.3215084671974182
ENSG00000205339	9445554	ENST00000379719	3618	GGACT	0.9776495099067688	0.6911002993583679
ENSG00000169813	43387705	ENST00000337970	502	GAACT	0.9776260256767272	0.8933685421943665
ENSG00000131368	15052311	ENST00000253686	792	GGACT	0.9776126742362976	0.7801030874252319
ENSG00000184182	238041366	ENST00000272930	779	GGACT	0.9775564074516296	0.8743222951889038
ENSG00000103145	3023988	ENST00000248089	258	AGACT	0.97750985622406	0.6062178611755371
ENSG00000170266	32997099	ENST00000307363	2124	AGACT	0.9774683713912964	0.7663259506225586
ENSG00000198952	156266194	ENST00000361813	1586	GGACT	0.9774397611618042	0.8146169781684875
ENSG00000123739	109714297	ENST00000243501	917	AAACT	0.9774395227432252	0.3622252345085144
ENSG00000074842	4657758	ENST00000262947	804	GGACT	0.977432131767273	0.8487650752067566
ENSG00000164967	34610731	ENST00000297613	846	TGACT	0.9773845672607422	0.8490055203437805
ENSG00000116096	72888440	ENST00000234454	503	GGACA	0.9773532748222352	0.9040741920471193
ENSG00000164713	98291334	ENST00000297290	589	GGACT	0.9773472547531128	0.8446880578994751
ENSG00000108179	79353823	ENST00000225174	675	AGACT	0.9773069620132446	0.6582463383674622
ENSG00000160256	44976875	ENST00000291634	812	GGACC	0.9772841334342957	0.4166311621665954
ENSG00000164967	34610731	ENST00000378959	642	TGACT	0.9772839546203612	0.8250220417976379
ENSG00000121766	31364265	ENST00000546109	1016	AGACT	0.9772722125053406	0.7760416269302368
ENSG00000148824	133420154	ENST00000317502	1043	AGACT	0.9772551655769348	0.6564987301826477
ENSG00000143319	156726982	ENST00000313146	1453	GGACT	0.9772051572799684	0.5692817568778992
ENSG00000176903	73713554	ENST00000316836	818	GAACT	0.977188229560852	0.7166953682899475
ENSG00000142684	26170859	ENST00000374266	660	GAACT	0.9771701693534852	0.7369583249092102
ENSG00000178449	50120219	ENST00000317943	475	GAACT	0.977128803730011	0.8411973118782043
ENSG00000177697	837491	ENST00000322008	631	GGACT	0.9771196246147156	0.9808213114738464
ENSG00000179431	35620072	ENST00000317811	1653	AAACT	0.9770649671554564	0.2907932698726654
ENSG00000197157	128081453	ENST00000354725	2255	TGACT	0.9770122766494752	0.9595934748649596
ENSG00000170265	149225780	ENST00000610704	3253	GGACA	0.9769850969314576	0.3884844779968261
ENSG00000130511	18434389	ENST00000270061	1594	AGACT	0.9769832491874696	0.6753278970718384
ENSG00000108826	50367950	ENST00000225969	632	TGACT	0.9769698977470398	0.8719722032546997
ENSG00000155876	19049964	ENST00000380527	569	GGACA	0.9769322276115416	0.9671587944030762
ENSG00000143398	151248205	ENST00000349792	2435	GGACT	0.9769145846366882	0.8874538540840149
ENSG00000068394	49113612	ENST00000156109	1518	GGACT	0.9767873883247375	0.4657719731330871
ENSG00000120709	138347129	ENST00000239906	1776	AGACT	0.9767783880233764	0.8040319681167603
ENSG00000117899	80979190	ENST00000261758	820	GGACA	0.9767629504203796	0.3330117166042328
ENSG00000162384	53214524	ENST00000294360	659	GGACT	0.9767438769340516	0.7542445659637451
ENSG00000136997	127740891	ENST00000621592	1822	GGACT	0.9766998291015624	0.911831557750702
ENSG00000157954	5231552	ENST00000288828	2201	GGACT	0.9766661524772644	0.9063727259635924
ENSG00000143393	151292436	ENST00000368874	3294	GGACT	0.9766276478767396	0.3870664238929748
ENSG00000105011	14120469	ENST00000263382	1098	GGACT	0.976608157157898	0.6592267751693726
ENSG00000153879	33379792	ENST00000284000	1214	TGACT	0.9765952229499816	0.6776296496391296
ENSG00000143294	156786662	ENST00000271526	842	TGACT	0.9765706062316896	0.8946698307991028
ENSG00000179409	745926	ENST00000319004	2235	GGACC	0.9765472412109376	0.8383388519287109
ENSG00000116898	36455834	ENST00000373116	889	AGACA	0.9765374064445496	0.9803884625434875
ENSG00000106263	2380599	ENST00000397011	2819	GGACT	0.9765241742134094	0.6425567865371704
ENSG00000163528	14112845	ENST00000295767	834	GGACC	0.9765223264694214	0.3776722550392151
ENSG00000136997	127741111	ENST00000377970	2027	GGACT	0.9764710664749146	0.9662219285964966
ENSG00000173540	49721671	ENST00000308375	1469	GGACT	0.976470112800598	0.9336172938346864
ENSG00000242485	1402080	ENST00000344843	548	GGACT	0.9764094352722168	0.7724692821502686
ENSG00000139546	53506266	ENST00000266987	1701	AGACT	0.9763935804367064	0.2754344344139099
ENSG00000161847	10316734	ENST00000293677	3072	GGACC	0.9763056635856628	0.5884833335876465
ENSG00000174917	5678433	ENST00000309324	884	GGACT	0.9762129783630372	0.7461325526237488
ENSG00000104886	2233661	ENST00000587962	798	GGACT	0.9761980772018432	0.9710558652877808
ENSG00000196715	65954296	ENST00000360768	631	GGACT	0.976185977458954	0.57801753282547
ENSG00000232388	18569379	ENST00000411646	320	GGACT	0.9761528968811036	0.5062700510025024
ENSG00000106638	73570507	ENST00000305632	1585	TGACT	0.9761508107185364	0.8991182446479797
ENSG00000139579	56229039	ENST00000380198	959	GGACT	0.9761199951171876	0.8803397417068481
ENSG00000115207	27328090	ENST00000264720	2675	GAACT	0.9761085510253906	0.9756135940551758
ENSG00000167747	50798073	ENST00000596655	1326	GGACA	0.9760993719100952	0.4753848910331726
ENSG00000204387	31839592	ENST00000375640	883	GAACT	0.976097285747528	0.9558677673339844
ENSG00000175931	76390335	ENST00000319380	4551	GAACT	0.9760820269584656	0.7909311056137085
ENSG00000130489	50523756	ENST00000395693	803	GGACT	0.9760705828666688	0.4655265808105469
ENSG00000161011	179837073	ENST00000360718	2070	GGACT	0.9760645031929016	0.5791918635368347
ENSG00000089154	120127542	ENST00000300648	8335	AGACT	0.9760276675224304	0.8902423977851868
ENSG00000069345	46956934	ENST00000317089	1549	GAACT	0.9758517146110536	0.8825303316116333
ENSG00000170689	48621412	ENST00000311177	2327	AGACT	0.9758232235908508	0.5247941017150879
ENSG00000144021	96271403	ENST00000488633	1290	AGACT	0.9758062362670898	0.7980455160140991
ENSG00000165716	136723352	ENST00000371692	969	GGACT	0.9756972193717957	0.939900040626526
ENSG00000169241	155138417	ENST00000368404	863	GGACC	0.9756878018379213	0.4705764651298523
ENSG00000167862	75021065	ENST00000301585	693	GGACT	0.9756395220756532	0.3935846388339996
ENSG00000100294	43133065	ENST00000290429	1196	GGACC	0.975612998008728	0.4175736010074615
ENSG00000133112	45336884	ENST00000616577	1400	AGACT	0.9755278825759888	0.749740481376648
ENSG00000067182	6329373	ENST00000162749	1606	GGACA	0.9755032658576964	0.6233209371566772
ENSG00000100138	41674283	ENST00000355257	1149	GGACT	0.9754831194877625	0.8099029660224915
ENSG00000147533	41509706	ENST00000520817	709	GGACT	0.975371479988098	0.6072467565536499
ENSG00000164683	79765741	ENST00000337919	567	GGACT	0.9753621816635132	0.5461395978927612
ENSG00000141698	41825304	ENST00000469698	1449	GGACC	0.975338339805603	0.4290446639060974
ENSG00000247315	299440	ENST00000500893	2472	GGACT	0.9752925634384156	0.59086674451828
ENSG00000100401	41246036	ENST00000455915	3800	GGACT	0.9752801656723022	0.8624947667121887
ENSG00000155506	154814801	ENST00000336314	3788	AGACT	0.975204586982727	0.698121964931488
ENSG00000136997	127740891	ENST00000377970	1807	GGACT	0.9751954078674316	0.8655630350112915
ENSG00000141741	39729512	ENST00000394231	649	GGACT	0.9751661419868468	0.8205469250679016
ENSG00000118579	17623869	ENST00000237380	631	GGACT	0.9751511812210084	0.6896732449531555
ENSG00000176619	2428412	ENST00000325327	4424	GGACT	0.97514545917511	0.3343335688114166
ENSG00000090487	64963488	ENST00000204566	1354	GGACT	0.975141167640686	0.4778131544589996
ENSG00000276045	121641597	ENST00000617316	1057	GGACC	0.975129008293152	0.2167389392852783
ENSG00000168286	67843568	ENST00000303596	1486	GAACT	0.9751254320144652	0.9204130172729492
ENSG00000156508	73517709	ENST00000316292	2481	AGACT	0.975103199481964	0.5089655518531799
ENSG00000075624	5528622	ENST00000331789	652	GGACT	0.9750925302505492	0.8697455525398254
ENSG00000156508	73517709	ENST00000331523	1734	AGACT	0.9750836491584778	0.5902569890022278
ENSG00000130766	28281043	ENST00000253063	2004	GGACC	0.975083351135254	0.5306585431098938
ENSG00000116717	67687880	ENST00000370986	1037	AAACT	0.975082516670227	0.5824809074401855
ENSG00000141522	81868880	ENST00000269321	746	GGACT	0.9750573039054872	0.5810805559158325
ENSG00000155304	14374135	ENST00000285667	965	TGACT	0.975023090839386	0.7071123123168945
ENSG00000131148	85779490	ENST00000253457	1095	GGACT	0.9750200510025024	0.7812994718551636
ENSG00000197982	37809128	ENST00000373043	1904	GGACT	0.9749634861946106	0.687942624092102
ENSG00000187713	137204251	ENST00000343666	1387	AGACT	0.9749385714530944	0.8829232454299927
ENSG00000182087	1010254	ENST00000356663	2141	GGACT	0.974936306476593	0.9507123231887816
ENSG00000102316	54810977	ENST00000375058	785	GGACT	0.974898636341095	0.5318008065223694
ENSG00000071655	1577031	ENST00000156825	2082	GGACT	0.974892795085907	0.6082558631896973
ENSG00000167747	50797890	ENST00000345523	1317	GGACA	0.9747940897941588	0.6633267402648926
ENSG00000205250	67198153	ENST00000379378	1330	GGACC	0.9747745394706726	0.5517517328262329
ENSG00000159720	67438358	ENST00000290949	1376	AGACT	0.9747543334960938	0.5091163516044617
ENSG00000180964	103253768	ENST00000372685	448	GGACC	0.9746826887130736	0.4172165989875793
ENSG00000142396	58314912	ENST00000413518	717	AAACT	0.974651038646698	0.4628122746944427
ENSG00000169221	30357780	ENST00000409939	2671	GGACA	0.974618911743164	0.0304176565259695
ENSG00000167695	741420	ENST00000308278	859	GGACT	0.9745381474494934	0.2164528369903564
ENSG00000177733	137752741	ENST00000314940	1635	GGACT	0.9745149612426758	0.513709545135498
ENSG00000198890	107057824	ENST00000370078	1145	AGACT	0.9745141267776488	0.9156835675239564
ENSG00000126698	28201188	ENST00000489277	970	GGACT	0.9743964076042176	0.7352539896965027
ENSG00000131669	93121959	ENST00000375446	810	GGACA	0.9743940234184264	0.7960454821586609
ENSG00000102225	47229548	ENST00000357227	2694	AGACT	0.9743777513504028	0.8225740194320679
ENSG00000162889	206732796	ENST00000367103	1473	GAACT	0.974348247051239	0.8045123815536499
ENSG00000253719	74539376	ENST00000519948	1549	GGACT	0.9743480682373048	0.6032085418701172
ENSG00000136950	124876954	ENST00000353214	1727	AGACT	0.9743126034736632	0.5421535968780518
ENSG00000160208	43695021	ENST00000340648	4031	GAACT	0.9742791056632996	0.7215315699577332
ENSG00000143815	225403171	ENST00000272163	2075	GGACT	0.9742132425308228	0.4485999047756195
ENSG00000122140	135504384	ENST00000371785	1350	GGACC	0.9741833806037904	0.5816604495048523
ENSG00000103257	87831268	ENST00000565644	2737	GGACA	0.9741606712341307	0.7392415404319763
ENSG00000115241	27381571	ENST00000344034	1933	AGACT	0.974156379699707	0.3415626585483551
ENSG00000130520	18307073	ENST00000600289	955	GGACT	0.974120020866394	0.7717694640159607
ENSG00000272325	34288712	ENST00000607016	871	AGACT	0.9740787744522096	0.4444411695003509
ENSG00000123136	14413039	ENST00000589318	253	GGACT	0.9740334749221802	0.7166855931282043
ENSG00000130479	17727807	ENST00000324096	2573	AGACT	0.9739723205566406	0.4291154444217682
ENSG00000007520	1349441	ENST00000007390	1041	AGACT	0.9739591479301452	0.6682122945785522
ENSG00000007520	1349386	ENST00000007390	1096	AGACA	0.9739357233047484	0.6039679646492004
ENSG00000165655	75398782	ENST00000372524	2394	AGACT	0.973934769630432	0.8780891299247742
ENSG00000100461	22901297	ENST00000359890	1948	GGACT	0.973934531211853	0.8516753911972046
ENSG00000163527	31636348	ENST00000295770	2973	GGACT	0.9738987684249878	0.5888054370880127
ENSG00000100889	24104092	ENST00000216780	2318	AGACT	0.9738560914993286	0.7711341381072998
ENSG00000134590	135032718	ENST00000257013	352	GGACT	0.9738227128982544	0.8603389859199524
ENSG00000106004	27143501	ENST00000222726	167	GGACT	0.9738014936447144	0.7339105606079102
ENSG00000137207	43511976	ENST00000372422	1426	GGACT	0.9737756848335266	0.9337548017501832
ENSG00000100575	58408913	ENST00000395159	916	TGACT	0.9737344980239868	0.4168574213981628
ENSG00000117697	212738466	ENST00000366977	806	AGACT	0.9737290143966676	0.494344562292099
ENSG00000196497	24180344	ENST00000354464	3520	AGACT	0.9737215042114258	0.3508153855800628
ENSG00000178988	6707994	ENST00000320848	1299	GGACT	0.9737094044685364	0.695986807346344
ENSG00000179409	745743	ENST00000319004	2418	AGACT	0.9736932516098022	0.326715886592865
ENSG00000172775	57154244	ENST00000309137	1069	GGACC	0.973675549030304	0.3074797093868255
ENSG00000213024	49908243	ENST00000422090	2060	TGACT	0.9736682772636414	0.855207085609436
ENSG00000135372	34146622	ENST00000257829	3713	GGACT	0.9734091758728028	0.8143355250358582
ENSG00000115738	8683756	ENST00000234091	1343	GAACT	0.9733567237854004	0.7767024040222168
ENSG00000189091	70529050	ENST00000302516	458	TGACT	0.9733068346977234	0.5050129890441895
ENSG00000101189	62799828	ENST00000370487	870	GGACC	0.9733021855354308	0.6818701028823853
ENSG00000128626	38932937	ENST00000308018	1123	GGACC	0.9732192754745485	0.4743866324424743
ENSG00000114125	141745249	ENST00000273480	451	GGACT	0.9732077717781068	0.5875648260116577
ENSG00000163528	14113059	ENST00000295767	620	AGACT	0.97318696975708	0.764623761177063
ENSG00000135045	74952346	ENST00000376854	540	GGACC	0.9731408953666688	0.2118525505065918
ENSG00000167965	2208894	ENST00000568194	1612	GGACT	0.9730030298233032	0.7386754155158997
ENSG00000262919	153588082	ENST00000576892	1142	GGACT	0.9729937314987184	0.4373326301574707
ENSG00000185122	144314570	ENST00000528838	1989	GGACT	0.972993552684784	0.7725955247879028
ENSG00000120948	11023512	ENST00000240185	2458	AGACT	0.9729822278022766	0.6889106035232544
ENSG00000176022	1233851	ENST00000379198	1586	AAACT	0.9728763699531556	0.5704032182693481
ENSG00000113739	173318027	ENST00000265087	2038	GGACA	0.9728735685348512	0.5504239201545715
ENSG00000128965	40956252	ENST00000446533	1581	GGACT	0.9728728532791138	0.8237192034721375
ENSG00000100297	35424282	ENST00000216122	2385	GGACT	0.9728652834892272	0.7573613524436951
ENSG00000177971	75639571	ENST00000403490	752	AAACT	0.9728609323501588	0.4178752303123474
ENSG00000137200	37480438	ENST00000373451	2964	GGACT	0.972840428352356	0.7013649940490723
ENSG00000116133	54852122	ENST00000371269	1760	GAACT	0.9728381037712096	0.9366836547851562
ENSG00000136997	127740591	ENST00000621592	1522	GGACT	0.9728291630744934	0.6726522445678711
ENSG00000167965	2209033	ENST00000569417	1490	GGACT	0.9728056192398072	0.88386070728302
ENSG00000172315	46687154	ENST00000372114	725	TGACT	0.9727970957756042	0.8771952390670776
ENSG00000142541	49491827	ENST00000488946	1833	AGACT	0.9727739095687866	0.4400727152824402
ENSG00000132254	6476742	ENST00000614314	1786	GGACT	0.9727022051811218	0.5648658275604248
ENSG00000141127	18930748	ENST00000268835	1442	TGACT	0.9726966619491576	0.693699836730957
ENSG00000161179	21628491	ENST00000468686	1020	GGACT	0.9726859927177428	0.737112283706665
ENSG00000196072	100275204	ENST00000370372	739	AGACT	0.9726606607437134	0.8051013946533203
ENSG00000188486	119094204	ENST00000530167	1263	TGACT	0.9726234674453736	0.8235713839530945
ENSG00000125971	34540700	ENST00000480759	794	GGACT	0.9726018905639648	0.3434501588344574
ENSG00000117697	212738553	ENST00000366977	719	GAACT	0.972599983215332	0.79868084192276
ENSG00000099942	20953457	ENST00000354336	5032	AAACT	0.9725947380065918	0.1316833198070526
ENSG00000221983	18575304	ENST00000442744	598	GGACT	0.972579836845398	0.5520206689834595
ENSG00000277443	113860663	ENST00000612661	1466	GAACT	0.97257262468338	0.351800262928009
ENSG00000065526	15940315	ENST00000375759	12086	AGACT	0.9725689888000488	0.8473820686340332
ENSG00000182810	68021622	ENST00000332395	1820	GGACT	0.97256737947464	0.773177444934845
ENSG00000139546	53506010	ENST00000266987	1445	GGACT	0.9725431203842164	0.6452062129974365
ENSG00000254858	18194995	ENST00000599612	572	GAACT	0.9725228548049928	0.9689533114433287
ENSG00000102178	154484496	ENST00000369660	1602	GGACA	0.9725173711776732	0.5492254495620728
ENSG00000054116	36136950	ENST00000616395	955	GGACT	0.9724901914596558	0.6583706736564636
ENSG00000103495	29807036	ENST00000219782	356	GGACT	0.9724894762039183	0.2564443349838257
ENSG00000115902	65021343	ENST00000234256	2038	GGACA	0.972479522228241	0.9623490571975708
ENSG00000185651	21621665	ENST00000342192	658	GGACT	0.972356617450714	0.6010562777519226
ENSG00000169813	43387787	ENST00000337970	420	TGACT	0.9723516702651978	0.7310903072357178
ENSG00000105447	48453679	ENST00000253237	2227	GGACT	0.9722335934638976	0.7226701974868774
ENSG00000160714	154550236	ENST00000292211	1550	AGACT	0.9721800684928894	0.2497305124998092
ENSG00000174437	110327889	ENST00000377685	1452	GAACT	0.9721792936325072	0.826048731803894
ENSG00000182149	71927996	ENST00000378799	1639	AGACT	0.9721590876579284	0.7984693646430969
ENSG00000167747	50798495	ENST00000345523	712	GGACA	0.9721587896347046	0.7319111227989197
ENSG00000100243	42619288	ENST00000361740	1489	AGACA	0.9721481204032898	0.2042868137359619
ENSG00000095002	47483150	ENST00000233146	3228	GGACT	0.9721168279647828	0.7920842170715332
ENSG00000071655	1577739	ENST00000156825	1374	AAACT	0.9721035957336426	0.5889373421669006
ENSG00000132661	23354433	ENST00000254998	778	TGACT	0.9721031188964844	0.7632718086242676
ENSG00000178718	74955380	ENST00000322177	2084	GGACT	0.9720355272293092	0.8635143041610718
ENSG00000110104	60850607	ENST00000227520	1418	GAACT	0.9719400405883788	0.8669627904891968
ENSG00000147533	41509783	ENST00000520817	786	GGACT	0.9718815088272096	0.669524073600769
ENSG00000198890	107057991	ENST00000370078	1312	TGACT	0.971865177154541	0.4571843147277832
ENSG00000160767	155247604	ENST00000350210	1979	GGACT	0.9717769622802734	0.854117751121521
ENSG00000183779	37698641	ENST00000331569	1968	AGACT	0.9717749357223512	0.9115453958511353
ENSG00000167657	3958806	ENST00000545797	1903	GGACC	0.9717451333999634	0.3117945790290832
ENSG00000133112	45336884	ENST00000530705	1321	AGACT	0.9717288017272948	0.7581061124801636
ENSG00000189306	42512640	ENST00000323013	1128	GGACC	0.9717232584953308	0.5289058685302734
ENSG00000153048	8855124	ENST00000311052	534	AGACT	0.9717152714729308	0.2664899230003357
ENSG00000006042	32941254	ENST00000579849	1372	GGACT	0.9716631770133972	0.8250967264175415
ENSG00000138073	27130976	ENST00000468045	2836	GGACT	0.971637725830078	0.6513190865516663
ENSG00000062485	56273100	ENST00000548567	1657	GGACT	0.9716321229934692	0.6180517673492432
ENSG00000157191	16459855	ENST00000337132	1846	GAACT	0.9715946316719056	0.8233036994934082
ENSG00000155506	154815725	ENST00000336314	4712	GGACA	0.9715490341186525	0.4883789122104645
ENSG00000100410	41460050	ENST00000216252	752	GAACT	0.9715006947517396	0.7200807332992554
ENSG00000272888	92897938	ENST00000557682	919	AGACT	0.9714845418930054	0.7103114128112793
ENSG00000167747	50797890	ENST00000598463	1657	GGACA	0.971445083618164	0.8603670001029968
ENSG00000173933	66643591	ENST00000310092	701	AGACT	0.9713718295097352	0.5079575181007385
ENSG00000130748	47045941	ENST00000253047	628	GGACT	0.971371293067932	0.8218561410903931
ENSG00000181274	97333600	ENST00000371019	1109	AAACT	0.9713567495346068	0.5631484985351562
ENSG00000266472	150294153	ENST00000581066	233	GGACT	0.9712494611740112	0.7083036303520203
ENSG00000099341	38383469	ENST00000215071	1197	GGACT	0.9712316393852234	0.651699423789978
ENSG00000146540	997348	ENST00000357429	931	GGACC	0.9711491465568542	0.5465499758720398
ENSG00000135446	57751314	ENST00000257904	612	GAACT	0.971143364906311	0.9421741366386414
ENSG00000167881	76039672	ENST00000307877	2079	TGACT	0.971032440662384	0.8076173663139343
ENSG00000198176	113640700	ENST00000375370	1877	AGACT	0.9709441065788268	0.6329392194747925
ENSG00000175768	37588803	ENST00000377773	417	AGACT	0.9708825945854188	0.5723585486412048
ENSG00000140365	75340119	ENST00000267935	912	GGACT	0.970837950706482	0.8510891199111938
ENSG00000123297	57796593	ENST00000454289	1200	AGACT	0.9707425832748412	0.5396329164505005
ENSG00000159692	1212134	ENST00000290921	1610	AGACT	0.9706732630729676	0.5585699081420898
ENSG00000101940	48600581	ENST00000218056	1290	GAACT	0.9705912470817566	0.7198077440261841
ENSG00000065057	2040023	ENST00000219066	858	GGACT	0.9705692529678344	0.9212858080863952
ENSG00000105447	48452881	ENST00000253237	1429	GGACT	0.970567226409912	0.587766706943512
ENSG00000168286	67843715	ENST00000303596	1633	TGACT	0.9705429077148438	0.7566391229629517
ENSG00000136026	106239604	ENST00000378026	1365	GGACT	0.9705241918563844	0.8137176632881165
ENSG00000103257	87830487	ENST00000261622	4072	GGACT	0.97052401304245	0.7819616198539734
ENSG00000184207	2213807	ENST00000333503	916	TGACT	0.9705065488815308	0.6309916973114014
ENSG00000138073	27131382	ENST00000260643	1539	GGACA	0.9704901576042176	0.6168206334114075
ENSG00000141965	4794866	ENST00000269856	3185	GAACT	0.9704334139823914	0.4287461340427398
ENSG00000164683	79765674	ENST00000354724	628	GGACT	0.9704151153564452	0.3909678161144256
ENSG00000166582	16349162	ENST00000476243	700	GGACT	0.97040593624115	0.5116123557090759
ENSG00000075415	98601549	ENST00000401722	1256	GGACT	0.9703975915908812	0.694414496421814
ENSG00000167977	2707980	ENST00000301738	1431	GAACT	0.970394730567932	0.9272515177726746
ENSG00000177971	75639399	ENST00000314852	1713	TGACT	0.9703704714775084	0.940838634967804
ENSG00000126062	50358883	ENST00000266025	727	GGACC	0.9702731966972352	0.5712562799453735
ENSG00000146109	26598454	ENST00000274849	658	GGACA	0.9702577590942384	0.3273144662380218
ENSG00000182952	26545664	ENST00000377575	634	AAACT	0.9702470898628236	0.491548627614975
ENSG00000154370	228394533	ENST00000284551	1857	AAACT	0.9702361226081848	0.7232772707939148
ENSG00000128309	37024760	ENST00000341116	849	GGACT	0.970191776752472	0.4881373941898346
ENSG00000122140	135504295	ENST00000241600	1132	GGACC	0.9701797366142272	0.5257163047790527
ENSG00000168496	61795944	ENST00000305885	995	TGACT	0.9700738191604614	0.8851955533027649
ENSG00000128185	20314540	ENST00000248879	889	GGACT	0.9700045585632324	0.6241105794906616
ENSG00000206053	1699034	ENST00000248098	665	AAACT	0.969998061656952	0.4730797410011291
ENSG00000275464	5130999	ENST00000617716	3135	GAACT	0.9699823260307312	0.9136229753494264
ENSG00000144659	39397071	ENST00000273158	1842	GGACA	0.969976246356964	0.4770088195800781
ENSG00000166582	16349106	ENST00000476243	756	GGACT	0.9699161648750304	0.5894705057144165
ENSG00000181788	150742136	ENST00000312960	1507	TGACT	0.9698928594589232	0.5348767042160034
ENSG00000131043	36240059	ENST00000320849	277	GGACA	0.9697545766830444	0.2685043811798095
ENSG00000075624	5528622	ENST00000425660	585	GGACT	0.969720721244812	0.9240314364433287
ENSG00000162244	51993720	ENST00000294189	602	GGACT	0.9696744084358216	0.5707352757453918
ENSG00000155506	154815854	ENST00000336314	4841	GGACT	0.9696674346923828	0.6173824071884155
ENSG00000100612	60150161	ENST00000216500	1115	GAACT	0.9696606397628784	0.9205501675605774
ENSG00000179933	23098176	ENST00000319074	1373	GAACT	0.9696396589279176	0.8981459736824036
ENSG00000132153	47846238	ENST00000457607	1261	GGACT	0.9696385264396667	0.6289928555488586
ENSG00000136908	127935372	ENST00000314392	1268	GGACT	0.9696237444877625	0.6513960957527161
ENSG00000116133	54851695	ENST00000371269	2187	GGACA	0.969595730304718	0.6361842751502991
ENSG00000103257	87831038	ENST00000261622	3521	GGACA	0.9694617390632628	0.4523856043815613
ENSG00000100650	69771462	ENST00000554465	2501	AAACT	0.9694281816482544	0.7156118154525757
ENSG00000242372	35279082	ENST00000374436	1080	GGACT	0.9694185256958008	0.7563220858573914
ENSG00000084234	130143571	ENST00000263574	2486	GGACT	0.9694156646728516	0.8297237157821655
ENSG00000100401	41246036	ENST00000405486	3043	GGACT	0.9693965911865234	0.7387886643409729
ENSG00000131165	89645637	ENST00000397901	1276	GGACA	0.9693835973739624	0.6189616322517395
ENSG00000124783	7289590	ENST00000244763	1221	GAACT	0.9693330526351928	0.874512791633606
ENSG00000169727	82057179	ENST00000306823	1550	GGACC	0.969330668449402	0.7630724906921387
ENSG00000153879	33379709	ENST00000284000	1131	AGACT	0.9692363739013672	0.8287051320075989
ENSG00000196497	24180344	ENST00000561090	3506	AGACT	0.969148337841034	0.7394641041755676
ENSG00000164967	34610917	ENST00000297613	660	GGACC	0.9691346883773804	0.236843079328537
ENSG00000165716	136723733	ENST00000371692	1350	AGACT	0.9691134691238404	0.4146473407745361
ENSG00000116133	54851010	ENST00000371269	2872	GAACT	0.9690947532653807	0.948888897895813
ENSG00000131669	93121839	ENST00000375446	930	GGACA	0.969091773033142	0.3032817840576172
ENSG00000106635	73536896	ENST00000223368	1434	AGACT	0.9690877199172974	0.6124120950698853
ENSG00000198585	131383290	ENST00000521288	567	GGACT	0.9690296053886414	0.8261998891830444
ENSG00000165527	49894179	ENST00000298316	989	GAACT	0.9690153002738952	0.906929612159729
ENSG00000165716	136723956	ENST00000371692	1573	GGACA	0.9690068364143372	0.4431129395961761
ENSG00000132341	130876175	ENST00000392369	1423	AGACT	0.968994915485382	0.3647216856479645
ENSG00000168282	49622275	ENST00000305386	1480	AGACA	0.9689295887947084	0.7997485399246216
ENSG00000130816	10140235	ENST00000340748	3804	GGACT	0.9689211845397948	0.2651083469390869
ENSG00000132182	13316465	ENST00000254508	6962	AGACT	0.9688900709152222	0.5910326242446899
ENSG00000198715	156292856	ENST00000362007	1435	GGACT	0.9688687324523926	0.8990095257759094
ENSG00000177606	58781894	ENST00000371222	2433	GGACT	0.9688089489936828	0.9650295376777648
ENSG00000099624	1244784	ENST00000590265	1102	GAACT	0.9688024520874025	0.9585506319999696
ENSG00000166902	59806523	ENST00000300151	793	GGACT	0.9687739610671996	0.4291350841522217
ENSG00000244274	45410229	ENST00000372717	825	AGACT	0.9687539935112	0.6427971124649048
ENSG00000176022	1233776	ENST00000379198	1511	AGACT	0.9687253832817078	0.8516931533813477
ENSG00000107371	37780669	ENST00000327304	850	GGACT	0.9687236547470092	0.4193320870399475
ENSG00000086232	6024666	ENST00000199389	2046	GGACT	0.9686731100082396	0.720863938331604
ENSG00000159069	136940887	ENST00000483559	1939	GGACA	0.9686578512191772	0.1919744312763214
ENSG00000177971	75639423	ENST00000314852	1689	GAACT	0.968647003173828	0.4904301166534424
ENSG00000156853	30603223	ENST00000287461	2881	GGACT	0.968630313873291	0.5620871186256409
ENSG00000112118	52264438	ENST00000596288	2739	GGACT	0.9685356020927428	0.666070282459259
ENSG00000128245	31956383	ENST00000248975	604	GAACT	0.9684886932373048	0.9260789155960084
ENSG00000131446	180791797	ENST00000307826	1506	GGACA	0.9684845805168152	0.3952462077140808
ENSG00000171130	149879662	ENST00000471877	731	GGACT	0.9684830904006958	0.4476987421512604
ENSG00000130313	17521257	ENST00000252603	996	GGACA	0.968466579914093	0.3855854272842407
ENSG00000140406	81002891	ENST00000267984	1947	GGACC	0.9684475660324096	0.7162981033325195
ENSG00000162384	53214629	ENST00000294360	554	GAACT	0.9683990478515624	0.6420257687568665
ENSG00000176108	81000038	ENST00000325167	1568	GGACC	0.9683725237846376	0.456111192703247
ENSG00000174243	48830100	ENST00000308025	2911	TGACT	0.9683268666267396	0.808597207069397
ENSG00000165775	155055081	ENST00000369498	1232	GAACT	0.9682852625846864	0.6180576086044312
ENSG00000169223	177332038	ENST00000303127	1323	GAACT	0.9682638049125672	0.5995898246765137
ENSG00000162772	212619493	ENST00000341491	748	GGACT	0.9682580828666688	0.3987457752227783
ENSG00000058262	128069752	ENST00000483956	1114	GGACT	0.9682308435440063	0.9577423334121704
ENSG00000109971	123057681	ENST00000532091	2115	GGACC	0.9681793451309204	0.3772259056568146
ENSG00000179218	12944002	ENST00000316448	1415	GAACT	0.9681245684623718	0.7510972619056702
ENSG00000162244	51993720	ENST00000480306	626	GGACT	0.9680805206298828	0.4382270872592926
ENSG00000123989	219539843	ENST00000243776	2116	TGACT	0.9680787920951844	0.6199860572814941
ENSG00000182173	75524663	ENST00000333213	1867	GGACT	0.9680038690567015	0.765683650970459
ENSG00000173418	20033232	ENST00000484480	824	GGACA	0.9679988026618958	0.3700312077999115
ENSG00000143753	224189682	ENST00000323699	353	AGACT	0.967953085899353	0.9415221214294434
ENSG00000120265	149810725	ENST00000464889	1288	GGACT	0.9679139852523804	0.5070801973342896
ENSG00000123989	219541812	ENST00000243776	940	GGACT	0.9679000973701476	0.6722831130027771
ENSG00000122034	27435622	ENST00000381140	1316	GGACT	0.9678746461868286	0.7872955203056335
ENSG00000117899	80978959	ENST00000261758	1051	TGACT	0.9677980542182922	0.9373613595962524
ENSG00000213923	38296561	ENST00000405675	1771	TGACT	0.9677914381027222	0.8462064862251282
ENSG00000109016	21191270	ENST00000395511	1414	AGACT	0.9677896499633788	0.1387267261743545
ENSG00000071626	1435070	ENST00000336761	1675	GGACT	0.967776656150818	0.8520220518112183
ENSG00000075624	5527533	ENST00000462494	1867	GGACT	0.9677728414535522	0.6490424275398254
ENSG00000176022	1233472	ENST00000379198	1207	GGACC	0.9677150845527648	0.5303777456283569
ENSG00000166123	46929077	ENST00000340124	1763	TGACT	0.9676793813705444	0.7698881030082703
ENSG00000164683	79765135	ENST00000354724	1167	GGACT	0.9676566123962402	0.8431618809700012
ENSG00000136718	130346497	ENST00000460766	1065	GGACT	0.9676475524902344	0.8194767832756042
ENSG00000099804	541596	ENST00000215574	974	GGACC	0.9676471948623656	0.5605353116989136
ENSG00000177666	824930	ENST00000336615	1784	GGACT	0.9676467776298524	0.6077446341514587
ENSG00000179010	6642235	ENST00000382581	1073	GGACT	0.967619776725769	0.4781087934970855
ENSG00000179918	30443773	ENST00000478753	2408	GGACT	0.9675472974777222	0.6864134073257446
ENSG00000169813	43387787	ENST00000357065	446	TGACT	0.967470645904541	0.5661277770996094
ENSG00000162517	31630541	ENST00000373703	949	GGACA	0.9674056172370912	0.5968065857887268
ENSG00000090432	20500496	ENST00000264198	1389	GGACC	0.9673891067504884	0.9523863792419434
ENSG00000115310	54972400	ENST00000357732	2178	TGACT	0.967345416545868	0.8734515905380249
ENSG00000169957	30524590	ENST00000380412	1725	TGACT	0.9673154950141908	0.3324295878410339
ENSG00000108528	4937612	ENST00000225665	1414	GGACT	0.9673131108283995	0.7766176462173462
ENSG00000127616	11061975	ENST00000450717	5198	GGACT	0.9672395586967468	0.6041706800460815
ENSG00000103811	78921822	ENST00000220166	1425	GGACT	0.9671696424484252	0.648617148399353
ENSG00000183617	3767457	ENST00000330133	517	GGACT	0.9671268463134766	0.474808394908905
ENSG00000261740	29453593	ENST00000565417	686	GGACC	0.9670990109443665	0.9688470959663392
ENSG00000053372	19258836	ENST00000330263	1022	GGACT	0.9670493006706238	0.8034240007400513
ENSG00000120942	11273889	ENST00000376810	683	GGACA	0.9670398831367492	0.4855528771877289
ENSG00000146670	65079627	ENST00000275517	576	AGACT	0.9670310020446776	0.5328558683395386
ENSG00000159692	1225364	ENST00000382952	894	GGACT	0.9669650793075562	0.8710176348686218
ENSG00000182108	10941800	ENST00000331808	660	GGACC	0.9669595956802368	0.5532064437866211
ENSG00000198492	28769032	ENST00000373812	2181	GGACT	0.9669095873832704	0.7441057562828064
ENSG00000128309	37029526	ENST00000429360	1034	GGACA	0.9668898582458496	0.4806343913078308
ENSG00000005194	57428692	ENST00000394391	1658	GGACT	0.9668720960617064	0.6054703593254089
ENSG00000143740	227780923	ENST00000315781	2058	GGACC	0.9668587446212769	0.4640465378761291
ENSG00000168496	61796898	ENST00000305885	1949	AGACT	0.9668123126029968	0.581651508808136
ENSG00000122952	56358143	ENST00000494312	1255	AGACT	0.9668086767196656	0.7016008496284485
ENSG00000176087	140567338	ENST00000323146	1275	TGACT	0.9666541218757628	0.8788515329360962
ENSG00000167513	88809183	ENST00000301019	3164	GGACT	0.9666074514389038	0.8168544769287109
ENSG00000169689	82019039	ENST00000392359	468	GGACT	0.9666062593460084	0.5485237240791321
ENSG00000185262	76270561	ENST00000327490	854	GGACA	0.9665492177009584	0.2956559658050537
ENSG00000119523	99218464	ENST00000238477	927	TGACT	0.9665458798408508	0.6349316239356995
ENSG00000063244	55674058	ENST00000450554	2364	GGACT	0.9664314985275269	0.5947011709213257
ENSG00000173141	21177289	ENST00000309594	450	GAACT	0.9664127230644226	0.9102947115898132
ENSG00000060138	10699542	ENST00000279550	1254	GGACA	0.966399312019348	0.2908299565315246
ENSG00000168040	70206610	ENST00000301838	1060	GAACT	0.9663850665092468	0.7579418420791626
ENSG00000128311	37018260	ENST00000249042	621	GGACC	0.9663592576980592	0.3015093505382538
ENSG00000177889	93411179	ENST00000318066	528	GGACT	0.9663355946540833	0.4313064515590668
ENSG00000015676	44383806	ENST00000355451	3570	GGACT	0.9663140177726746	0.4906908571720123
ENSG00000185651	21621599	ENST00000342192	592	GGACC	0.9662972688674928	0.4487338960170746
ENSG00000157191	16459170	ENST00000337132	1161	AGACT	0.9662777185440063	0.6393687725067139
ENSG00000087191	63831974	ENST00000310144	1533	GGACA	0.9662680625915528	0.9574952125549316
ENSG00000167112	128309722	ENST00000372890	1157	GGACC	0.9662312269210817	0.5048209428787231
ENSG00000157326	23966374	ENST00000313250	825	GAACT	0.9661813974380492	0.9077051877975464
ENSG00000167747	50797890	ENST00000391812	1480	GGACA	0.966168224811554	0.5217835903167725
ENSG00000188290	998995	ENST00000428771	1006	AGACT	0.9661235809326172	0.8895543217658997
ENSG00000111716	21644097	ENST00000396076	591	TGACT	0.9661000370979308	0.9370582699775696
ENSG00000164897	151081406	ENST00000297533	1026	GGACT	0.9660577774047852	0.7453646063804626
ENSG00000228594	1598417	ENST00000422725	1679	TGACT	0.966037392616272	0.8673073053359985
ENSG00000177606	58781044	ENST00000371222	3283	GGACA	0.9659818410873412	0.9875813722610474
ENSG00000006831	1787377	ENST00000357103	2716	GAACT	0.9659473299980164	0.741714358329773
ENSG00000241360	37666659	ENST00000215904	1734	AGACT	0.965947151184082	0.6214030981063843
ENSG00000116863	36093613	ENST00000373178	1348	GGACA	0.9659452438354492	0.4304553866386413
ENSG00000170348	75134701	ENST00000303575	895	GGACT	0.965872883796692	0.4948902726173401
ENSG00000169718	82058090	ENST00000354321	1932	GGACT	0.9658485651016236	0.6578359603881836
ENSG00000126953	101346503	ENST00000372902	821	TGACT	0.9658373594284058	0.7375770807266235
ENSG00000133597	140673908	ENST00000072869	755	TGACT	0.9657684564590454	0.3815381526947021
ENSG00000136997	127740621	ENST00000377970	1537	GGACA	0.9657198786735536	0.5814967751502991
ENSG00000238227	136115054	ENST00000561457	2330	GGACA	0.9656730890274048	0.5303224921226501
ENSG00000100926	24194870	ENST00000261789	508	GGACC	0.9656688570976256	0.3528153002262115
ENSG00000004142	28348045	ENST00000540200	1252	GAACT	0.9656600952148438	0.7690198421478271
ENSG00000251493	73447030	ENST00000615637	1497	GGACT	0.965595543384552	0.6747192144393921
ENSG00000143753	224190175	ENST00000323699	846	GGACA	0.9655893445014954	0.9800399541854858
ENSG00000142453	10921893	ENST00000327064	2152	GGACA	0.9655609130859376	0.5326117873191833
ENSG00000263465	95068110	ENST00000587424	913	GGACT	0.965553104877472	0.9111641049385072
ENSG00000172315	46686967	ENST00000372114	912	AGACT	0.9654817581176758	0.9619064331054688
ENSG00000084234	130143602	ENST00000263574	2517	GAACT	0.965389847755432	0.9332035779953004
ENSG00000074696	65576887	ENST00000261875	1762	GGACT	0.9653643369674684	0.772014856338501
ENSG00000115524	197392321	ENST00000335508	3988	GAACT	0.9652973413467408	0.4869061410427093
ENSG00000112578	41932601	ENST00000230340	1583	GAACT	0.965274691581726	0.8841668367385864
ENSG00000259956	51392313	ENST00000563281	1045	GGACT	0.9652596712112428	0.6424422264099121
ENSG00000100811	100277875	ENST00000262238	1779	GAACT	0.965192973613739	0.6554213762283325
ENSG00000164032	99948432	ENST00000511348	1496	GGACT	0.9651817083358764	0.5684497952461243
ENSG00000142444	10929647	ENST00000270502	817	GGACA	0.9651557803153992	0.4812313914299011
ENSG00000179409	745291	ENST00000319004	2870	GGACT	0.965019702911377	0.7573091983795166
ENSG00000280789	29820066	ENST00000320330	1650	GGACT	0.964969515800476	0.569681704044342
ENSG00000136448	45108833	ENST00000592782	4815	TGACT	0.9649578928947448	0.9375812411308287
ENSG00000177606	58781773	ENST00000371222	2554	GAACT	0.9649194478988647	0.8170300722122192
ENSG00000157837	120764645	ENST00000353487	2012	GAACT	0.964848816394806	0.877937912940979
ENSG00000170876	14142287	ENST00000306077	1948	AGACA	0.9648386240005492	0.2877338826656341
ENSG00000169021	29207544	ENST00000304863	1251	AGACT	0.9648356437683104	0.5649808645248413
ENSG00000146592	28410639	ENST00000482692	1029	GGACT	0.9648225903511048	0.7805704474449158
ENSG00000196497	24180344	ENST00000558780	3415	AGACT	0.9647892117500304	0.5507808923721313
ENSG00000131043	36256096	ENST00000320849	1592	GAACT	0.964758276939392	0.7937293648719788
ENSG00000184076	29769872	ENST00000330029	374	AGACT	0.9647210836410522	0.4533105492591858
ENSG00000162073	2973340	ENST00000318782	2643	GGACA	0.9646997451782228	0.3650300502777099
ENSG00000176410	73682630	ENST00000395176	823	GAACT	0.9646854400634766	0.9063861966133118
ENSG00000162642	85252575	ENST00000294661	768	GGACA	0.9646679759025574	0.251455008983612
ENSG00000100412	41528758	ENST00000396512	2579	TGACT	0.9646605253219604	0.835295557975769
ENSG00000100926	24192770	ENST00000261789	1203	TGACT	0.9646180868148804	0.3749199509620666
ENSG00000186222	6717032	ENST00000320776	977	AGACT	0.9646099805831908	0.8832494616508484
ENSG00000075624	5527743	ENST00000425660	1257	GGACT	0.9644724130630492	0.463305801153183
ENSG00000213024	49908450	ENST00000422090	1853	GGACA	0.9644506573677064	0.7239500880241394
ENSG00000143418	150966152	ENST00000271688	1564	TGACT	0.964417278766632	0.2385787516832351
ENSG00000214087	81681708	ENST00000397498	692	TGACT	0.964384913444519	0.5023046135902405
ENSG00000144136	112663762	ENST00000272542	3315	GGACA	0.964383900165558	0.8776706457138062
ENSG00000111832	116593105	ENST00000487832	943	GGACT	0.9643495678901672	0.772969663143158
ENSG00000157020	10301219	ENST00000337354	1074	GGACT	0.9642621874809264	0.575476348400116
ENSG00000075624	5528622	ENST00000462494	985	GGACT	0.964257538318634	0.8947917222976685
ENSG00000128463	34229907	ENST00000267750	786	AGACT	0.9642478227615356	0.6780672073364258
ENSG00000231555	31810058	ENST00000445736	137	GGACT	0.9642340540885924	0.8268451690673828
ENSG00000179409	746014	ENST00000319004	2147	AGACT	0.9642124176025392	0.6414417028427124
ENSG00000073060	124778355	ENST00000261693	1888	GGACT	0.9642022848129272	0.6946917176246643
ENSG00000112245	63576532	ENST00000370651	804	GAACT	0.9641860723495485	0.8606168031692505
ENSG00000164096	119300456	ENST00000399075	478	GAACT	0.9641757011413574	0.974496364593506
ENSG00000170604	45884459	ENST00000302165	1711	GGACC	0.9641455411911012	0.8587222099304199
ENSG00000174231	1674532	ENST00000304992	3322	TGACT	0.96412593126297	0.2268191277980804
ENSG00000113739	173318067	ENST00000265087	1998	GGACA	0.9641108512878418	0.4213835597038269
ENSG00000167747	50798328	ENST00000345523	879	GGACT	0.96404629945755	0.9663858413696288
ENSG00000048828	93564434	ENST00000277165	3444	TGACT	0.9640352129936218	0.6009218096733093
ENSG00000204256	32980902	ENST00000374831	4203	GGACA	0.9639474153518676	0.411304771900177
ENSG00000231555	31810693	ENST00000445736	772	GGACA	0.9639469385147096	0.6912664175033569
ENSG00000101367	32848817	ENST00000375571	1034	GGACT	0.9638975262641908	0.644436240196228
ENSG00000119431	113374044	ENST00000374180	871	AGACT	0.963886260986328	0.9078806042671204
ENSG00000167965	2208894	ENST00000569417	1351	GGACT	0.9638227224349976	0.7437775731086731
ENSG00000010810	111661602	ENST00000354650	2357	GAACT	0.9637006521224976	0.9116772413253784
ENSG00000179010	6642235	ENST00000320912	1554	GGACT	0.9636859893798828	0.3396905958652496
ENSG00000171067	68261685	ENST00000304271	1712	GGACT	0.9636518359184264	0.2185054272413253
ENSG00000198890	107058511	ENST00000370078	1832	GGACT	0.963558793067932	0.6555732488632202
ENSG00000134748	52416694	ENST00000257181	1128	GGACT	0.9635124206542968	0.7007627487182617
ENSG00000100219	28795218	ENST00000216037	1186	GGACA	0.9633986353874208	0.4511575698852539
ENSG00000167700	144509726	ENST00000301327	652	GAACT	0.9633575677871704	0.8176950216293335
ENSG00000134333	18407398	ENST00000422447	1388	GGACT	0.9633356332778932	0.7131046056747437
ENSG00000049449	32104476	ENST00000054950	1292	AGACA	0.9632641077041626	0.2758388519287109
ENSG00000053372	19258843	ENST00000330263	1029	GGACT	0.9632607698440552	0.5728113055229187
ENSG00000187713	137204438	ENST00000343666	1200	AGACA	0.9632026553153992	0.5487338304519653
ENSG00000114650	47413787	ENST00000265565	4319	GGACT	0.9632023572921752	0.6606676578521729
ENSG00000168264	234607137	ENST00000366609	1794	TGACT	0.96319979429245	0.6194125413894653
ENSG00000071655	1577739	ENST00000434436	1377	AAACT	0.9631398916244508	0.30812868475914
ENSG00000102178	154484549	ENST00000369660	1549	GGACT	0.9631242752075196	0.9712479710578918
ENSG00000015676	44384920	ENST00000355451	2456	GGACC	0.963110089302063	0.5346578359603882
ENSG00000198715	156292856	ENST00000614643	1681	GGACT	0.9630895853042604	0.7397918701171875
ENSG00000161526	75706551	ENST00000584667	1213	GGACC	0.9630420804023744	0.523601233959198
ENSG00000162244	51993720	ENST00000495383	621	GGACT	0.9630398750305176	0.677688717842102
ENSG00000161847	10317070	ENST00000617231	2642	AGACT	0.963021755218506	0.8264816403388977
ENSG00000100221	38686029	ENST00000216039	3161	GGACC	0.9630154371261596	0.7346397042274475
ENSG00000142230	47209655	ENST00000414294	1674	GGACT	0.9630090594291688	0.6492234468460083
ENSG00000213015	55642855	ENST00000325333	646	GGACC	0.9629567861557008	0.4245337843894958
ENSG00000084234	130143579	ENST00000263574	2494	GGACT	0.9628995656967164	0.4212774336338043
ENSG00000177732	328705	ENST00000342665	3110	GGACT	0.962890625	0.6848026514053345
ENSG00000176108	80999991	ENST00000325167	1521	TGACT	0.9628534317016602	0.5106197595596313
ENSG00000071539	917218	ENST00000166345	1769	AGACT	0.96278715133667	0.4558180272579193
ENSG00000177606	58781941	ENST00000371222	2386	GGACT	0.9627437591552734	0.6024444699287415
ENSG00000244687	50081760	ENST00000371674	1496	GAACT	0.9627345204353333	0.6260676383972168
ENSG00000100220	32387936	ENST00000216038	1672	GGACT	0.9626716375350952	0.7063050270080566
ENSG00000140854	57756942	ENST00000379661	2355	GGACT	0.9625900387763976	0.8427459597587585
ENSG00000105447	48453213	ENST00000253237	1761	GAACT	0.9625415802001952	0.9399460554122924
ENSG00000130766	28280844	ENST00000253063	1805	GGACT	0.962538719177246	0.6945860385894775
ENSG00000135486	54284712	ENST00000546500	1745	GGACT	0.9625005722045898	0.7118849754333496
ENSG00000103257	87831038	ENST00000565644	2967	GGACA	0.9624536633491516	0.540361762046814
ENSG00000152684	52801760	ENST00000274311	2062	TGACT	0.96235591173172	0.5530270338058472
ENSG00000280789	29816484	ENST00000320330	532	GGACT	0.9623538851737976	0.7666109800338745
ENSG00000188242	471163	ENST00000342584	1222	TGACT	0.9623461961746216	0.4118980467319488
ENSG00000143374	150496836	ENST00000369064	981	GAACT	0.9623323678970336	0.9228639602661132
ENSG00000114631	127660788	ENST00000342480	798	TGACT	0.962330996990204	0.530778169631958
ENSG00000137267	3153829	ENST00000333628	1434	GAACT	0.9622767567634584	0.4944916665554046
ENSG00000153037	112867645	ENST00000282999	646	GAACT	0.9622737765312196	0.8868535757064819
ENSG00000143374	150507204	ENST00000369064	2330	AGACT	0.9622701406478882	0.914437174797058
ENSG00000103549	30774942	ENST00000493683	4005	GGACA	0.9622392654418944	0.2785557806491852
ENSG00000274779	15318414	ENST00000619292	3834	GGACT	0.9622341990470886	0.6056378483772278
ENSG00000262919	153588381	ENST00000576892	843	GGACA	0.9622329473495485	0.6675108075141907
ENSG00000108788	42571689	ENST00000435881	877	GGACT	0.9621288180351256	0.2614654898643493
ENSG00000213977	3663286	ENST00000225525	992	GGACA	0.9621264338493348	0.3944559097290039
ENSG00000137200	37480245	ENST00000373451	2771	GGACT	0.9621188044548036	0.7293452620506287
ENSG00000105676	19057652	ENST00000535612	1961	TGACT	0.9620825052261353	0.621960461139679
ENSG00000141873	2737372	ENST00000269740	215	GGACT	0.9620347023010254	0.6859944462776184
ENSG00000176974	18328614	ENST00000316694	1722	GGACT	0.9619219899177552	0.691365122795105
ENSG00000177732	328043	ENST00000342665	2448	AGACT	0.9619186520576476	0.4875246584415436
ENSG00000205250	67198123	ENST00000567007	1820	TGACT	0.9619070887565612	0.5794451832771301
ENSG00000168802	69120289	ENST00000448552	623	GAACT	0.9618995785713196	0.7253574132919312
ENSG00000132823	44196924	ENST00000255174	1143	AAACT	0.9618889093399048	0.6097361445426941
ENSG00000175826	7243895	ENST00000574322	1403	GGACT	0.961817741394043	0.7359579801559448
ENSG00000083444	11975136	ENST00000196061	2538	AGACT	0.9618008732795716	0.6070076823234558
ENSG00000124767	38677213	ENST00000373365	723	GGACT	0.9617992639541626	0.5885733366012573
ENSG00000148331	129637291	ENST00000277458	1930	AGACA	0.9616543054580688	0.3106260895729065
ENSG00000184047	122208302	ENST00000443649	1616	TGACT	0.9616446495056152	0.2376606464385986
ENSG00000140406	81003580	ENST00000267984	2636	GGACT	0.9615641832351683	0.590269923210144
ENSG00000168264	234607137	ENST00000366610	1746	TGACT	0.961561381816864	0.7824494242668152
ENSG00000159259	36416466	ENST00000314103	1930	GGACA	0.961534857749939	0.7760623097419739
ENSG00000184216	154016982	ENST00000369980	1162	GGACA	0.9615273475646972	0.7596639394760132
ENSG00000115241	27381543	ENST00000472077	3403	AGACT	0.9613253474235536	0.6211413145065308
ENSG00000171861	791966	ENST00000304478	1265	GGACA	0.9613198041915894	0.2669538259506225
ENSG00000124783	7289745	ENST00000244763	1066	GGACT	0.9612315893173218	0.5898767709732056
ENSG00000139514	29510031	ENST00000380752	6725	AGACT	0.9612048268318176	0.3074906170368194
ENSG00000037897	57768996	ENST00000324871	1540	TGACT	0.961185336112976	0.7351232767105103
ENSG00000113739	173316156	ENST00000265087	3909	GGACA	0.9611207842826844	0.8058474659919739
ENSG00000136270	45100306	ENST00000258770	2036	GGACT	0.9610834121704102	0.7253625988960266
ENSG00000178605	304778	ENST00000326153	1878	GGACA	0.9610182642936708	0.6560819149017334
ENSG00000165724	137582480	ENST00000298585	973	AGACT	0.9609379768371582	0.4568088948726654
ENSG00000132128	46285613	ENST00000617190	1529	TGACT	0.9609106183052064	0.4106968939304352
ENSG00000136045	107712335	ENST00000412830	1788	TGACT	0.9608898162841796	0.566804826259613
ENSG00000104853	44992990	ENST00000337392	2252	GGACA	0.9608817100524902	0.3096171021461487
ENSG00000090263	141010517	ENST00000324787	216	GAACT	0.9608052372932434	0.8993012309074402
ENSG00000117411	43990495	ENST00000372324	1527	GGACT	0.9607399106025696	0.713405430316925
ENSG00000115241	27381301	ENST00000472077	3645	GGACA	0.9606910943984984	0.3278096318244934
ENSG00000107872	102423063	ENST00000369956	2270	GAACT	0.9606426954269408	0.9458812475204468
ENSG00000151729	185145056	ENST00000281456	535	GGACT	0.9606291651725768	0.4889376759529114
ENSG00000169813	43387705	ENST00000357065	528	GAACT	0.9606088399887084	0.7448394894599915
ENSG00000213923	38291110	ENST00000396832	2372	AGACT	0.9605960845947266	0.4243833422660827
ENSG00000128714	176094797	ENST00000392539	1098	AGACT	0.9605249166488647	0.7762211561203003
ENSG00000189227	67526474	ENST00000342683	583	AGACT	0.96028470993042	0.5450613498687744
ENSG00000144746	69104603	ENST00000273258	637	AGACT	0.9602524042129515	0.2226739227771759
ENSG00000117862	52020320	ENST00000371626	2206	GGACT	0.960241675376892	0.6269255876541138
ENSG00000129351	10684658	ENST00000407004	2563	GAACT	0.9601381421089172	0.4907681345939636
ENSG00000171861	791717	ENST00000304478	1016	TGACC	0.9600898027420044	0.2866004109382629
ENSG00000099624	1244784	ENST00000215375	954	GAACT	0.9600569605827332	0.9676761627197266
ENSG00000155463	22771604	ENST00000285848	1533	AGACT	0.9600354433059692	0.5773082971572876
ENSG00000165527	49893977	ENST00000298316	787	GGACC	0.9600309133529664	0.4562640190124511
ENSG00000164087	52075642	ENST00000296484	1508	GGACC	0.9600015878677368	0.2588197588920593
ENSG00000160014	46609775	ENST00000291295	1270	GGACT	0.959950625896454	0.8333292007446289
ENSG00000184900	44806852	ENST00000411651	685	GGACA	0.9599176645278932	0.441251665353775
ENSG00000160679	153645294	ENST00000368694	1083	AGACT	0.959896683692932	0.7108956575393677
ENSG00000114867	184334972	ENST00000414031	5187	GGACT	0.9598764181137084	0.9315546154975892
ENSG00000132002	14515863	ENST00000254322	1170	GGACC	0.9598352313041688	0.7273824214935303
ENSG00000132591	28860605	ENST00000254928	1462	GAACT	0.9597878456115724	0.864364743232727
ENSG00000173171	155213719	ENST00000368376	1527	AGACT	0.9596622586250304	0.1938770711421966
ENSG00000124214	49114189	ENST00000371856	2833	AGACT	0.959583580493927	0.4691475033760071
ENSG00000054116	36137116	ENST00000616395	789	TGACT	0.959538459777832	0.5879857540130615
ENSG00000173726	235110598	ENST00000366607	2124	GAACT	0.9595290422439576	0.9505478143692015
ENSG00000054598	1612375	ENST00000380874	2403	AGACA	0.9595264196395874	0.7400490045547485
ENSG00000106004	27141770	ENST00000222726	938	TGACT	0.9595117568969728	0.7276349663734436
ENSG00000135387	34099485	ENST00000341394	2436	GGACT	0.9594584703445436	0.5317255258560181
ENSG00000015676	44385408	ENST00000355451	1968	AGACT	0.9594534039497375	0.7612593173980713
ENSG00000275464	5130987	ENST00000617716	3147	AGACT	0.9594268798828124	0.503061056137085
ENSG00000197982	37809128	ENST00000468084	912	GGACT	0.95936918258667	0.7332159280776978
ENSG00000084090	96186842	ENST00000337288	1384	GGACT	0.9593549966812134	0.6015595197677612
ENSG00000184007	31908805	ENST00000602725	968	GAACT	0.959284007549286	0.7001407742500305
ENSG00000176014	12326294	ENST00000317702	1738	AGACT	0.9591867327690125	0.8319239616394043
ENSG00000124785	6002434	ENST00000244766	336	GGACT	0.9591224789619446	0.9210110902786256
ENSG00000168003	62888710	ENST00000377891	2071	GGACC	0.959111988544464	0.1775968372821808
ENSG00000105176	30009106	ENST00000392271	1084	AGACT	0.9591018557548524	0.4515038132667541
ENSG00000088298	35115873	ENST00000374492	1402	AGACT	0.959039032459259	0.3368876278400421
ENSG00000161618	49470463	ENST00000293350	2567	GGACT	0.9589110612869264	0.5899006724357605
ENSG00000101255	397332	ENST00000217233	2271	AGACT	0.958867371082306	0.6370128393173218
ENSG00000164081	51704056	ENST00000341333	1072	GAACT	0.9588621258735656	0.5543321967124939
ENSG00000164967	34610645	ENST00000378959	728	GGACT	0.9588366746902466	0.7558061480522156
ENSG00000132341	130876175	ENST00000448750	953	AGACT	0.9588321447372437	0.3178233504295349
ENSG00000011304	811030	ENST00000635647	2393	TGACT	0.9587904214859008	0.7966975569725037
ENSG00000136877	127814007	ENST00000373247	2216	GGACA	0.958788514137268	0.6372479200363159
ENSG00000078668	42405564	ENST00000022615	1021	GAACT	0.958759307861328	0.8338167071342468
ENSG00000184436	20999936	ENST00000215742	1048	AGACT	0.9587159156799316	0.2864080965518951
ENSG00000165175	38806290	ENST00000614558	3542	GGACT	0.9586886167526244	0.48787921667099
ENSG00000177479	48983492	ENST00000356401	2042	GGACT	0.9586167335510254	0.7841259241104126
ENSG00000142684	26170755	ENST00000270812	579	GGACA	0.9586138725280762	0.4068478941917419
ENSG00000164081	51704056	ENST00000457573	1181	GAACT	0.9586124420166016	0.7872744798660278
ENSG00000172216	50192337	ENST00000303004	1603	AAACT	0.9586119651794434	0.462076723575592
ENSG00000167770	63997522	ENST00000301453	1603	GGACA	0.9585803747177124	0.5282189249992371
ENSG00000136026	106239241	ENST00000378026	1728	GGACA	0.9585671424865724	0.5070360898971558
ENSG00000113013	138567135	ENST00000297185	870	GAACT	0.958552360534668	0.93250834941864
ENSG00000108528	4937338	ENST00000225665	1688	GGACT	0.9585250616073608	0.6126068830490112
ENSG00000101367	32849070	ENST00000375571	1287	AGACT	0.9584723711013794	0.3305816650390625
ENSG00000101255	396566	ENST00000217233	1505	GGACC	0.958411991596222	0.5961371064186096
ENSG00000176946	241633623	ENST00000407315	965	GGACT	0.958361268043518	0.9283235669136048
ENSG00000164081	51703904	ENST00000341333	920	GGACT	0.9583075642585754	0.6022842526435852
ENSG00000156858	30656075	ENST00000542965	1977	GGACT	0.9582935571670532	0.7033325433731079
ENSG00000170837	71755290	ENST00000304411	1240	TGACT	0.9582555890083312	0.6070312261581421
ENSG00000136718	130346544	ENST00000460766	1112	GAACT	0.9582382440567015	0.6610024571418762
ENSG00000118816	77047299	ENST00000237654	2630	GAACT	0.9582093358039856	0.990999698638916
ENSG00000283018	38932973	ENST00000634246	1123	GGACC	0.958178699016571	0.4282151758670807
ENSG00000141582	79833363	ENST00000269397	2456	GAACT	0.9581564664840698	0.9184780120849608
ENSG00000099203	10832935	ENST00000214869	842	AGACT	0.9581359028816224	0.7130801677703857
ENSG00000203950	135051322	ENST00000370775	853	AGACT	0.9580303430557252	0.471939742565155
ENSG00000142544	51104382	ENST00000421832	232	GGACT	0.9580256342887878	0.3720123767852783
ENSG00000198242	28724125	ENST00000422514	1327	GAACT	0.9579877853393556	0.9703212976455688
ENSG00000137038	7798440	ENST00000358227	804	AGACT	0.9579623341560364	0.5399727821350098
ENSG00000134970	115616135	ENST00000456936	1129	GAACT	0.9578804969787598	0.2049760818481445
ENSG00000100201	38483673	ENST00000396821	4557	GGACT	0.9578037261962892	0.6022380590438843
ENSG00000150779	112085262	ENST00000509359	692	GGACT	0.9577458500862122	0.5000551342964172
ENSG00000161671	50483050	ENST00000601780	1876	GGACT	0.957581341266632	0.5812492370605469
ENSG00000168802	69118392	ENST00000448552	2520	GGACC	0.9575105905532836	0.427748441696167
ENSG00000250742	54132385	ENST00000508564	910	GAACT	0.9575098156929016	0.8838988542556763
ENSG00000169957	30524540	ENST00000380412	1775	GGACC	0.9574761390686036	0.1896850764751434
ENSG00000169957	30525514	ENST00000380412	801	GGACC	0.9574198722839355	0.590421736240387
ENSG00000242114	30429004	ENST00000266263	1320	GGACA	0.9574168920516968	0.8427616357803345
[truncated: 87,048 more rows]
