# Supplementary material for: Detection of m6A from direct RNA sequencing using a multiple instance learning framework
Source: Nat Methods. 2022 Nov 10;19(12):1590–8. doi: 10.1038/s41592-022-01666-1 (PMC9718678; doi:10.1038/s41592-022-01666-1)
Supplement: Supplementary file 10 — Probability scores of sites shared by the wild-type and mixtures of KO variants of the HEK293T cell lines. Columns show the transcriptomic and genomic coordinates along with the probability scores of each sample and the fivemer motifs of each position [file 41592_2022_1666_MOESM10_ESM.csv]

gene_id	genomic_position	KO_0	KO_25	KO_50	KO_75	KO_100	kmer	probability_modified_KO_0	probability_modified_KO_25	probability_modified_KO_50	probability_modified_KO_75	probability_modified_KO_100	Gene_Name
ENSG00000000003	100629726	0.0	0.0	0.0	0.0	0.0	AAACA	0.019845854	0.03745935	0.039053548	0.031206751	0.017497635	TSPAN6
ENSG00000000003	100629744	0.0	0.0	0.0	0.0	0.0	AAACC	0.007654178	0.016638303	0.010777366	0.009254778	0.005296004	TSPAN6
ENSG00000000003	100629862	0.05555555555555555	0.037037037037037035	0.0	0.02127659574468085	0.01639344262295082	AAACT	0.32121092	0.09313879	0.05969864	0.089468196	0.08244016	TSPAN6
ENSG00000000003	100629869	0.027777777777777776	0.01818181818181818	0.10714285714285714	0.0851063829787234	0.0	AGACC	0.13509591	0.07820141	0.18950821	0.21467237	0.030859673	TSPAN6
ENSG00000000003	100629907	0.0	0.0	0.07407407407407407	0.0	0.0	AAACT	0.008264696	0.03248291	0.16375682	0.013637578	0.018503975	TSPAN6
ENSG00000000003	100629915	0.0	0.0	0.0	0.0	0.0	AGACC	0.020721257	0.025218189	0.030320263	0.037526034	0.041585088	TSPAN6
ENSG00000000003	100629935	0.0	0.0851063829787234	0.038461538461538464	0.023809523809523808	0.0625	TGACA	0.032665096	0.12821287	0.22482629	0.30842957	0.1443604	TSPAN6
ENSG00000000003	100629939	0.5666666666666667	0.39622641509433965	0.5925925925925926	0.46808510638297873	0.5483870967741935	GAACT	0.9142973	0.70253974	0.8848525	0.7916905	0.89617175	TSPAN6
ENSG00000000003	100629985	0.0967741935483871	0.06382978723404255	0.041666666666666664	0.075	0.08620689655172414	GGACA	0.31579837	0.236007	0.12247101	0.119033895	0.27553758	TSPAN6
ENSG00000000003	100630798	0.0	0.0	0.0	0.0	0.0	TAACC	0.0008914828	0.0020014525	0.00391264	0.002772951	0.0021447658	TSPAN6
ENSG00000000003	100630817	0.0	0.0	0.0	0.0	0.0	TAACC	0.005951238	0.008360947	0.014407659	0.006295526	0.004643905	TSPAN6
ENSG00000000003	100630824	0.0	0.0	0.0	0.0	0.0	TAACA	0.016024863	0.015457666	0.020481873	0.013591754	0.013987875	TSPAN6
ENSG00000000003	100632547	0.16666666666666666	0.11538461538461539	0.08695652173913043	0.06976744186046512	0.019230769230769232	TGACC	0.22983988	0.20940924	0.20405404	0.15521292	0.08507298	TSPAN6
ENSG00000000003	100633412	0.0	0.0	0.0	0.0	0.0	AAACA	0.005538094	0.007839155	0.0050292136	0.009973789	0.0061879633	TSPAN6
ENSG00000000003	100633421	0.0	0.020833333333333332	0.0	0.0	0.0	AGACA	0.0085020065	0.03998872	0.019783914	0.01238401	0.021116506	TSPAN6
ENSG00000000003	100633453	0.03125	0.058823529411764705	0.11538461538461539	0.043478260869565216	0.0	AAACT	0.20246586	0.2948194	0.25417203	0.13197298	0.027204132	TSPAN6
ENSG00000000003	100633503	0.047619047619047616	0.023255813953488372	0.21739130434782608	0.08333333333333333	0.044444444444444446	GGACA	0.05010066	0.07512979	0.47846022	0.18825741	0.093680955	TSPAN6
ENSG00000000003	100633947	0.09090909090909091	0.041666666666666664	0.0	0.023255813953488372	0.12	AGACA	0.25522318	0.13291702	0.046381664	0.10299569	0.2586527	TSPAN6
ENSG00000000003	100633980	0.0	0.1346153846153846	0.037037037037037035	0.02127659574468085	0.03389830508474576	TAACT	0.11954498	0.20872965	0.2064385	0.2037344	0.10691601	TSPAN6
ENSG00000000003	100634022	0.12121212121212122	0.22916666666666666	0.19230769230769232	0.1	0.2037037037037037	GAACA	0.2088664	0.33978257	0.40093857	0.30405587	0.44360572	TSPAN6
ENSG00000000003	100635184	0.0	0.023255813953488372	0.0	0.023255813953488372	0.017241379310344827	AGACA	0.008977389	0.025563467	0.0068825483	0.21675909	0.11062656	TSPAN6
ENSG00000000003	100635217	0.5757575757575758	0.5531914893617021	0.4444444444444444	0.6086956521739131	0.6	GAACT	0.9160322	0.8307133	0.57568526	0.87199557	0.8471757	TSPAN6
ENSG00000000003	100635237	0.24242424242424243	0.3191489361702128	0.2	0.3111111111111111	0.1864406779661017	TGACT	0.33743376	0.5160716	0.33897537	0.37086397	0.3729319	TSPAN6
ENSG00000000003	100635561	0.2727272727272727	0.16	0.15384615384615385	0.25	0.2413793103448276	AAACT	0.4740428	0.31722692	0.24352601	0.34000883	0.4340817	TSPAN6
ENSG00000000003	100636662	0.0	0.0	0.0	0.0	0.0	AAACC	0.011329305	0.022792518	0.054357804	0.016917288	0.016664922	TSPAN6
ENSG00000000003	100636667	0.0	0.05405405405405406	0.09523809523809523	0.02631578947368421	0.021739130434782608	AGACT	0.010931229	0.0776044	0.2244977	0.04924773	0.1074729	TSPAN6
ENSG00000000003	100636674	0.15625	0.1951219512195122	0.09090909090909091	0.11363636363636363	0.11764705882352941	AGACT	0.23100206	0.39586854	0.2270247	0.20735729	0.18013734	TSPAN6
ENSG00000001036	143495527	0.1282051282051282	0.1111111111111111	0.11363636363636363	0.1076923076923077	0.010638297872340425	TAACT	0.19423173	0.23781629	0.23994014	0.3101023	0.08662902	FUCA2
ENSG00000001036	143495536	0.0	0.0	0.0	0.0	0.0	TAACC	0.0013599634	0.0013790965	0.0031650066	0.0024837733	0.0015812516	FUCA2
ENSG00000001036	143495613	0.3333333333333333	0.2777777777777778	0.3333333333333333	0.32432432432432434	0.23469387755102042	AAACT	0.7381113	0.4075454	0.47900563	0.5465442	0.43508855	FUCA2
ENSG00000001036	143495660	0.30952380952380953	0.21333333333333335	0.39622641509433965	0.2987012987012987	0.25	GAACT	0.60888577	0.52518594	0.7863579	0.6228949	0.38346237	FUCA2
ENSG00000001036	143495721	0.4772727272727273	0.5571428571428572	0.5957446808510638	0.6571428571428571	0.4387755102040816	TGACT	0.78544253	0.80700696	0.8628885	0.8597128	0.68691075	FUCA2
ENSG00000001036	143495766	0.0	0.0	0.0	0.0	0.0	TAACC	0.00097112654	0.0006953835	0.00071820023	0.00089689496	0.0004868984	FUCA2
ENSG00000001036	143495779	0.7027027027027027	0.6557377049180327	0.7142857142857143	0.7049180327868853	0.691358024691358	GAACT	0.97155154	0.96807015	0.97604144	0.97162783	0.95096076	FUCA2
ENSG00000001036	143495816	0.25	0.32051282051282054	0.24528301886792453	0.24675324675324675	0.19811320754716982	TAACT	0.47326556	0.6076208	0.40833956	0.502903	0.3754835	FUCA2
ENSG00000001036	143495827	0.3548387096774194	0.43636363636363634	0.4186046511627907	0.4	0.37681159420289856	GGACA	0.48900333	0.8626153	0.722541	0.66514987	0.6753856	FUCA2
ENSG00000001036	143495842	0.0	0.012658227848101266	0.05660377358490566	0.013333333333333334	0.0196078431372549	AAACT	0.0279711	0.12594351	0.12746875	0.05194397	0.06043433	FUCA2
ENSG00000001036	143497434	0.29545454545454547	0.2916666666666667	0.1836734693877551	0.2571428571428571	0.2608695652173913	GGACA	0.48404902	0.41170913	0.545317	0.40396053	0.4997676	FUCA2
ENSG00000001036	143501953	0.0	0.03076923076923077	0.0	0.0	0.0	TGACA	0.04183339	0.12895381	0.048634518	0.044854403	0.040022433	FUCA2
ENSG00000001036	143501978	0.0	0.0	0.06382978723404255	0.0	0.0	AAACC	0.024937212	0.058314644	0.13351487	0.0387282	0.03334645	FUCA2
ENSG00000001036	143502110	0.0975609756097561	0.056338028169014086	0.02127659574468085	0.027777777777777776	0.053763440860215055	AGACA	0.18277083	0.23405929	0.0743492	0.13609323	0.106875636	FUCA2
ENSG00000001036	143502383	0.1794871794871795	0.3424657534246575	0.3829787234042553	0.3142857142857143	0.16483516483516483	TGACT	0.33840743	0.605677	0.4621099	0.47221556	0.37958845	FUCA2
ENSG00000001036	143502421	0.08333333333333333	0.13846153846153847	0.15217391304347827	0.13432835820895522	0.13186813186813187	AAACT	0.26327345	0.29139498	0.48983198	0.45354953	0.17048152	FUCA2
ENSG00000001036	143502425	0.029411764705882353	0.0	0.0	0.0	0.023529411764705882	AGACA	0.055616416	0.013877535	0.019524347	0.03295492	0.074048236	FUCA2
ENSG00000001036	143502432	0.0	0.0	0.0	0.0	0.0	TGACA	0.014455318	0.016786229	0.030477356	0.014293611	0.011603534	FUCA2
ENSG00000001036	143502440	0.02631578947368421	0.16417910447761194	0.125	0.17142857142857143	0.18604651162790697	AAACT	0.11441141	0.22965626	0.30279312	0.30606198	0.31336302	FUCA2
ENSG00000001036	143502466	0.1	0.15942028985507245	0.0625	0.08823529411764706	0.11827956989247312	GGACA	0.40203476	0.35463566	0.23377505	0.28611293	0.35718712	FUCA2
ENSG00000001036	143502473	0.0	0.0	0.0	0.0	0.0	TAACC	0.0020003319	0.0048389314	0.0046633123	0.003763461	0.0032283186	FUCA2
ENSG00000001036	143503949	0.10810810810810811	0.14925373134328357	0.1956521739130435	0.0625	0.09090909090909091	GAACA	0.2051715	0.28024012	0.38111457	0.18642637	0.20553851	FUCA2
ENSG00000001036	143504012	0.075	0.24285714285714285	0.2857142857142857	0.2753623188405797	0.16842105263157894	GAACA	0.45256424	0.45489663	0.3873754	0.49671048	0.41618747	FUCA2
ENSG00000001036	143504040	0.17142857142857143	0.125	0.047619047619047616	0.06349206349206349	0.05747126436781609	AGACA	0.6010119	0.7301377	0.31870303	0.13770914	0.31297058	FUCA2
ENSG00000001036	143504131	0.90625	0.8275862068965517	0.6842105263157895	0.6229508196721312	0.5952380952380952	GGACT	0.99300414	0.98586404	0.93870246	0.89353406	0.872952	FUCA2
ENSG00000001036	143504144	0.16666666666666666	0.3392857142857143	0.4523809523809524	0.44642857142857145	0.16666666666666666	TGACC	0.47791776	0.80243176	0.7527666	0.8540387	0.44744992	FUCA2
ENSG00000001036	143504148	0.7058823529411765	0.47619047619047616	0.6363636363636364	0.5901639344262295	0.5568181818181818	GAACT	0.95510066	0.87187016	0.9618722	0.8808285	0.9458059	FUCA2
ENSG00000001036	143504153	0.13513513513513514	0.15	0.13636363636363635	0.046875	0.03296703296703297	GAACA	0.24207468	0.2293696	0.31417376	0.18681909	0.13698974	FUCA2
ENSG00000001036	143504173	0.43243243243243246	0.25	0.34782608695652173	0.36363636363636365	0.42045454545454547	GAACT	0.8139755	0.56860614	0.5728223	0.6266035	0.518165	FUCA2
ENSG00000001036	143504186	0.20588235294117646	0.13636363636363635	0.0	0.09090909090909091	0.10112359550561797	GGACA	0.6027521	0.64826506	0.039755307	0.24581154	0.3240314	FUCA2
ENSG00000001036	143504219	0.3888888888888889	0.3548387096774194	0.5	0.38461538461538464	0.39080459770114945	GAACT	0.824749	0.6926621	0.85796785	0.72032315	0.7338346	FUCA2
ENSG00000001036	143507247	0.05263157894736842	0.028169014084507043	0.0	0.030303030303030304	0.0125	AAACA	0.19471452	0.07944137	0.09903834	0.07161822	0.065352775	FUCA2
ENSG00000001036	143507255	0.025	0.0	0.046511627906976744	0.014285714285714285	0.0	TAACT	0.060515832	0.065355584	0.12047233	0.08191411	0.044834077	FUCA2
ENSG00000001036	143507337	0.12121212121212122	0.18181818181818182	0.21951219512195122	0.13846153846153847	0.13333333333333333	GGACC	0.40208697	0.3747725	0.33559328	0.41114885	0.3728861	FUCA2
ENSG00000001036	143511483	0.10810810810810811	0.05	0.07692307692307693	0.2	0.17567567567567569	TGACC	0.13311669	0.16204809	0.10847063	0.34847268	0.26521134	FUCA2
ENSG00000001036	143511636	0.05555555555555555	0.078125	0.0	0.08620689655172414	0.1111111111111111	GGACA	0.1266549	0.12526903	0.06008023	0.13574857	0.13609676	FUCA2
ENSG00000001036	143511655	0.034482758620689655	0.13333333333333333	0.13157894736842105	0.1864406779661017	0.08695652173913043	GGACA	0.092359796	0.43317613	0.27937886	0.4711411	0.2567779	FUCA2
ENSG00000001497	65524081	0.4583333333333333	0.5652173913043478	0.56	0.41379310344827586	0.4838709677419355	GAACT	0.76979125	0.900914	0.91511405	0.7292711	0.82365835	LAS1L
ENSG00000001497	65524141	0.4090909090909091	0.5106382978723404	0.4782608695652174	0.5714285714285714	0.45161290322580644	GAACT	0.8498963	0.8392078	0.9260108	0.8186116	0.76592606	LAS1L
ENSG00000001497	65524178	0.5	0.3333333333333333	0.5416666666666666	0.37037037037037035	0.25806451612903225	GAACT	0.62489086	0.7360457	0.78494513	0.64495856	0.4097364	LAS1L
ENSG00000001497	65524253	0.45	0.18	0.2608695652173913	0.21428571428571427	0.1724137931034483	GGACT	0.6879219	0.43167883	0.38193423	0.4245484	0.34032103	LAS1L
ENSG00000001497	65524996	0.13636363636363635	0.24489795918367346	0.35	0.27586206896551724	0.1724137931034483	GAACA	0.3269501	0.31998375	0.5155892	0.54730314	0.29734978	LAS1L
ENSG00000001497	65528263	0.08695652173913043	0.2608695652173913	0.2	0.24	0.125	GAACA	0.2579164	0.38231674	0.49210507	0.54722583	0.22045445	LAS1L
ENSG00000001497	65528320	0.0	0.0	0.0	0.0	0.0	TAACC	0.0013851285	0.006415439	0.02040944	0.0070007085	0.0028480887	LAS1L
ENSG00000001497	65529245	0.391304347826087	0.4	0.47619047619047616	0.5555555555555556	0.3448275862068966	GAACT	0.3750697	0.64808303	0.7605589	0.71770287	0.5071872	LAS1L
ENSG00000001497	65529746	0.08695652173913043	0.29545454545454547	0.09523809523809523	0.14814814814814814	0.13793103448275862	GAACA	0.30153894	0.41667628	0.27928784	0.3194955	0.21933536	LAS1L
ENSG00000002330	64269901	0.3142857142857143	0.2753623188405797	0.18421052631578946	0.16666666666666666	0.20967741935483872	GGACC	0.8223767	0.60436994	0.56151986	0.5025768	0.616655	BAD
ENSG00000002330	64269918	0.0	0.0	0.0	0.0	0.0	TAACC	0.00076863763	0.0007252693	0.00031836034	0.0007432103	0.0005202532	BAD
ENSG00000002330	64270077	0.06382978723404255	0.10869565217391304	0.10526315789473684	0.08080808080808081	0.06756756756756757	TGACC	0.14370571	0.1953015	0.32059273	0.18404643	0.1660774	BAD
ENSG00000002330	64270188	0.061224489795918366	0.10576923076923077	0.05263157894736842	0.0707070707070707	0.05063291139240506	AAACT	0.25935426	0.30968875	0.14739664	0.15482873	0.18102771	BAD
ENSG00000002330	64270209	0.04	0.27450980392156865	0.26785714285714285	0.2653061224489796	0.0641025641025641	TGACC	0.13262326	0.57224536	0.6068699	0.48434678	0.20689788	BAD
ENSG00000002330	64270243	0.038461538461538464	0.045871559633027525	0.06779661016949153	0.0594059405940594	0.02531645569620253	GAACT	0.07044186	0.14570306	0.11629973	0.05547279	0.062100925	BAD
ENSG00000002330	64270332	0.23076923076923078	0.13592233009708737	0.17543859649122806	0.1368421052631579	0.22666666666666666	GGACT	0.4391635	0.34515548	0.38460004	0.26217225	0.42235413	BAD
ENSG00000002330	64271623	0.14893617021276595	0.2692307692307692	0.21052631578947367	0.27722772277227725	0.2236842105263158	GGACT	0.46595564	0.64346933	0.54019654	0.5277058	0.5611211	BAD
ENSG00000002330	64284328	0.019230769230769232	0.102803738317757	0.08620689655172414	0.08	0.039473684210526314	AGACT	0.07131432	0.24392834	0.17381318	0.21354218	0.18332236	BAD
ENSG00000002586	2691334	0.3880597014925373	0.3284671532846715	0.2786885245901639	0.29411764705882354	0.3181818181818182	GGACC	0.57792723	0.55184567	0.4575974	0.48130617	0.57342476	CD99
ENSG00000002586	2717605	0.030303030303030304	0.08177655677655678	0.037037037037037035	0.034782608695652174	0.024891774891774892	TGACA	0.081537604	0.193947795	0.09077895	0.10295925	0.0575655994999999	CD99
ENSG00000002586	2717614	0.0	0.0	0.011627906976744186	0.0	0.0	AAACA	0.009302044	0.02162063275	0.03452412	0.00915494	0.00339650515	CD99
ENSG00000002586	2717621	0.0	0.0024154589371980675	0.0	0.0	0.0	AAACC	0.012909865	0.0305313825	0.012719179	0.006863105	0.0116981745	CD99
ENSG00000002586	2717642	0.0	0.0	0.0	0.0	0.0	AAACC	0.014579403	0.0149062875	0.015741061	0.012518788	0.0104832525	CD99
ENSG00000002586	2719667	0.05660377358490566	0.14446242358863717	0.08611111111111111	0.14337606837606837	0.05857515737755259	TGACT	0.17651476	0.24486728	0.2520078	0.277335545	0.152505065	CD99
ENSG00000002586	2719673	0.07627118644067797	0.2577572964669739	0.31630434782608696	0.24596774193548387	0.07245102963335007	TGACT	0.17307714	0.544096055	0.5862605000000001	0.5423241	0.25818613	CD99
ENSG00000002586	2720374	0.375	0.38941053729786124	0.38076923076923075	0.453	0.4320175438596491	GAACC	0.5741779	0.58708048	0.577347245	0.565076325	0.5991510250000001	CD99
ENSG00000002586	2720384	0.0	0.0	0.0	0.004	0.0	AAACC	0.0072429897	0.01945114675	0.0255214694999999	0.028672695	0.0249435184999999	CD99
ENSG00000002586	2720401	0.0	0.022641831852358168	0.0	0.0	0.0	AAACC	0.016286766	0.0444089005	0.01594087	0.038795054	0.014123357	CD99
ENSG00000002586	2722645	0.10377358490566038	0.23729801765783776	0.14814814814814814	0.125	0.05987012987012987	TGACC	0.15593913	0.342331595	0.24282447	0.27680576	0.13600925	CD99
ENSG00000002586	2738204	0.00980392156862745	0.03755868544600939	0.02247191011235955	0.045454545454545456	0.04242424242424243	GAACA	0.04407686	0.20883563	0.050299667	0.16418575	0.0934821	CD99
ENSG00000002586	2738218	0.0	0.020161290322580645	0.0	0.05757575757575758	0.016782546152001917	GGACA	0.023331737	0.0535594645	0.026445645	0.1015308815	0.079125342	CD99
ENSG00000002586	2740821	0.05991412958626073	0.033552210121716844	0.010526315789473684	0.010638297872340425	0.026666666666666665	AAACA	0.1618528875	0.06313157	0.0561923795	0.040986131	0.0744750429999999	CD99
ENSG00000002586	2740850	0.11818181818181818	0.20988258317025438	0.1702127659574468	0.15037359900373598	0.11201501877346684	GAACA	0.265989765	0.3903339	0.39893115	0.28224127	0.20993927	CD99
ENSG00000002586	2740878	0.2766949152542373	0.15926625728231775	0.14444444444444443	0.10869565217391304	0.14154639175257733	GGACA	0.558766425	0.49245067	0.24276261	0.24755965	0.406413715	CD99
ENSG00000002586	2741019	0.0391304347826087	0.10096153846153846	0.08139534883720931	0.07886904761904762	0.08465845464725644	GGACC	0.25764646	0.18621277	0.35872546	0.220406435	0.20116335	CD99
ENSG00000002586	2741093	0.03600464576074332	0.004291845493562232	0.010869565217391304	0.07490079365079365	0.01498877062786837	TAACT	0.1241647925	0.053737974	0.044653118	0.2537727735	0.056821325	CD99
ENSG00000002586	2741180	0.0	0.029784688995215313	0.0	0.0	0.0	AAACC	0.016694855	0.0352753345	0.021092152	0.00744884	0.0088730935	CD99
ENSG00000002586	2741284	0.15	0.20212765957446807	0.3488372093023256	0.25757575757575757	0.09473684210526316	AGACT	0.54833573	0.4541689	0.9042306	0.68637794	0.32596976	CD99
ENSG00000003056	8940392	0.047619047619047616	0.12195121951219512	0.043478260869565216	0.13793103448275862	0.03125	AAACT	0.10831795	0.36290723	0.14024286	0.27747446	0.13278675	M6PR
ENSG00000003056	8940413	0.0	0.022222222222222223	0.0	0.029411764705882353	0.02857142857142857	AAACC	0.052934706	0.09454076	0.02274542	0.07994308	0.050513197	M6PR
ENSG00000003056	8940502	0.0	0.0	0.0	0.0	0.029411764705882353	AAACA	0.07005181	0.03837371	0.08253451	0.05380386	0.06113243	M6PR
ENSG00000003056	8940540	0.92	0.8085106382978723	0.7307692307692307	0.6285714285714286	0.3939393939393939	GGACT	0.9918419	0.9756273	0.961314	0.87438595	0.7201273	M6PR
ENSG00000003056	8940556	0.045454545454545456	0.041666666666666664	0.037037037037037035	0.027777777777777776	0.05405405405405406	AAACT	0.23212123	0.087049805	0.0968554	0.08909527	0.11989174	M6PR
ENSG00000003056	8940636	0.0	0.021739130434782608	0.037037037037037035	0.0	0.0	TAACA	0.03261801	0.06406096	0.12876497	0.04040555	0.027982116	M6PR
ENSG00000003056	8940658	0.15	0.14285714285714285	0.13636363636363635	0.0625	0.1875	GAACC	0.22928199	0.40246576	0.24261895	0.22204037	0.32294327	M6PR
ENSG00000003056	8940686	0.043478260869565216	0.022727272727272728	0.0	0.0	0.0	AAACC	0.12062408	0.033816885	0.017985165	0.008661771	0.0061018704	M6PR
ENSG00000003056	8940845	0.0	0.09302325581395349	0.1111111111111111	0.0625	0.09375	GGACA	0.042571306	0.22458188	0.20001979	0.17982224	0.4248394	M6PR
ENSG00000003056	8940890	0.0	0.11363636363636363	0.034482758620689655	0.11428571428571428	0.025	TGACC	0.056380093	0.3238454	0.12116705	0.253005	0.10658896	M6PR
ENSG00000003056	8940925	0.0	0.0	0.0	0.0	0.0	AAACA	0.032734096	0.034425117	0.019655978	0.026919747	0.01663829	M6PR
ENSG00000003056	8941134	0.25	0.22448979591836735	0.10714285714285714	0.13513513513513514	0.1891891891891892	GGACT	0.68163216	0.61992496	0.44911695	0.41498765	0.5102474	M6PR
ENSG00000003056	8941160	0.3	0.26666666666666666	0.28	0.3611111111111111	0.2972972972972973	TGACT	0.36071587	0.50952685	0.47741908	0.75373596	0.66558063	M6PR
ENSG00000003056	8941232	0.18181818181818182	0.11627906976744186	0.038461538461538464	0.058823529411764705	0.0	GGACA	0.3877017	0.2661819	0.18955652	0.22886539	0.085102044	M6PR
ENSG00000003056	8941260	0.16	0.08163265306122448	0.0	0.13157894736842105	0.2222222222222222	AGACT	0.31732437	0.19971204	0.1182193	0.38881078	0.49089003	M6PR
ENSG00000003056	8941330	0.18181818181818182	0.18181818181818182	0.2222222222222222	0.16216216216216217	0.15151515151515152	GAACT	0.5650074	0.26347727	0.39916062	0.44281787	0.58482707	M6PR
ENSG00000003056	8941421	0.0	0.019230769230769232	0.034482758620689655	0.05405405405405406	0.0	AAACA	0.06208227	0.06815735	0.099401414	0.13930427	0.036243103	M6PR
ENSG00000003056	8941459	0.17391304347826086	0.0392156862745098	0.03225806451612903	0.02631578947368421	0.023809523809523808	AGACA	0.74687487	0.15090974	0.15165322	0.12199359	0.14118199	M6PR
ENSG00000003056	8941482	0.0	0.037037037037037035	0.0	0.025	0.0	AAACA	0.038995612	0.09803642	0.0715159	0.083959445	0.07823378	M6PR
ENSG00000003056	8941550	0.0	0.018518518518518517	0.0	0.024390243902439025	0.0	TGACA	0.013298059	0.075311124	0.07707088	0.08639576	0.035673283	M6PR
ENSG00000003056	8941575	0.0	0.0	0.0	0.0	0.0	AAACA	0.043895148	0.01856755	0.031076754	0.040179886	0.019599522	M6PR
ENSG00000003056	8941662	0.23333333333333334	0.19230769230769232	0.27586206896551724	0.1590909090909091	0.16216216216216217	AAACT	0.5106855	0.42538843	0.56336296	0.45863777	0.3608387	M6PR
ENSG00000003056	8941777	0.0	0.015384615384615385	0.0	0.022727272727272728	0.0	AAACC	0.01961596	0.01731124	0.009539032	0.029520143	0.014293862	M6PR
ENSG00000003056	8941837	0.03333333333333333	0.01818181818181818	0.03333333333333333	0.0	0.022727272727272728	TGACC	0.0747362	0.096521735	0.07498187	0.07301112	0.07056986	M6PR
ENSG00000003056	8941870	0.04	0.12727272727272726	0.06666666666666667	0.1282051282051282	0.05	TGACC	0.08726481	0.33358282	0.20901723	0.31431618	0.19151673	M6PR
ENSG00000003056	8941911	0.0	0.0	0.0	0.0	0.0	AAACC	0.022811389	0.020564675	0.015173185	0.013061905	0.008737492	M6PR
ENSG00000003056	8941930	0.058823529411764705	0.15625	0.14285714285714285	0.18604651162790697	0.08695652173913043	TGACT	0.16586842	0.37090117	0.36397463	0.547099	0.18236855	M6PR
ENSG00000003056	8943525	0.0	0.0	0.0	0.0	0.0	TAACC	0.00044267176	0.00043842793	0.0014201521	0.0007984519	0.010359228	M6PR
ENSG00000003056	8943534	0.0	0.07547169811320754	0.037037037037037035	0.05555555555555555	0.029411764705882353	GGACA	0.03794043	0.1302388	0.039646517	0.3360545	0.090114996	M6PR
ENSG00000003056	8943868	0.0	0.017543859649122806	0.0	0.0	0.0	TGACA	0.011547744	0.06441885	0.0155493375	0.019398773	0.003588903	M6PR
ENSG00000003056	8945436	0.2	0.25862068965517243	0.12121212121212122	0.2558139534883721	0.24444444444444444	AGACT	0.34280547	0.43716064	0.3844201	0.41160926	0.50718486	M6PR
ENSG00000003056	8945446	0.0	0.06451612903225806	0.058823529411764705	0.06976744186046512	0.02127659574468085	AGACT	0.04157685	0.07481225	0.110127345	0.19306807	0.0967285	M6PR
ENSG00000003056	8945460	0.03333333333333333	0.017241379310344827	0.030303030303030304	0.0	0.022222222222222223	AGACA	0.053872716	0.08219825	0.09905839	0.03533267	0.06290674	M6PR
ENSG00000003056	8945555	0.10344827586206896	0.08620689655172414	0.11764705882352941	0.075	0.1	AGACA	0.26081342	0.19719319	0.23316345	0.29737106	0.2236265	M6PR
ENSG00000003056	8946246	0.0	0.0	0.0	0.0	0.0	AAACC	0.004940915	0.0076423525	0.009193754	0.004033136	0.004608321	M6PR
ENSG00000003056	8946314	0.0	0.01694915254237288	0.030303030303030304	0.02564102564102564	0.023255813953488372	AAACT	0.08697269	0.1067438	0.11932169	0.07626895	0.05843226	M6PR
ENSG00000003056	8946326	0.12903225806451613	0.12727272727272726	0.03333333333333333	0.1	0.1111111111111111	AGACA	0.27077764	0.31946924	0.124227226	0.20547481	0.19713837	M6PR
ENSG00000003056	8946372	0.6129032258064516	0.43859649122807015	0.43333333333333335	0.43902439024390244	0.5227272727272727	GGACT	0.8087009	0.70181066	0.7133514	0.6739715	0.7657751	M6PR
ENSG00000003056	8946377	0.14285714285714285	0.18867924528301888	0.23076923076923078	0.17647058823529413	0.21621621621621623	GGACT	0.4676803	0.40986657	0.41188747	0.47785148	0.37664104	M6PR
ENSG00000003056	8949588	0.2608695652173913	0.24489795918367346	0.16666666666666666	0.13793103448275862	0.24324324324324326	GGACC	0.4637104	0.42854714	0.24493961	0.34895778	0.41542825	M6PR
ENSG00000003056	8949600	0.0	0.0	0.0	0.0	0.05714285714285714	AAACT	0.063860595	0.03781415	0.022851814	0.034185566	0.22018595	M6PR
ENSG00000004059	127589106	0.05454545454545454	0.08275862068965517	0.0410958904109589	0.030303030303030304	0.0546875	AGACC	0.1476214	0.15514925	0.079841256	0.09006654	0.12805006	ARF5
ENSG00000004059	127589123	0.03614457831325301	0.15998043052837574	0.014084507042253521	0.021052631578947368	0.04819277108433735	AAACT	0.12531719	0.2215306699999999	0.085751936	0.100960763	0.10129738	ARF5
ENSG00000004059	127589499	0.0	0.0	0.0	0.0	0.0	AAACA	0.022871697	0.02505852	0.036731817	0.024358135	0.020108353	ARF5
ENSG00000004059	127589515	0.25	0.3306603773584905	0.3333333333333333	0.24147286821705427	0.22589928057553957	GAACA	0.5386078	0.570079235	0.5392159	0.39812681	0.42763255	ARF5
ENSG00000004059	127589551	0.0903954802259887	0.08174603174603175	0.033112582781456956	0.046201451131028595	0.04727272727272727	GGACA	0.20362797	0.2474783649999999	0.09600607	0.1495794999999999	0.11322846	ARF5
ENSG00000004059	127589587	0.14444444444444443	0.1967741935483871	0.19230769230769232	0.18660287081339713	0.14232209737827714	GAACA	0.27645612	0.42146334	0.4691247	0.36785036	0.42395753	ARF5
ENSG00000004059	127590085	0.1317365269461078	0.08363636363636363	0.06015037593984962	0.06077348066298342	0.09876543209876543	GGACA	0.47919416	0.2391561	0.17584863	0.20709488	0.20996673	ARF5
ENSG00000004059	127590094	0.01098901098901099	0.00819672131147541	0.0	0.006818181818181818	0.0088339222614841	TGACC	0.044685505	0.036319537	0.033648588	0.046988518	0.057381905	ARF5
ENSG00000004059	127590125	0.09424083769633508	0.19670846394984326	0.16666666666666666	0.1783410138248848	0.11701030927835052	GAACT	0.3604087	0.6488082	0.42566347	0.51398933	0.426221445	ARF5
ENSG00000004059	127591018	0.08024691358024691	0.020338983050847456	0.0547945205479452	0.01951219512195122	0.053061224489795916	GGACA	0.2017289	0.15130842	0.14498787	0.131130435	0.14319059	ARF5
ENSG00000004059	127591050	0.2328042328042328	0.3257328990228013	0.29012345679012347	0.3188405797101449	0.16262975778546712	TGACT	0.5348708	0.6026484	0.72053325	0.65591338	0.5162544	ARF5
ENSG00000004059	127591054	0.006211180124223602	0.04609929078014184	0.02857142857142857	0.044466403162055336	0.023346303501945526	TGACA	0.02920332	0.08365363	0.09968591	0.19959631	0.0527017	ARF5
ENSG00000004059	127591268	0.3770491803278688	0.3328073089700997	0.32894736842105265	0.3435975609756098	0.43272727272727274	GGACT	0.563427	0.5812817100000001	0.49968204	0.56355355	0.64488953	ARF5
ENSG00000004059	127591299	0.0	0.0	0.0	0.0	0.0	TAACC	0.00052585604	0.0006008625	0.00047029258	0.00025482774	0.0002485037	ARF5
ENSG00000004059	127591355	0.057692307692307696	0.09642857142857143	0.07246376811594203	0.12060301507537688	0.11553784860557768	TGACC	0.21300259	0.13291113	0.22856064	0.18454531	0.28432792	ARF5
ENSG00000004059	127591360	0.03125	0.07301587301587302	0.04375	0.13332619404583423	0.014134275618374558	AGACT	0.10019217	0.16391686	0.16125879	0.229097043	0.13500312	ARF5
ENSG00000004059	127591368	0.3854748603351955	0.3413173652694611	0.38064516129032255	0.32954545454545453	0.36200716845878134	GGACT	0.79237205	0.5861848	0.7275869	0.633429625	0.58801603	ARF5
ENSG00000004059	127591516	0.2331288343558282	0.21212121212121213	0.1258741258741259	0.16831683168316833	0.22007722007722008	GGACC	0.4958252	0.49302936	0.40021077	0.39755386	0.4379941	ARF5
ENSG00000004142	28347342	0.09803921568627451	0.09210526315789473	0.09090909090909091	0.061224489795918366	0.047619047619047616	TGACT	0.20317821	0.23998144	0.21587849	0.16299252	0.12208556	POLDIP2
ENSG00000004142	28347393	0.0	0.0273972602739726	0.05714285714285714	0.0	0.058823529411764705	AGACC	0.038078915	0.18853669	0.16750655	0.069478914	0.120365754	POLDIP2
ENSG00000004142	28347411	0.1836734693877551	0.41333333333333333	0.375	0.2391304347826087	0.24242424242424243	TGACT	0.5149499	0.82468337	0.65910894	0.5149795	0.527139	POLDIP2
ENSG00000004142	28347509	0.08163265306122448	0.13924050632911392	0.2857142857142857	0.26	0.1746031746031746	TGACC	0.14453582	0.33281213	0.65293354	0.59461105	0.4372821	POLDIP2
ENSG00000004142	28347589	0.9	0.8701298701298701	0.7058823529411765	0.78	0.6774193548387096	GGACT	0.99639523	0.9954654	0.97842866	0.98634565	0.9454088	POLDIP2
ENSG00000004142	28347594	0.8478260869565217	0.6619718309859155	0.6451612903225806	0.46808510638297873	0.4576271186440678	GGACT	0.97852963	0.94637936	0.9255365	0.875625	0.78257203	POLDIP2
ENSG00000004142	28347643	0.3888888888888889	0.25	0.20588235294117646	0.06382978723404255	0.07142857142857142	GGACA	0.70849544	0.60554016	0.54300886	0.44243723	0.26689452	POLDIP2
ENSG00000004142	28347727	0.34782608695652173	0.4647887323943662	0.43333333333333335	0.40816326530612246	0.31746031746031744	TGACT	0.7435085	0.87153053	0.802767	0.7815263	0.679715	POLDIP2
ENSG00000004142	28347745	0.09523809523809523	0.136986301369863	0.0625	0.1702127659574468	0.125	TGACC	0.4193364	0.29183465	0.30826074	0.21141286	0.22913675	POLDIP2
ENSG00000004142	28347806	0.0	0.02912621359223301	0.024390243902439025	0.015384615384615385	0.01282051282051282	AAACC	0.0127594825	0.049857438	0.04220531	0.055884026	0.02751559	POLDIP2
ENSG00000004142	28347871	0.6037735849056604	0.5288461538461539	0.5652173913043478	0.391304347826087	0.3372093023255814	GAACT	0.90752256	0.7544724	0.9279727	0.6343108	0.6787876	POLDIP2
ENSG00000004142	28347887	0.0	0.018691588785046728	0.0	0.02702702702702703	0.0	AAACC	0.010762203	0.055354513	0.031044925	0.08409367	0.022930944	POLDIP2
ENSG00000004142	28347940	0.14	0.1810344827586207	0.10638297872340426	0.1111111111111111	0.0975609756097561	GGACA	0.4859023	0.3720831	0.35679203	0.43061686	0.24484046	POLDIP2
ENSG00000004142	28347951	0.04081632653061224	0.05660377358490566	0.045454545454545456	0.015384615384615385	0.0	AGACC	0.17642786	0.18375704	0.104689	0.10766311	0.036583327	POLDIP2
ENSG00000004142	28347966	0.06666666666666667	0.0743801652892562	0.058823529411764705	0.0379746835443038	0.06315789473684211	TAACT	0.1943236	0.24186549	0.23917075	0.21173732	0.15800123	POLDIP2
ENSG00000004142	28348045	0.6140350877192983	0.423728813559322	0.54	0.27631578947368424	0.25842696629213485	GAACT	0.9601733	0.72532	0.96330756	0.73080844	0.67349815	POLDIP2
ENSG00000004142	28348073	0.09433962264150944	0.1111111111111111	0.125	0.125	0.06896551724137931	GAACA	0.21727693	0.18738668	0.24585374	0.32775226	0.14476031	POLDIP2
ENSG00000004142	28348143	0.020833333333333332	0.018518518518518517	0.044444444444444446	0.014084507042253521	0.02631578947368421	AGACA	0.09660361	0.072054304	0.17137046	0.05925566	0.055605553	POLDIP2
ENSG00000004142	28348210	0.04081632653061224	0.09009009009009009	0.09090909090909091	0.136986301369863	0.047619047619047616	AGACC	0.1887315	0.19375584	0.20816985	0.22914743	0.16203777	POLDIP2
ENSG00000004142	28349160	0.06382978723404255	0.2	0.24489795918367346	0.12162162162162163	0.10344827586206896	GAACC	0.16492102	0.4773221	0.3325326	0.31863683	0.30043325	POLDIP2
ENSG00000004142	28350467	0.07317073170731707	0.020833333333333332	0.043478260869565216	0.047619047619047616	0.07042253521126761	AGACA	0.1474059	0.15060328	0.14179865	0.18878838	0.22504818	POLDIP2
ENSG00000004142	28350532	0.0	0.0	0.022222222222222223	0.014084507042253521	0.012195121951219513	TGACA	0.03180393	0.054750133	0.050410487	0.05426248	0.036769617	POLDIP2
ENSG00000004142	28350538	0.0	0.0660377358490566	0.06976744186046512	0.09375	0.07692307692307693	GAACC	0.0868464	0.17287758	0.17007868	0.28557903	0.22089286	POLDIP2
ENSG00000004142	28351704	0.20930232558139536	0.22123893805309736	0.30434782608695654	0.2571428571428571	0.24691358024691357	GAACA	0.36997476	0.32232374	0.55395025	0.41760978	0.584666	POLDIP2
ENSG00000004142	28351714	0.0	0.0	0.0	0.0	0.0	AAACA	0.014071107	0.010667825	0.021434104	0.016918862	0.008767617	POLDIP2
ENSG00000004142	28352918	0.03125	0.012658227848101266	0.06666666666666667	0.025	0.0	AGACA	0.17727429	0.014830959	0.115250826	0.02260207	0.009094167	POLDIP2
ENSG00000004142	28352923	0.15789473684210525	0.18478260869565216	0.16216216216216217	0.04838709677419355	0.11764705882352941	TGACC	0.30440164	0.38154417	0.28871718	0.13355403	0.2921783	POLDIP2
ENSG00000004142	28352949	0.35	0.308411214953271	0.30434782608695654	0.30985915492957744	0.2875	GAACT	0.6823768	0.6494912	0.72338855	0.568569	0.52615535	POLDIP2
ENSG00000004142	28352995	0.03225806451612903	0.01	0.12195121951219512	0.016666666666666666	0.017543859649122806	AGACA	0.09983178	0.06726624	0.31600958	0.040526856	0.22913417	POLDIP2
ENSG00000004142	28353013	0.21428571428571427	0.21621621621621623	0.13953488372093023	0.14492753623188406	0.18292682926829268	GGACT	0.3276685	0.29731092	0.25038618	0.3563879	0.33653292	POLDIP2
ENSG00000004142	28353267	0.027777777777777776	0.03	0.046511627906976744	0.03278688524590164	0.029411764705882353	TGACA	0.05912646	0.07067877	0.06479554	0.13104783	0.050711274	POLDIP2
ENSG00000004142	28353276	0.0	0.0	0.0	0.0	0.0	TAACC	0.00056107045	0.00075924397	0.0004889846	0.00040829182	0.0006530404	POLDIP2
ENSG00000004142	28353289	0.09523809523809523	0.14545454545454545	0.2558139534883721	0.296875	0.1125	TGACC	0.25112376	0.26924863	0.4088943	0.45833725	0.22982815	POLDIP2
ENSG00000004142	28353301	0.12121212121212122	0.020618556701030927	0.025	0.047619047619047616	0.047619047619047616	AGACA	0.15780425	0.08172776	0.113502815	0.13426599	0.09151898	POLDIP2
ENSG00000004142	28353708	0.5	0.5643564356435643	0.6216216216216216	0.5970149253731343	0.3466666666666667	TGACT	0.63737214	0.7647644	0.7688203	0.835499	0.47089607	POLDIP2
ENSG00000004142	28353745	0.0	0.027777777777777776	0.044444444444444446	0.057971014492753624	0.023529411764705882	AAACT	0.065213025	0.052177407	0.14048667	0.16014406	0.091959074	POLDIP2
ENSG00000004142	28353783	0.10526315789473684	0.0970873786407767	0.21428571428571427	0.11764705882352941	0.05	GAACC	0.18739618	0.24933489	0.36920607	0.20340557	0.22948189	POLDIP2
ENSG00000004142	28354518	0.05405405405405406	0.13592233009708737	0.16666666666666666	0.078125	0.0547945205479452	TGACC	0.1671311	0.27622253	0.20889059	0.13761237	0.15148005	POLDIP2
ENSG00000004142	28354526	0.1	0.021505376344086023	0.02702702702702703	0.016666666666666666	0.015625	AGACT	0.19546105	0.065137446	0.03547113	0.06580919	0.043467283	POLDIP2
ENSG00000004142	28355803	0.02564102564102564	0.07920792079207921	0.02564102564102564	0.07575757575757576	0.02666666666666667	AGACC	0.12314659	0.17062321	0.049936116	0.20907192	0.10995567	POLDIP2
ENSG00000004142	28355822	0.0	0.0	0.0	0.0	0.0	AAACA	0.019849813	0.018603062	0.04372852	0.038568698	0.019706285	POLDIP2
ENSG00000004142	28355848	0.07692307692307693	0.10576923076923077	0.1282051282051282	0.08064516129032258	0.05714285714285714	AGACA	0.16294155	0.21331935	0.16150008	0.18802969	0.18571366	POLDIP2
ENSG00000004142	28355874	0.02702702702702703	0.009259259259259259	0.0	0.0	0.0	AAACC	0.031038975	0.014219129	0.02440027	0.013828707	0.015915107	POLDIP2
ENSG00000004142	28357385	0.15789473684210525	0.25961538461538464	0.23255813953488372	0.359375	0.1282051282051282	TGACT	0.442491	0.56499785	0.57921934	0.45438027	0.34033665	POLDIP2
ENSG00000004142	28357450	0.07894736842105263	0.029411764705882353	0.07894736842105263	0.017543859649122806	0.05714285714285714	GGACA	0.08389111	0.085325256	0.11939164	0.08230536	0.1348464	POLDIP2
ENSG00000004455	33008897	0.0	0.0	0.0	0.02	0.0	AAACA	0.0121220825	0.019281019	0.016116131	0.123667575	0.0136692645	AK2
ENSG00000004455	33008937	0.0	0.018518518518518517	0.0	0.0	0.0	AAACC	0.01990217	0.014221096	0.027738238	0.036269594	0.031526588	AK2
ENSG00000004455	33009133	0.03225806451612903	0.05660377358490566	0.0	0.0847457627118644	0.023809523809523808	TGACA	0.0525663	0.13572891	0.08649558	0.18422927	0.060853792	AK2
ENSG00000004455	33009210	0.0	0.0	0.0	0.0	0.0	AAACA	0.015414333	0.011444056	0.025550354	0.011619901	0.037721014	AK2
ENSG00000004455	33009225	0.1875	0.06	0.25	0.2542372881355932	0.10894660894660894	TGACT	0.34212682	0.28846487	0.77048707	0.5877674	0.262095705	AK2
ENSG00000004455	33009283	0.0	0.0	0.0	0.05454545454545454	0.01639344262295082	AAACT	0.023999393	0.043677807	0.031362735	0.099422194	0.077520266	AK2
ENSG00000004455	33009364	0.0	0.0	0.02857142857142857	0.0	0.0	TAACA	0.01242888	0.015621269	0.10748708	0.010544824	0.012054932	AK2
ENSG00000004455	33009388	0.20833333333333334	0.3148148148148148	0.5172413793103449	0.20754716981132076	0.30612244897959184	TGACT	0.37588796	0.53001624	0.62011313	0.31283793	0.40023154	AK2
ENSG00000004455	33009443	0.13793103448275862	0.04	0.06451612903225806	0.038461538461538464	0.10714285714285714	GGACA	0.2386868	0.18047419	0.29012918	0.12373439	0.19301826	AK2
ENSG00000004455	33009455	0.08	0.0	0.034482758620689655	0.02127659574468085	0.017857142857142856	TAACT	0.16847931	0.049896885	0.10778812	0.062923566	0.031382583	AK2
ENSG00000004455	33009523	0.043478260869565216	0.021739130434782608	0.0	0.0	0.0	AGACA	0.22073054	0.0647323	0.041794337	0.057355404	0.035782646	AK2
ENSG00000004455	33009667	0.06666666666666667	0.1320754716981132	0.2	0.17307692307692307	0.1568627450980392	GGACA	0.1755787	0.26100236	0.6210111	0.42465	0.27977353	AK2
ENSG00000004455	33009674	0.16129032258064516	0.21428571428571427	0.12903225806451613	0.125	0.14516129032258066	GGACC	0.2976367	0.320716	0.24389835	0.26746145	0.3791312	AK2
ENSG00000004455	33009724	0.041666666666666664	0.021739130434782608	0.0	0.019230769230769232	0.0	AGACA	0.09466553	0.071716465	0.07197426	0.07373764	0.053020574	AK2
ENSG00000004455	33009762	0.038461538461538464	0.1346153846153846	0.06666666666666667	0.07547169811320754	0.0	TGACC	0.09277283	0.18140596	0.16989355	0.26366466	0.031141913	AK2
ENSG00000004455	33009859	0.11538461538461539	0.10416666666666667	0.034482758620689655	0.044444444444444446	0.038461538461538464	GGACC	0.16445994	0.24005088	0.13914147	0.13507278	0.11647769	AK2
ENSG00000004455	33009873	0.0	0.0392156862745098	0.0	0.020833333333333332	0.018518518518518517	TGACA	0.006870103	0.08041006	0.053380847	0.036968373	0.05005449	AK2
ENSG00000004455	33009973	0.10891089108910891	0.12318840579710146	0.0847457627118644	0.10377358490566038	0.05498338870431894	TGACC	0.371504	0.2963442	0.1223879	0.28517982	0.12042223	AK2
ENSG00000004455	33009977	0.22131147540983606	0.20261437908496732	0.2112676056338028	0.216	0.12329931972789115	TAACT	0.44558555	0.38170308	0.5105594	0.47099704	0.309253075	AK2
ENSG00000004455	33010033	0.42592592592592593	0.5138888888888888	0.6197183098591549	0.5409836065573771	0.4372706039372706	TGACT	0.621184	0.658149	0.7505487	0.78818846	0.6009991	AK2
ENSG00000004455	33010108	0.3712121212121212	0.32075471698113206	0.34615384615384615	0.22137404580152673	0.35011467889908254	GGACT	0.70862675	0.54528904	0.60872996	0.4834705	0.62154305	AK2
ENSG00000004455	33010180	0.0	0.0	0.0	0.0	0.0	TAACC	0.0013242245	0.0021155358	0.0032089353	0.0026607036	0.00146803855	AK2
ENSG00000004455	33010220	0.2857142857142857	0.5238095238095238	0.4878048780487805	0.5633802816901409	0.27956989247311825	TGACT	0.62136316	0.84085166	0.864246	0.8932682	0.5872706	AK2
ENSG00000004455	33010282	0.1322314049586777	0.12080536912751678	0.14285714285714285	0.10743801652892562	0.11496149614961496	AAACT	0.28795674	0.31682262	0.3193307	0.3133003	0.30342558	AK2
ENSG00000004455	33010349	0.0	0.0	0.0	0.0	0.0	AAACC	0.008511687	0.01066575	0.029936159	0.014479863	0.015298242	AK2
ENSG00000004455	33010380	0.232	0.3875	0.37662337662337664	0.3700787401574803	0.1608294930875576	TGACT	0.39433885	0.70733273	0.71203613	0.6884189	0.4503969249999999	AK2
ENSG00000004455	33010400	0.1509433962264151	0.2080536912751678	0.27692307692307694	0.2457627118644068	0.1777950310559006	GAACA	0.24674134	0.49339265	0.49494916	0.42928275	0.351110985	AK2
ENSG00000004455	33010450	0.01652892561983471	0.02631578947368421	0.013513513513513514	0.03305785123966942	0.004901960784313725	AGACC	0.026195407	0.03890462	0.061258517	0.044440508	0.0299060344999999	AK2
ENSG00000004455	33010466	0.03571428571428571	0.07407407407407407	0.10810810810810811	0.1592920353982301	0.07763087368232982	GAACC	0.1998891	0.33312076	0.3433297	0.2970903	0.1703157049999999	AK2
ENSG00000004455	33010486	0.10185185185185185	0.07894736842105263	0.056338028169014086	0.05555555555555555	0.06373807776962583	AGACC	0.2604776	0.15526295	0.1098002	0.21559682	0.15435828	AK2
ENSG00000004455	33010522	0.49166666666666664	0.38571428571428573	0.5942028985507246	0.42857142857142855	0.4803670086819258	GGACT	0.75085276	0.61445504	0.8457731	0.7146609	0.68350173	AK2
ENSG00000004455	33010565	0.11363636363636363	0.09316770186335403	0.08860759493670886	0.046511627906976744	0.08554502369668246	AGACA	0.2744701	0.27043086	0.22626153	0.110225216	0.21498493	AK2
ENSG00000004455	33010597	0.06862745098039216	0.08333333333333333	0.057971014492753624	0.05217391304347826	0.053767465069860285	AAACA	0.16109234	0.29234406	0.09622729	0.11681392	0.164077465	AK2
ENSG00000004455	33010686	0.016666666666666666	0.087248322147651	0.0625	0.05511811023622047	0.02295918367346939	GAACA	0.05159415	0.23164308	0.13996302	0.17662111	0.0961698775	AK2
ENSG00000004455	33010809	0.06363636363636363	0.04195804195804196	0.057971014492753624	0.08264462809917356	0.03208556149732621	AGACT	0.17310289	0.13164821	0.20175707	0.22403328	0.12871626	AK2
ENSG00000004455	33013120	0.06493506493506493	0.14534883720930233	0.0625	0.1	0.07446808510638298	GGACA	0.3179404	0.51825565	0.3212	0.44026113	0.42706752	AK2
ENSG00000004455	33013200	0.5548387096774193	0.4350282485875706	0.49230769230769234	0.2222222222222222	0.08823529411764706	AGACT	0.8894758	0.7215698	0.7470586	0.49796945	0.22615047	AK2
ENSG00000004455	33013258	0.018433571185864764	0.034044943820224716	0.0	0.03173076923076923	0.008426966292134831	AGACC	0.078072609	0.13164496	0.0621241099999999	0.102262235	0.0673857025	AK2
ENSG00000004455	33013321	0.015852923447860157	0.025318858184026724	0.0221850613154961	0.013043478260869565	0.008620689655172414	AAACC	0.084051767	0.09311656	0.0891111	0.0820469775	0.06873688	AK2
ENSG00000004455	33013391	0.10674302724390086	0.11734279918864096	0.19527363184079602	0.18438914027149322	0.09455352968676953	GAACC	0.262063975	0.40412996	0.4297191	0.277832045	0.23249851	AK2
ENSG00000004455	33014523	0.054945054945054944	0.05259811046511628	0.03896103896103896	0.06736499909698393	0.0396514313711766	TGACA	0.099017087	0.127176445	0.104761305	0.174020375	0.098945539	AK2
ENSG00000004455	33021397	0.055591762252346195	0.10873373373373374	0.09126984126984126	0.10285662953647143	0.032624113475177303	AGACT	0.140111885	0.24111884	0.15876404	0.28605236	0.06639734	AK2
ENSG00000004455	33021454	0.11941391941391942	0.16906565656565656	0.1976997578692494	0.19275210084033614	0.11038961038961038	TGACC	0.23071012	0.387110525	0.40428625	0.37639269	0.254051975	AK2
ENSG00000004455	33021613	0.5116850431447747	0.2850912778904665	0.29572118702553485	0.23841231407817365	0.4609106529209622	GGACT	0.7272685999999999	0.5062918999999999	0.4968884249999999	0.529140685	0.68090935	AK2
ENSG00000004455	33021658	0.012296881862099254	0.020595288475102273	0.00819672131147541	0.004761904761904762	0.01488095238095238	AGACC	0.0665751675	0.102594995	0.0450459665	0.031529177	0.0459437725	AK2
ENSG00000004455	33024445	0.20671296296296296	0.15116754590438802	0.15178764897074756	0.212241653418124	0.18184338952972495	AAACT	0.362113835	0.274977585	0.327054685	0.382104695	0.3142121249999999	AK2
ENSG00000004455	33024518	0.03579059829059829	0.05101670297748729	0.07034632034632035	0.010416666666666666	0.041120936107971545	GGACA	0.0860697275	0.1055373699999999	0.15388167	0.0459656529999999	0.13901514	AK2
ENSG00000004455	33024548	0.02252252252252252	0.018856904463913225	0.020833333333333332	0.03288217942044074	0.011627906976744186	AAACT	0.06534368	0.070318297	0.0898781449999999	0.096978765	0.0609072085	AK2
ENSG00000004455	33036741	0.18829744816586924	0.25351170568561876	0.28125	0.255	0.23127501429388223	GGACC	0.35057333	0.44280565	0.45758055	0.51428354	0.413306715	AK2
ENSG00000004455	33036802	0.1219479563850425	0.15658711997384767	0.16979166666666667	0.22008803521408565	0.1072980572597137	GAACC	0.321781915	0.2860323	0.46995689	0.525054455	0.366436555	AK2
ENSG00000004455	33036830	0.016290726817042606	0.03274642093138062	0.011111111111111112	0.012987012987012988	0.02181540808543097	GGACA	0.047429108	0.164565525	0.0286576684999999	0.04843182	0.12243532	AK2
ENSG00000004455	33036840	0.035209235209235204	0.021131741821396995	0.037037037037037035	0.0792778649921507	0.0395010395010395	AGACT	0.1103685449999999	0.09667431	0.168193767	0.155644295	0.135129148	AK2
ENSG00000004455	33036857	0.3748910200523104	0.5305944055944056	0.6666666666666666	0.5333333333333333	0.38235294117647056	GAACT	0.689361245	0.77791065	0.8038462	0.8280298	0.76619244	AK2
ENSG00000004478	2795143	0.02127659574468085	0.02066115702479339	0.04081632653061224	0.02	0.0	TGACA	0.040810455	0.04802854	0.06168722	0.07526876	0.014540029	FKBP4
ENSG00000004478	2795210	0.017699115044247787	0.08032128514056225	0.0673076923076923	0.05844155844155844	0.05714285714285714	GGACA	0.061830737	0.30871695	0.135185	0.045485698	0.12437056	FKBP4
ENSG00000004478	2795223	0.008928571428571428	0.0	0.04854368932038835	0.012048192771084338	0.0125	AAACA	0.06456838	0.065153465	0.13180374	0.07046157	0.057311106	FKBP4
ENSG00000004478	2797184	0.24528301886792453	0.21686746987951808	0.2653061224489796	0.2064516129032258	0.23076923076923078	GGACC	0.46256724	0.4214042	0.58566076	0.36746827	0.53744274	FKBP4
ENSG00000004478	2797235	0.23478260869565218	0.296	0.41	0.3584905660377358	0.20512820512820512	TGACT	0.3923225	0.47924328	0.655924	0.6305707	0.37522754	FKBP4
ENSG00000004478	2797256	0.07547169811320754	0.0603448275862069	0.034482758620689655	0.04195804195804196	0.0625	GGACA	0.1247403	0.14515784	0.085976146	0.14729248	0.13739605	FKBP4
ENSG00000004478	2797271	0.03278688524590164	0.109375	0.09090909090909091	0.09433962264150944	0.038461538461538464	TGACC	0.12298451	0.36278564	0.17603675	0.1486839	0.1928105	FKBP4
ENSG00000004478	2797750	0.06363636363636363	0.0823045267489712	0.09782608695652174	0.06578947368421052	0.04054054054054054	GGACA	0.113989376	0.2389749	0.2547713	0.21045625	0.28525555	FKBP4
ENSG00000004478	2797802	0.0	0.0	0.0	0.012658227848101266	0.0	AAACC	0.0061398745	0.008528149	0.013241803	0.05826267	0.004080546	FKBP4
ENSG00000004478	2798778	0.017094017094017096	0.048	0.020833333333333332	0.04516129032258064	0.05555555555555555	AGACT	0.062498808	0.13796309	0.05693381	0.12844706	0.08690117	FKBP4
ENSG00000004478	2799112	0.1	0.08108108108108109	0.1	0.029069767441860465	0.05952380952380952	GGACA	0.25215158	0.18593165	0.14259067	0.1621162	0.2865093	FKBP4
ENSG00000004478	2799124	0.022388059701492536	0.053231939163498096	0.09009009009009009	0.10843373493975904	0.06493506493506493	TGACC	0.08096448	0.21851358	0.17042455	0.22285661	0.17702094	FKBP4
ENSG00000004478	2799163	0.0703125	0.1908713692946058	0.25961538461538464	0.18867924528301888	0.11842105263157894	GAACC	0.22773595	0.38704306	0.4777778	0.5182679	0.24910116	FKBP4
ENSG00000004478	2799218	0.08496732026143791	0.13523131672597866	0.23728813559322035	0.1694915254237288	0.11956521739130435	GAACA	0.20651135	0.2701869	0.4437819	0.36170444	0.30868274	FKBP4
ENSG00000004478	2800080	0.06451612903225806	0.08461538461538462	0.11504424778761062	0.1242603550295858	0.06521739130434782	GAACA	0.18881907	0.1759834	0.2127353	0.27465284	0.13559279	FKBP4
ENSG00000004478	2800538	0.01818181818181818	0.017921146953405017	0.01680672268907563	0.027624309392265192	0.0	AAACT	0.054628123	0.036346328	0.054516494	0.12647822	0.03745339	FKBP4
ENSG00000004478	2800573	0.0	0.0	0.0	0.0	0.0	TAACA	0.0069621564	0.014613497	0.0078042867	0.0060215355	0.004452801	FKBP4
ENSG00000004478	2801125	0.5321637426900585	0.6040268456375839	0.6422764227642277	0.6089385474860335	0.6224489795918368	GAACT	0.8121295	0.8726834	0.9197115	0.91754687	0.84379756	FKBP4
ENSG00000004478	2801130	0.19047619047619047	0.20454545454545456	0.16363636363636364	0.20958083832335328	0.16129032258064516	GGACA	0.45909777	0.5641629	0.51627034	0.49607244	0.5327571	FKBP4
ENSG00000004478	2801187	0.1337579617834395	0.21611721611721613	0.1721311475409836	0.1875	0.06521739130434782	TGACT	0.3220082	0.32627213	0.38736546	0.48408574	0.25432777	FKBP4
ENSG00000004478	2801194	0.6035502958579881	0.4965753424657534	0.52	0.5333333333333333	0.49514563106796117	GAACT	0.8845919	0.87197495	0.9128105	0.93394935	0.8144453	FKBP4
ENSG00000004478	2801255	0.0	0.0	0.0	0.0	0.016666666666666666	AGACC	0.0075433017	0.0041769147	0.018308973	0.013077688	0.050914455	FKBP4
ENSG00000004478	2801352	0.03626943005181347	0.05555555555555555	0.046511627906976744	0.05699481865284974	0.034482758620689655	GAACA	0.068564676	0.21382742	0.11768748	0.18905604	0.0941541	FKBP4
ENSG00000004478	2803176	0.09574468085106383	0.034129692832764506	0.0703125	0.06043956043956044	0.08620689655172414	AGACC	0.1677645	0.14518636	0.1745968	0.15351929	0.13024053	FKBP4
ENSG00000004478	2803188	0.05263157894736842	0.0683453237410072	0.1271186440677966	0.1388888888888889	0.07142857142857142	TGACA	0.14888144	0.30037147	0.19204374	0.2768641	0.15061225	FKBP4
ENSG00000004478	2803247	0.078125	0.07931034482758621	0.06349206349206349	0.05714285714285714	0.14782608695652175	AGACA	0.20944838	0.18264222	0.20125175	0.2103467	0.46086866	FKBP4
ENSG00000004478	2803334	0.15	0.10416666666666667	0.112	0.08994708994708994	0.035398230088495575	AAACT	0.5486833	0.40822682	0.17268088	0.28847486	0.23660097	FKBP4
ENSG00000004478	2803358	0.020942408376963352	0.003745318352059925	0.009174311926605505	0.0106951871657754	0.0	AGACC	0.055550944	0.037771024	0.021778142	0.030371308	0.011575043	FKBP4
ENSG00000004478	2803485	0.22279792746113988	0.20344827586206896	0.22131147540983606	0.22994652406417113	0.22522522522522523	GAACA	0.3491097	0.3705272	0.3807827	0.3649172	0.5474046	FKBP4
ENSG00000004478	2803597	0.5658914728682171	0.6608695652173913	0.6767676767676768	0.5662650602409639	0.5135135135135135	GAACC	0.7958739	0.87622297	0.86024034	0.7401732	0.7035342	FKBP4
ENSG00000004478	2803616	0.4055299539170507	0.2966666666666667	0.31451612903225806	0.24257425742574257	0.32	AGACT	0.5218485	0.58215195	0.45948	0.38084665	0.48953247	FKBP4
ENSG00000004478	2803694	0.05855855855855856	0.03333333333333333	0.04065040650406504	0.061224489795918366	0.06349206349206349	GGACA	0.11266212	0.1108595	0.18539391	0.16381672	0.14958288	FKBP4
ENSG00000004478	2803705	0.004651162790697674	0.0033444816053511705	0.0	0.009852216748768473	0.0	AAACC	0.056546353	0.020091593	0.021884048	0.025993407	0.0106446985	FKBP4
ENSG00000004478	2803787	0.13612565445026178	0.26181818181818184	0.17757009345794392	0.27717391304347827	0.12173913043478261	TGACC	0.28587824	0.4543832	0.3154108	0.38340133	0.24491656	FKBP4
ENSG00000004478	2803934	0.0	0.005291005291005291	0.0	0.0	0.01098901098901099	AAACA	0.0037775994	0.0054540993	0.006187153	0.0018985629	0.021059204	FKBP4
ENSG00000004487	23072145	0.0	0.0	0.0	0.0	0.03125	AAACA	0.02127248	0.0344857455	0.052733324	0.053889394	0.04271983	KDM1A
ENSG00000004487	23077235	0.13333333333333333	0.08744588744588744	0.15	0.20192307692307693	0.058823529411764705	TGACT	0.2065157	0.18932343	0.2257931	0.31555447	0.2008343	KDM1A
ENSG00000004487	23077320	0.16129032258064516	0.3000801282051282	0.35	0.2403846153846154	0.08571428571428572	AAACT	0.25665393	0.44363965	0.43037805	0.43706229	0.2873315	KDM1A
ENSG00000004487	23079031	0.0	0.0	0.0	0.0	0.037037037037037035	AAACC	0.008829033	0.0262263475	0.02479068	0.016077149	0.061413907	KDM1A
ENSG00000004487	23079136	0.03571428571428571	0.01282051282051282	0.1	0.04351851851851852	0.0	AAACA	0.07919463	0.064466957	0.37964323	0.11459221	0.032224357	KDM1A
ENSG00000004487	23079173	0.0	0.0	0.0	0.0	0.0	TAACA	0.00232288235	0.00425289265	0.0049002646	0.00398616785	0.0025499822	KDM1A
ENSG00000004487	23081497	0.023809523809523808	0.037500000000000006	0.0	0.019230769230769232	0.05714285714285714	AAACA	0.1050818215	0.1117686725	0.038242053	0.074460453	0.15323852	KDM1A
ENSG00000004487	23082229	0.21164021164021163	0.07692307692307693	0.0	0.11071428571428571	0.11428571428571428	AAACT	0.45884411	0.2667554749999999	0.17076339	0.1797248149999999	0.193944	KDM1A
ENSG00000004487	23082308	0.1	0.05128205128205128	0.1	0.023809523809523808	0.0	TGACT	0.13144183	0.16289644	0.21605746	0.13535635	0.090517655	KDM1A
ENSG00000004487	23083208	0.26666666666666666	0.35	0.4090909090909091	0.24	0.05555555555555555	GAACA	0.3419276	0.4992305999999999	0.55897	0.39778265	0.22195654	KDM1A
ENSG00000004487	23083222	0.017857142857142856	0.0125	0.0	0.0	0.0	TAACT	0.08895425	0.0623302385	0.027541876	0.03742521	0.044052243	KDM1A
ENSG00000004487	23083285	0.016666666666666666	0.09285714285714286	0.14285714285714285	0.0	0.0	AGACC	0.124321053	0.289258625	0.34459418	0.090708853	0.056984186	KDM1A
ENSG00000004487	23083530	0.16498316498316498	0.1976190476190476	0.15	0.24	0.0	TGACC	0.4685625	0.561157865	0.279668	0.41102856	0.09970324	KDM1A
ENSG00000004487	23083549	0.38461538461538464	0.4237987987987988	0.2916666666666667	0.31986531986531985	0.12121212121212122	GAACT	0.86304	0.87424645	0.86423415	0.7812106000000001	0.25637892	KDM1A
ENSG00000004487	23083586	0.75	0.7313195548489666	0.7	0.52	0.20689655172413793	AGACT	0.98496836	0.98607652	0.96766263	0.8868219	0.26401478	KDM1A
ENSG00000004779	23581068	0.38207547169811323	0.2928870292887029	0.56	0.27358490566037735	0.20481927710843373	GGACT	0.5226786	0.7197503	0.943203125	0.77885056	0.32387432	NDUFAB1
ENSG00000004779	23581086	0.018018018018018018	0.06923076923076923	0.09726793943383805	0.034482758620689655	0.06971830985915493	TGACA	0.07738215	0.14206643	0.20044376	0.13059217	0.1172336619999999	NDUFAB1
ENSG00000004779	23581092	0.14227642276422764	0.20652173913043478	0.26768968456947995	0.2540983606557377	0.15106303618052963	TGACT	0.33293977	0.46750998	0.51771951	0.4763713	0.33779227	NDUFAB1
ENSG00000004779	23581114	0.13025210084033614	0.2099644128113879	0.19199346405228757	0.2734375	0.21933962264150944	GGACA	0.33140168	0.573259	0.517112465	0.5599709	0.566439725	NDUFAB1
ENSG00000004779	23581149	0.15444015444015444	0.11743772241992882	0.10718548579613274	0.09523809523809523	0.12909547738693467	GGACT	0.37622437	0.20453374	0.2445673	0.2682606	0.3345637649999999	NDUFAB1
ENSG00000004779	23581173	0.03684210526315789	0.008064516129032258	0.0	0.017391304347826087	0.028481012658227847	AGACC	0.109653875	0.057186283	0.029590344	0.09366343	0.11313397	NDUFAB1
ENSG00000004779	23585374	0.048034934497816595	0.030418250950570342	0.07729468599033816	0.032520325203252036	0.07245845552297164	GGACC	0.19490306	0.09656622	0.167917045	0.08527994	0.1951929949999999	NDUFAB1
ENSG00000004779	23585383	0.01702127659574468	0.02214022140221402	0.03956069910250354	0.047619047619047616	0.02	AGACA	0.07358001	0.1117958	0.0555288885	0.08324809	0.0533734615	NDUFAB1
ENSG00000004779	23585395	0.05982905982905983	0.04961832061068702	0.02767235926628716	0.025	0.07380281690140844	AGACC	0.1344927	0.1284348	0.10402916	0.11406763	0.172752565	NDUFAB1
ENSG00000004779	23587207	0.017241379310344827	0.026415094339622643	0.04791247484909457	0.02459016393442623	0.02556818181818182	TGACC	0.01609243	0.11944473	0.093759622	0.04479121	0.110408325	NDUFAB1
ENSG00000004779	23587216	0.0	0.01195219123505976	0.008928571428571428	0.023809523809523808	0.0028328611898017	TGACA	0.016439999	0.07082562	0.05211291	0.07182658	0.026942563	NDUFAB1
ENSG00000004779	23587224	0.07296137339055794	0.13857677902621723	0.14356029532403608	0.15	0.12158256052029387	AAACT	0.19875479	0.33463985	0.32937596	0.35549235	0.233603135	NDUFAB1
ENSG00000004779	23587246	0.11666666666666667	0.04727272727272727	0.08550792171481827	0.056910569105691054	0.11175994449583718	GGACC	0.17938116	0.17646345	0.185983815	0.1046078	0.18246013	NDUFAB1
ENSG00000004779	23596152	0.32653061224489793	0.16370106761565836	0.12776659959758552	0.15873015873015872	0.1804663212435233	GGACT	0.53828585	0.43140954	0.29576914	0.17526448	0.32265949	NDUFAB1
ENSG00000004779	23596170	0.10465116279069768	0.09569377990430622	0.051515151515151514	0.08	0.13725490196078433	GGACC	0.27173334	0.17223382	0.127864165	0.17698726	0.33550602	NDUFAB1
ENSG00000004975	7225370	0.0	0.05063291139240506	0.0	0.05555555555555555	0.0	AAACA	0.030648518	0.122467816	0.08182617	0.11077739	0.061738946	DVL2
ENSG00000004975	7225449	0.05357142857142857	0.09473684210526316	0.12	0.1	0.1346153846153846	AGACA	0.23201057	0.24167624	0.3581264	0.19636303	0.40880483	DVL2
ENSG00000004975	7225530	0.14545454545454545	0.19791666666666666	0.125	0.21621621621621623	0.21951219512195122	TGACC	0.29001355	0.5164281	0.38639012	0.32458043	0.4329465	DVL2
ENSG00000004975	7225543	0.0	0.0	0.0	0.0	0.0	TAACC	0.00048799516	0.00053581	0.0039458154	0.00038847924	0.00028436183	DVL2
ENSG00000004975	7225604	0.1111111111111111	0.22105263157894736	0.15	0.12195121951219512	0.08163265306122448	GGACT	0.33614606	0.40186015	0.20120077	0.35404593	0.22792813	DVL2
ENSG00000004975	7225679	0.11290322580645161	0.13592233009708737	0.125	0.13636363636363635	0.09433962264150944	GGACC	0.5572092	0.39498872	0.28403154	0.36555123	0.18745004	DVL2
ENSG00000004975	7225732	0.4098360655737705	0.42718446601941745	0.30434782608695654	0.3111111111111111	0.29411764705882354	TGACT	0.5956031	0.6536341	0.7500186	0.56293476	0.47398075	DVL2
ENSG00000004975	7225822	0.2413793103448276	0.21428571428571427	0.25	0.25	0.2978723404255319	TGACT	0.3540585	0.5206649	0.40495777	0.5769684	0.5423162	DVL2
ENSG00000004975	7225933	0.058823529411764705	0.0967741935483871	0.22727272727272727	0.075	0.075	TGACA	0.16277784	0.25228685	0.252284	0.1581712	0.12121241	DVL2
ENSG00000004975	7225937	0.47368421052631576	0.5858585858585859	0.5652173913043478	0.40476190476190477	0.76	GAACT	0.9229811	0.90786743	0.9486578	0.75168407	0.95245695	DVL2
ENSG00000004975	7225959	0.0	0.05128205128205128	0.0	0.0	0.0	AGACC	0.010964477	0.08411224	0.017565321	0.021084249	0.011381125	DVL2
ENSG00000004975	7226158	0.14893617021276595	0.15217391304347827	0.16666666666666666	0.21428571428571427	0.22727272727272727	GGACT	0.5171546	0.46500462	0.59412396	0.44789585	0.41244158	DVL2
ENSG00000004975	7226588	0.0	0.038461538461538464	0.0	0.0	0.0	AGACC	0.07040014	0.08765255	0.052036285	0.021939551	0.042631377	DVL2
ENSG00000004975	7226615	0.0	0.033707865168539325	0.0	0.0	0.0	TGACA	0.020611167	0.09587113	0.012346089	0.018999804	0.015229178	DVL2
ENSG00000004975	7227254	0.10344827586206896	0.20212765957446807	0.2608695652173913	0.13333333333333333	0.09090909090909091	TGACT	0.22913459	0.3679046	0.3284877	0.3226238	0.16006309	DVL2
ENSG00000004975	7227445	0.11538461538461539	0.17045454545454544	0.22727272727272727	0.1935483870967742	0.21212121212121213	GGACC	0.21399708	0.26490703	0.41893512	0.49865133	0.41417846	DVL2
ENSG00000004975	7227459	0.3333333333333333	0.43373493975903615	0.35	0.3793103448275862	0.4444444444444444	GGACT	0.6256037	0.60828906	0.76537925	0.59760416	0.72211134	DVL2
ENSG00000004975	7227488	0.037037037037037035	0.0898876404494382	0.08333333333333333	0.0625	0.0	TGACC	0.061650205	0.21500106	0.16134459	0.15197095	0.085143566	DVL2
ENSG00000004975	7227502	0.09523809523809523	0.014925373134328358	0.0	0.0	0.043478260869565216	GGACA	0.46253523	0.054447055	0.020275164	0.046325825	0.21513744	DVL2
ENSG00000004975	7227727	0.19230769230769232	0.3493975903614458	0.3181818181818182	0.2857142857142857	0.2962962962962963	TGACT	0.57355624	0.6318282	0.7272421	0.84558773	0.46528697	DVL2
ENSG00000004975	7227762	0.0	0.08791208791208792	0.043478260869565216	0.034482758620689655	0.03571428571428571	TGACC	0.04865118	0.15197515	0.11846329	0.0637691	0.06583671	DVL2
ENSG00000004975	7228031	0.037037037037037035	0.2111111111111111	0.17391304347826086	0.21428571428571427	0.16	TGACT	0.13982236	0.48540264	0.4458767	0.47895145	0.34515473	DVL2
ENSG00000004975	7228987	0.0	0.013888888888888888	0.08695652173913043	0.034482758620689655	0.0	GGACA	0.053315926	0.09607147	0.13342495	0.15411879	0.043993138	DVL2
ENSG00000004975	7229023	0.03571428571428571	0.15476190476190477	0.3181818181818182	0.2962962962962963	0.11538461538461539	GAACA	0.18608992	0.34834233	0.48054075	0.44304317	0.23188503	DVL2
ENSG00000004975	7229032	0.10714285714285714	0.16091954022988506	0.08333333333333333	0.18518518518518517	0.17857142857142858	GAACT	0.19646671	0.23783663	0.47156352	0.4816207	0.32701832	DVL2
ENSG00000004975	7229148	0.2916666666666667	0.175	0.18181818181818182	0.3333333333333333	0.16	GGACA	0.8132491	0.54354	0.37665114	0.40060633	0.48171097	DVL2
ENSG00000004975	7229383	0.0	0.012345679012345678	0.0	0.0	0.043478260869565216	AAACA	0.021345258	0.05686585	0.034893323	0.019658769	0.03510145	DVL2
ENSG00000004975	7229835	0.2	0.23076923076923078	0.30434782608695654	0.18181818181818182	0.13636363636363635	GGACT	0.51989377	0.44182062	0.56694245	0.4225331	0.45118895	DVL2
ENSG00000004975	7229866	0.0	0.14925373134328357	0.13636363636363635	0.18181818181818182	0.125	TGACC	0.083978966	0.33098125	0.2695674	0.26868647	0.1444706	DVL2
ENSG00000004975	7229929	0.45454545454545453	0.3835616438356164	0.45454545454545453	0.2857142857142857	0.56	GGACT	0.82308453	0.74037415	0.8282172	0.66064036	0.94164217	DVL2
ENSG00000004975	7230109	0.0	0.0	0.0	0.0	0.0	AAACC	0.005437863	0.014045668	0.009416902	0.0038410902	0.010333789	DVL2
ENSG00000004975	7230306	0.30434782608695654	0.38461538461538464	0.47619047619047616	0.36363636363636365	0.25	GGACT	0.6352154	0.68609554	0.71810895	0.49333042	0.50337243	DVL2
ENSG00000005022	119468519	0.009404388714733543	0.025885558583106268	0.042692939244663386	0.030598052851182198	0.013513513513513514	TGACA	0.02331401	0.09328978	0.096751615	0.08943055	0.0350098	SLC25A5
ENSG00000005022	119468547	0.23730964467005075	0.1663135593220339	0.15442092154420922	0.12526315789473685	0.21861471861471862	GGACT	0.5036745	0.30198115	0.34549314	0.24175915	0.33363652	SLC25A5
ENSG00000005022	119469716	0.20387096774193547	0.19637139807897544	0.1093951093951094	0.04928806133625411	0.03153153153153153	AGACT	0.7453016	0.6696592	0.32774884	0.28788498	0.100565694	SLC25A5
ENSG00000005022	119469770	0.0	0.0	0.0	0.0	0.0	TAACC	0.0014341951	0.002634847	0.0031283735	0.0045375107	0.0021533729	SLC25A5
ENSG00000005022	119469812	0.028901734104046242	0.061866125760649086	0.07665094339622641	0.06811145510835913	0.038183694530443756	TAACT	0.112394944	0.157457	0.24768834	0.12961844	0.12803188	SLC25A5
ENSG00000005022	119469860	0.20954907161803712	0.1506228765571914	0.09450830140485313	0.06802721088435375	0.026410564225690276	GGACA	0.598288	0.44604248	0.15554376	0.21543705	0.10306692	SLC25A5
ENSG00000005022	119469868	0.13271245634458673	0.1457905544147844	0.1950354609929078	0.14748953974895398	0.09504132231404959	GAACC	0.29263318	0.3059503	0.38710865	0.28964058	0.2632568	SLC25A5
ENSG00000005022	119470025	0.29152148664343785	0.34623430962343094	0.3446261682242991	0.3063343717549325	0.2858638743455497	TGACT	0.5771359	0.59838617	0.53493786	0.5343383	0.44708723	SLC25A5
ENSG00000005022	119470136	0.02252252252252252	0.047325102880658436	0.07865168539325842	0.06451612903225806	0.023429179978700747	TGACA	0.026170706	0.09304522	0.1912268	0.13054715	0.062440086	SLC25A5
ENSG00000005022	119470394	0.10933940774487472	0.14748953974895398	0.14432989690721648	0.14880332986472425	0.12101210121012101	GAACA	0.25054693	0.287999	0.34600836	0.3347053	0.26364106	SLC25A5
ENSG00000005022	119470429	0.02857142857142857	0.02774694783573807	0.016826923076923076	0.024471635150166853	0.009195402298850575	AGACT	0.07807753	0.17800614	0.021463359	0.06956977	0.034287382	SLC25A5
ENSG00000005022	119470453	0.03416557161629435	0.09122006841505131	0.12853470437017994	0.09457900807381776	0.056320400500625784	TGACT	0.043961477	0.28855354	0.3445657	0.25315392	0.100745976	SLC25A5
ENSG00000005022	119470469	0.0175	0.034521158129175944	0.02902055622732769	0.04434589800443459	0.01566265060240964	TGACA	0.07418772	0.10543326	0.0901947	0.12825939	0.040524185	SLC25A5
ENSG00000005022	119470513	0.17007534983853606	0.2199798183652876	0.22039473684210525	0.175564681724846	0.1798780487804878	GAACT	0.39377204	0.48122245	0.50288707	0.5070336	0.2998534	SLC25A5
ENSG00000005022	119470904	0.01273148148148148	0.031446540880503145	0.03471444568868981	0.039790575916230364	0.012195121951219513	TGACA	0.07249355	0.09535851	0.0773475	0.06815766	0.044972382	SLC25A5
ENSG00000005022	119470928	0.13333333333333333	0.24470338983050846	0.2868757259001161	0.2762312633832976	0.1305767138193689	TGACT	0.2681598	0.45896316	0.5144037	0.45630533	0.24941082	SLC25A5
ENSG00000005022	119471088	0.42755344418052255	0.4989270386266094	0.5172004744958482	0.5246781115879828	0.4628975265017668	GAACA	0.64478016	0.79977447	0.80734694	0.8029958	0.7596299	SLC25A5
ENSG00000005022	119471109	0.0	0.0010204081632653062	0.0011534025374855825	0.0	0.0	TAACA	0.009868801	0.026364435	0.020773351	0.026321793	0.018005216	SLC25A5
ENSG00000005022	119471129	0.005787037037037037	0.006904487917146145	0.010922330097087379	0.0022497187851518562	0.005668934240362812	TGACA	0.015405727	0.021195889	0.05791861	0.03570801	0.015548432	SLC25A5
ENSG00000005022	119471133	0.04231311706629055	0.04186046511627907	0.056555269922879174	0.024213075060532687	0.02074688796680498	AGACT	0.09421311	0.19745775	0.24753007	0.05164983	0.11037041	SLC25A5
ENSG00000005022	119471203	0.07822685788787484	0.1308411214953271	0.13471502590673576	0.09665871121718377	0.06658291457286432	TGACC	0.18025945	0.35323763	0.2597736	0.20238009	0.16251287	SLC25A5
ENSG00000005022	119471246	0.18586088939566706	0.21790722761596548	0.25288831835686776	0.1491891891891892	0.11231101511879049	GGACT	0.56087697	0.5991288	0.5469314	0.4032494	0.16526411	SLC25A5
ENSG00000005022	119471286	0.0	0.0031914893617021275	0.008547008547008548	0.0	0.0	TAACA	0.01160785	0.027949035	0.03571576	0.027985096	0.012852537	SLC25A5
ENSG00000005075	102473518	0.0661764705882353	0.17486338797814208	0.24299065420560748	0.20212765957446807	0.1016949152542373	TGACA	0.22064081	0.4330368	0.53951013	0.3517886	0.24276605	POLR2J
ENSG00000005075	102473596	0.125	0.2079207920792079	0.112	0.1926605504587156	0.0794392523364486	TGACC	0.27728808	0.41384667	0.2637353	0.43661365	0.16711429	POLR2J
ENSG00000005075	102473671	0.0111731843575419	0.01990049751243781	0.007633587786259542	0.0	0.013157894736842105	AGACA	0.035847675	0.16026402	0.09595094	0.015872598	0.017057812	POLR2J
ENSG00000005075	102474440	0.025	0.029411764705882353	0.026785714285714284	0.041666666666666664	0.01948051948051948	GGACT	0.10173961	0.21510477	0.09544428	0.07242664	0.071592055	POLR2J
ENSG00000005075	102474450	0.01910828025477707	0.020202020202020204	0.007751937984496124	0.009708737864077669	0.0047169811320754715	AGACC	0.05299436	0.10496233	0.01911583	0.040502824	0.021729136	POLR2J
ENSG00000005075	102474521	0.0	0.00980392156862745	0.008130081300813009	0.0	0.013888888888888888	AGACC	0.039916635	0.07116213	0.039380945	0.05251764	0.05328058	POLR2J
ENSG00000005075	102476193	0.018633540372670808	0.014563106796116505	0.0	0.02912621359223301	0.0045871559633027525	AAACA	0.10385753	0.03836427	0.049686827	0.16862136	0.022120345	POLR2J
ENSG00000005075	102476208	0.07017543859649122	0.03553299492385787	0.0	0.0625	0.08173076923076923	AGACC	0.18658605	0.10955362	0.079615876	0.15673837	0.18526599	POLR2J
ENSG00000005075	102476253	0.19161676646706588	0.16080402010050251	0.12195121951219512	0.1574074074074074	0.23943661971830985	GGACA	0.49315652	0.30663866	0.33783016	0.43374667	0.5069246	POLR2J
ENSG00000005075	102476259	0.0	0.0	0.0	0.009345794392523364	0.0	TAACA	0.0005693793	0.0041820765	0.014964926	0.01549238	0.0023296953	POLR2J
ENSG00000005194	57428584	0.0	0.0	0.0	0.0	0.0	TAACC	0.00985924	0.0012748123	0.0009169221	0.000913167	0.00094747543	CIAPIN1
ENSG00000005194	57428624	0.225	0.410958904109589	0.4583333333333333	0.35135135135135137	0.21311475409836064	TGACT	0.41440716	0.7307347	0.65667045	0.5692145	0.49314672	CIAPIN1
ENSG00000005194	57428692	0.5319148936170213	0.4936708860759494	0.48	0.2894736842105263	0.31746031746031744	GGACT	0.9350791	0.90956306	0.81508464	0.7261381	0.58690965	CIAPIN1
ENSG00000005194	57428734	0.075	0.15789473684210525	0.17391304347826086	0.23529411764705882	0.09375	TGACA	0.16909511	0.4438437	0.4590065	0.5247508	0.26055416	CIAPIN1
ENSG00000005194	57428813	0.025	0.043478260869565216	0.0	0.0	0.0	AGACC	0.1390827	0.30279145	0.049502064	0.06867383	0.06686734	CIAPIN1
ENSG00000005194	57428825	0.11627906976744186	0.16216216216216217	0.16	0.1111111111111111	0.1206896551724138	TGACA	0.1824913	0.4365631	0.32499552	0.2592051	0.21688314	CIAPIN1
ENSG00000005194	57428835	0.0	0.0	0.0	0.0	0.0	TAACA	0.008340001	0.025654996	0.01967163	0.014376151	0.02966795	CIAPIN1
ENSG00000005194	57428965	0.38095238095238093	0.40540540540540543	0.30434782608695654	0.21052631578947367	0.2982456140350877	GGACC	0.9102532	0.81966984	0.81307906	0.6781797	0.62337923	CIAPIN1
ENSG00000005194	57428981	0.24444444444444444	0.2647058823529412	0.2	0.17142857142857143	0.06557377049180328	AGACC	0.45794207	0.36324987	0.4496941	0.3146891	0.17300715	CIAPIN1
ENSG00000005194	57429038	0.06818181818181818	0.11475409836065574	0.14285714285714285	0.12121212121212122	0.017857142857142856	AGACA	0.21692562	0.42730308	0.33490694	0.4282977	0.11708593	CIAPIN1
ENSG00000005194	57429159	0.047619047619047616	0.028169014084507043	0.043478260869565216	0.02857142857142857	0.0	TGACA	0.101709865	0.1579858	0.076520026	0.14727007	0.04074652	CIAPIN1
ENSG00000005194	57429218	0.0	0.0	0.0	0.0	0.0	AAACC	0.022939038	0.009374201	0.020206641	0.007895636	0.008794725	CIAPIN1
ENSG00000005194	57430259	0.1	0.056338028169014086	0.0	0.030303030303030304	0.05	AAACT	0.27784228	0.14175655	0.093513645	0.1536531	0.11228076	CIAPIN1
ENSG00000005194	57430294	0.0	0.02857142857142857	0.045454545454545456	0.058823529411764705	0.03125	GAACA	0.122590005	0.1726276	0.18451326	0.1587924	0.14316735	CIAPIN1
ENSG00000005194	57430318	0.2222222222222222	0.29333333333333333	0.2727272727272727	0.3333333333333333	0.22950819672131148	GAACT	0.36468196	0.5535682	0.48912948	0.5805122	0.6604134	CIAPIN1
ENSG00000005194	57431154	0.1282051282051282	0.15492957746478872	0.08695652173913043	0.05714285714285714	0.07142857142857142	GAACT	0.4265883	0.3003112	0.25038534	0.2527628	0.19907165	CIAPIN1
ENSG00000005194	57431256	0.12195121951219512	0.2191780821917808	0.19047619047619047	0.21875	0.11666666666666667	TGACT	0.272371	0.5172304	0.38709444	0.46905383	0.22493184	CIAPIN1
ENSG00000005194	57432522	0.20588235294117646	0.1267605633802817	0.09090909090909091	0.11764705882352941	0.28846153846153844	GGACC	0.46514234	0.3040116	0.25865656	0.29187027	0.49620405	CIAPIN1
ENSG00000005194	57432556	0.0	0.015625	0.0	0.03125	0.0	AAACC	0.0136550665	0.059835553	0.010710061	0.036036372	0.014126825	CIAPIN1
ENSG00000005194	57434106	0.10256410256410256	0.0684931506849315	0.09523809523809523	0.08333333333333333	0.05	AAACT	0.41088057	0.22814679	0.21244147	0.18275043	0.09696573	CIAPIN1
ENSG00000005194	57434111	0.0	0.027777777777777776	0.0	0.0	0.01639344262295082	AAACC	0.008491004	0.016711283	0.0267861	0.032728277	0.015506876	CIAPIN1
ENSG00000005194	57434145	0.10256410256410256	0.21428571428571427	0.4782608695652174	0.16216216216216217	0.1016949152542373	TGACA	0.26894137	0.44928962	0.8174307	0.47680116	0.35167146	CIAPIN1
ENSG00000005194	57434165	0.07692307692307693	0.09090909090909091	0.09090909090909091	0.08571428571428572	0.06521739130434782	GAACA	0.1912621	0.32637182	0.20398979	0.16248235	0.22135314	CIAPIN1
ENSG00000005194	57434194	0.0	0.0	0.0	0.0	0.0	TAACC	0.0005580544	0.0009233594	0.0007465601	0.0013439059	0.00063172576	CIAPIN1
ENSG00000005194	57436685	0.3055555555555556	0.3918918918918919	0.5	0.5675675675675675	0.2631578947368421	TGACT	0.43572873	0.59663045	0.7660328	0.78165877	0.44756737	CIAPIN1
ENSG00000005194	57436712	0.0	0.014492753623188406	0.08695652173913043	0.0	0.0	AGACA	0.06537785	0.051417828	0.11477176	0.049211346	0.018608427	CIAPIN1
ENSG00000005194	57436729	0.0	0.0	0.0	0.0	0.0	TAACA	0.004420805	0.006445074	0.0031988143	0.0022503138	0.007885051	CIAPIN1
ENSG00000005194	57439191	0.02631578947368421	0.0	0.0	0.02857142857142857	0.0	AGACA	0.07452055	0.04960251	0.06599361	0.19111739	0.06915803	CIAPIN1
ENSG00000005194	57440792	0.0	0.0	0.045454545454545456	0.0	0.0196078431372549	AAACA	0.026782334	0.031792723	0.08340242	0.053103782	0.039585162	CIAPIN1
ENSG00000005194	57440823	0.0	0.0	0.0	0.0	0.0	TAACC	0.0012852788	0.0007801175	0.00040786265	0.0030955314	0.0014005185	CIAPIN1
ENSG00000005448	74423365	0.5005952380952381	0.5193473193473194	0.32	0.45454545454545453	0.4074074074074074	GGACT	0.77630757	0.773347885	0.6539338	0.7010983	0.68226826	WDR54
ENSG00000005448	74423885	0.125	0.08391608391608392	0.0	0.045454545454545456	0.0	TGACA	0.21801873	0.17929959	0.08381208	0.16582789	0.07248918	WDR54
ENSG00000005448	74423979	0.06326781326781328	0.050107758620689655	0.05	0.05	0.1	GGACA	0.103862603	0.1015043049999999	0.07930674	0.08882978	0.16585198	WDR54
ENSG00000005448	74424888	0.0	0.029437229437229435	0.041666666666666664	0.0	0.0	TGACA	0.023549282	0.09437011	0.08103243	0.038101457	0.042259764	WDR54
ENSG00000005448	74424906	0.08947368421052632	0.045454545454545456	0.09523809523809523	0.14285714285714285	0.034482758620689655	TGACT	0.197173205	0.12879382	0.1568156	0.1594017	0.11647326	WDR54
ENSG00000005448	74424956	0.023809523809523808	0.07929606625258799	0.047619047619047616	0.18181818181818182	0.07142857142857142	TGACC	0.0866018559999999	0.101322222	0.088167176	0.30895057	0.11970369	WDR54
ENSG00000005448	74425135	0.03571428571428571	0.05890804597701149	0.09523809523809523	0.0	0.0	GGACA	0.15676795	0.08979419	0.26318756	0.05746478	0.09764121	WDR54
ENSG00000005448	74425436	0.11904761904761904	0.14303482587064675	0.13043478260869565	0.23809523809523808	0.14814814814814814	GGACA	0.3802474	0.45612692	0.653481	0.49144545	0.35423565	WDR54
ENSG00000005448	74425469	0.0	0.0	0.0	0.0	0.0	AAACC	0.00842121225	0.016261971	0.019354593	0.029077888	0.015208269	WDR54
ENSG00000005448	74425657	0.26282051282051283	0.29608585858585856	0.2916666666666667	0.36363636363636365	0.21428571428571427	TGACT	0.509269925	0.5670205349999999	0.708099	0.7071427	0.40916547	WDR54
ENSG00000005448	74425667	0.13498483316481294	0.18790849673202614	0.043478260869565216	0.047619047619047616	0.1724137931034483	TGACC	0.2027542849999999	0.44183803	0.32273135	0.42399135	0.3472791	WDR54
ENSG00000005486	75881843	0.0	0.0	0.0	0.0	0.0	TAACC	0.0020829916	0.00463351	0.0031103014	0.0051988484	0.0029029131	RHBDD2
ENSG00000005486	75881927	0.2702702702702703	0.2328767123287671	0.43333333333333335	0.2978723404255319	0.1724137931034483	GAACC	0.41858834	0.47952914	0.58591986	0.41862598	0.5097455	RHBDD2
ENSG00000005486	75882191	0.07692307692307693	0.14864864864864866	0.14814814814814814	0.13636363636363635	0.05263157894736842	AGACC	0.120838106	0.5182746	0.4649703	0.3016069	0.19932184	RHBDD2
ENSG00000005486	75883760	0.027777777777777776	0.0	0.0	0.02631578947368421	0.0	AGACC	0.10848516	0.059813	0.047484256	0.117452875	0.05372604	RHBDD2
ENSG00000005486	75887992	0.058823529411764705	0.04225352112676056	0.037037037037037035	0.06666666666666667	0.03636363636363636	AAACT	0.103515066	0.101621136	0.33576736	0.14556588	0.10515089	RHBDD2
ENSG00000005486	75887997	0.14634146341463414	0.125	0.10714285714285714	0.14893617021276595	0.14545454545454545	GAACC	0.28998664	0.24093132	0.2795752	0.33487535	0.24976063	RHBDD2
ENSG00000005486	75888177	0.023255813953488372	0.1917808219178082	0.2413793103448276	0.1956521739130435	0.12903225806451613	GAACC	0.15945132	0.35418397	0.65795124	0.30760247	0.20754799	RHBDD2
ENSG00000005486	75888192	0.0	0.0	0.0	0.0	0.0	AAACC	0.0060301186	0.010663355	0.009941185	0.017722953	0.01572268	RHBDD2
ENSG00000005486	75888264	0.4166666666666667	0.34177215189873417	0.3333333333333333	0.34782608695652173	0.35294117647058826	GAACA	0.7707798	0.50284463	0.5357842	0.62382585	0.60589534	RHBDD2
ENSG00000005486	75888411	0.0	0.02857142857142857	0.0	0.02127659574468085	0.0	TGACA	0.01810639	0.08272811	0.047331393	0.0637546	0.0221900088	RHBDD2
ENSG00000005486	75888429	0.29545454545454547	0.25	0.34615384615384615	0.3488372093023256	0.07692307692307693	GAACA	0.3360544	0.48109722	0.66897357	0.44286293	0.24461922	RHBDD2
ENSG00000005486	75888594	0.0	0.012345679012345678	0.0	0.0	0.0	TAACA	0.009055948	0.046025824	0.057280112	0.020662427	0.01347730225	RHBDD2
ENSG00000005486	75888600	0.045454545454545456	0.15384615384615385	0.04	0.02564102564102564	0.0	GGACA	0.19744615	0.45091325	0.20009501	0.046523213	0.02849784	RHBDD2
ENSG00000005486	75888620	0.35294117647058826	0.30120481927710846	0.12903225806451613	0.2857142857142857	0.32887700534759357	GAACT	0.623504	0.42456323	0.3616984	0.5059685	0.58807398	RHBDD2
ENSG00000005486	75888861	0.16666666666666666	0.325	0.20689655172413793	0.25	0.12574404761904762	GAACT	0.3125887	0.639264	0.41557518	0.48094693	0.3124436699999999	RHBDD2
ENSG00000006042	32931498	0.10256410256410256	0.1282051282051282	0.041666666666666664	0.12121212121212122	0.05714285714285714	TGACC	0.20287517	0.26174	0.20936659	0.2023457	0.20267177	TMEM98
ENSG00000006042	32931504	0.40540540540540543	0.3902439024390244	0.17391304347826086	0.3611111111111111	0.4	GGACT	0.5580675	0.5685274	0.3053771	0.59035695	0.5283943	TMEM98
ENSG00000006042	32931535	0.2222222222222222	0.15	0.21739130434782608	0.08571428571428572	0.1891891891891892	AGACT	0.32335082	0.36306435	0.52824694	0.228566	0.39817667	TMEM98
ENSG00000006042	32931635	0.10526315789473684	0.08108108108108109	0.14285714285714285	0.03225806451612903	0.13513513513513514	AGACC	0.20052734	0.20137663	0.35186893	0.18218315	0.3118083	TMEM98
ENSG00000006042	32933185	0.17142857142857143	0.14285714285714285	0.05	0.0625	0.08108108108108109	GGACC	0.436617	0.24053979	0.15322083	0.2207711	0.25725865	TMEM98
ENSG00000006042	32933205	0.0	0.04878048780487805	0.09090909090909091	0.06060606060606061	0.04878048780487805	AGACC	0.08173279	0.30461934	0.1905452	0.13520135	0.17955372	TMEM98
ENSG00000006042	32933231	0.5405405405405406	0.5897435897435898	0.6521739130434783	0.5161290322580645	0.46153846153846156	GAACT	0.81679666	0.8589328	0.9083952	0.85915107	0.81231976	TMEM98
ENSG00000006042	32933287	0.024390243902439025	0.04878048780487805	0.043478260869565216	0.03125	0.05	AGACT	0.07641218	0.118634164	0.05510726	0.064654455	0.07426681	TMEM98
ENSG00000006042	32936395	0.09302325581395349	0.046511627906976744	0.09523809523809523	0.14285714285714285	0.08571428571428572	AGACT	0.18107584	0.16206568	0.1811351	0.25353575	0.15604731	TMEM98
ENSG00000006042	32939515	0.1	0.09523809523809523	0.09523809523809523	0.02857142857142857	0.20588235294117646	GGACC	0.18323497	0.15065825	0.19577138	0.1401139	0.26853123	TMEM98
ENSG00000006042	32939522	0.0	0.0	0.041666666666666664	0.0	0.0	AAACT	0.07410743	0.08966075	0.08961505	0.075757876	0.08005835	TMEM98
ENSG00000006042	32940829	0.021739130434782608	0.11627906976744186	0.17391304347826086	0.24242424242424243	0.125	TGACA	0.13715258	0.22756858	0.4767696	0.43325132	0.25654703	TMEM98
ENSG00000006042	32940863	0.4782608695652174	0.4222222222222222	0.5652173913043478	0.5	0.35555555555555557	GGACT	0.90180445	0.6554445	0.86072606	0.67331856	0.60146385	TMEM98
ENSG00000006042	32940872	0.0	0.023809523809523808	0.0	0.029411764705882353	0.045454545454545456	TGACC	0.044276524	0.09895903	0.075286925	0.09570851	0.18480262	TMEM98
ENSG00000006042	32941169	0.2727272727272727	0.14285714285714285	0.045454545454545456	0.09375	0.23076923076923078	AAACT	0.49327603	0.34208837	0.2883604	0.2167594	0.3354173	TMEM98
ENSG00000006042	32941246	0.13725490196078433	0.15555555555555556	0.08695652173913043	0.07894736842105263	0.14583333333333334	AAACT	0.40307274	0.35596585	0.29579413	0.2017056	0.5935606	TMEM98
ENSG00000006042	32941254	0.7209302325581395	0.6341463414634146	0.5	0.6129032258064516	0.42105263157894735	GGACT	0.9688797	0.92243224	0.89472276	0.88225985	0.78340024	TMEM98
ENSG00000006042	32941404	0.38461538461538464	0.21951219512195122	0.4090909090909091	0.34285714285714286	0.21951219512195122	GGACA	0.91791695	0.59083825	0.76869315	0.87223846	0.6624195	TMEM98
ENSG00000006042	32941417	0.08888888888888889	0.041666666666666664	0.043478260869565216	0.02702702702702703	0.021739130434782608	AAACT	0.21362385	0.11022415	0.06174978	0.0637534	0.12162373	TMEM98
ENSG00000006042	32941446	0.06976744186046512	0.0851063829787234	0.045454545454545456	0.0	0.07317073170731707	AGACT	0.17816642	0.4517749	0.23924598	0.021459544	0.19961321	TMEM98
ENSG00000006042	32941554	0.2727272727272727	0.2826086956521739	0.3333333333333333	0.19444444444444445	0.275	GAACT	0.49185938	0.46766394	0.4761663	0.60671854	0.4976252	TMEM98
ENSG00000006625	30496683	0.0	0.0	0.0	0.0	0.0	TAACA	0.01471976	0.014882314	0.028395247	0.020876134	0.022564137	GGCT
ENSG00000006625	30497037	0.0	0.018518518518518517	0.02857142857142857	0.020833333333333332	0.0	TAACA	0.021751475	0.047795676	0.099402145	0.06394707	0.01592561	GGCT
ENSG00000006625	30497126	0.0	0.018867924528301886	0.029411764705882353	0.020833333333333332	0.017857142857142856	AGACA	0.021216774	0.025529504	0.058308065	0.05167743	0.032025576	GGCT
ENSG00000006625	30497159	0.047619047619047616	0.07692307692307693	0.1388888888888889	0.1111111111111111	0.0	TGACT	0.06884153	0.2630423	0.21889369	0.16148682	0.065334335	GGCT
ENSG00000006625	30498865	0.0	0.0	0.0	0.0	0.0	TAACC	0.0023951172	0.018480087	0.0076669096	0.0068869116	0.003214979	GGCT
ENSG00000006652	112468049	0.02702702702702703	0.04878048780487805	0.0	0.02040816326530612	0.0	AAACA	0.06299748	0.119023725	0.03715236	0.0724592	0.032049	IFRD1
ENSG00000006652	112468066	0.0	0.025	0.05	0.043478260869565216	0.0	GGACA	0.04850608	0.051038124	0.29863185	0.09224206	0.03432555	IFRD1
ENSG00000006652	112472290	0.0	0.09523809523809523	0.14285714285714285	0.06382978723404255	0.04081632653061224	AAACA	0.04202038	0.16262469	0.26141563	0.10300632	0.05064119	IFRD1
ENSG00000006652	112472795	0.2777777777777778	0.19047619047619047	0.15	0.25	0.16326530612244897	GAACT	0.49206167	0.43222007	0.5365683	0.50333107	0.48661047	IFRD1
ENSG00000006652	112475440	0.07894736842105263	0.047619047619047616	0.0	0.041666666666666664	0.02	TAACT	0.18308778	0.14914167	0.070644155	0.1410456	0.045065593	IFRD1
ENSG00000006652	112475463	0.08823529411764706	0.225	0.2	0.15555555555555556	0.1111111111111111	GAACC	0.18904269	0.35622558	0.34237224	0.31431675	0.23636456	IFRD1
ENSG00000006652	112475529	0.35135135135135137	0.43902439024390244	0.4	0.3333333333333333	0.22	GAACT	0.4610056	0.5153677	0.76018655	0.41284466	0.46480823	IFRD1
ENSG00000006652	112475582	0.02564102564102564	0.14634146341463414	0.047619047619047616	0.0625	0.0425531914893617	AAACT	0.10289333	0.28648418	0.15172261	0.20208745	0.091622666	IFRD1
ENSG00000006652	112475611	0.02631578947368421	0.0	0.0	0.041666666666666664	0.0	TAACT	0.073590614	0.03402537	0.0439623	0.08103076	0.034314763	IFRD1
ENSG00000006652	112475620	0.0	0.0	0.09523809523809523	0.06382978723404255	0.022222222222222223	TAACT	0.014632285	0.06754331	0.19754855	0.19181551	0.05504366	IFRD1
ENSG00000006652	112475673	0.09090909090909091	0.1891891891891892	0.047619047619047616	0.21739130434782608	0.1590909090909091	AAACT	0.27296734	0.36203748	0.16855274	0.43111324	0.3064086	IFRD1
ENSG00000006744	12992437	0.5365853658536586	0.38235294117647056	0.358974358974359	0.17073170731707318	0.13725490196078433	AGACT	0.9304412	0.7703039	0.75817686	0.5623189	0.5122898	ELAC2
ENSG00000006744	12992465	0.02564102564102564	0.0	0.0	0.0	0.0	TAACA	0.035020985	0.011884165	0.005961013	0.014240181	0.010155261	ELAC2
ENSG00000006744	12992477	0.17142857142857143	0.21212121212121213	0.19047619047619047	0.13513513513513514	0.019230769230769232	AGACA	0.4537514	0.61175424	0.64129335	0.33276382	0.17725608	ELAC2
ENSG00000006744	12992532	0.0	0.0	0.0	0.0	0.0	AAACA	0.01650542	0.009617532	0.041427232	0.008662498	0.01679964	ELAC2
ENSG00000006744	12992573	0.65	0.5866666666666667	0.40476190476190477	0.5476190476190477	0.39215686274509803	GAACT	0.93116456	0.78953135	0.739085	0.8874117	0.72209865	ELAC2
ENSG00000006744	12992630	0.9166666666666666	0.9066666666666666	0.8205128205128205	0.85	0.5471698113207547	GGACT	0.99874175	0.9906846	0.9876191	0.97205085	0.9535772	ELAC2
ENSG00000006744	12992799	0.4318181818181818	0.3493975903614458	0.391304347826087	0.24444444444444444	0.21818181818181817	GAACT	0.75203335	0.67088157	0.7429998	0.46626863	0.40701866	ELAC2
ENSG00000006744	12992806	0.08823529411764706	0.04225352112676056	0.0	0.02631578947368421	0.05714285714285714	AGACC	0.17607114	0.07518985	0.0638966	0.12303586	0.1480467	ELAC2
ENSG00000006744	12993032	0.3	0.15789473684210525	0.1282051282051282	0.09090909090909091	0.2	AGACT	0.47435397	0.28591508	0.17196938	0.19081049	0.31820363	ELAC2
ENSG00000006744	12993697	0.058823529411764705	0.11842105263157894	0.11627906976744186	0.11627906976744186	0.021739130434782608	TGACC	0.15136774	0.2700779	0.22092728	0.23829265	0.11728933	ELAC2
ENSG00000006744	12993772	0.07142857142857142	0.10144927536231885	0.1794871794871795	0.075	0.06060606060606061	GAACC	0.21567252	0.22030959	0.43985778	0.21623878	0.21178856	ELAC2
ENSG00000006744	12994432	0.030303030303030304	0.013333333333333334	0.0	0.022222222222222223	0.0	AGACA	0.11599509	0.09511999	0.077488676	0.14779833	0.104939185	ELAC2
ENSG00000006744	12994796	0.1	0.13043478260869565	0.13636363636363635	0.19047619047619047	0.12195121951219512	GGACA	0.25214046	0.22448882	0.33276874	0.31943217	0.51053154	ELAC2
ENSG00000006744	12994878	0.0	0.013333333333333334	0.0975609756097561	0.0	0.0	AGACC	0.09330815	0.07048186	0.14658877	0.057000756	0.088263944	ELAC2
ENSG00000006744	12994980	0.2	0.2692307692307692	0.36363636363636365	0.17391304347826086	0.2727272727272727	GAACA	0.37348232	0.53118026	0.48048964	0.2664643	0.59760493	ELAC2
ENSG00000006744	12996608	0.17857142857142858	0.08196721311475409	0.21951219512195122	0.18421052631578946	0.16216216216216217	GGACA	0.6799943	0.3155088	0.57174504	0.52438414	0.6554667	ELAC2
ENSG00000006744	12996617	0.04	0.028985507246376812	0.0	0.08108108108108109	0.05263157894736842	AGACC	0.13815156	0.11643131	0.10796765	0.14607884	0.17572527	ELAC2
ENSG00000006744	12996662	0.42857142857142855	0.4788732394366197	0.475	0.34210526315789475	0.5121951219512195	GGACT	0.6265027	0.6926462	0.69781303	0.8409454	0.75402313	ELAC2
ENSG00000006744	12998470	0.04	0.24242424242424243	0.15789473684210525	0.1794871794871795	0.08823529411764706	GAACA	0.22656772	0.39361984	0.3434934	0.38143498	0.23438688	ELAC2
ENSG00000006744	13002500	0.0	0.0	0.024390243902439025	0.0	0.027777777777777776	AAACC	0.036997426	0.05655247	0.09892796	0.0897059	0.050209463	ELAC2
ENSG00000006744	13002541	0.625	0.5774647887323944	0.5348837209302325	0.5227272727272727	0.6111111111111112	GAACT	0.8960191	0.8914669	0.94308966	0.8624822	0.88441885	ELAC2
ENSG00000006744	13002568	0.0	0.03076923076923077	0.05405405405405406	0.02564102564102564	0.0	TGACA	0.020867145	0.0792016	0.09193971	0.1363084	0.034747683	ELAC2
ENSG00000006744	13003506	0.08	0.11764705882352941	0.13513513513513514	0.125	0.10344827586206896	GGACA	0.32042122	0.3872176	0.31140462	0.49377298	0.17982486	ELAC2
ENSG00000006744	13005821	0.0	0.07575757575757576	0.0975609756097561	0.1	0.09375	GGACA	0.04968096	0.17562787	0.18450707	0.2639292	0.41899094	ELAC2
ENSG00000006744	13005960	0.0	0.0136986301369863	0.04878048780487805	0.023809523809523808	0.0	AAACT	0.027423823	0.11904438	0.11488769	0.0774582	0.024106765	ELAC2
ENSG00000006744	13010644	0.2413793103448276	0.35135135135135137	0.13636363636363635	0.13636363636363635	0.23684210526315788	GGACT	0.3467842	0.45396256	0.28729397	0.2662354	0.33538455	ELAC2
ENSG00000006744	13011701	0.16	0.11594202898550725	0.1111111111111111	0.11627906976744186	0.21212121212121213	AGACT	0.29528642	0.3202084	0.36234638	0.34132308	0.46392626	ELAC2
ENSG00000006744	13011778	0.4166666666666667	0.2413793103448276	0.2727272727272727	0.2857142857142857	0.2727272727272727	GAACA	0.4536094	0.39182144	0.44177175	0.40159184	0.3788343	ELAC2
ENSG00000006744	13013231	0.0	0.05714285714285714	0.024390243902439025	0.13953488372093023	0.0	TGACA	0.033163715	0.1677863	0.12525252	0.22272225	0.06261232	ELAC2
ENSG00000006744	13013237	0.0	0.014705882352941176	0.0	0.0	0.034482758620689655	AAACC	0.005668664	0.018458808	0.026026297	0.019201875	0.058871925	ELAC2
ENSG00000006744	13014443	0.14285714285714285	0.203125	0.3170731707317073	0.2558139534883721	0.2647058823529412	GAACT	0.3696795	0.675944	0.68267965	0.70468605	0.44885668	ELAC2
ENSG00000006744	13015809	0.0	0.0	0.0	0.0	0.0	AAACC	0.012481868	0.010521126	0.021859694	0.017169237	0.027695704	ELAC2
ENSG00000006744	13016898	0.0	0.04477611940298507	0.125	0.04878048780487805	0.0	TGACA	0.045526125	0.115679085	0.19784664	0.14159226	0.0445454	ELAC2
ENSG00000006744	13016912	0.043478260869565216	0.06153846153846154	0.025	0.04878048780487805	0.06666666666666667	GGACA	0.11071189	0.092290975	0.08954191	0.25972718	0.1767683	ELAC2
ENSG00000006744	13017088	0.12	0.14285714285714285	0.13953488372093023	0.06976744186046512	0.14285714285714285	AGACT	0.19855365	0.30228215	0.3048311	0.13197622	0.2554142	ELAC2
ENSG00000006744	13017742	0.2916666666666667	0.3484848484848485	0.21621621621621623	0.358974358974359	0.30303030303030304	GGACT	0.5851718	0.6695747	0.33166248	0.6394199	0.40584487	ELAC2
ENSG00000006744	13017781	0.08	0.078125	0.05405405405405406	0.0	0.030303030303030304	AAACA	0.24088845	0.2754194	0.088492714	0.06401537	0.07588355	ELAC2
ENSG00000006744	13017807	0.21739130434782608	0.15517241379310345	0.19444444444444445	0.20512820512820512	0.125	GGACC	0.40690288	0.27370027	0.3074137	0.48485288	0.3554162	ELAC2
ENSG00000006744	13017844	0.04	0.03278688524590164	0.05714285714285714	0.05128205128205128	0.06451612903225806	GGACC	0.16322292	0.09632269	0.11084874	0.10439537	0.15328701	ELAC2
ENSG00000007080	17936446	0.05	0.14055944055944056	0.12307692307692308	0.125	0.05406976744186047	GAACA	0.209478615	0.3348026699999999	0.21044914	0.4281661	0.22960477	CCDC124
ENSG00000007080	17936552	0.011904761904761904	0.03743743743743744	0.04285714285714286	0.022222222222222223	0.019514472455648926	AAACA	0.049889422	0.141196095	0.10018678	0.09735276	0.06745612	CCDC124
ENSG00000007080	17942729	0.13021139166177334	0.2203972498090145	0.0684931506849315	0.14130434782608695	0.12427849927849927	GGACT	0.270237065	0.4663017499999999	0.1910154	0.27615684	0.26493178	CCDC124
ENSG00000007080	17942801	0.12666666666666665	0.20201465201465202	0.12857142857142856	0.21348314606741572	0.15998838559814169	GGACA	0.479193555	0.52387768	0.32530388	0.44113755	0.407080215	CCDC124
ENSG00000007080	17942816	0.02477034120734908	0.02824858757062147	0.0	0.012048192771084338	0.016885964912280702	AGACC	0.1226896449999999	0.15126166	0.12092558	0.12509528	0.12915089	CCDC124
ENSG00000007080	17942840	0.08919022154316272	0.1261437908496732	0.11940298507462686	0.14457831325301204	0.026932367149758454	GGACA	0.1752013725	0.251319705	0.4840165	0.22169438	0.1242579749999999	CCDC124
ENSG00000007080	17943309	0.13925259138025098	0.12472806381435822	0.08450704225352113	0.11578947368421053	0.11728488902401946	GAACC	0.256760775	0.229797995	0.19427909	0.23858659	0.205854445	CCDC124
ENSG00000007080	17943598	0.0	0.0	0.0136986301369863	0.0	0.0	AAACA	0.0419643519999999	0.022275043	0.057361543	0.01936661	0.0243255075	CCDC124
ENSG00000007080	17943606	0.043166405842462174	0.10057092665788317	0.08450704225352113	0.0989010989010989	0.07562370062370063	GAACC	0.16326847	0.2079022999999999	0.24199495	0.35862035	0.1853514	CCDC124
ENSG00000007080	17943634	0.0	0.0	0.0	0.0	0.0	AAACA	0.0328512135	0.0349645685	0.047923278	0.036793124	0.025563287	CCDC124
ENSG00000007080	17943669	0.02608695652173913	0.015822784810126583	0.03278688524590164	0.0136986301369863	0.022442084942084942	TGACA	0.04004718	0.049460111	0.12585993	0.08705455	0.0490455969999999	CCDC124
ENSG00000007080	17943681	0.206668625146886	0.19799843014128726	0.323943661971831	0.25806451612903225	0.16349305447167162	GAACC	0.36972274	0.33126779	0.46046638	0.5562743	0.44877264	CCDC124
ENSG00000007080	17943723	0.5086092715231788	0.41938997821350765	0.3380281690140845	0.358695652173913	0.2328219878555449	GAACT	0.898338375	0.8467111	0.84080535	0.6529466	0.623006255	CCDC124
ENSG00000007080	17943895	0.2153846153846154	0.37013134057971014	0.3972602739726027	0.37209302325581395	0.2829801777170198	TGACA	0.5177774	0.6964368000000001	0.72912234	0.7595553	0.549102175	CCDC124
ENSG00000007376	785008	0.5853658536585366	0.4024390243902439	0.28205128205128205	0.1896551724137931	0.13738738738738737	GGACT	0.9855646	0.90524787	0.7975059	0.39290553	0.452968835	RPUSD1
ENSG00000007376	785100	0.3	0.29411764705882354	0.20512820512820512	0.2033898305084746	0.25895225464190985	GGACC	0.76178825	0.4340487	0.50248605	0.3429275	0.467161225	RPUSD1
ENSG00000007376	785383	0.11904761904761904	0.08536585365853659	0.0975609756097561	0.1111111111111111	0.05174603174603175	AGACC	0.28567237	0.35049	0.2200323	0.249649	0.156338535	RPUSD1
ENSG00000007376	785459	0.01	0.02127659574468085	0.0625	0.0684931506849315	0.029411764705882353	AGACC	0.0529945925	0.22869118	0.17580697	0.1512404	0.1186492099999999	RPUSD1
ENSG00000007376	785610	0.9583333333333334	0.9263157894736842	0.8541666666666666	0.7631578947368421	0.7575757575757576	GGACT	0.99775684	0.9976845	0.99819773	0.9811743	0.98513835	RPUSD1
ENSG00000007376	785657	0.11904761904761904	0.2391304347826087	0.32	0.2191780821917808	0.253315649867374	GAACA	0.31723005	0.44101328	0.40438113	0.3740905	0.43298336	RPUSD1
ENSG00000007376	785682	0.046511627906976744	0.0	0.0	0.0	0.0	AAACC	0.083122864	0.012105179	0.036401533	0.01807176	0.01506340525	RPUSD1
ENSG00000007376	785730	0.8717948717948718	0.8804347826086957	0.803921568627451	0.6029411764705882	0.6954022988505747	GGACT	0.9873312	0.98953485	0.95882195	0.95740527	0.95450775	RPUSD1
ENSG00000007376	785907	0.9230769230769231	0.8795180722891566	0.8478260869565217	0.6857142857142857	0.7944862155388471	GGACT	0.996066	0.99431485	0.98663044	0.9645791	0.97489515	RPUSD1
ENSG00000007376	785957	0.5483870967741935	0.5121951219512195	0.26666666666666666	0.23529411764705882	0.2033898305084746	GGACA	0.9201152	0.8317772	0.7967249	0.47472277	0.6012205	RPUSD1
ENSG00000007376	785962	0.18421052631578946	0.21739130434782608	0.23404255319148937	0.3287671232876712	0.22499999999999998	GAACC	0.42710972	0.52749455	0.3552592	0.41518617	0.401718825	RPUSD1
ENSG00000007376	786107	0.09375	0.24705882352941178	0.15217391304347827	0.18181818181818182	0.10909090909090909	TGACC	0.17191626	0.56052196	0.37988564	0.34514523	0.20836863	RPUSD1
ENSG00000007376	786146	0.22580645161290322	0.20833333333333334	0.19047619047619047	0.10144927536231885	0.0	GGACC	0.70581996	0.62299955	0.34780312	0.19011071	0.06720384	RPUSD1
ENSG00000007376	786206	0.06896551724137931	0.12658227848101267	0.1956521739130435	0.11940298507462686	0.10204081632653061	TGACC	0.19362517	0.3300125	0.35574198	0.31513017	0.18056127	RPUSD1
ENSG00000007376	786236	0.4230769230769231	0.3	0.16216216216216217	0.15625	0.10810810810810811	GGACA	0.89200175	0.6367307	0.5266557	0.25678673	0.39173716	RPUSD1
ENSG00000007376	786287	0.12903225806451613	0.14285714285714285	0.15217391304347827	0.16417910447761194	0.10638297872340426	GGACC	0.25376737	0.3695523	0.35286546	0.31050652	0.23089728	RPUSD1
ENSG00000007376	786315	0.2413793103448276	0.189873417721519	0.28	0.25806451612903225	0.2	TGACC	0.64159375	0.50370586	0.54992735	0.5733741	0.33130103	RPUSD1
ENSG00000007376	786882	0.037037037037037035	0.10843373493975904	0.19047619047619047	0.19047619047619047	0.1388888888888889	GAACA	0.24227805	0.35074773	0.3825125	0.4678976	0.42889675	RPUSD1
ENSG00000007376	786919	0.045454545454545456	0.11392405063291139	0.22916666666666666	0.125	0.10869565217391304	GAACC	0.32503402	0.20554042	0.52856445	0.38785213	0.37902367	RPUSD1
ENSG00000007376	787124	0.08	0.05263157894736842	0.041666666666666664	0.11864406779661017	0.10638297872340426	GAACA	0.17497854	0.124643125	0.1420776	0.28970107	0.21757841	RPUSD1
ENSG00000007376	787149	0.0	0.0	0.0	0.0	0.0	TAACC	0.0005061507	0.0009424448	0.00095816853	0.00059584377	0.00052084925	RPUSD1
ENSG00000007376	787374	0.12	0.29333333333333333	0.20454545454545456	0.14516129032258066	0.12244897959183673	TGACC	0.31168133	0.38070783	0.34929195	0.4539408	0.19660741	RPUSD1
ENSG00000007376	787424	0.0	0.0	0.0	0.0	0.0	AAACA	0.019986177	0.022971261	0.02390797	0.018153023	0.011190509	RPUSD1
ENSG00000007376	787574	0.0	0.07042253521126761	0.10204081632653061	0.047619047619047616	0.0	TGACA	0.032938026	0.2164381	0.22272229	0.13943937	0.038974322	RPUSD1
ENSG00000007376	788275	0.5238095238095238	0.6097560975609756	0.6304347826086957	0.65625	0.5813953488372093	GGACT	0.8147599	0.77063465	0.85115445	0.815141	0.84437114	RPUSD1
ENSG00000007520	1349331	0.4523809523809524	0.5205479452054794	0.5303030303030303	0.4230769230769231	0.3923076923076923	GGACT	0.8392356	0.92050916	0.9195116	0.7140376	0.7521688	TSR3
ENSG00000007520	1349377	0.4418604651162791	0.3181818181818182	0.2857142857142857	0.20224719101123595	0.1310344827586207	GGACA	0.9309287	0.6377379	0.6921266	0.6135766	0.5267976	TSR3
ENSG00000007520	1349386	0.6304347826086957	0.50625	0.2753623188405797	0.3225806451612903	0.21333333333333335	AGACA	0.98748064	0.9437033	0.80648917	0.8268453	0.8025838	TSR3
ENSG00000007520	1349427	0.07692307692307693	0.08387096774193549	0.03076923076923077	0.10112359550561797	0.03496503496503497	AGACA	0.23231201	0.28959772	0.18198617	0.2792206	0.066187456	TSR3
ENSG00000007520	1349441	0.6813186813186813	0.5786163522012578	0.4492753623188406	0.42857142857142855	0.18543046357615894	AGACT	0.9756838	0.95618474	0.89960134	0.86395377	0.6331547	TSR3
ENSG00000007520	1349570	0.10227272727272728	0.11486486486486487	0.05970149253731343	0.06896551724137931	0.10810810810810811	GGACC	0.24987063	0.24008898	0.12597401	0.21627136	0.269222	TSR3
ENSG00000007520	1349588	0.0	0.02531645569620253	0.014084507042253521	0.0	0.006535947712418301	TGACA	0.030603623	0.07654641	0.010955798	0.034938537	0.04399549	TSR3
ENSG00000007520	1349597	0.07954545454545454	0.09868421052631579	0.08450704225352113	0.04597701149425287	0.0425531914893617	GGACA	0.34097353	0.27570915	0.24208716	0.2627867	0.13689801	TSR3
ENSG00000007520	1349916	0.0	0.020689655172413793	0.029850746268656716	0.012048192771084338	0.0	AAACC	0.008497154	0.015476739	0.049665462	0.015797913	0.006848681	TSR3
ENSG00000007520	1350153	0.014285714285714285	0.015873015873015872	0.037037037037037035	0.02857142857142857	0.037037037037037035	GGACA	0.04930178	0.07886386	0.04239584	0.12545243	0.07532839	TSR3
ENSG00000007520	1350168	0.30985915492957744	0.3219178082191781	0.328125	0.38961038961038963	0.2926829268292683	GAACC	0.62539923	0.5022979	0.53468114	0.49329266	0.4608194	TSR3
ENSG00000007520	1350174	0.23809523809523808	0.16560509554140126	0.11267605633802817	0.1744186046511628	0.19424460431654678	GGACC	0.48805362	0.4142949	0.34146175	0.39165896	0.38198227	TSR3
ENSG00000007520	1350225	0.01098901098901099	0.006289308176100629	0.0	0.011235955056179775	0.0	AGACC	0.08051349	0.037560415	0.018240798	0.045989156	0.015575707	TSR3
ENSG00000007520	1350850	0.05813953488372093	0.019230769230769232	0.0	0.011764705882352941	0.014388489208633094	AGACT	0.12902388	0.086415194	0.006264734	0.017158937	0.01484077	TSR3
ENSG00000007520	1350869	0.33707865168539325	0.2857142857142857	0.3	0.42528735632183906	0.3382352941176471	GAACT	0.5971723	0.54332834	0.6533124	0.76889384	0.64693636	TSR3
ENSG00000007520	1350939	0.0	0.03870967741935484	0.014492753623188406	0.02247191011235955	0.007462686567164179	AGACA	0.045400072	0.0817282	0.07315282	0.084336385	0.061548125	TSR3
ENSG00000007520	1351000	0.014084507042253521	0.08955223880597014	0.01694915254237288	0.06172839506172839	0.0	AGACA	0.05099211	0.18179677	0.12378819	0.107439235	0.047526717	TSR3
ENSG00000007520	1351382	0.02702702702702703	0.06015037593984962	0.03389830508474576	0.03896103896103896	0.026785714285714284	AGACA	0.0876894	0.17382513	0.056185387	0.08857527	0.08651789	TSR3
ENSG00000008018	170535129	0.00510204081632653	0.0	0.0	0.007042253521126761	0.008583690987124463	AAACC	0.011008215	0.018931758	0.018040955	0.030964637	0.014590656	PSMB1
ENSG00000008018	170535165	0.4468864468864469	0.4349442379182156	0.416	0.3615819209039548	0.4507936507936508	GAACT	0.7532324	0.67515516	0.72788346	0.67473763	0.73382926	PSMB1
ENSG00000008018	170535189	0.015625	0.026415094339622643	0.03875968992248062	0.056818181818181816	0.013071895424836602	AGACC	0.051553585	0.06978971	0.11551255	0.095737234	0.064792976	PSMB1
ENSG00000008018	170535224	0.37407407407407406	0.3285198555956679	0.31851851851851853	0.20903954802259886	0.2722063037249284	GGACT	0.86031735	0.70484746	0.63602066	0.5800195	0.5454307	PSMB1
ENSG00000008018	170535243	0.18867924528301888	0.2518248175182482	0.2	0.20555555555555555	0.19756838905775076	AAACT	0.4536693	0.5646905	0.38900405	0.38739023	0.41857767	PSMB1
ENSG00000008018	170535267	0.05084745762711865	0.06462585034013606	0.058394160583941604	0.07407407407407407	0.04178272980501393	TGACC	0.14048198	0.15249181	0.1448508	0.13993958	0.15298869	PSMB1
ENSG00000008018	170535356	0.058577405857740586	0.07692307692307693	0.09448818897637795	0.05325443786982249	0.03594771241830065	GGACA	0.2929068	0.43392077	0.30244908	0.18847075	0.13247482	PSMB1
ENSG00000008018	170535392	0.1288135593220339	0.12542372881355932	0.13194444444444445	0.171875	0.08196721311475409	GAACA	0.2202687	0.2378418	0.26533473	0.26765838	0.24727014	PSMB1
ENSG00000008018	170537241	0.025925925925925925	0.01056338028169014	0.021739130434782608	0.043478260869565216	0.009230769230769232	TGACA	0.11805327	0.044851877	0.023393309	0.103976384	0.017037427	PSMB1
ENSG00000008018	170537292	0.01773049645390071	0.013793103448275862	0.014492753623188406	0.015625	0.01440922190201729	AGACT	0.05500511	0.06870197	0.061967384	0.04897771	0.062855504	PSMB1
ENSG00000008018	170543614	0.14869888475836432	0.13333333333333333	0.12213740458015267	0.13186813186813187	0.15789473684210525	GGACT	0.30176082	0.30246127	0.34810534	0.24119282	0.32247794	PSMB1
ENSG00000008018	170543700	0.03474903474903475	0.09433962264150944	0.12295081967213115	0.16091954022988506	0.029900332225913623	TGACT	0.09022912	0.15189639	0.27032122	0.38498706	0.14028183	PSMB1
ENSG00000008018	170546109	0.03180212014134275	0.03225806451612903	0.05925925925925926	0.02127659574468085	0.02694610778443114	AGACT	0.118481435	0.056564867	0.14725904	0.06857314	0.06469704	PSMB1
ENSG00000008018	170546129	0.02681992337164751	0.07518796992481203	0.10236220472440945	0.029940119760479042	0.03819444444444445	TGACA	0.04995648	0.15357532	0.17891704	0.10281013	0.11271949	PSMB1
ENSG00000008018	170546143	0.416	0.291497975708502	0.28	0.2694610778443114	0.41935483870967744	AGACT	0.5551962	0.51530045	0.5209943	0.46701878	0.53596056	PSMB1
ENSG00000008018	170546174	0.028469750889679714	0.03260869565217391	0.014492753623188406	0.026737967914438502	0.01812688821752266	AAACA	0.0732332	0.051086497	0.046298373	0.082673945	0.043438066	PSMB1
ENSG00000008018	170546179	0.004524886877828055	0.003968253968253968	0.0	0.0	0.0071174377224199285	AGACA	0.01797992	0.014537895	0.0075098514	0.0064607384	0.04850737	PSMB1
ENSG00000008018	170546183	0.0	0.0	0.0	0.0	0.0	TAACA	0.0060396073	0.0053997994	0.018050754	0.006465459	0.0057263374	PSMB1
ENSG00000008018	170553189	0.1634980988593156	0.2608695652173913	0.30833333333333335	0.24571428571428572	0.134185303514377	GAACC	0.28307873	0.47395176	0.48671842	0.46469826	0.2821657	PSMB1
ENSG00000008018	170553202	0.17293233082706766	0.09923664122137404	0.088	0.12087912087912088	0.04430379746835443	AGACT	0.538867	0.25752482	0.24568257	0.19484207	0.19227652	PSMB1
ENSG00000008018	170553277	0.23770491803278687	0.14	0.1896551724137931	0.14864864864864866	0.16153846153846155	AGACA	0.50944865	0.2556842	0.35186258	0.31123102	0.41483063	PSMB1
ENSG00000008130	1752560	0.14285714285714285	0.28125	0.28125	0.34285714285714286	0.1320754716981132	TGACT	0.30393156	0.5701805	0.5201678	0.58799475	0.5519813	NADK
ENSG00000008130	1752822	0.09523809523809523	0.19047619047619047	0.23529411764705882	0.23529411764705882	0.14	TGACC	0.2264996	0.2942914	0.4394896	0.39486417	0.26179177	NADK
ENSG00000008130	1753010	0.2	0.18032786885245902	0.20689655172413793	0.12903225806451613	0.16279069767441862	GGACC	0.39164183	0.33129954	0.37672582	0.23678836	0.3590695	NADK
ENSG00000008988	56073065	0.1234888584730669	0.28311911437839193	0.6381398610314273	0.2958998535661988	0.11917385214271536	TGACC	0.23856464	0.3734702766666666	0.9873184333333334	0.4400562433333333	0.2412692266666666	RPS20
ENSG00000008988	56073181	0.10819700901833591	0.2985370082284462	0.31436289432563846	0.318549655616011	0.09449984227452685	TGACT	0.30844895	0.52179992	0.6041038333333333	0.6346150933333333	0.2997146266666666	RPS20
ENSG00000008988	56073248	0.04918411330049261	0.07949784849658309	0.07876918999865286	0.08012599237155879	0.05846567714706677	AAACT	0.11578536	0.1943212066666666	0.3059247566666667	0.1635332366666666	0.1140469596666666	RPS20
ENSG00000008988	56073272	0.02251191136941332	0.021708358293856866	0.022311944197466085	0.022928780824732153	0.015079668408874194	AGACT	0.0819263533333333	0.078890044	0.1136891299999999	0.0745501203333333	0.08824759	RPS20
ENSG00000008988	56073716	0.06814194625949005	0.06831488298774618	0.07572269720603349	0.07571733821733821	0.06742825064397664	GGACC	0.1968847799999999	0.1440918766666666	0.1738205133333333	0.1520356366666666	0.2021296666666666	RPS20
ENSG00000008988	56073759	0.07742419402012934	0.1437302823947533	0.1348582496613704	0.1587195164291119	0.06905340906089191	TGACT	0.1584572933333333	0.3405101966666666	0.27128088	0.3393930633333333	0.1662234233333333	RPS20
ENSG00000008988	56074090	0.0	0.002053006541424179	0.00316329045511644	0.0019633287674524786	0.0	TAACA	0.0104042489999999	0.0159112654999999	0.0242744166666666	0.0123904983333333	0.0125932173333333	RPS20
ENSG00000008988	56074138	0.024534579425153136	0.0907490023645695	0.13350806673567814	0.09932020683286097	0.03196979377743304	AAACA	0.078402246	0.2825552233333333	0.4381468466666667	0.2731724666666666	0.1164147433333333	RPS20
ENSG00000008988	56074416	0.03451208590304997	0.0434871178503683	0.04853041169035097	0.05135892325021657	0.039860347105882175	GAACA	0.1257613166666666	0.1093098633333333	0.14273241	0.1291748833333333	0.10937317	RPS20
ENSG00000008988	56074444	0.3044285861433416	0.34536047888450155	0.33681679680060944	0.3538513226634177	0.2950846211387883	TGACT	0.5146991933333334	0.6455342366666666	0.5593071333333334	0.65253726	0.54093258	RPS20
ENSG00000009307	114717322	0.04673913043478261	0.015625	0.0	0.0	0.0	AAACA	0.081257345	0.0349576525	0.031346582	0.027746106	0.018107301	CSDE1
ENSG00000009307	114717414	0.0	0.0	0.0	0.0	0.0	AAACA	0.0080272195	0.00568737975	0.017246772	0.013703108	0.0074308395666666	CSDE1
ENSG00000009307	114717424	0.0	0.015151515151515152	0.0	0.0	0.0	AAACA	0.036057685	0.0452175899999999	0.035196353	0.028202152	0.023619096	CSDE1
ENSG00000009307	114717496	0.022727272727272728	0.056818181818181816	0.23809523809523808	0.225	0.03518518518518519	TAACT	0.0877521699999999	0.1722393549999999	0.4061583	0.35547024	0.1467007233333333	CSDE1
ENSG00000009307	114717642	0.0	0.0	0.047619047619047616	0.0	0.0	AAACC	0.022820795	0.019545573	0.0841947	0.034742642	0.030287683	CSDE1
ENSG00000009307	114717951	0.0	0.016129032258064516	0.0	0.027777777777777776	0.022995283018867923	AAACT	0.022479856	0.1076124325	0.04243468	0.07656749	0.0893983756666666	CSDE1
ENSG00000009307	114718169	0.0	0.0	0.0	0.0	0.0	TAACC	0.00131188035	0.0020070732	0.0018053412	0.0014302253	0.0027034720166666	CSDE1
ENSG00000009307	114718173	0.14136904761904762	0.326984126984127	0.38095238095238093	0.36585365853658536	0.1729270729270729	TGACT	0.25265553	0.51494226	0.58457947	0.5005418	0.2556700066666666	CSDE1
ENSG00000009307	114718620	0.015625	0.05133928571428571	0.0	0.07692307692307693	0.01911001911001911	TAACT	0.0711350965	0.19025922	0.07615034	0.15340914	0.0931342016666666	CSDE1
ENSG00000009307	114718628	0.045454545454545456	0.06991869918699187	0.14285714285714285	0.02702702702702703	0.06822660098522167	GGACC	0.149967945	0.261629155	0.4332777	0.15966538	0.1380839583333333	CSDE1
ENSG00000009307	114719729	0.0	0.0	0.0	0.02564102564102564	0.005291005291005291	TAACT	0.031889956	0.039073111	0.04713416	0.064725555	0.0309802606666666	CSDE1
ENSG00000009307	114720598	0.0	0.057738572574178026	0.047619047619047616	0.02631578947368421	0.015173527037933817	AAACT	0.0224938215	0.1149512575	0.19627959	0.061910033	0.0556707626666666	CSDE1
ENSG00000009307	114723919	0.0	0.04507857733664185	0.0	0.06060606060606061	0.011904761904761904	AGACT	0.037418555	0.1228091749999999	0.063723624	0.22268298	0.033041429	CSDE1
ENSG00000009307	114725230	0.0	0.05448504983388704	0.047619047619047616	0.02631578947368421	0.0	AAACA	0.044487454	0.16179281	0.07213918	0.095724165	0.061568646	CSDE1
ENSG00000009307	114725235	0.065625	0.12059800664451828	0.391304347826087	0.10405405405405406	0.1569080636877247	GAACA	0.173005535	0.296658265	0.6876011	0.2068011049999999	0.34200271	CSDE1
ENSG00000009307	114725295	0.015625	0.03796169630642955	0.09090909090909091	0.0	0.018867924528301886	GGACA	0.0305052335	0.113368033	0.10279143	0.01365695	0.06120126	CSDE1
ENSG00000009307	114725303	0.3939393939393939	0.30147058823529416	0.19047619047619047	0.2571428571428571	0.30414746543778803	GAACT	0.6743084	0.604551885	0.61021197	0.6225198	0.514461325	CSDE1
ENSG00000009307	114726248	0.0	0.0	0.09090909090909091	0.0	0.01694915254237288	AAACA	0.025547635	0.031157016	0.1122723	0.018337822	0.0787296365	CSDE1
ENSG00000009307	114726307	0.0	0.05448504983388704	0.08695652173913043	0.0	0.0	TAACT	0.064855084	0.1628811379999999	0.2147514	0.054958366	0.051392347	CSDE1
ENSG00000009307	114726351	0.10344827586206896	0.2051948051948052	0.13636363636363635	0.13157894736842105	0.13005390835579517	GGACA	0.26832885	0.347626685	0.16911519	0.20220606	0.303227077	CSDE1
ENSG00000009307	114726363	0.0	0.028949545078577336	0.0	0.0	0.019230769230769232	AAACA	0.067841366	0.043665981	0.022213448	0.05127733	0.093713867	CSDE1
ENSG00000009307	114727042	0.12121212121212122	0.30182072829131656	0.19047619047619047	0.34210526315789475	0.20689655172413793	TGACT	0.24145162	0.541276275	0.5432235	0.60380167	0.3095660099999999	CSDE1
ENSG00000009307	114727046	0.3	0.19399641577060933	0.0	0.23684210526315788	0.26	AAACT	0.4992423	0.502791985	0.13708527	0.3748572	0.42969555	CSDE1
ENSG00000009307	114727059	0.25	0.2583333333333333	0.38095238095238093	0.23333333333333334	0.23680124223602486	TGACT	0.26001555	0.4238904	0.6505114	0.48841062	0.50722353	CSDE1
ENSG00000009307	114730287	0.0	0.0	0.043478260869565216	0.0	0.02	AAACC	0.009271538	0.02525369	0.076582745	0.014057552	0.034830451	CSDE1
ENSG00000009307	114730378	0.0	0.03851540616246499	0.14285714285714285	0.08571428571428572	0.03785714285714285	AAACT	0.020109106	0.20979702	0.49220353	0.15142249	0.096294839	CSDE1
ENSG00000009307	114730551	0.10344827586206896	0.1681451612903226	0.13636363636363635	0.14705882352941177	0.08187134502923976	GAACC	0.23439273	0.24753283	0.42597795	0.32277048	0.27463592	CSDE1
ENSG00000009307	114732677	0.08333333333333333	0.2259908536585366	0.2727272727272727	0.2222222222222222	0.1456582633053221	TGACA	0.1690455	0.342078045	0.50084233	0.47446066	0.290931015	CSDE1
ENSG00000009307	114732686	0.04	0.04642857142857143	0.045454545454545456	0.029411764705882353	0.10029644268774704	AGACC	0.21799369	0.149937975	0.1079882	0.12284683	0.197979035	CSDE1
ENSG00000009307	114732713	0.0	0.1229260935143288	0.045454545454545456	0.0	0.149895178197065	TGACC	0.0794269	0.280985445	0.12365334	0.15069684	0.284787235	CSDE1
ENSG00000009307	114732729	0.13333333333333333	0.1126255380200861	0.09523809523809523	0.09090909090909091	0.038461538461538464	TGACC	0.2415638	0.303770495	0.15757346	0.23430853	0.16724341	CSDE1
ENSG00000009307	114732766	0.42857142857142855	0.4826388888888889	0.3333333333333333	0.5588235294117647	0.3564705882352941	GAACT	0.92100984	0.89680275	0.92028725	0.94894075	0.872248065	CSDE1
ENSG00000009307	114732812	0.06451612903225806	0.08158508158508158	0.09523809523809523	0.058823529411764705	0.08564814814814814	TGACC	0.2246655	0.26085852	0.17506991	0.119492605	0.296120715	CSDE1
ENSG00000009307	114733767	0.0	0.0	0.0	0.0	0.0	TAACC	0.0014793277	0.00140764115	0.0014023304	0.0011831045	0.0018642723	CSDE1
ENSG00000009307	114733773	0.4482758620689655	0.46610845295055825	0.5238095238095238	0.4594594594594595	0.49	GAACT	0.6920644	0.788740875	0.75523823	0.8377141	0.7886931	CSDE1
ENSG00000009307	114733786	0.03333333333333333	0.20814132104454686	0.22727272727272727	0.05405405405405406	0.1283068783068783	GAACA	0.21703139	0.361156865	0.36281663	0.26815382	0.29662093	CSDE1
ENSG00000009307	114733815	0.20833333333333334	0.3161764705882353	0.22727272727272727	0.2903225806451613	0.14761904761904762	GAACA	0.44578323	0.55456897	0.5096928	0.44973993	0.353657765	CSDE1
ENSG00000009307	114733831	0.0	0.1009009009009009	0.05	0.03125	0.0	AGACT	0.034724176	0.1841384099999999	0.24751201	0.08550298	0.021256363	CSDE1
ENSG00000009307	114733996	0.038461538461538464	0.1543313708999159	0.1	0.16129032258064516	0.08191489361702128	GGACA	0.1921961	0.26036442	0.17961115	0.4754525	0.17673105	CSDE1
ENSG00000009307	114734036	0.0	0.0	0.0	0.0	0.0	AAACC	0.0063785193	0.01395048485	0.009771061	0.04120282	0.0130785525	CSDE1
ENSG00000009307	114734044	0.10714285714285714	0.2032828282828283	0.23809523809523808	0.1388888888888889	0.17496229260935142	TGACT	0.35469666	0.33273573	0.3395999	0.29925165	0.32825914	CSDE1
ENSG00000009307	114734478	0.0	0.0	0.0	0.0	0.0	AAACA	0.0034066439	0.0266239345	0.01940192	0.015226543	0.0121073899999999	CSDE1
ENSG00000009307	114736760	0.0	0.015625	0.045454545454545456	0.05405405405405406	0.039230769230769236	AAACA	0.046777416	0.085353963	0.08596148	0.11670641	0.106869645	CSDE1
ENSG00000009307	114736767	0.0	0.0	0.0	0.0	0.0	TAACA	0.005576086	0.0023752451	0.013742983	0.002845049	0.00292288665	CSDE1
ENSG00000009307	114736782	0.04	0.0	0.0	0.0	0.0	AAACT	0.0701925	0.0393753415	0.015744066	0.032761313	0.03558231	CSDE1
ENSG00000009307	114736798	0.09523809523809523	0.05316742081447964	0.047619047619047616	0.15151515151515152	0.2663829787234043	AAACT	0.21542096	0.167889555	0.12961909	0.21862355	0.3972096699999999	CSDE1
ENSG00000009307	114737999	0.0	0.0	0.0	0.0	0.0	AAACA	0.0043731453	0.0070167422	0.008557141	0.027968157	0.0047647416499999	CSDE1
ENSG00000009307	114738014	0.19230769230769232	0.08745644599303136	0.18181818181818182	0.16666666666666666	0.17391304347826086	AAACT	0.36517864	0.2200517649999999	0.4031054	0.34579116	0.3385823599999999	CSDE1
ENSG00000009307	114738029	0.0	0.0	0.0	0.0	0.0	AAACC	0.008898628	0.017243379	0.01692083	0.008996082	0.0154234115	CSDE1
ENSG00000009307	114738037	0.75	0.41515151515151516	0.5238095238095238	0.6774193548387096	0.5714285714285714	GGACT	0.789495	0.6099087	0.7791513	0.75932616	0.70465343	CSDE1
ENSG00000009307	114738045	0.08333333333333333	0.14821272885789016	0.2	0.08571428571428572	0.06338652482269504	GGACC	0.115684316	0.28378363	0.40322065	0.31173187	0.22284926	CSDE1
ENSG00000009307	114739747	0.0	0.044172932330827065	0.0	0.014705882352941176	0.020833333333333332	AGACT	0.07098931	0.079062462	0.04747335	0.096206168	0.093204645	CSDE1
ENSG00000009307	114739788	0.0	0.0	0.0	0.0	0.0	TAACC	0.00030661823	0.0006551861999999	0.0011953354	0.0014836907	0.00064275862	CSDE1
ENSG00000009307	114739795	0.14814814814814814	0.10727969348659003	0.18181818181818182	0.02857142857142857	0.05328218243819267	AAACT	0.2973433	0.209418695	0.47157988	0.12453828	0.21892797	CSDE1
ENSG00000009307	114739812	0.25925925925925924	0.287593984962406	0.13636363636363635	0.16785714285714287	0.3181818181818182	AAACT	0.34463924	0.45585285	0.25407073	0.44414215	0.4849000999999999	CSDE1
ENSG00000009307	114739874	0.0	0.0	0.0	0.0	0.0	AAACC	0.018825496	0.0148671685	0.01710254	0.020504678	0.0162032245	CSDE1
ENSG00000009307	114750070	0.04	0.0	0.0	0.0	0.0	AAACA	0.09557241	0.0183968955	0.018574154	0.017567564	0.0058103083	CSDE1
ENSG00000009307	114750117	0.0	0.14166666666666666	0.1	0.08571428571428572	0.09302325581395349	AGACC	0.13754562	0.240763095	0.18340771	0.16759048	0.37666187	CSDE1
ENSG00000009307	114750122	0.0	0.0	0.0	0.0	0.0	TAACA	0.0062096715	0.01043338185	0.006406891	0.008870888	0.010350454	CSDE1
ENSG00000009307	114750129	0.0	0.0	0.0	0.0	0.0	TAACA	0.01559856	0.0187946555	0.014202809	0.014008736	0.009261859	CSDE1
ENSG00000009307	114750137	0.0	0.0	0.045454545454545456	0.0	0.0	AAACC	0.014374053	0.013966173	0.06661346	0.021524	0.010788727	CSDE1
ENSG00000009307	114750141	0.04	0.08285714285714285	0.047619047619047616	0.027777777777777776	0.04	GAACA	0.20043707	0.22220653	0.16789861	0.14231935	0.105621256	CSDE1
ENSG00000009307	114750172	0.08	0.10714285714285714	0.2	0.14705882352941177	0.15217391304347827	AAACT	0.24574558	0.217698735	0.25516424	0.22243333	0.3495551	CSDE1
ENSG00000009307	114750191	0.08333333333333333	0.11555555555555555	0.047619047619047616	0.08823529411764706	0.022727272727272728	GAACA	0.21817446	0.2379736149999999	0.20796189	0.213406	0.13683835	CSDE1
ENSG00000009307	114750196	0.0	0.0	0.0	0.0	0.0	TAACA	0.013205683	0.0146490635	0.026817823	0.013980532	0.0192318015	CSDE1
ENSG00000010244	32350278	0.32	0.4523809523809524	0.45454545454545453	0.4838709677419355	0.371551724137931	GAACA	0.3552702	0.6836759	0.6625236	0.6644931	0.51691265	ZNF207
ENSG00000010244	32358515	0.0	0.0	0.0	0.0	0.006944444444444444	AAACA	0.010589302	0.047498822	0.013484811	0.015220845	0.024804502	ZNF207
ENSG00000010244	32358551	0.03571428571428571	0.12195121951219512	0.36363636363636365	0.1	0.19885958660014255	GAACA	0.13511777	0.4746829	0.36803237	0.25709742	0.33140688	ZNF207
ENSG00000010244	32358555	0.0	0.0	0.0	0.0	0.019230769230769232	AGACA	0.010578108	0.02008897	0.028942918	0.018824171	0.0474135135	ZNF207
ENSG00000010244	32358600	0.0	0.020833333333333332	0.0	0.0	0.014285714285714285	AGACA	0.04916967	0.102978334	0.040779613	0.04232482	0.0922972475	ZNF207
ENSG00000010244	32358628	0.28125	0.20454545454545456	0.2857142857142857	0.21052631578947367	0.17698412698412697	GAACA	0.3880324	0.2829468	0.4063607	0.41321975	0.346539765	ZNF207
ENSG00000010244	32358635	0.03125	0.13636363636363635	0.13636363636363635	0.05555555555555555	0.08008036739380023	AAACA	0.11871956	0.17986892	0.24359855	0.27866217	0.1547362	ZNF207
ENSG00000010244	32360728	0.29411764705882354	0.19047619047619047	0.36363636363636365	0.19444444444444445	0.22519841269841268	GGACT	0.5638255	0.36598063	0.6404873	0.44796032	0.42476201	ZNF207
ENSG00000010244	32362947	0.02702702702702703	0.045454545454545456	0.08	0.024390243902439025	0.05964912280701754	GGACC	0.103715196	0.25160164	0.22296181	0.17084904	0.145600092	ZNF207
ENSG00000010244	32365371	0.02631578947368421	0.11363636363636363	0.12	0.125	0.013513513513513514	TGACT	0.12750657	0.38712728	0.5045099	0.4808468	0.09088388	ZNF207
ENSG00000010244	32365412	0.0	0.0	0.0	0.025	0.0	AGACC	0.0375584	0.025651027	0.014188039	0.046462834	0.0252147915	ZNF207
ENSG00000010244	32365484	0.04	0.1951219512195122	0.15	0.02631578947368421	0.06995540691192866	GGACA	0.1022951	0.52073795	0.23276317	0.10144055	0.152367225	ZNF207
ENSG00000010244	32367792	0.10526315789473684	0.11627906976744186	0.0	0.02631578947368421	0.09	GGACC	0.24240918	0.1853765	0.10357155	0.16732857	0.2466918275	ZNF207
ENSG00000010244	32367813	0.0	0.0	0.0	0.0	0.0	AAACC	0.023822177	0.056509934	0.053688325	0.050016068	0.033646172	ZNF207
ENSG00000010244	32367846	0.10810810810810811	0.1276595744680851	0.2	0.1951219512195122	0.08738738738738738	GAACC	0.29206142	0.21886392	0.2670858	0.35432953	0.215792665	ZNF207
ENSG00000010244	32367924	0.0	0.06521739130434782	0.04	0.02564102564102564	0.0	AAACC	0.015248239	0.10166617	0.05383887	0.061188377	0.0273006625	ZNF207
ENSG00000010244	32367940	0.0	0.0	0.0	0.0	0.0	TAACA	0.005662429	0.010056031	0.012101829	0.01458261	0.0131088615	ZNF207
ENSG00000010244	32369348	0.08823529411764706	0.0851063829787234	0.21739130434782608	0.05555555555555555	0.07857142857142857	GGACA	0.22360054	0.26072317	0.56378853	0.22564888	0.3147246099999999	ZNF207
ENSG00000010244	32369435	0.058823529411764705	0.08695652173913043	0.04	0.02564102564102564	0.04722222222222222	AGACC	0.13153945	0.34453493	0.089083575	0.07407719	0.089080455	ZNF207
ENSG00000010244	32369669	0.3611111111111111	0.35	0.20833333333333334	0.3	0.34254032258064515	GGACC	0.6920357	0.60029177	0.38084495	0.50902784	0.617484725	ZNF207
ENSG00000010244	32369726	0.08571428571428572	0.021739130434782608	0.04	0.05128205128205128	0.03424657534246575	AGACC	0.18260488	0.092745573	0.11919153	0.10768819	0.101806	ZNF207
ENSG00000010244	32369796	0.027777777777777776	0.01	0.038461538461538464	0.024390243902439025	0.0	AAACC	0.034917522	0.032018584	0.33035144	0.15399589	0.010914534	ZNF207
ENSG00000010244	32369856	0.6216216216216216	0.4	0.5	0.23809523809523808	0.08835978835978836	TGACT	0.95267403	0.70190638	0.9090668	0.48693877	0.22546243	ZNF207
ENSG00000010244	32369862	0.0	0.0	0.0	0.0	0.0	TAACA	0.009379256	0.0064200583	0.0034346103	0.009625256	0.007859766	ZNF207
ENSG00000010244	32369866	0.08108108108108109	0.07941176470588235	0.043478260869565216	0.0	0.012345679012345678	AAACA	0.3044096	0.29223663	0.20164776	0.087255895	0.112754435	ZNF207
ENSG00000010244	32369890	0.32432432432432434	0.18	0.12	0.3333333333333333	0.1770152505446623	GAACT	0.7433302	0.45634538	0.33815494	0.40890503	0.3784547	ZNF207
ENSG00000010244	32369898	0.7272727272727273	0.5625	0.5652173913043478	0.275	0.2153846153846154	GGACA	0.9765927	0.8603109	0.9173201	0.57552946	0.6499419	ZNF207
ENSG00000010244	32369944	0.17647058823529413	0.34782608695652173	0.43478260869565216	0.21052631578947367	0.24394213381555155	GAACT	0.35827807	0.5727915	0.82080686	0.3478752	0.6426974249999999	ZNF207
ENSG00000010244	32370064	0.3076923076923077	0.2777777777777778	0.25	0.17857142857142858	0.21592775041050905	GAACA	0.6932594	0.7623002	0.7244165	0.56201345	0.5972993	ZNF207
ENSG00000010256	48599028	0.17613636363636365	0.24806201550387597	0.2923076923076923	0.19463087248322147	0.18061674008810572	TGACC	0.33802238	0.43433326	0.5526453	0.60246193	0.37616155	UQCRC1
ENSG00000010256	48599044	0.0	0.0	0.0	0.0	0.0	TAACC	0.00056033133	0.0019441008	0.0014419556	0.0010090352	0.0034796237	UQCRC1
ENSG00000010256	48599066	0.009216589861751152	0.03323262839879154	0.06481481481481481	0.05319148936170213	0.025547445255474453	AAACA	0.04748378	0.1306101	0.15017295	0.1394864	0.13116351	UQCRC1
ENSG00000010256	48599171	0.0379746835443038	0.11140583554376658	0.11570247933884298	0.11057692307692307	0.02631578947368421	AGACT	0.09851708	0.2721921	0.21201977	0.21185026	0.12481131	UQCRC1
ENSG00000010256	48599661	0.045454545454545456	0.12947658402203857	0.08196721311475409	0.14492753623188406	0.06796116504854369	TGACC	0.12751278	0.3314337	0.17471479	0.37189537	0.34824488	UQCRC1
ENSG00000010256	48600110	0.14163090128755365	0.211864406779661	0.14782608695652175	0.22162162162162163	0.15	TGACC	0.2819055	0.3247609	0.43334588	0.51965654	0.2509312	UQCRC1
ENSG00000010256	48600130	0.1493212669683258	0.09714285714285714	0.13559322033898305	0.08163265306122448	0.10211267605633803	GGACA	0.56976163	0.29903555	0.38168457	0.1451066	0.438344	UQCRC1
ENSG00000010256	48600517	0.012096774193548387	0.03183023872679045	0.032520325203252036	0.03940886699507389	0.009615384615384616	AAACA	0.08124264	0.08182994	0.09877777	0.13293293	0.031162703	UQCRC1
ENSG00000010256	48600707	0.004424778761061947	0.01749271137026239	0.05405405405405406	0.02631578947368421	0.014084507042253521	TGACA	0.0351529	0.07599465	0.09226103	0.06139662	0.073222175	UQCRC1
ENSG00000010256	48600725	0.10087719298245613	0.09749303621169916	0.07964601769911504	0.0913978494623656	0.09655172413793103	TGACC	0.18533573	0.2758262	0.24522814	0.272541	0.27551198	UQCRC1
ENSG00000010256	48600780	0.0	0.008310249307479225	0.00909090909090909	0.010638297872340425	0.0034602076124567475	AGACC	0.021687876	0.051542856	0.03055774	0.023593187	0.026664328	UQCRC1
ENSG00000010256	48600997	0.26956521739130435	0.4056338028169014	0.48739495798319327	0.421875	0.2354948805460751	TGACT	0.60841286	0.6570775	0.88402414	0.7846489	0.47550344	UQCRC1
ENSG00000010256	48601042	0.02654867256637168	0.0339943342776204	0.07407407407407407	0.031746031746031744	0.013888888888888888	GGACA	0.14201078	0.07138904	0.18974015	0.07922436	0.026497578	UQCRC1
ENSG00000010256	48601408	0.013043478260869565	0.01977401129943503	0.04310344827586207	0.041237113402061855	0.01718213058419244	GGACA	0.04199307	0.046091117	0.11953352	0.050153553	0.023346866	UQCRC1
ENSG00000010256	48601443	0.018018018018018018	0.025936599423631124	0.01834862385321101	0.0053475935828877	0.02456140350877193	AGACC	0.07154022	0.025340188	0.060575783	0.028846944	0.066555776	UQCRC1
ENSG00000010256	48603621	0.008888888888888889	0.05217391304347826	0.043478260869565216	0.054945054945054944	0.043478260869565216	TGACC	0.036384214	0.06082021	0.1013637	0.13432574	0.096128866	UQCRC1
ENSG00000010256	48603626	0.0196078431372549	0.03343465045592705	0.0196078431372549	0.016574585635359115	0.0	AGACT	0.038165666	0.05190643	0.028691243	0.026157463	0.016388262	UQCRC1
ENSG00000010256	48604305	0.004149377593360996	0.03021978021978022	0.0423728813559322	0.039603960396039604	0.012903225806451613	TAACT	0.03790704	0.11407403	0.1519183	0.06851599	0.04341563	UQCRC1
ENSG00000010256	48604386	0.0990990990990991	0.125	0.045454545454545456	0.06806282722513089	0.06896551724137931	AGACT	0.21750632	0.20546699	0.10631023	0.29343742	0.202921	UQCRC1
ENSG00000010256	48604401	0.2553191489361702	0.36056338028169016	0.35964912280701755	0.45595854922279794	0.2576271186440678	GAACT	0.5203323	0.7925935	0.7814144	0.7279776	0.64272386	UQCRC1
ENSG00000010256	48604413	0.0	0.02865329512893983	0.0	0.015873015873015872	0.014084507042253521	TGACA	0.04639057	0.11753148	0.0326399	0.09641652	0.037386943	UQCRC1
ENSG00000010256	48604777	0.028708133971291867	0.029940119760479042	0.06666666666666667	0.04519774011299435	0.02973977695167286	GAACA	0.081507124	0.11472849	0.17199387	0.10789238	0.070462085	UQCRC1
ENSG00000010256	48605820	0.0472972972972973	0.03759398496240601	0.01282051282051282	0.0851063829787234	0.021164021164021163	AGACT	0.21598497	0.1182721	0.07348193	0.10473801	0.11322013	UQCRC1
ENSG00000010256	48609211	0.05472636815920398	0.057057057057057055	0.050505050505050504	0.0223463687150838	0.027777777777777776	GGACA	0.19213596	0.1616553	0.32121477	0.08244176	0.11838641	UQCRC1
ENSG00000010270	38178408	0.0	0.06666666666666667	0.037037037037037035	0.03333333333333333	0.047619047619047616	GAACC	0.14455351	0.17792754	0.1702722	0.21470699	0.08039745	STARD3NL
ENSG00000010270	38207492	0.0	0.0	0.0	0.0	0.0	TAACC	0.00075113773	0.0004924536	0.0014678955	0.0034819008	0.00047460795	STARD3NL
ENSG00000010270	38207509	0.06451612903225806	0.14285714285714285	0.15384615384615385	0.1935483870967742	0.045454545454545456	GAACC	0.16354162	0.29894143	0.4276003	0.3966058	0.43227997	STARD3NL
ENSG00000010270	38207524	0.0	0.0	0.038461538461538464	0.03225806451612903	0.0	AGACA	0.016234506	0.029727172	0.0861154	0.052295588	0.015921902	STARD3NL
ENSG00000010270	38207664	0.375	0.32653061224489793	0.2222222222222222	0.15151515151515152	0.0	GGACT	0.91289663	0.71917045	0.5231659	0.4702928	0.102203175	STARD3NL
ENSG00000010270	38207703	0.0	0.0	0.0	0.030303030303030304	0.0	TAACA	0.044156097	0.04942007	0.042196356	0.08871627	0.082767166	STARD3NL
ENSG00000010270	38214376	0.12121212121212122	0.10869565217391304	0.10714285714285714	0.18181818181818182	0.045454545454545456	GAACA	0.1974399	0.21379788	0.25778717	0.30875486	0.15056074	STARD3NL
ENSG00000010270	38214406	0.16666666666666666	0.1836734693877551	0.17857142857142858	0.35294117647058826	0.09090909090909091	TGACT	0.2415876	0.41714892	0.52296793	0.52125186	0.20042725	STARD3NL
ENSG00000010270	38217028	0.0	0.0425531914893617	0.0	0.030303030303030304	0.0	TGACA	0.010042357	0.08786539	0.028600704	0.047083296	0.0217363	STARD3NL
ENSG00000010270	38217040	0.03225806451612903	0.044444444444444446	0.14814814814814814	0.18181818181818182	0.19047619047619047	TGACC	0.119302966	0.10404817	0.47696456	0.34707898	0.22755484	STARD3NL
ENSG00000010270	38217303	0.0	0.0	0.0	0.0	0.0	AAACA	0.023709511	0.021973241	0.012531447	0.027179813	0.025833953	STARD3NL
ENSG00000010270	38219566	0.0	0.02	0.03571428571428571	0.029411764705882353	0.0	AGACT	0.03568219	0.039003767	0.53932256	0.0805739	0.02101705	STARD3NL
ENSG00000010270	38228821	0.0	0.0	0.0	0.0	0.0	AAACA	0.021665264	0.045533754	0.050836813	0.021419037	0.024095785	STARD3NL
ENSG00000010270	38228826	0.2	0.08	0.16	0.3142857142857143	0.14285714285714285	GGACA	0.2675807	0.18286948	0.2110425	0.7050327	0.24404076	STARD3NL
ENSG00000010270	38228836	0.0	0.0	0.0	0.0	0.0	AAACC	0.023816263	0.025833165	0.010097277	0.00984751	0.013589418	STARD3NL
ENSG00000010270	38228848	0.05405405405405406	0.28	0.2962962962962963	0.05555555555555555	0.08695652173913043	GAACT	0.11163326	0.4717799	0.56276524	0.2238276	0.25519046	STARD3NL
ENSG00000010270	38229931	0.0	0.0	0.0	0.0	0.0	AAACC	0.019942606	0.009282803	0.02230971	0.013186133	0.016689707	STARD3NL
ENSG00000010270	38230030	0.2571428571428571	0.39215686274509803	0.32142857142857145	0.34210526315789475	0.2916666666666667	GAACA	0.385781	0.6002733	0.5878513	0.54621756	0.47206384	STARD3NL
ENSG00000010270	38230150	0.14285714285714285	0.07547169811320754	0.10714285714285714	0.16666666666666666	0.18518518518518517	AGACT	0.2905801	0.2751643	0.23024197	0.4004239	0.42471963	STARD3NL
ENSG00000010270	38230168	0.0	0.0	0.0	0.0	0.0	TAACA	0.0064612865	0.013269913	0.004261768	0.0063035726	0.010822689	STARD3NL
ENSG00000010270	38230212	0.3333333333333333	0.08	0.07407407407407407	0.08571428571428572	0.0	AGACT	0.6729852	0.27145404	0.2144402	0.17997642	0.051304363	STARD3NL
ENSG00000010270	38230230	0.0	0.0	0.0	0.0	0.0	TAACA	0.07556103	0.069654845	0.039877772	0.054435812	0.050492	STARD3NL
ENSG00000010270	38230325	0.0	0.0	0.0	0.0	0.0	TAACA	0.010877383	0.019478178	0.026764715	0.012818086	0.011623204	STARD3NL
ENSG00000010270	38230351	0.0	0.0	0.0	0.1	0.0	TAACT	0.06131984	0.020258367	0.047336865	0.14417298	0.033832587	STARD3NL
ENSG00000010292	6511185	0.0	0.0	0.05	0.04	0.0	TAACA	0.025446177	0.039179634	0.1072581	0.0738544	0.013420952	NCAPD2
ENSG00000010292	6514347	0.0	0.0	0.0	0.0	0.0	TAACA	0.007924485	0.014137614	0.016925693	0.03069092	0.009714174	NCAPD2
ENSG00000010292	6514381	0.0	0.018518518518518517	0.0	0.0	0.0	TAACC	0.0036355616	0.021540452	0.007978976	0.00861783	0.0031110167	NCAPD2
ENSG00000010292	6514811	0.07692307692307693	0.0	0.045454545454545456	0.0	0.0	AGACC	0.17021884	0.035122715	0.07553153	0.0325948	0.043629922	NCAPD2
ENSG00000010292	6514822	0.07692307692307693	0.08771929824561403	0.0	0.1111111111111111	0.15	GGACA	0.1454192	0.20262437	0.09872445	0.14896385	0.527542	NCAPD2
ENSG00000010292	6514851	0.12	0.21052631578947367	0.30434782608695654	0.3103448275862069	0.1	GAACT	0.3100704	0.4465186	0.6589961	0.4431077	0.18174425	NCAPD2
ENSG00000010292	6517609	0.20689655172413793	0.14814814814814814	0.24	0.11538461538461539	0.045454545454545456	TGACC	0.30401564	0.27531686	0.32878968	0.3736027	0.16121733	NCAPD2
ENSG00000010292	6517671	0.24242424242424243	0.4067796610169492	0.34615384615384615	0.32142857142857145	0.23809523809523808	GAACT	0.43481207	0.5407771	0.75031954	0.775388	0.49524269	NCAPD2
ENSG00000010292	6521037	0.11764705882352941	0.13559322033898305	0.125	0.11538461538461539	0.14285714285714285	GAACC	0.28160587	0.21313114	0.2729187	0.2456015	0.23414965	NCAPD2
ENSG00000010292	6521074	0.05714285714285714	0.03389830508474576	0.0	0.08	0.09090909090909091	AGACC	0.13422379	0.1188303	0.12204017	0.18076399	0.13593747	NCAPD2
ENSG00000010292	6521097	0.2857142857142857	0.21666666666666667	0.38461538461538464	0.23076923076923078	0.47619047619047616	GGACT	0.4764038	0.43620571	0.5334894	0.41115755	0.6958927	NCAPD2
ENSG00000010292	6521846	0.0	0.016129032258064516	0.0	0.0	0.045454545454545456	AAACA	0.03324592	0.019119013	0.022074163	0.008264089	0.051374756	NCAPD2
ENSG00000010292	6522026	0.05405405405405406	0.046875	0.08695652173913043	0.06666666666666667	0.047619047619047616	AAACA	0.09426347	0.0633461	0.12141673	0.109502815	0.07869382	NCAPD2
ENSG00000010292	6522993	0.38461538461538464	0.296875	0.19230769230769232	0.41935483870967744	0.23809523809523808	GGACT	0.65139323	0.5936718	0.34920496	0.69116914	0.576734	NCAPD2
ENSG00000010292	6523323	0.23529411764705882	0.03508771929824561	0.19047619047619047	0.19230769230769232	0.1	GGACC	0.41027698	0.1658843	0.4859087	0.3909609	0.50579965	NCAPD2
ENSG00000010292	6525615	0.0	0.0	0.0	0.0	0.0	AAACC	0.016302908	0.013881815	0.02581725	0.045040987	0.015301454	NCAPD2
ENSG00000010292	6525625	0.11764705882352941	0.23728813559322035	0.125	0.21739130434782608	0.05	TGACC	0.2435162	0.32625622	0.2926241	0.39617229	0.23671842	NCAPD2
ENSG00000010292	6526100	0.1388888888888889	0.0967741935483871	0.04	0.10344827586206896	0.13636363636363635	AGACA	0.2693018	0.25033924	0.13114463	0.25138608	0.32009745	NCAPD2
ENSG00000010292	6526142	0.20512820512820512	0.19696969696969696	0.20833333333333334	0.10344827586206896	0.20833333333333334	GGACT	0.47281867	0.5318316	0.26943344	0.26205894	0.2691738	NCAPD2
ENSG00000010292	6526331	0.10810810810810811	0.15873015873015872	0.2	0.16	0.16	GAACA	0.24063492	0.38048643	0.43956542	0.39802346	0.37183824	NCAPD2
ENSG00000010292	6526359	0.02564102564102564	0.046153846153846156	0.0	0.03225806451612903	0.07407407407407407	AGACA	0.081782	0.10113658	0.036139466	0.169494	0.16363207	NCAPD2
ENSG00000010292	6526463	0.21052631578947367	0.09230769230769231	0.08	0.07142857142857142	0.0	AGACC	0.25940531	0.23255174	0.26446396	0.25546238	0.14373419	NCAPD2
ENSG00000010292	6526498	0.07317073170731707	0.09090909090909091	0.11538461538461539	0.16666666666666666	0.12	TGACC	0.19063845	0.18584856	0.13458784	0.39831686	0.23940793	NCAPD2
ENSG00000010292	6526566	0.02631578947368421	0.0	0.0	0.0	0.03571428571428571	AAACA	0.05155766	0.010548055	0.013758493	0.009995711	0.04288292	NCAPD2
ENSG00000010292	6526597	0.047619047619047616	0.14925373134328357	0.038461538461538464	0.07142857142857142	0.10344827586206896	GAACC	0.13541564	0.23658976	0.11555402	0.10727569	0.2430358	NCAPD2
ENSG00000010292	6526610	0.11363636363636363	0.1076923076923077	0.16	0.16666666666666666	0.2413793103448276	GGACC	0.35845655	0.26285157	0.4443419	0.38447505	0.72541326	NCAPD2
ENSG00000010292	6526930	0.07894736842105263	0.11864406779661017	0.07692307692307693	0.14285714285714285	0.03225806451612903	GAACC	0.2500275	0.36364576	0.23177242	0.25606218	0.16340818	NCAPD2
ENSG00000010292	6527030	0.175	0.18181818181818182	0.2222222222222222	0.2	0.13333333333333333	GAACA	0.2825728	0.2681074	0.5521626	0.4504962	0.441749	NCAPD2
ENSG00000010292	6527043	0.0	0.047619047619047616	0.0	0.0	0.0	AGACC	0.05488806	0.14408553	0.08206157	0.09507811	0.10542097	NCAPD2
ENSG00000010292	6527838	0.075	0.09090909090909091	0.18181818181818182	0.06666666666666667	0.038461538461538464	TGACA	0.16980967	0.1999123	0.4449699	0.17471966	0.13136683	NCAPD2
ENSG00000010292	6527851	0.25	0.27692307692307694	0.46153846153846156	0.40625	0.25806451612903225	GAACT	0.49547458	0.56638324	0.6654193	0.48748866	0.59907997	NCAPD2
ENSG00000010292	6527878	0.21951219512195122	0.4117647058823529	0.4	0.30303030303030304	0.4074074074074074	GAACT	0.29296762	0.687565	0.70468247	0.57981956	0.702322	NCAPD2
ENSG00000010292	6527972	0.0	0.0	0.0	0.0	0.0	AAACA	0.054438293	0.041337825	0.033631194	0.044759046	0.023269463	NCAPD2
ENSG00000010292	6527976	0.046511627906976744	0.030303030303030304	0.0	0.06060606060606061	0.0	AGACA	0.10664191	0.043084003	0.04408108	0.1037576	0.057430945	NCAPD2
ENSG00000010292	6528016	0.0	0.0	0.0	0.0	0.0	TAACA	0.015232623	0.014038241	0.03691988	0.014638459	0.011831462	NCAPD2
ENSG00000010292	6528043	0.07317073170731707	0.01694915254237288	0.13333333333333333	0.0	0.0	AGACC	0.122214004	0.10863699	0.21203527	0.091236055	0.0786762	NCAPD2
ENSG00000010292	6528250	0.0	0.0	0.0	0.0	0.0	TAACC	0.0008046508	0.001780045	0.0010761619	0.0008821964	0.002142489	NCAPD2
ENSG00000010292	6528301	0.21621621621621623	0.125	0.13043478260869565	0.21428571428571427	0.36	GGACC	0.46615273	0.23377495	0.4220454	0.34815326	0.45550212	NCAPD2
ENSG00000010292	6528309	0.4318181818181818	0.30434782608695654	0.25925925925925924	0.30303030303030304	0.5142857142857142	GGACT	0.71349776	0.57340807	0.64057237	0.562624	0.69362867	NCAPD2
ENSG00000010292	6528687	0.16216216216216217	0.1875	0.2692307692307692	0.30303030303030304	0.2413793103448276	GGACC	0.4087228	0.36032844	0.58446884	0.3523639	0.39234662	NCAPD2
ENSG00000010292	6528710	0.0	0.014492753623188406	0.0	0.0	0.02857142857142857	AAACA	0.025695419	0.03432281	0.041745115	0.018571937	0.10741117	NCAPD2
ENSG00000010292	6528728	0.2391304347826087	0.16176470588235295	0.13793103448275862	0.20588235294117646	0.13513513513513514	TGACC	0.4536384	0.2997856	0.43313426	0.5599226	0.2958075	NCAPD2
ENSG00000010292	6528747	0.11627906976744186	0.07575757575757576	0.0	0.07407407407407407	0.0	GGACA	0.21385571	0.2770781	0.10738877	0.10900587	0.08052137	NCAPD2
ENSG00000010292	6528831	0.28888888888888886	0.3188405797101449	0.26666666666666666	0.29411764705882354	0.20588235294117646	GAACT	0.5591012	0.8457311	0.5661241	0.72742665	0.5797362	NCAPD2
ENSG00000010292	6528994	0.1590909090909091	0.11594202898550725	0.10344827586206896	0.25	0.25	AGACC	0.3162411	0.22978787	0.21163526	0.5537099	0.2922219	NCAPD2
ENSG00000010292	6529513	0.023809523809523808	0.0	0.0	0.03571428571428571	0.0	AAACA	0.06783545	0.043413557	0.023552978	0.16621141	0.031218207	NCAPD2
ENSG00000010292	6529539	0.14285714285714285	0.12121212121212122	0.038461538461538464	0.06666666666666667	0.21428571428571427	GGACA	0.36976033	0.4986929	0.08334472	0.21941814	0.2709133	NCAPD2
ENSG00000010292	6529547	0.0	0.0	0.0	0.0	0.0	AGACA	0.0068632364	0.013151479	0.006075525	0.07795203	0.012181771	NCAPD2
ENSG00000010292	6529776	0.5	0.547945205479452	0.6785714285714286	0.5	0.4444444444444444	GAACT	0.8137603	0.8533643	0.87394446	0.902547	0.71374595	NCAPD2
ENSG00000010292	6529795	0.020833333333333332	0.05970149253731343	0.15384615384615385	0.06060606060606061	0.027777777777777776	AGACC	0.13277863	0.12146878	0.24351963	0.17183599	0.09019144	NCAPD2
ENSG00000010292	6529855	0.022727272727272728	0.014492753623188406	0.10344827586206896	0.03125	0.0	TGACA	0.017786885	0.028993582	0.20882659	0.077696204	0.06389214	NCAPD2
ENSG00000010292	6529864	0.1509433962264151	0.16901408450704225	0.16129032258064516	0.21428571428571427	0.16216216216216217	TGACT	0.23909727	0.5093771	0.32582968	0.3589501	0.55547065	NCAPD2
ENSG00000010292	6529876	0.0	0.016666666666666666	0.0	0.0	0.0	AGACA	0.0585739	0.06594539	0.020747125	0.040189423	0.05152812	NCAPD2
ENSG00000010292	6529880	0.29545454545454547	0.10144927536231885	0.3333333333333333	0.15625	0.24242424242424243	AAACT	0.6887953	0.30549496	0.62802017	0.37264895	0.50171024	NCAPD2
ENSG00000010292	6530807	0.037037037037037035	0.012658227848101266	0.03125	0.0	0.0	AAACC	0.1364415	0.0111453775	0.053090237	0.03299675	0.009840679	NCAPD2
ENSG00000010292	6530957	0.09523809523809523	0.0945945945945946	0.034482758620689655	0.05714285714285714	0.0625	AGACA	0.1553198	0.19110636	0.14594215	0.15309322	0.17947023	NCAPD2
ENSG00000010292	6530963	0.018867924528301886	0.09333333333333334	0.16666666666666666	0.1724137931034483	0.05405405405405406	TGACT	0.09531977	0.28516048	0.33079624	0.39141148	0.17942184	NCAPD2
ENSG00000010292	6531008	0.0	0.06172839506172839	0.09375	0.05555555555555555	0.022727272727272728	AAACA	0.0628109	0.16417395	0.18760069	0.1384717	0.059132326	NCAPD2
ENSG00000010292	6531036	0.0	0.0	0.0	0.0	0.0	AAACC	0.02863736	0.009264183	0.025394153	0.039754428	0.018800879	NCAPD2
ENSG00000010292	6531344	0.0	0.02631578947368421	0.029411764705882353	0.058823529411764705	0.0	TGACA	0.02208209	0.05462723	0.04636488	0.11898067	0.02470324	NCAPD2
ENSG00000010292	6531356	0.04081632653061224	0.0641025641025641	0.15151515151515152	0.029411764705882353	0.025	AGACA	0.1389077	0.19215338	0.33157682	0.18170771	0.12631835	NCAPD2
ENSG00000010292	6531368	0.0	0.0	0.0	0.0	0.0	AAACA	0.013188183	0.018761218	0.039444186	0.047391273	0.008514333	NCAPD2
ENSG00000010292	6531457	0.05263157894736842	0.12658227848101267	0.14285714285714285	0.10526315789473684	0.0975609756097561	TGACC	0.23911774	0.36154804	0.25574994	0.26570302	0.18322176	NCAPD2
ENSG00000010292	6531586	0.0	0.0	0.0	0.0	0.0	TAACC	0.0008119106	0.0021224618	0.001975298	0.0019098878	0.0009360552	NCAPD2
ENSG00000010292	6531607	0.0	0.0375	0.027777777777777776	0.02702702702702703	0.0	AGACC	0.043761708	0.11395176	0.12315625	0.0909545	0.045920085	NCAPD2
ENSG00000010292	6531616	0.1	0.2	0.18518518518518517	0.21428571428571427	0.16216216216216217	TGACC	0.21032067	0.40533417	0.3121389	0.35529688	0.22601995	NCAPD2
ENSG00000010292	6531630	0.0	0.0	0.0	0.027777777777777776	0.0	AAACC	0.015110481	0.01690575	0.023571705	0.0904171	0.011473703	NCAPD2
ENSG00000010292	6531726	0.0975609756097561	0.16666666666666666	0.09090909090909091	0.13793103448275862	0.0975609756097561	GAACC	0.29193932	0.2643794	0.18381193	0.22208968	0.3362426	NCAPD2
ENSG00000010292	6531794	0.47368421052631576	0.42857142857142855	0.6111111111111112	0.42105263157894735	0.6444444444444445	GAACC	0.86236894	0.8154647	0.90340155	0.7936436	0.8618318	NCAPD2
ENSG00000010292	6531867	0.0847457627118644	0.24050632911392406	0.1875	0.1388888888888889	0.20454545454545456	TAACT	0.21340032	0.59001505	0.6604554	0.28994033	0.42492685	NCAPD2
ENSG00000010292	6531872	0.5087719298245614	0.5405405405405406	0.6666666666666666	0.4	0.48936170212765956	GAACT	0.89023095	0.9515805	0.98010063	0.8369435	0.8514252	NCAPD2
ENSG00000010361	49806916	0.06666666666666667	0.07058823529411765	0.06451612903225806	0.19148936170212766	0.08	GAACA	0.37436664	0.17164059	0.16836664	0.3196282	0.18097048	FUZ
ENSG00000010361	49806930	0.06666666666666667	0.06976744186046512	0.03125	0.07317073170731707	0.041666666666666664	AAACA	0.18283547	0.12683557	0.0520306	0.2408156	0.10877502	FUZ
ENSG00000010361	49806946	0.0	0.0	0.0	0.0	0.0	TAACC	0.00027712583	0.0025969744	0.0010206581	0.0021014332	0.0007746935	FUZ
ENSG00000010361	49806956	0.32142857142857145	0.358974358974359	0.36363636363636365	0.391304347826087	0.2727272727272727	GGACT	0.6402275	0.6307287	0.8384962	0.56040925	0.5214142	FUZ
ENSG00000010361	49807015	0.4666666666666667	0.1935483870967742	0.2857142857142857	0.12	0.09523809523809523	AGACA	0.49920607	0.42384395	0.31847256	0.3359325	0.30773583	FUZ
ENSG00000010361	49807123	0.15625	0.044444444444444446	0.029411764705882353	0.041666666666666664	0.041666666666666664	AGACA	0.3212053	0.08480819	0.18519847	0.22354794	0.049536884	FUZ
ENSG00000010361	49807129	0.4166666666666667	0.373134328358209	0.25	0.21428571428571427	0.043478260869565216	GGACA	0.872067	0.81113845	0.6284984	0.45633245	0.10634563	FUZ
ENSG00000010361	49807151	0.045454545454545456	0.2	0.18181818181818182	0.1951219512195122	0.16	TGACT	0.12561966	0.41305408	0.34719557	0.38618177	0.28550023	FUZ
ENSG00000010361	49807289	0.058823529411764705	0.043478260869565216	0.08108108108108109	0.05555555555555555	0.10344827586206896	GAACC	0.1076975	0.15624127	0.15485016	0.32113537	0.13851443	FUZ
ENSG00000010361	49807297	0.4838709677419355	0.45977011494252873	0.7352941176470589	0.4888888888888889	0.36	GGACT	0.886055	0.7984126	0.90024215	0.746554	0.70530987	FUZ
ENSG00000010361	49807354	0.0	0.04395604395604396	0.08571428571428572	0.11320754716981132	0.08	AGACA	0.07112905	0.18337116	0.24131492	0.31643313	0.1830286	FUZ
ENSG00000010361	49808452	0.08571428571428572	0.06521739130434782	0.027777777777777776	0.019230769230769232	0.0	AAACT	0.124780715	0.20199609	0.14172356	0.13668028	0.04709829	FUZ
ENSG00000010361	49808475	0.45454545454545453	0.43820224719101125	0.5	0.5	0.44	GAACA	0.8071073	0.5856757	0.71991444	0.60909426	0.48766655	FUZ
ENSG00000010361	49808617	0.42424242424242425	0.43820224719101125	0.3870967741935484	0.41304347826086957	0.56	GAACT	0.86190784	0.8531787	0.7135448	0.64754707	0.926816	FUZ
ENSG00000010361	49808764	0.125	0.1411764705882353	0.0967741935483871	0.14893617021276595	0.11538461538461539	GGACC	0.42670783	0.221915	0.38772002	0.27215475	0.3217953	FUZ
ENSG00000010361	49808792	0.06060606060606061	0.07954545454545454	0.05714285714285714	0.07547169811320754	0.08333333333333333	GGACC	0.2622378	0.15470941	0.1662126	0.14746314	0.21981993	FUZ
ENSG00000010361	49809234	0.4722222222222222	0.4835164835164835	0.4444444444444444	0.38461538461538464	0.24	TGACT	0.6713325	0.66697234	0.8148998	0.55252683	0.42065722	FUZ
ENSG00000010361	49809240	0.05555555555555555	0.24468085106382978	0.10810810810810811	0.14	0.17391304347826086	TGACC	0.17047884	0.39779496	0.3637125	0.36271203	0.37489665	FUZ
ENSG00000010361	49809422	0.0	0.0	0.06896551724137931	0.0	0.09523809523809523	AGACC	0.11197363	0.05960126	0.1490135	0.077698864	0.19143388	FUZ
ENSG00000010361	49811397	0.41935483870967744	0.34065934065934067	0.3055555555555556	0.4897959183673469	0.2692307692307692	GGACT	0.5557329	0.69874966	0.43621498	0.8455647	0.46109432	FUZ
ENSG00000010361	49811410	0.09090909090909091	0.12048192771084337	0.125	0.1568627450980392	0.0	TGACC	0.1486498	0.2032959	0.18384197	0.28836614	0.06622033	FUZ
ENSG00000010361	49811415	0.1	0.21951219512195122	0.29411764705882354	0.16279069767441862	0.22727272727272727	GGACC	0.2702496	0.4962361	0.66361034	0.32269588	0.4465169	FUZ
ENSG00000010361	49811433	0.22857142857142856	0.25263157894736843	0.2777777777777778	0.23076923076923078	0.19230769230769232	GGACT	0.67560446	0.46986228	0.45202905	0.39996624	0.29055095	FUZ
ENSG00000010361	49811638	0.25	0.1875	0.2777777777777778	0.2727272727272727	0.07407407407407407	GGACT	0.45569873	0.5935942	0.5420206	0.5023142	0.2498519	FUZ
ENSG00000010361	49811649	0.07407407407407407	0.1	0.08571428571428572	0.046511627906976744	0.045454545454545456	AGACT	0.2676873	0.21706066	0.16519593	0.11599785	0.20251599	FUZ
ENSG00000010361	49811672	0.15151515151515152	0.22093023255813954	0.09375	0.20833333333333334	0.08695652173913043	TGACC	0.35872847	0.4798173	0.19475074	0.39297336	0.20085415	FUZ
ENSG00000010361	49811676	0.18181818181818182	0.13829787234042554	0.2222222222222222	0.21153846153846154	0.15384615384615385	GAACT	0.29897422	0.34440207	0.45163816	0.4959701	0.29266685	FUZ
ENSG00000010361	49811685	0.12121212121212122	0.11578947368421053	0.1111111111111111	0.1320754716981132	0.08	GGACT	0.2665525	0.41266185	0.21789983	0.4878749	0.16750416	FUZ
ENSG00000010361	49812278	0.0	0.03296703296703297	0.06060606060606061	0.0	0.0	AGACT	0.09108055	0.09080963	0.1926969	0.062267005	0.085599676	FUZ
ENSG00000010361	49812648	0.12	0.23170731707317074	0.25	0.06382978723404255	0.08695652173913043	GAACA	0.22839808	0.36025786	0.34108543	0.20238523	0.3241145	FUZ
ENSG00000010361	49813125	0.34615384615384615	0.30666666666666664	0.21739130434782608	0.13953488372093023	0.21739130434782608	GGACC	0.5215808	0.4920432	0.47233415	0.23984215	0.54174817	FUZ
ENSG00000010361	49813143	0.07142857142857142	0.06097560975609756	0.04	0.0	0.047619047619047616	TGACA	0.121773854	0.14009252	0.13096781	0.08996558	0.10923828	FUZ
ENSG00000010361	49813153	0.0	0.13793103448275862	0.16666666666666666	0.15384615384615385	0.045454545454545456	AGACC	0.070318915	0.18410954	0.5021082	0.33781928	0.18762383	FUZ
ENSG00000010810	111661388	0.0	0.0	0.1	0.05555555555555555	0.02564102564102564	TAACT	0.03652475	0.034098066	0.10443481	0.12779468	0.052107014	FYN
ENSG00000010810	111661532	0.041666666666666664	0.06521739130434782	0.25	0.09375	0.07894736842105263	GAACC	0.36261016	0.19570492	0.58415806	0.21611571	0.36611208	FYN
ENSG00000010810	111661602	0.55	0.6976744186046512	0.6190476190476191	0.5277777777777778	0.5	GAACT	0.96370065	0.97059363	0.9342068	0.9546472	0.84298867	FYN
ENSG00000010810	111661618	0.56	0.7083333333333334	0.6666666666666666	0.5135135135135135	0.41025641025641024	TGACT	0.92040443	0.9693863	0.97943324	0.9032857	0.62839276	FYN
ENSG00000010810	111661788	0.0	0.3111111111111111	0.05	0.058823529411764705	0.10526315789473684	AGACT	0.054377615	0.4956676	0.10199038	0.1701125	0.11728998	FYN
ENSG00000010810	111661836	0.2	0.2978723404255319	0.13043478260869565	0.08108108108108109	0.10810810810810811	GGACC	0.3856211	0.5826773	0.22610514	0.26016992	0.3040164	FYN
ENSG00000010810	111661884	0.4	0.5428571428571428	0.4	0.24242424242424243	0.42424242424242425	GGACT	0.80916417	0.91326964	0.79276747	0.7269548	0.7584628	FYN
ENSG00000010810	111661941	0.08695652173913043	0.12244897959183673	0.22727272727272727	0.13157894736842105	0.16216216216216217	GAACA	0.21191005	0.45275277	0.39752325	0.34243917	0.30997238	FYN
ENSG00000010810	111694379	0.0	0.0	0.05	0.05555555555555555	0.0	AGACA	0.085023604	0.10356946	0.11452353	0.097208455	0.09189801	FYN
ENSG00000010810	111694398	0.0	0.06976744186046512	0.0	0.0	0.0	AGACA	0.0491632	0.17984022	0.025370514	0.03879701	0.036312737	FYN
ENSG00000010810	111694425	0.13636363636363635	0.3125	0.19047619047619047	0.2571428571428571	0.14705882352941177	TGACT	0.3561228	0.79664534	0.28346318	0.48761266	0.37736365	FYN
ENSG00000010810	111694445	0.19047619047619047	0.34782608695652173	0.047619047619047616	0.17647058823529413	0.1891891891891892	GGACT	0.5518363	0.6729242	0.1453491	0.2828745	0.34224766	FYN
ENSG00000010810	111694464	0.0	0.04081632653061224	0.0	0.0	0.0	AAACA	0.06016047	0.08674449	0.060821462	0.06255039	0.05528917	FYN
ENSG00000010810	111696282	0.08333333333333333	0.10204081632653061	0.13043478260869565	0.13157894736842105	0.08108108108108109	GAACA	0.22895351	0.33431154	0.37659833	0.29521364	0.18866293	FYN
ENSG00000010810	111696413	0.0	0.06382978723404255	0.0	0.05405405405405406	0.027777777777777776	AAACC	0.037416946	0.13681848	0.06601695	0.1550629	0.05714377	FYN
ENSG00000010810	111696421	0.18181818181818182	0.2826086956521739	0.05	0.10526315789473684	0.15789473684210525	AGACT	0.40630203	0.6003877	0.31734496	0.17561981	0.38054165	FYN
ENSG00000010810	111696441	0.0	0.02127659574468085	0.043478260869565216	0.05263157894736842	0.0	AAACA	0.037016727	0.11831834	0.11403525	0.11932661	0.02024343	FYN
ENSG00000010810	111700138	0.23809523809523808	0.20454545454545456	0.36363636363636365	0.02857142857142857	0.15151515151515152	AGACT	0.5307504	0.30075517	0.7074645	0.13544457	0.391624	FYN
ENSG00000010810	111702915	0.0	0.020833333333333332	0.043478260869565216	0.0	0.02564102564102564	AAACA	0.029187571	0.046437204	0.06078869	0.06154468	0.12752834	FYN
ENSG00000010810	111702956	0.0	0.09523809523809523	0.0	0.125	0.06451612903225806	TGACA	0.052592337	0.16744685	0.034556974	0.16888316	0.1418807	FYN
ENSG00000010810	111702961	0.0	0.06818181818181818	0.18181818181818182	0.0	0.03125	AAACT	0.03954581	0.2644692	0.45758766	0.04919033	0.069193795	FYN
ENSG00000010810	111702979	0.0	0.0	0.0	0.0	0.02631578947368421	AAACA	0.03659012	0.06472633	0.06015575	0.051116575	0.06462429	FYN
ENSG00000010810	111702989	0.08695652173913043	0.06382978723404255	0.0	0.05405405405405406	0.02702702702702703	AGACC	0.20046857	0.1996978	0.099456266	0.1532642	0.14106452	FYN
ENSG00000010810	111704008	0.047619047619047616	0.0	0.0	0.0	0.0	AAACC	0.082165584	0.0222481	0.011006045	0.016098808	0.019902587	FYN
ENSG00000010810	111704087	0.045454545454545456	0.0	0.08695652173913043	0.0	0.0	AAACT	0.10417582	0.04419918	0.23860207	0.056515526	0.028402317	FYN
ENSG00000010810	111707940	0.14285714285714285	0.13043478260869565	0.18181818181818182	0.2	0.10810810810810811	TGACT	0.276356	0.23929301	0.50779855	0.42880592	0.26527804	FYN
ENSG00000010810	111707977	0.0	0.044444444444444446	0.0	0.0	0.0	AGACA	0.042314947	0.07266261	0.031549	0.0197016	0.02281152	FYN
ENSG00000010810	111714353	0.19047619047619047	0.2978723404255319	0.25	0.2	0.3055555555555556	GAACA	0.45169973	0.45795935	0.48833472	0.38207313	0.6600865	FYN
ENSG00000010810	111714392	0.045454545454545456	0.21739130434782608	0.1	0.2222222222222222	0.19444444444444445	TGACC	0.10031082	0.4135757	0.23818104	0.33690992	0.3659353	FYN
ENSG00000010810	111714416	0.22727272727272727	0.2608695652173913	0.2727272727272727	0.17142857142857143	0.2647058823529412	TGACT	0.54109967	0.4821562	0.38149127	0.4403546	0.4707621	FYN
ENSG00000010810	111714438	0.2857142857142857	0.30612244897959184	0.5238095238095238	0.4	0.08108108108108109	TGACA	0.4610036	0.5984396	0.74413383	0.56262016	0.21144557	FYN
ENSG00000010810	111719849	0.19047619047619047	0.24489795918367346	0.5909090909090909	0.19444444444444445	0.2647058823529412	GAACT	0.53291136	0.45462853	0.7785287	0.32494226	0.55875623	FYN
ENSG00000011009	23792693	0.05	0.017241379310344827	0.0	0.0	0.030303030303030304	TAACA	0.059916902	0.07698838	0.04001484	0.039278984	0.05395924	LYPLA2
ENSG00000011009	23793721	0.047619047619047616	0.0847457627118644	0.08333333333333333	0.14634146341463414	0.11428571428571428	TGACC	0.20361152	0.21307287	0.23463905	0.29847074	0.23245701	LYPLA2
ENSG00000011009	23793865	0.047619047619047616	0.12280701754385964	0.043478260869565216	0.08108108108108109	0.03225806451612903	TGACC	0.11924589	0.21990761	0.14378855	0.19262156	0.11947973	LYPLA2
ENSG00000011009	23793928	0.20833333333333334	0.23809523809523808	0.15384615384615385	0.11904761904761904	0.13157894736842105	GAACA	0.27806908	0.38129172	0.37241107	0.274983	0.1927162	LYPLA2
ENSG00000011009	23794449	0.17857142857142858	0.14754098360655737	0.37037037037037035	0.18604651162790697	0.1794871794871795	GGACC	0.3362406	0.32124838	0.5753635	0.37593064	0.3217449	LYPLA2
ENSG00000011009	23794482	0.047619047619047616	0.2	0.08	0.05405405405405406	0.08571428571428572	GGACC	0.224242	0.28989592	0.16146025	0.15764269	0.51057154	LYPLA2
ENSG00000011009	23794565	0.21739130434782608	0.06779661016949153	0.038461538461538464	0.05	0.07894736842105263	AGACA	0.42322072	0.1549075	0.24967428	0.13470598	0.27477401	LYPLA2
ENSG00000011009	23794732	0.0	0.014705882352941176	0.0	0.045454545454545456	0.0	TAACT	0.024531698	0.07149758	0.028969014	0.057074796	0.025252879	LYPLA2
ENSG00000011009	23794773	0.03571428571428571	0.1774193548387097	0.08333333333333333	0.15555555555555556	0.04878048780487805	GGACT	0.098865464	0.39588398	0.27464968	0.37238225	0.26090938	LYPLA2
ENSG00000011009	23794840	0.09090909090909091	0.3050847457627119	0.14285714285714285	0.175	0.15789473684210525	TGACC	0.18888748	0.6004204	0.4101265	0.40828094	0.20555845	LYPLA2
ENSG00000011009	23795032	0.15625	0.2	0.25925925925925924	0.25	0.2	TGACC	0.37379143	0.50117224	0.5096618	0.52449757	0.44581556	LYPLA2
ENSG00000011009	23795047	0.36363636363636365	0.31746031746031744	0.3333333333333333	0.11627906976744186	0.10256410256410256	GGACC	0.9022981	0.8403341	0.7391166	0.40112004	0.37958518	LYPLA2
ENSG00000011009	23795085	0.08571428571428572	0.11594202898550725	0.16666666666666666	0.09090909090909091	0.1	TGACC	0.16240901	0.2387362	0.37047505	0.24973845	0.23885565	LYPLA2
ENSG00000011009	23795370	0.7647058823529411	0.5373134328358209	0.5769230769230769	0.45454545454545453	0.5384615384615384	GGACT	0.94111156	0.8503332	0.85418165	0.64926654	0.810623	LYPLA2
ENSG00000011052	51168253	0.08571428571428572	0.20930232558139536	0.1111111111111111	0.14814814814814814	0.023255813953488372	GAACA	0.18495287	0.35491848	0.22975393	0.23211102	0.15722013	NME1-NME2
ENSG00000011052	51168276	0.0	0.07317073170731707	0.037037037037037035	0.07407407407407407	0.023809523809523808	TGACC	0.021003043	0.1537734	0.1926333	0.13017556	0.06326441	NME1-NME2
ENSG00000011052	51168285	0.0	0.0	0.0	0.0	0.02631578947368421	AGACC	0.019886624	0.06448306	0.01852634	0.04571829	0.07576344	NME1-NME2
ENSG00000011052	51168321	0.2619047619047619	0.3404255319148936	0.27586206896551724	0.07142857142857142	0.2641509433962264	GAACT	0.53364855	0.58065224	0.5562505	0.3329716	0.612308	NME1-NME2
ENSG00000011052	51169964	0.07317073170731707	0.046511627906976744	0.04	0.08	0.05660377358490566	AGACA	0.259272	0.38667077	0.16388324	0.36576998	0.09432946	NME1-NME2
ENSG00000011052	51169988	0.023255813953488372	0.0	0.0	0.0	0.0	AGACC	0.15898472	0.088840045	0.05252682	0.05637027	0.05897192	NME1-NME2
ENSG00000011052	51170028	0.06521739130434782	0.13043478260869565	0.10344827586206896	0.16	0.11666666666666667	GGACT	0.145438	0.22747011	0.18055622	0.29932827	0.29021007	NME1-NME2
ENSG00000011052	51171489	0.04081632653061224	0.08333333333333333	0.06896551724137931	0.23333333333333334	0.07462686567164178	GAACA	0.17663744	0.254624	0.20236078	0.33586115	0.23011775	NME1-NME2
ENSG00000011052	51171559	0.2765957446808511	0.45652173913043476	0.27586206896551724	0.3793103448275862	0.31746031746031744	GAACT	0.5798895	0.61240923	0.4739774	0.60220224	0.52547926	NME1-NME2
ENSG00000011052	51171567	0.041666666666666664	0.041666666666666664	0.06896551724137931	0.034482758620689655	0.030303030303030304	TGACT	0.08637903	0.06117667	0.08876215	0.085367106	0.076867424	NME1-NME2
ENSG00000011052	51171588	0.41304347826086957	0.5581395348837209	0.37037037037037035	0.5172413793103449	0.26153846153846155	TGACT	0.8325347	0.8584485	0.80161744	0.8873814	0.6519798	NME1-NME2
ENSG00000011052	51171612	0.08823529411764706	0.21052631578947367	0.07692307692307693	0.19047619047619047	0.11627906976744186	GGACA	0.1714079	0.4598679	0.44066423	0.28760338	0.18468502	NME1-NME2
ENSG00000011052	51171655	0.07142857142857142	0.2	0.13043478260869565	0.1724137931034483	0.09615384615384616	GGACA	0.19848323	0.38589054	0.19315742	0.582638	0.31072307	NME1-NME2
ENSG00000011304	803602	0.15873015873015872	0.16483957219251338	0.14031620553359683	0.17573529411764705	0.14814814814814814	GGACC	0.31607723	0.427173885	0.26953306	0.2517043	0.37174815	PTBP1
ENSG00000011304	804048	0.0	0.028242444518791123	0.05254604550379199	0.01752273943285179	0.0	TGACA	0.01838709	0.056897985	0.09084315	0.044667465	0.020823251	PTBP1
ENSG00000011304	804069	0.04411764705882353	0.06965256965256965	0.05960151150807283	0.1093627065302911	0.04807692307692308	TGACA	0.10953747	0.185786265	0.143928765	0.21094694	0.138870397	PTBP1
ENSG00000011304	804204	0.0	0.0	0.0	0.0	0.0	AAACC	0.0074644326	0.0160334585	0.02407330875	0.01180446175	0.0054895043	PTBP1
ENSG00000011304	804308	0.18840579710144928	0.1819258089976322	0.21886582653817643	0.21501831501831503	0.2028985507246377	GAACA	0.3926787	0.404168565	0.5253740499999999	0.46381965	0.40239817	PTBP1
ENSG00000011304	804338	0.24000000000000002	0.4052631578947369	0.43458980044345896	0.43498374593648415	0.4198232323232324	GAACT	0.52344534	0.75902225	0.8157190000000001	0.6932348500000001	0.71351985	PTBP1
ENSG00000011304	804355	0.0410958904109589	0.11423699914748509	0.0906394199077126	0.11873385012919896	0.029850746268656716	TGACC	0.13118586	0.242313075	0.25734185	0.2141236799999999	0.15077509	PTBP1
ENSG00000011304	804415	0.00684931506849315	0.005154639175257732	0.007352941176470588	0.011627906976744186	0.0	AGACC	0.054765624	0.0381041764999999	0.0473668219999999	0.049158405	0.0277803999999999	PTBP1
ENSG00000011304	804560	0.05	0.2494517543859649	0.286167321051042	0.2663043478260869	0.29373024236037937	GAACT	0.21222006	0.54894744	0.5782494	0.5615948	0.5264427700000001	PTBP1
ENSG00000011304	804578	0.06938271604938272	0.11738208797032326	0.14786967418546365	0.07428940568475452	0.12597809076682315	GAACC	0.232984442	0.275491475	0.23803146	0.29339886	0.21823274	PTBP1
ENSG00000011304	804665	0.03554778554778555	0.03982930298719772	0.05680379746835443	0.05309139784946236	0.014084507042253521	GAACC	0.1098586299999999	0.142075195	0.1589919	0.145837897	0.1083371135	PTBP1
ENSG00000011304	804682	0.19894736842105262	0.18173758865248227	0.22990297990297992	0.20014028524666821	0.1806451612903226	TGACC	0.314646675	0.38187962	0.478898685	0.358471685	0.494508185	PTBP1
ENSG00000011304	804878	0.08784425451092118	0.11836925960637301	0.12874754833286636	0.12534722222222222	0.1309931506849315	GAACA	0.204381415	0.2696425	0.308425945	0.25185778	0.270004985	PTBP1
ENSG00000011304	804911	0.1076923076923077	0.11532738095238096	0.08528836754643207	0.09533506108848575	0.11346153846153846	GGACC	0.2232037	0.25224401	0.271463405	0.258570085	0.2121979749999999	PTBP1
ENSG00000011304	805029	0.03977272727272727	0.1501086956521739	0.14035567715458275	0.11224489795918366	0.09411764705882353	GAACA	0.157088115	0.35224466	0.33015783	0.292525055	0.2310709	PTBP1
ENSG00000011304	805104	0.0	0.01021622180840058	0.014285714285714285	0.0	0.006578947368421052	TGACA	0.00920669425	0.0486354045	0.041192143	0.0344484985	0.0398868805	PTBP1
ENSG00000011304	805116	0.18759493670886077	0.30110565110565113	0.3672619047619048	0.4043239369326326	0.2365967365967366	TGACT	0.32671845	0.4726302	0.637180835	0.5435346	0.412087125	PTBP1
ENSG00000011304	805131	0.015625	0.061661471744138774	0.0478125	0.020645645645645645	0.008064516129032258	AGACC	0.067842538	0.15002301	0.191295815	0.082462742	0.06672634	PTBP1
ENSG00000011304	805146	0.11423444976076555	0.1112065673921344	0.07432432432432433	0.05909090909090909	0.05237676056338028	GGACA	0.25321094	0.3186228849999999	0.23373	0.11378744	0.13164613	PTBP1
ENSG00000011304	805164	0.013157894736842105	0.029608096468561586	0.04208494208494208	0.050332383665717	0.04093567251461988	GGACC	0.0648063135	0.196033195	0.1514652	0.0850972	0.1445554299999999	PTBP1
ENSG00000011304	805169	0.0	0.013496426608026389	0.034169884169884174	0.005952380952380952	0.0	AGACC	0.0180123744999999	0.06950901	0.093000964	0.042535043	0.020942038	PTBP1
ENSG00000011304	808645	0.11224004753416518	0.1211992164210885	0.08712121212121213	0.11000000000000001	0.06666666666666667	GGACC	0.2134478266666666	0.278029755	0.350675465	0.257689055	0.2266684169999999	PTBP1
ENSG00000011304	808656	0.15644110275689224	0.23514119229045272	0.23811931243680484	0.2434493127147766	0.14700996677740863	TGACC	0.2960685866666667	0.487344385	0.42462267	0.476306915	0.40230843	PTBP1
ENSG00000011304	808663	0.4325787284610814	0.31001946348481	0.26972789115646256	0.21619897959183673	0.3613215488215488	GGACT	0.6358414333333333	0.48716697	0.408980385	0.528223455	0.51017397	PTBP1
ENSG00000011304	808711	0.24263588930717916	0.34588709677419355	0.3688543599257885	0.29931972789115646	0.28561323733737526	GAACT	0.5442038833333332	0.696629625	0.69023647	0.49388363	0.5264502466666666	PTBP1
ENSG00000011304	808720	0.119958071278826	0.210246293639407	0.2173626373626374	0.20131313131313133	0.11339205296463956	GAACA	0.2815703533333333	0.39951156	0.42718497	0.357250285	0.2732839766666666	PTBP1
ENSG00000011304	810699	0.06874013973405455	0.0661962212610972	0.08928571428571427	0.07863566571616581	0.06071784646061815	GGACC	0.1610641633333333	0.16408916	0.266528915	0.15558914	0.132891665	PTBP1
ENSG00000011304	810759	0.04008173843700159	0.09931882242405261	0.05113636363636364	0.108712715855573	0.052997719126751386	TGACC	0.1093767053333333	0.21971327	0.1386339	0.259211825	0.1425735766666666	PTBP1
ENSG00000011304	810786	0.07480656539796325	0.06973855209846341	0.07483660130718954	0.08072635742538656	0.03002588438308887	GAACC	0.1858140733333333	0.161062495	0.149563805	0.262115165	0.108720281	PTBP1
ENSG00000011304	810897	0.028661616161616162	0.025900990099009903	0.017241379310344827	0.0	0.004098360655737705	AAACA	0.0739998244999999	0.065705406	0.0515895269999999	0.0467707105	0.0329424776249999	PTBP1
ENSG00000011304	810909	0.12574192782526117	0.16928198267074412	0.22258533042846768	0.17773561037318153	0.11264367816091954	TGACC	0.3011439733333333	0.3891365833333333	0.33810775	0.337373255	0.22762691	PTBP1
ENSG00000011304	810919	0.06862637362637362	0.08697916666666666	0.047364672364672365	0.04505050505050505	0.038691764400958985	AGACC	0.222821336	0.17891324	0.111338935	0.158285018	0.1485009372	PTBP1
ENSG00000011304	811005	0.03315620782726046	0.06658053037363382	0.09529320987654322	0.026721014492753624	0.031881698548365214	TGACA	0.1303500086666666	0.1267348786666667	0.23996162	0.119154745	0.1335947466666666	PTBP1
ENSG00000011304	811011	0.18186714242042112	0.23779261375169303	0.24941397093295825	0.14370763876167797	0.11156572661427029	GGACA	0.6398877000000001	0.51536214	0.646264925	0.35549087	0.318869152	PTBP1
ENSG00000011304	811030	0.8437562208404568	0.7685923791451429	0.7128148959474261	0.616235167206041	0.5793169793169793	TGACT	0.962556122	0.9392514333333332	0.9148415	0.8411749749999999	0.80968507	PTBP1
ENSG00000011304	811073	0.025232449430562638	0.0266590607307186	0.03245798319327731	0.00909090909090909	0.03421052631578947	AGACC	0.10686082	0.0981785966666666	0.11552923	0.076568645	0.111133205	PTBP1
ENSG00000011304	811167	0.0047619047619047615	0.018880488399437893	0.01	0.0	0.016	AAACC	0.0208742737	0.067621344	0.059885825	0.0393261633333333	0.0601495049999999	PTBP1
ENSG00000011304	811211	0.3009303810943155	0.32955573927343296	0.206281638288081	0.29159915991599156	0.18694959287273655	GGACC	0.7569634916666667	0.7131012000000001	0.43998121	0.5717280333333333	0.428109044	PTBP1
ENSG00000011304	811485	0.04795317699729464	0.09026565578984933	0.07931789737171464	0.07964695498676082	0.0616425465940029	TGACC	0.1366975376666666	0.1659027824999999	0.17411104	0.1524630733333333	0.140158425	PTBP1
ENSG00000011304	811538	0.14265564758175595	0.1476780494132581	0.10683760683760683	0.14489743981269407	0.14963143212156713	TAACT	0.3709227516666666	0.3609173775	0.37232039	0.3563936933333333	0.3226380433333333	PTBP1
ENSG00000011304	811581	0.05893387341083367	0.052457638403408904	0.06633771929824561	0.08271416083916085	0.018986003742101302	AAACT	0.14621978	0.1858088225	0.196426885	0.1864127988	0.0687328273333333	PTBP1
ENSG00000011304	811650	0.11401416527723147	0.11998679339236615	0.16651583710407242	0.14857252313423422	0.11491697838189067	GGACC	0.2791477033333333	0.285871592	0.257254765	0.3776792775	0.3195641633333333	PTBP1
ENSG00000011304	811815	0.003703703703703704	0.05376272047224236	0.06473446719888927	0.0500711548987411	0.010916291110038091	AAACT	0.0440840306666666	0.1412319334	0.34248762	0.1663501064	0.0509025636666666	PTBP1
ENSG00000011304	811827	0.18964386333514005	0.22042080105840425	0.2236078742500124	0.16733266733266733	0.15022276578197633	AAACT	0.4463022016666667	0.407413692	0.4303150333333334	0.3701400925	0.26638919	PTBP1
ENSG00000011304	811859	0.24385937715309355	0.14792136730186528	0.18519099947671377	0.1726310726310726	0.10377884999687002	GGACC	0.4985452033333333	0.4022186975	0.4610638233333333	0.38257384	0.2772424133333334	PTBP1
ENSG00000011304	811902	0.1504811739047532	0.13358857780968333	0.1696467149574279	0.1807677616501146	0.13695942095872818	GGACC	0.3263293016666667	0.399471328	0.3946975266666667	0.3462367199999999	0.2597647466666666	PTBP1
ENSG00000011304	812006	0.0	0.0018604651162790697	0.0	0.0	0.0	TAACA	0.0093976654	0.0127270506	0.016621405	0.0100290131799999	0.0081704953666666	PTBP1
ENSG00000011304	812048	0.054299275440572246	0.047484443275409634	0.02749719416386083	0.016446267157683294	0.05024717399548526	AGACC	0.1531504299999999	0.155111106	0.0734625149999999	0.06999886975	0.1293490348333333	PTBP1
ENSG00000011304	812081	0.20275835046048843	0.2941524449935665	0.30294669099016924	0.28700556689687123	0.18512948570104804	TGACA	0.4205938266666666	0.6589336259999999	0.6956538866666667	0.663457416	0.4361733216666666	PTBP1
ENSG00000011304	812102	0.030643173211257663	0.0024227698715723707	0.005128205128205128	0.0	0.005710285882699675	TAACA	0.0631943055	0.0267680792	0.0244639073333333	0.0248799324999999	0.0327607091666666	PTBP1
ENSG00000011304	812128	0.06571774169101667	0.09120257147665986	0.1795392953929539	0.10534998981600924	0.07319594075257202	TGACC	0.1718728483333333	0.226207148	0.2579394633333333	0.22477399	0.1927273393333333	PTBP1
ENSG00000011304	812146	0.1675948772962352	0.2156183740841139	0.21564260112647207	0.17897258297258295	0.17076698485511213	GGACC	0.4012960366666667	0.4088529980000001	0.3903763799999999	0.371272328	0.3038792983333333	PTBP1
ENSG00000011304	812196	0.10918582613117417	0.1461576860434656	0.18268398268398267	0.17548141513658755	0.13868742368742368	GAACC	0.2457608133333333	0.33328655	0.3159785	0.306704514	0.288940035	PTBP1
ENSG00000011304	812206	0.003968253968253968	0.008931483894991623	0.01	0.013782940360610263	0.0	AAACC	0.039014769	0.039327981	0.0656634325	0.0818762765	0.0241870621666666	PTBP1
ENSG00000011304	812218	0.10367876309736775	0.1134594882729211	0.12072072072072072	0.07365079365079365	0.08581019920363697	AAACT	0.399203776	0.3183238575	0.332135975	0.1741818233333333	0.1742390697999999	PTBP1
ENSG00000011304	812287	0.5271368760064412	0.580672268907563	0.3793103448275862	0.5220833333333333	0.5175084175084175	GGACT	0.858591652	0.847724175	0.7338212	0.80366395	0.6795423666666668	PTBP1
ENSG00000011485	46347121	0.37209302325581395	0.3508771929824561	0.4	0.375	0.26	GGACT	0.5405692	0.518507	0.6092408	0.69514686	0.5304251	PPP5C
ENSG00000011485	46347150	0.10256410256410256	0.26785714285714285	0.35714285714285715	0.3902439024390244	0.12	GAACC	0.3225587	0.63519514	0.639756	0.61925745	0.24910784	PPP5C
ENSG00000011485	46347193	0.15555555555555556	0.1206896551724138	0.10344827586206896	0.15384615384615385	0.1346153846153846	AGACT	0.3078219	0.28684306	0.30628103	0.39552355	0.29396716	PPP5C
ENSG00000011485	46347206	0.047619047619047616	0.07142857142857142	0.16129032258064516	0.11904761904761904	0.04081632653061224	TGACT	0.12611595	0.1887444	0.3702559	0.32441813	0.15318519	PPP5C
ENSG00000011485	46353754	0.2558139534883721	0.05084745762711865	0.0	0.21428571428571427	0.24074074074074073	GGACT	0.4153388	0.1289306	0.09265047	0.40374222	0.35040468	PPP5C
ENSG00000011485	46353799	0.16666666666666666	0.21153846153846154	0.2413793103448276	0.175	0.1346153846153846	GAACC	0.39729232	0.3659224	0.32986522	0.4178606	0.211055	PPP5C
ENSG00000011485	46353901	0.05714285714285714	0.10526315789473684	0.06896551724137931	0.0975609756097561	0.018518518518518517	GGACA	0.25767192	0.25634	0.39325562	0.38010225	0.11065428	PPP5C
ENSG00000011485	46353979	0.17777777777777778	0.08196721311475409	0.15151515151515152	0.047619047619047616	0.12903225806451613	AGACT	0.31891957	0.18129444	0.19359994	0.17337954	0.22923136	PPP5C
ENSG00000011485	46375626	0.0	0.10344827586206896	0.14814814814814814	0.13513513513513514	0.0	TGACA	0.029215526	0.1510733	0.28467748	0.33944884	0.026778352	PPP5C
ENSG00000011485	46375728	0.14634146341463414	0.16363636363636364	0.20689655172413793	0.21052631578947367	0.18032786885245902	GGACT	0.31061032	0.43044353	0.31815296	0.36807418	0.32825172	PPP5C
ENSG00000011485	46375737	0.06976744186046512	0.06666666666666667	0.03125	0.023809523809523808	0.06666666666666667	GGACA	0.103074215	0.08724128	0.39538962	0.13510983	0.31428984	PPP5C
ENSG00000011485	46375751	0.047619047619047616	0.09259259259259259	0.1	0.09523809523809523	0.07547169811320754	TGACC	0.15684472	0.19109729	0.32088724	0.23251083	0.20097792	PPP5C
ENSG00000011485	46376475	0.2608695652173913	0.27419354838709675	0.4375	0.2926829268292683	0.45	GGACC	0.61121446	0.6354661	0.7980403	0.75813407	0.86356795	PPP5C
ENSG00000011485	46376500	0.14583333333333334	0.2	0.21875	0.27906976744186046	0.109375	TGACA	0.16455157	0.387923	0.3175257	0.42476803	0.28622007	PPP5C
ENSG00000011485	46376540	0.08695652173913043	0.08928571428571429	0.037037037037037035	0.0975609756097561	0.23333333333333334	GGACC	0.38885674	0.22015245	0.26929563	0.43097314	0.31401533	PPP5C
ENSG00000011485	46376550	0.0851063829787234	0.1076923076923077	0.0967741935483871	0.11904761904761904	0.18181818181818182	AAACT	0.37080982	0.2648881	0.19552375	0.18600234	0.30002514	PPP5C
ENSG00000011485	46383462	0.0	0.0	0.0	0.0	0.0	AAACC	0.012135756	0.0142996665	0.04846711	0.009856534	0.016058648	PPP5C
ENSG00000011485	46383780	0.0	0.0392156862745098	0.0	0.0	0.019230769230769232	AGACA	0.06260429	0.09469948	0.03207662	0.056265283	0.08643564	PPP5C
ENSG00000011485	46383805	0.23255813953488372	0.16393442622950818	0.27586206896551724	0.5365853658536586	0.2962962962962963	GGACA	0.6741721	0.4100789	0.61320525	0.8347827	0.4265731	PPP5C
ENSG00000011485	46383826	0.2631578947368421	0.2857142857142857	0.5416666666666666	0.1111111111111111	0.3225806451612903	TGACC	0.37535715	0.5902485	0.79424334	0.34322095	0.60098517	PPP5C
ENSG00000011485	46383867	0.04	0.047619047619047616	0.1	0.07317073170731707	0.08955223880597014	AGACC	0.12012645	0.116164126	0.18167704	0.09779352	0.14179048	PPP5C
ENSG00000011485	46384817	0.2702702702702703	0.24528301886792453	0.21428571428571427	0.3611111111111111	0.16666666666666666	TGACT	0.38836515	0.46364012	0.49345875	0.60766137	0.34501767	PPP5C
ENSG00000011485	46384826	0.1875	0.14285714285714285	0.13333333333333333	0.15384615384615385	0.18840579710144928	GGACC	0.5797905	0.29326853	0.31990337	0.3022075	0.47804588	PPP5C
ENSG00000011485	46387104	0.0625	0.06557377049180328	0.13333333333333333	0.07894736842105263	0.12121212121212122	AGACA	0.14178306	0.20824417	0.324218	0.28867078	0.27768755	PPP5C
ENSG00000011485	46387108	0.05263157894736842	0.0	0.0	0.0	0.03508771929824561	AGACA	0.14146644	0.043400515	0.06883015	0.039871585	0.08555488	PPP5C
ENSG00000011485	46387117	0.12962962962962962	0.1323529411764706	0.2	0.2608695652173913	0.1267605633802817	GAACC	0.27458677	0.26181683	0.35369837	0.31774002	0.28006333	PPP5C
ENSG00000011485	46387412	0.02127659574468085	0.0	0.06896551724137931	0.10256410256410256	0.013888888888888888	TGACA	0.05955088	0.0390201	0.14822407	0.2343524	0.027248632	PPP5C
ENSG00000011485	46388420	0.10909090909090909	0.20634920634920634	0.1875	0.20454545454545456	0.07317073170731707	TGACC	0.3406941	0.42444247	0.34462774	0.5018307	0.22665878	PPP5C
ENSG00000011485	46388629	0.019230769230769232	0.11594202898550725	0.2413793103448276	0.11363636363636363	0.039473684210526314	GAACA	0.10847644	0.2624516	0.4316202	0.12944748	0.16734208	PPP5C
ENSG00000011485	46388638	0.1206896551724138	0.07246376811594203	0.15625	0.06976744186046512	0.15853658536585366	GGACT	0.2665813	0.24309973	0.35905194	0.21593642	0.2428678	PPP5C
ENSG00000011485	46390065	0.03571428571428571	0.07462686567164178	0.125	0.047619047619047616	0.0	GAACA	0.12812553	0.23929444	0.24555759	0.15140508	0.0496472	PPP5C
ENSG00000011485	46390098	0.15789473684210525	0.2708333333333333	0.32	0.4594594594594595	0.16363636363636364	TGACC	0.38472563	0.68708104	0.6584988	0.6412359	0.22331461	PPP5C
ENSG00000011485	46390396	0.3076923076923077	0.16363636363636364	0.25806451612903225	0.18604651162790697	0.36764705882352944	GGACC	0.45654687	0.6312347	0.60233843	0.42851734	0.629564	PPP5C
ENSG00000011485	46390448	0.15	0.20588235294117646	0.2647058823529412	0.19047619047619047	0.10465116279069768	GGACC	0.39012843	0.5443686	0.3237999	0.41614133	0.33669645	PPP5C
ENSG00000011485	46390546	0.12244897959183673	0.1509433962264151	0.06451612903225806	0.13157894736842105	0.14473684210526316	GGACA	0.3447422	0.32626945	0.49386495	0.17633045	0.21791132	PPP5C
ENSG00000011485	46390705	0.0	0.01639344262295082	0.0	0.07142857142857142	0.013513513513513514	AGACC	0.04630364	0.0761678	0.05721904	0.123144284	0.05330801	PPP5C
ENSG00000012061	45413737	0.1951219512195122	0.14930555555555555	0.05	0.19444444444444445	0.13055555555555556	GAACA	0.40178162	0.404829115	0.11204912	0.20793255	0.23123853	ERCC1
ENSG00000012061	45414874	0.10256410256410256	0.2453416149068323	0.19047619047619047	0.32432432432432434	0.24588815789473684	GGACT	0.23076978	0.339090425	0.27840304	0.4856352	0.408794525	ERCC1
ENSG00000012061	45414909	0.029411764705882353	0.0	0.047619047619047616	0.0	0.0	AAACC	0.08607683	0.0100048962499999	0.10481141	0.02483747	0.0189983545	ERCC1
ENSG00000012061	45414932	0.0	0.10311020960108182	0.0	0.13513513513513514	0.013513513513513514	AGACC	0.093598165	0.17999267	0.11743344	0.20079668	0.116877527	ERCC1
ENSG00000012061	45419135	0.2765957446808511	0.16045606229143494	0.2	0.10526315789473684	0.1600284495021337	GAACT	0.46583325	0.291814735	0.64824295	0.30624428	0.360740495	ERCC1
ENSG00000012061	45419171	0.024390243902439025	0.09473684210526315	0.043478260869565216	0.02702702702702703	0.05595238095238095	AGACT	0.079688296	0.1703011225	0.07941643	0.06773744	0.094855805	ERCC1
ENSG00000012061	45421220	0.0	0.018518518518518517	0.0	0.02631578947368421	0.0	AAACC	0.016912425	0.0332866965	0.009133208	0.048763167	0.016612709	ERCC1
ENSG00000012061	45421324	0.02702702702702703	0.0	0.0	0.03225806451612903	0.06451612903225806	AGACC	0.14128123	0.09052152	0.080251016	0.18177319	0.15004836	ERCC1
ENSG00000012061	45421350	0.0	0.08141025641025641	0.0	0.05555555555555555	0.016666666666666666	GGACA	0.055649806	0.122129625	0.042116463	0.073528424	0.0732383249999999	ERCC1
ENSG00000012061	45423358	0.027777777777777776	0.035759897828863345	0.0	0.05555555555555555	0.0	GGACA	0.19903776	0.06539613	0.037632953	0.14439324	0.0658661614999999	ERCC1
ENSG00000012061	45423370	0.15151515151515152	0.07317927170868346	0.0	0.058823529411764705	0.09764309764309764	GGACC	0.38888234	0.36207333	0.064531825	0.17832173	0.28676497	ERCC1
ENSG00000012660	53267499	0.0	0.0	0.0	0.0	0.0	TAACA	0.01711471	0.054397309	0.01259054	0.0141409935	0.015956283	ELOVL5
ENSG00000012660	53267505	0.0	0.06871345029239766	0.08	0.0	0.0	AAACT	0.01076293	0.1342375405	0.17824048	0.01143524675	0.010818589	ELOVL5
ENSG00000012660	53267741	0.05	0.0	0.0	0.0	0.0	AAACT	0.06997	0.0245259644999999	0.031389393	0.033343494	0.009481048	ELOVL5
ENSG00000012660	53267752	0.045454545454545456	0.02564102564102564	0.0	0.0	0.0	TGACA	0.17297636	0.039074337	0.034212638	0.0163972969999999	0.0065142633	ELOVL5
ENSG00000012660	53267773	0.0	0.07692307692307693	0.12	0.10333333333333333	0.0	TGACA	0.06147176	0.119714225	0.25069922	0.296837015	0.026992489	ELOVL5
ENSG00000012660	53267783	0.09090909090909091	0.05263157894736842	0.041666666666666664	0.10166666666666666	0.0	GAACC	0.3997807	0.16827058	0.1116602	0.1415277	0.05234486	ELOVL5
ENSG00000012660	53267871	0.0	0.031018518518518518	0.0	0.0	0.0	AAACA	0.013116956	0.0955081449999999	0.038065456	0.0317563415	0.039378546	ELOVL5
ENSG00000012660	53268008	0.13636363636363635	0.08703703703703704	0.15384615384615385	0.14962121212121213	0.07142857142857142	TAACT	0.36679858	0.28171175	0.30351162	0.25729022	0.2280943	ELOVL5
ENSG00000012660	53268071	0.35	0.46153846153846156	0.45454545454545453	0.38095238095238093	0.2857142857142857	GAACT	0.5968871	0.620801535	0.59915096	0.71714014	0.40025473	ELOVL5
ENSG00000012660	53268079	0.14285714285714285	0.06439024390243903	0.13043478260869565	0.08041958041958042	0.2857142857142857	GGACC	0.19914559	0.16146426	0.3500437	0.200210415	0.3612422	ELOVL5
ENSG00000012660	53268096	0.0	0.0	0.0	0.0	0.0	TAACA	0.006179082	0.0029176414	0.024318492	0.00648909215	0.0070414306	ELOVL5
ENSG00000012660	53268138	0.0	0.07692307692307693	0.08695652173913043	0.15476190476190477	0.04	TGACA	0.05570648	0.1834107625	0.14540067	0.194959585	0.0824597	ELOVL5
ENSG00000012660	53268191	0.19047619047619047	0.34277003484320556	0.16666666666666666	0.10545454545454545	0.18518518518518517	GAACT	0.34891957	0.663826705	0.44179457	0.4112981	0.26921695	ELOVL5
ENSG00000012660	53268398	0.0	0.01282051282051282	0.0	0.0	0.0	AAACT	0.015379572	0.0288229235	0.034967683	0.0227658275	0.04704516	ELOVL5
ENSG00000012660	53268480	0.0	0.0	0.0	0.022727272727272728	0.0	TAACT	0.040097415	0.0746904549999999	0.059535336	0.078197663	0.03871138	ELOVL5
ENSG00000012660	53268722	0.0	0.043478260869565216	0.043478260869565216	0.0	0.0	AAACA	0.020203125	0.1396163925	0.12942263	0.06539957	0.028261136	ELOVL5
ENSG00000012660	53268782	0.35	0.275	0.3333333333333333	0.303030303030303	0.2222222222222222	TAACT	0.43689823	0.4805992	0.40448722	0.4388412299999999	0.38295463	ELOVL5
ENSG00000012660	53268809	0.05	0.05128205128205128	0.0	0.05	0.038461538461538464	AAACA	0.11024909	0.123720745	0.08295904	0.1651777215	0.19579476	ELOVL5
ENSG00000012660	53268846	0.0	0.0	0.041666666666666664	0.0	0.0	TAACA	0.007600856	0.0289288525	0.10059389	0.029509192	0.034059085	ELOVL5
ENSG00000012660	53268904	0.35	0.19347319347319347	0.22727272727272727	0.07261904761904761	0.12	AGACT	0.6347282	0.5586421850000001	0.6225435	0.18227299	0.39487538	ELOVL5
ENSG00000012660	53269050	0.0	0.0	0.0	0.0	0.0	TAACA	0.01468085	0.019698161	0.021504844	0.0155239935	0.02670287	ELOVL5
ENSG00000012660	53269102	0.0	0.0	0.0	0.0	0.0	AAACC	0.014973402	0.012509519	0.02336675	0.0109106065	0.009266615	ELOVL5
ENSG00000013306	44319666	0.07103848946986202	0.13045440398381575	0.14285714285714285	0.20600414078674947	0.10791670248207276	TGACC	0.20844798	0.3185942433333333	0.33096033	0.66805425	0.2578857966666666	SLC25A39
ENSG00000013306	44319700	0.06779461540996418	0.04428619994657731	0.06628787878787878	0.08341894390795151	0.03889288788993475	GAACC	0.2039765066666666	0.1790966633333333	0.2392147049999999	0.345292075	0.1960567533333333	SLC25A39
ENSG00000013306	44319766	0.1346503513686176	0.11086226203807391	0.07911764705882354	0.08834586466165413	0.06887004648865698	AGACC	0.2668809	0.2646016866666666	0.23313379	0.19675977	0.19674588	SLC25A39
ENSG00000013306	44319829	0.17890009024413414	0.22718200597596105	0.11079545454545454	0.20042643923240938	0.12132881569999028	AGACA	0.3806608499999999	0.5005279366666666	0.314633615	0.38244973	0.2425539466666666	SLC25A39
ENSG00000013306	44319942	0.08338544923910778	0.08196751568844592	0.10960960960960961	0.07539247900693684	0.04664882170786753	AGACC	0.2047620133333333	0.2256414166666666	0.329117685	0.22519387	0.14503084	SLC25A39
ENSG00000013306	44319981	0.12382189882189883	0.16577987230161143	0.10409924487594391	0.04895833333333333	0.09276994123906424	GGACC	0.34495386	0.3945174533333333	0.20322931	0.1111368325	0.2107575333333333	SLC25A39
ENSG00000013306	44320020	0.257964257964258	0.14288695575765564	0.17329545454545456	0.10751231527093597	0.1627162676971106	GGACC	0.5293800166666668	0.3402179566666667	0.4070359799999999	0.274818125	0.3405581133333333	SLC25A39
ENSG00000013306	44320026	0.08525149190110826	0.10961577335137068	0.19241071428571427	0.09134199134199134	0.0753024003024003	GAACC	0.2346580433333333	0.3641059733333334	0.389040815	0.276263045	0.28582978	SLC25A39
ENSG00000013306	44320206	0.18859547373197527	0.15811265237494745	0.1259746588693957	0.15982740401549841	0.15800319137594135	GGACT	0.3552777733333334	0.3565272066666667	0.34890251	0.23922164	0.2872771933333333	SLC25A39
ENSG00000013306	44320258	0.2059572006940428	0.1916233766233766	0.20500000000000002	0.22580645161290322	0.21027752639517347	GGACT	0.5256021566666668	0.4008056899999999	0.45812893	0.40133808	0.53048351	SLC25A39
ENSG00000013306	44320273	0.12428940568475451	0.16359616801768606	0.1536754507628294	0.14761029411764706	0.11583054785780267	GAACC	0.27063942	0.3022707733333333	0.330546855	0.274503025	0.26701298	SLC25A39
ENSG00000013306	44320397	0.032828282828282825	0.030249410178631614	0.02040816326530612	0.03794326241134752	0.02490817263544536	AGACC	0.1262462966666666	0.154399455	0.091595558	0.094724433	0.0949146316666666	SLC25A39
ENSG00000013306	44320421	0.05575899005168622	0.2218881118881119	0.23934000741564704	0.2048494983277592	0.10540583136327818	TGACT	0.14361285	0.460258165	0.48531977	0.474464235	0.2563103533333333	SLC25A39
ENSG00000013306	44320666	0.041111111111111105	0.07108909757214842	0.009523809523809525	0.08138472780416514	0.020193986798390903	AGACT	0.1288181916666666	0.204449965	0.0282675974999999	0.2384265649999999	0.0769772533333333	SLC25A39
ENSG00000013306	44320671	0.09997342417433741	0.08242637644046094	0.0668956043956044	0.047071540880503145	0.14530831826791826	GGACC	0.3231208866666666	0.25665982	0.207284935	0.135093405	0.3441001066666667	SLC25A39
ENSG00000013306	44321136	0.46271689497716895	0.534640171858217	0.5199422723694569	0.3807453416149068	0.40947234512473535	GAACT	0.6842282533333334	0.798153	0.81079345	0.625041915	0.6812625600000001	SLC25A39
ENSG00000013306	44321190	0.09975297878523685	0.08474903474903475	0.08660130718954248	0.050945378151260504	0.13312596688719922	GGACA	0.2770091086666666	0.2072009799999999	0.22795229	0.1806877399999999	0.36142093	SLC25A39
ENSG00000013306	44321220	0.37728026533996684	0.5104835258878905	0.476010101010101	0.5247564935064934	0.37336398312008073	TGACT	0.6269226999999999	0.77335445	0.60328545	0.7771292	0.6193060533333333	SLC25A39
ENSG00000013306	44321472	0.1494949494949495	0.19242424242424241	0.1882882882882883	0.15191651615492674	0.19871159191646007	TGACC	0.2955013133333333	0.4147817499999999	0.371987725	0.36263302	0.31180829	SLC25A39
ENSG00000013306	44321479	0.10828877005347592	0.22383441480413363	0.18790849673202614	0.15727124183006536	0.0885983866320945	TGACC	0.25067883	0.40841826	0.43045836	0.38686732	0.1963221166666666	SLC25A39
ENSG00000013306	44321514	0.08011811023622048	0.20099380671179606	0.270516717325228	0.18743482794577684	0.13968253968253966	TGACC	0.187709185	0.381280915	0.4527901749999999	0.37293779	0.23812133	SLC25A39
ENSG00000013306	44321551	0.19733980257654343	0.29065426099324404	0.27133447880870565	0.21390374331550804	0.23344947735191637	TGACT	0.3635333	0.5593688	0.558961575	0.4710420199999999	0.4559287433333334	SLC25A39
ENSG00000013306	44321728	0.12304616503089785	0.15463823583014397	0.08917748917748917	0.06770833333333334	0.11406593932433724	GGACC	0.26656456	0.35339961	0.20583904	0.202530465	0.2264445766666666	SLC25A39
ENSG00000013306	44322444	0.06759311779164304	0.047089947089947085	0.019801980198019802	0.05374149659863946	0.02520608750792644	AGACC	0.18922822	0.1327467325	0.068728518	0.1145920249999999	0.11189497	SLC25A39
ENSG00000013306	44322833	0.04668803418803419	0.10165118679050567	0.04873772791023843	0.14638157894736842	0.06481092436974789	AGACT	0.135175547	0.2838541799999999	0.135917628	0.32026434	0.14349526	SLC25A39
ENSG00000013306	44323341	0.003875968992248062	0.11764887571040276	0.023504273504273504	0.08496732026143791	0.014353711140859735	TGACA	0.07103878	0.211318715	0.107332012	0.1473196199999999	0.063089647	SLC25A39
ENSG00000013306	44323549	0.08757259001161441	0.09385021694019996	0.054887218045112776	0.04895833333333333	0.08625	GGACC	0.17561809	0.226245285	0.16220272	0.1682608099999999	0.18186731	SLC25A39
ENSG00000013306	44323555	0.04596622889305816	0.09545454545454546	0.05073099415204678	0.09714285714285714	0.05459049839696881	TGACC	0.160557275	0.20623985	0.14938351	0.29329667	0.1326025049999999	SLC25A39
ENSG00000013306	44323576	0.34199999999999997	0.37999861149680647	0.3939393939393939	0.36672647527910684	0.3585802742149491	GGACT	0.588754415	0.7371160999999999	0.636598065	0.6298545	0.625555525	SLC25A39
ENSG00000013306	44324751	0.11538461538461539	0.3919753086419753	0.25	0.3026315789473684	0.2372793354101765	TGACC	0.23272929	0.704304865	0.61744595	0.6647723	0.4025131899999999	SLC25A39
ENSG00000013306	44324789	0.1694915254237288	0.16687898089171976	0.1206896551724138	0.05643513789581205	0.15694444444444444	GGACC	0.2637688	0.324490785	0.24501124	0.149494375	0.331780345	SLC25A39
ENSG00000013583	12975201	0.0	0.0	0.0	0.0	0.0	TAACC	0.0005345702	0.0008088589	0.0011386633	0.00074913504	0.00029037	HEBP1
ENSG00000013583	12975238	0.38095238095238093	0.11538461538461539	0.13513513513513514	0.15517241379310345	0.1	GGACA	0.8419266	0.45274726	0.56594795	0.39292973	0.20295393	HEBP1
ENSG00000013583	12975288	0.42857142857142855	0.4358974358974359	0.2894736842105263	0.4482758620689655	0.1724137931034483	GAACT	0.9093777	0.8343914	0.6983083	0.83666813	0.47757617	HEBP1
ENSG00000013583	12975313	0.0	0.02631578947368421	0.0	0.0	0.017241379310344827	AGACA	0.014985597	0.12807056	0.0051487447	0.017633725	0.043346107	HEBP1
ENSG00000013583	12975363	0.1	0.09333333333333334	0.08108108108108109	0.037037037037037035	0.037037037037037035	TGACC	0.1729672	0.17525265	0.25227556	0.118741885	0.064480245	HEBP1
ENSG00000013583	12975387	0.047619047619047616	0.05333333333333334	0.075	0.017857142857142856	0.017241379310344827	GGACA	0.21126087	0.07643424	0.22573929	0.22064094	0.03491485	HEBP1
ENSG00000013583	12987200	0.09090909090909091	0.2727272727272727	0.225	0.23636363636363636	0.1509433962264151	TGACA	0.32962006	0.59988236	0.37249896	0.4218033	0.2591863	HEBP1
ENSG00000013583	12987233	0.0	0.0	0.0	0.0	0.0	AAACC	0.014322018	0.0114449505	0.026529634	0.01101203	0.008423125	HEBP1
ENSG00000013583	12987315	0.045454545454545456	0.05128205128205128	0.07692307692307693	0.018867924528301886	0.0	TGACA	0.122939326	0.13898191	0.15715633	0.08898783	0.033900928	HEBP1
ENSG00000013583	13000041	0.13636363636363635	0.0945945945945946	0.10810810810810811	0.0425531914893617	0.11320754716981132	GGACA	0.40601945	0.46602362	0.31230146	0.24731226	0.2833159	HEBP1
ENSG00000013583	13000095	0.25	0.21052631578947367	0.15384615384615385	0.19148936170212766	0.14893617021276595	GAACT	0.6275387	0.74134314	0.43733302	0.5021084	0.3650793	HEBP1
ENSG00000014138	65268707	0.20833333333333334	0.328125	0.35	0.29411764705882354	0.24390243902439024	GAACT	0.5042684	0.6821517	0.83128434	0.50903267	0.5397659	POLA2
ENSG00000014138	65275934	0.0	0.0	0.0	0.0	0.0	TAACA	0.0070039392	0.016763031	0.010143196	0.01282345	0.010870874	POLA2
ENSG00000014138	65278837	0.02	0.0	0.0	0.05128205128205128	0.023255813953488372	AAACA	0.09023182	0.04776925	0.027477443	0.08148925	0.051699437	POLA2
ENSG00000014138	65278875	0.2653061224489796	0.3939393939393939	0.35	0.375	0.32558139534883723	TAACT	0.4632093	0.65685385	0.4896396	0.6082016	0.5490922	POLA2
ENSG00000014138	65279572	0.11538461538461539	0.22388059701492538	0.05	0.25	0.21428571428571427	GAACT	0.30876118	0.6289683	0.48760334	0.57926875	0.6469628	POLA2
ENSG00000014138	65279581	0.25	0.2727272727272727	0.35	0.25	0.12195121951219512	GAACA	0.31187835	0.40359086	0.40662313	0.378656	0.31229645	POLA2
ENSG00000014138	65281044	0.08163265306122448	0.16129032258064516	0.15	0.08108108108108109	0.075	GAACA	0.4359041	0.38390288	0.41401958	0.21350917	0.27009147	POLA2
ENSG00000014138	65281078	0.018867924528301886	0.06060606060606061	0.19047619047619047	0.1282051282051282	0.04878048780487805	GAACA	0.10090003	0.10521686	0.42417178	0.19901957	0.13810618	POLA2
ENSG00000014138	65281708	0.0	0.047619047619047616	0.0	0.0	0.0	AAACT	0.019218266	0.12317844	0.061997987	0.057287823	0.041483153	POLA2
ENSG00000014138	65281723	0.0	0.13636363636363635	0.0	0.21052631578947367	0.0	AAACT	0.07130535	0.24648857	0.10135236	0.4042945	0.10866223	POLA2
ENSG00000014138	65287716	0.05660377358490566	0.06666666666666667	0.05	0.03225806451612903	0.0	AGACT	0.11288335	0.18418838	0.072973	0.07853846	0.031550538	POLA2
ENSG00000014138	65287750	0.2391304347826087	0.23333333333333334	0.15	0.0625	0.12195121951219512	GGACC	0.5242424	0.40053692	0.23458	0.144879	0.36037913	POLA2
ENSG00000014138	65287794	0.0196078431372549	0.140625	0.05	0.14285714285714285	0.0	TGACC	0.08645805	0.30056113	0.09690727	0.28388157	0.0630125	POLA2
ENSG00000014138	65289079	0.16666666666666666	0.25396825396825395	0.23809523809523808	0.3157894736842105	0.175	GAACA	0.36413878	0.266791	0.56262624	0.36455083	0.38405576	POLA2
ENSG00000014138	65289850	0.05454545454545454	0.06153846153846154	0.2	0.04878048780487805	0.0	GAACA	0.15303835	0.15502661	0.26943558	0.21308827	0.09568231	POLA2
ENSG00000014138	65294254	0.09615384615384616	0.08620689655172414	0.05	0.02702702702702703	0.08888888888888889	GGACA	0.25812298	0.31115204	0.19014034	0.09670727	0.19830185	POLA2
ENSG00000014138	65294606	0.022727272727272728	0.07017543859649122	0.05	0.1111111111111111	0.045454545454545456	TGACA	0.058942746	0.13384588	0.099727556	0.1939632	0.046356928	POLA2
ENSG00000014138	65295893	0.0	0.015384615384615385	0.0	0.0	0.0	AGACA	0.024789691	0.010555577	0.006427097	0.011156654	0.0103531005	POLA2
ENSG00000014138	65295905	0.12727272727272726	0.14285714285714285	0.15	0.21052631578947367	0.022222222222222223	TGACT	0.23234022	0.25167048	0.39270443	0.393135	0.09103228	POLA2
ENSG00000014641	63588986	0.0196078431372549	0.0375	0.1590909090909091	0.045454545454545456	0.07865168539325842	TGACC	0.083874084	0.12618199	0.32852483	0.08667358	0.15567516	MDH1
ENSG00000014641	63588991	0.25	0.375	0.2916666666666667	0.2786885245901639	0.2857142857142857	TGACT	0.57166034	0.608637	0.45790344	0.5745002	0.6024989	MDH1
ENSG00000014641	63594493	0.010416666666666666	0.07142857142857142	0.10294117647058823	0.075	0.023809523809523808	GAACC	0.07753748	0.24958141	0.24598524	0.21043158	0.082605995	MDH1
ENSG00000014641	63594512	0.4807692307692308	0.5703703703703704	0.5522388059701493	0.5365853658536586	0.5052631578947369	TGACT	0.6468596	0.8784226	0.78144586	0.83601964	0.7088175	MDH1
ENSG00000014641	63595488	0.5233644859813084	0.4748201438848921	0.547945205479452	0.42168674698795183	0.5217391304347826	GAACT	0.8352278	0.75643367	0.89985543	0.76733726	0.8622223	MDH1
ENSG00000014641	63595496	0.10476190476190476	0.08208955223880597	0.15492957746478872	0.11392405063291139	0.06321839080459771	AGACT	0.19967005	0.18960051	0.21956213	0.3107486	0.15304926	MDH1
ENSG00000014641	63597438	0.050505050505050504	0.056910569105691054	0.0	0.047058823529411764	0.03723404255319149	AGACC	0.16365835	0.1480416	0.106678784	0.13292319	0.17251936	MDH1
ENSG00000014641	63599209	0.29591836734693877	0.42142857142857143	0.45161290322580644	0.3116883116883117	0.2606060606060606	TGACT	0.48310104	0.73670614	0.7926223	0.66069686	0.47784615	MDH1
ENSG00000014641	63599246	0.13559322033898305	0.22666666666666666	0.20833333333333334	0.19767441860465115	0.1306532663316583	GAACT	0.26257646	0.5073027	0.4716522	0.4557589	0.4026495	MDH1
ENSG00000014641	63599260	0.05309734513274336	0.12080536912751678	0.20270270270270271	0.09523809523809523	0.055	TGACT	0.1263851	0.24559	0.343369	0.1908046	0.15105729	MDH1
ENSG00000014641	63604707	0.00909090909090909	0.020134228187919462	0.0273972602739726	0.04938271604938271	0.01951219512195122	AAACT	0.046430312	0.090944625	0.079088606	0.093800746	0.04436469	MDH1
ENSG00000014641	63604717	0.3557692307692308	0.45323741007194246	0.42028985507246375	0.5454545454545454	0.3645833333333333	TGACT	0.53561574	0.6049058	0.67086256	0.80489826	0.61059225	MDH1
ENSG00000014641	63604754	0.0	0.02142857142857143	0.013888888888888888	0.0	0.00546448087431694	AAACC	0.026695037	0.09312973	0.017452573	0.027348232	0.026162481	MDH1
ENSG00000014641	63604844	0.009345794392523364	0.02142857142857143	0.014084507042253521	0.0	0.005434782608695652	TGACA	0.040462375	0.033480488	0.03112917	0.048027597	0.013416695	MDH1
ENSG00000014641	63605321	0.02631578947368421	0.05333333333333334	0.0136986301369863	0.03409090909090909	0.04265402843601896	AAACT	0.060205687	0.07457385	0.08448672	0.08093767	0.056518007	MDH1
ENSG00000014641	63605359	0.0782608695652174	0.16778523489932887	0.14492753623188406	0.15853658536585366	0.1320754716981132	TGACC	0.25623256	0.27537116	0.3352266	0.43804818	0.25580555	MDH1
ENSG00000014641	63605371	0.0	0.02666666666666667	0.0	0.056818181818181816	0.04477611940298507	GGACA	0.036673833	0.24410674	0.03714286	0.14295965	0.12671202	MDH1
ENSG00000014641	63605385	0.03636363636363636	0.11267605633802817	0.0958904109589041	0.09195402298850575	0.07253886010362694	GAACC	0.19878279	0.32999215	0.44404563	0.24465203	0.19783053	MDH1
ENSG00000014641	63606868	0.08823529411764706	0.0684931506849315	0.09722222222222222	0.1411764705882353	0.12169312169312169	AGACC	0.22790548	0.22098665	0.3119782	0.40511474	0.2095666	MDH1
ENSG00000014641	63606939	0.3220338983050847	0.35526315789473684	0.40789473684210525	0.32608695652173914	0.32857142857142857	GAACT	0.6372131	0.58657503	0.56984377	0.5549213	0.5371467	MDH1
ENSG00000014641	63606943	0.02564102564102564	0.027586206896551724	0.014492753623188406	0.023255813953488372	0.0	TGACA	0.074649274	0.10330026	0.06666104	0.05972775	0.052964974	MDH1
ENSG00000014641	63606987	0.18446601941747573	0.38345864661654133	0.2727272727272727	0.1506849315068493	0.15300546448087432	TGACT	0.4215719	0.54535615	0.6291699	0.45232996	0.22573295	MDH1
ENSG00000014641	63606992	0.04040404040404041	0.015625	0.016129032258064516	0.013157894736842105	0.010416666666666666	AGACA	0.09491323	0.021411408	0.09765168	0.02742343	0.027537	MDH1
ENSG00000014641	63607044	0.24166666666666667	0.2857142857142857	0.3142857142857143	0.25274725274725274	0.1552511415525114	TGACT	0.489183	0.4685482	0.58018285	0.3486646	0.19122222	MDH1
ENSG00000014641	63607093	0.0	0.0	0.0136986301369863	0.0	0.0	AAACA	0.007455635	0.016564261	0.025024246	0.019927764	0.01056025	MDH1
ENSG00000014641	63607141	0.0	0.02112676056338028	0.09090909090909091	0.012345679012345678	0.0	TGACA	0.0159477	0.08716506	0.1655352	0.029926205	0.019826662	MDH1
ENSG00000015676	44383691	0.21428571428571427	0.18	0.125	0.21428571428571427	0.10256410256410256	TGACT	0.30895048	0.36991197	0.23459716	0.5355329	0.46231252	NUDCD3
ENSG00000015676	44383756	0.0	0.07142857142857142	0.09523809523809523	0.2	0.11764705882352941	AGACA	0.046791364	0.15343806	0.2040081	0.3490363	0.17464969	NUDCD3
ENSG00000015676	44383806	0.6538461538461539	0.6097560975609756	0.6521739130434783	0.5263157894736842	0.3170731707317073	GGACT	0.967608	0.88806933	0.9035512	0.8524496	0.60500914	NUDCD3
ENSG00000015676	44383939	0.3	0.17307692307692307	0.3	0.19047619047619047	0.358974358974359	GAACA	0.5043199	0.39445835	0.3519594	0.38194838	0.6299542	NUDCD3
ENSG00000015676	44383977	0.3076923076923077	0.35555555555555557	0.4090909090909091	0.17073170731707318	0.21951219512195122	TGACT	0.70872533	0.6830323	0.888642	0.61564296	0.4714126	NUDCD3
ENSG00000015676	44383997	0.038461538461538464	0.0	0.0	0.0	0.0	AAACC	0.08835149	0.026558101	0.021761645	0.044643283	0.029964114	NUDCD3
ENSG00000015676	44384004	0.08333333333333333	0.12244897959183673	0.047619047619047616	0.0975609756097561	0.11764705882352941	AAACA	0.21833184	0.3138132	0.120462835	0.18597145	0.32356912	NUDCD3
ENSG00000015676	44384075	0.034482758620689655	0.20408163265306123	0.19047619047619047	0.20512820512820512	0.07317073170731707	TGACT	0.11291337	0.43525776	0.5901493	0.39526626	0.32801825	NUDCD3
ENSG00000015676	44384103	0.3	0.20754716981132076	0.19047619047619047	0.125	0.2	AGACT	0.47697145	0.3766442	0.21309881	0.26562583	0.4221323	NUDCD3
ENSG00000015676	44384326	0.6774193548387096	0.4807692307692308	0.34782608695652173	0.23255813953488372	0.18604651162790697	AGACT	0.9115365	0.7649751	0.68620384	0.5977972	0.5185558	NUDCD3
ENSG00000015676	44384492	0.037037037037037035	0.058823529411764705	0.08695652173913043	0.11363636363636363	0.022727272727272728	AAACA	0.07844089	0.19832322	0.15382633	0.23551774	0.07572166	NUDCD3
ENSG00000015676	44384539	0.037037037037037035	0.20833333333333334	0.19047619047619047	0.10526315789473684	0.02564102564102564	TGACA	0.094576135	0.28556436	0.2814153	0.19976977	0.07734158	NUDCD3
ENSG00000015676	44384849	0.13043478260869565	0.02127659574468085	0.05	0.11904761904761904	0.0	AGACA	0.36187938	0.065361455	0.10951646	0.20436636	0.089219525	NUDCD3
ENSG00000015676	44384886	0.6923076923076923	0.7608695652173914	0.36363636363636365	0.425	0.45714285714285713	TGACT	0.9828881	0.9838327	0.6869272	0.8500702	0.90808547	NUDCD3
ENSG00000015676	44384920	0.38461538461538464	0.20833333333333334	0.18181818181818182	0.19047619047619047	0.15151515151515152	GGACC	0.9643227	0.730069	0.8146528	0.3799957	0.4762475	NUDCD3
ENSG00000015676	44385020	0.13636363636363635	0.1956521739130435	0.15	0.1951219512195122	0.02857142857142857	AGACT	0.4899643	0.52043074	0.3977201	0.39713082	0.24895224	NUDCD3
ENSG00000015676	44385037	0.0	0.10869565217391304	0.047619047619047616	0.1951219512195122	0.19444444444444445	GAACC	0.11635176	0.3064472	0.16894415	0.36343756	0.32776952	NUDCD3
ENSG00000015676	44385109	0.11538461538461539	0.1702127659574468	0.14285714285714285	0.15	0.02857142857142857	TGACC	0.30957216	0.4246973	0.27647296	0.33286804	0.07632439	NUDCD3
ENSG00000015676	44385168	0.0	0.04081632653061224	0.047619047619047616	0.024390243902439025	0.0	AGACC	0.09458846	0.13015851	0.26304787	0.20004778	0.10385704	NUDCD3
ENSG00000015676	44385284	0.038461538461538464	0.13333333333333333	0.25	0.14634146341463414	0.07894736842105263	GAACC	0.082356	0.34953886	0.51102483	0.26389387	0.21244307	NUDCD3
ENSG00000015676	44385320	0.5	0.5454545454545454	0.23809523809523808	0.5833333333333334	0.24324324324324326	TGACT	0.931053	0.87925994	0.7925312	0.8904893	0.6023224	NUDCD3
ENSG00000015676	44385498	0.17391304347826086	0.21428571428571427	0.25	0.17142857142857143	0.06896551724137931	TGACC	0.22656453	0.31187144	0.59347016	0.2594668	0.14835003	NUDCD3
ENSG00000015676	44385608	0.7391304347826086	0.5454545454545454	0.6666666666666666	0.575	0.5	GGACT	0.981925	0.956233	0.9672429	0.8798723	0.8608367	NUDCD3
ENSG00000015676	44385861	0.13043478260869565	0.1951219512195122	0.25	0.2972972972972973	0.09375	TGACC	0.40400815	0.3792246	0.55497	0.45695472	0.283274	NUDCD3
ENSG00000015676	44385879	0.09523809523809523	0.2222222222222222	0.15	0.2571428571428571	0.16129032258064516	GAACC	0.3210346	0.5845035	0.5368045	0.641539	0.3421191	NUDCD3
ENSG00000015676	44386008	0.0	0.0	0.19047619047619047	0.08108108108108109	0.02857142857142857	TGACC	0.07539699	0.09132682	0.5093201	0.3277138	0.12633815	NUDCD3
ENSG00000015676	44392369	0.21739130434782608	0.10416666666666667	0.19047619047619047	0.23684210526315788	0.16216216216216217	GAACA	0.32472095	0.32974213	0.45463818	0.47483182	0.26757807	NUDCD3
ENSG00000015676	44392481	0.13636363636363635	0.2222222222222222	0.2857142857142857	0.2222222222222222	0.2647058823529412	GAACC	0.55462253	0.50799644	0.4755856	0.57710665	0.49008742	NUDCD3
ENSG00000015676	44427629	0.19047619047619047	0.37777777777777777	0.3181818181818182	0.3333333333333333	0.3870967741935484	GGACT	0.44688997	0.61732423	0.44071442	0.6136703	0.5558146	NUDCD3
ENSG00000015676	44427647	0.15	0.475	0.47619047619047616	0.42857142857142855	0.2222222222222222	GAACT	0.50945103	0.7169345	0.7405354	0.78555334	0.63245744	NUDCD3
ENSG00000015676	44484985	0.09523809523809523	0.025	0.09090909090909091	0.15789473684210525	0.03125	GAACC	0.16626963	0.11727208	0.2380447	0.27419305	0.1274853	NUDCD3
ENSG00000022267	136147600	0.0	0.023255813953488372	0.02564102564102564	0.014285714285714285	0.0	AGACA	0.028533077	0.0305822	0.24771845	0.08213298	0.029421067	FHL1
ENSG00000022267	136206449	0.14893617021276595	0.14985014985014986	0.14285714285714285	0.20270270270270271	0.08771929824561403	TGACT	0.3011878	0.32070303	0.28469244	0.36516473	0.24286656	FHL1
ENSG00000022267	136206530	0.0	0.029556650246305417	0.02702702702702703	0.0	0.0	TGACA	0.04189235	0.11694794	0.029063713	0.037224732	0.005398822	FHL1
ENSG00000022267	136206581	0.28888888888888886	0.19753086419753085	0.19444444444444445	0.2222222222222222	0.18	GGACT	0.53361696	0.3671898	0.5173602	0.5032333	0.4668235	FHL1
ENSG00000022267	136207032	0.2	0.2719941348973607	0.14634146341463414	0.14285714285714285	0.08196721311475409	GAACC	0.39090905	0.417770595	0.31792027	0.28695446	0.19714734	FHL1
ENSG00000022267	136207047	0.0	0.04819277108433735	0.0	0.06060606060606061	0.0	TGACA	0.0282377	0.10760088	0.03129215	0.111525916	0.014831806	FHL1
ENSG00000022267	136207094	0.02127659574468085	0.0058823529411764705	0.0	0.0	0.0	AGACC	0.097669765	0.0525164174999999	0.08282931	0.05289794	0.061585568	FHL1
ENSG00000022267	136207110	0.023255813953488372	0.07336018411967779	0.0	0.09859154929577464	0.1111111111111111	GGACA	0.1337338	0.280280185	0.042150605	0.22626331	0.24321488	FHL1
ENSG00000022267	136207149	0.3181818181818182	0.17805383022774326	0.35714285714285715	0.23432835820895523	0.2413793103448276	GGACT	0.59345496	0.332672495	0.71694195	0.5584384	0.61746234	FHL1
ENSG00000022267	136207818	0.15384615384615385	0.20674157303370788	0.21951219512195122	0.14084507042253522	0.26666666666666666	GGACC	0.25932732	0.350076825	0.3332793	0.22199121	0.43310747	FHL1
ENSG00000022267	136207834	0.04081632653061224	0.0626984126984127	0.02564102564102564	0.14666666666666667	0.05454545454545454	AGACT	0.15542516	0.163660735	0.2700625	0.274515565	0.13917637	FHL1
ENSG00000022267	136207852	0.1891891891891892	0.13333333333333333	0.15151515151515152	0.16071428571428573	0.1702127659574468	TAACT	0.2623102	0.22503337	0.22340937	0.23665825	0.32468423	FHL1
ENSG00000022267	136207872	0.6041666666666666	0.4939759036144578	0.425	0.4778985507246377	0.46296296296296297	GGACT	0.8299093	0.7623309	0.74104214	0.597012225	0.74494755	FHL1
ENSG00000022267	136207900	0.06818181818181818	0.18522727272727274	0.21951219512195122	0.09256756756756757	0.1111111111111111	GGACT	0.16559647	0.474390285	0.3536979	0.34400226	0.36726108	FHL1
ENSG00000022267	136207914	0.125	0.3	0.39473684210526316	0.31666666666666665	0.14285714285714285	TGACT	0.2891397	0.6950116	0.8099309	0.7262897749999999	0.3832261	FHL1
ENSG00000022267	136207926	0.0	0.017241379310344827	0.0	0.02666666666666667	0.05263157894736842	AGACC	0.14806227	0.123239245	0.121360995	0.13258031	0.1888648	FHL1
ENSG00000022267	136208567	0.18	0.1336405529953917	0.05263157894736842	0.10761904761904761	0.21666666666666667	GGACC	0.43287125	0.350413355	0.12600526	0.22976719	0.72055393	FHL1
ENSG00000022267	136208597	0.38	0.3618488253319714	0.24390243902439024	0.1998069498069498	0.4067796610169492	GAACT	0.8128729	0.63988766	0.7854184	0.58357185	0.83803684	FHL1
ENSG00000022267	136208630	0.08888888888888889	0.10335497835497835	0.19444444444444445	0.18666666666666668	0.0847457627118644	GAACC	0.24382663	0.221210705	0.3135129	0.2969429	0.23213144	FHL1
ENSG00000022267	136209908	0.22641509433962265	0.19318181818181818	0.23076923076923078	0.08571428571428572	0.07017543859649122	GGACA	0.6395556	0.5829921	0.68011105	0.19615969	0.16010632	FHL1
ENSG00000022267	136210026	0.0425531914893617	0.07777777777777778	0.11627906976744186	0.13553113553113552	0.08620689655172414	AAACT	0.1874561	0.22712111	0.323404	0.30263713	0.10616915	FHL1
ENSG00000022267	136210030	0.0	0.023529411764705882	0.0	0.05555555555555555	0.01818181818181818	TGACA	0.008418024	0.023034703	0.058481254	0.09050657	0.041948937	FHL1
ENSG00000022267	136210268	0.04878048780487805	0.039473684210526314	0.07894736842105263	0.0136986301369863	0.0392156862745098	AAACT	0.11552572	0.097081736	0.13974576	0.061588395	0.08976678	FHL1
ENSG00000022267	136210282	0.10638297872340426	0.1744186046511628	0.1	0.14078947368421052	0.05555555555555555	TGACT	0.4003749	0.27531534	0.18724254	0.3494626899999999	0.20056072	FHL1
ENSG00000022267	136210366	0.0	0.0125	0.0	0.0	0.0	AAACC	0.0124746915	0.02685603	0.034158837	0.021111524	0.011100936	FHL1
ENSG00000022267	136210401	0.24390243902439024	0.2727272727272727	0.4	0.22535211267605634	0.34782608695652173	GGACC	0.50483227	0.6317693	0.59962064	0.4172751	0.73410183	FHL1
ENSG00000022267	136210414	0.07692307692307693	0.0375	0.0	0.045454545454545456	0.04	AGACA	0.13092262	0.090529874	0.03763286	0.078078166	0.11711635	FHL1
ENSG00000022267	136210485	0.023809523809523808	0.16470588235294117	0.09523809523809523	0.19	0.10714285714285714	GAACC	0.15878138	0.28897578	0.3201281	0.29681246	0.24002528	FHL1
ENSG00000022267	136210494	0.03225806451612903	0.09210526315789473	0.07894736842105263	0.11428571428571428	0.0625	TGACA	0.14039001	0.19481628	0.16357297	0.18042544	0.1261311	FHL1
ENSG00000022267	136210508	0.0	0.0	0.023255813953488372	0.05012531328320802	0.017543859649122806	TAACT	0.055521976	0.07152216	0.116376504	0.117892515	0.07394154	FHL1
ENSG00000022267	136210522	0.11363636363636363	0.29411764705882354	0.25	0.23538961038961037	0.21818181818181817	GAACT	0.45771217	0.551408	0.3297909	0.69571335	0.63609904	FHL1
ENSG00000022267	136210560	0.10869565217391304	0.13953488372093023	0.125	0.030566280566280565	0.23214285714285715	TAACT	0.23797807	0.2245955	0.19642423	0.150479445	0.31851608	FHL1
ENSG00000022267	136210564	0.02127659574468085	0.0	0.0	0.013157894736842105	0.0	TAACA	0.07203375	0.05633725	0.03492284	0.064840159	0.03197533	FHL1
ENSG00000022267	136210570	0.5	0.4659090909090909	0.4523809523809524	0.39675324675324675	0.49056603773584906	GAACT	0.72307664	0.8579086	0.91012347	0.7835811349999999	0.9207699	FHL1
ENSG00000022267	136210585	0.0	0.0	0.0	0.0	0.0	TAACA	0.011308456	0.015262639	0.013830746	0.0089973567	0.015954245	FHL1
ENSG00000022267	136210593	0.3023255813953488	0.45977011494252873	0.43902439024390244	0.4642857142857143	0.375	GAACT	0.6398841	0.81292343	0.75226367	0.8453418500000001	0.6862688	FHL1
ENSG00000022267	136210611	0.3181818181818182	0.4659090909090909	0.4772727272727273	0.44155844155844154	0.40350877192982454	AAACT	0.81020373	0.8580934	0.8150492	0.6336514	0.7369294	FHL1
ENSG00000022267	136210615	0.045454545454545456	0.13924050632911392	0.15384615384615385	0.1782581453634085	0.057692307692307696	TGACC	0.21790013	0.3278379	0.29645604	0.26807825	0.16619036	FHL1
ENSG00000022267	136210687	0.20930232558139536	0.2857142857142857	0.3953488372093023	0.2894736842105263	0.15384615384615385	GAACA	0.4145689	0.53784305	0.79114306	0.5224824	0.3600518	FHL1
ENSG00000022267	136210717	0.0	0.03529411764705882	0.09090909090909091	0.006493506493506494	0.034482758620689655	AGACC	0.08866348	0.06962808	0.10628617	0.0577954295	0.11256377	FHL1
ENSG00000022267	136210746	0.10416666666666667	0.18604651162790697	0.1590909090909091	0.1858457997698504	0.14285714285714285	GAACA	0.26937422	0.37289077	0.34515446	0.3452256449999999	0.28164202	FHL1
ENSG00000022267	136210778	0.0	0.0	0.0	0.0	0.0	TAACA	0.002239406	0.0048841117	0.005345893	0.0030494869	0.0040668845	FHL1
ENSG00000022267	136210783	0.0	0.023255813953488372	0.06818181818181818	0.06168831168831169	0.03571428571428571	AAACT	0.021564294	0.05959351	0.13457192	0.144950138	0.07701937	FHL1
ENSG00000022267	136210787	0.0	0.0	0.0	0.0	0.0	TAACC	0.0012496948	0.00075458287	0.0012388707	0.00078151822	0.0012440563	FHL1
ENSG00000022267	136210863	0.046511627906976744	0.07058823529411765	0.022727272727272728	0.04840579710144928	0.03508771929824561	AAACT	0.126169	0.14785782	0.109612666	0.200708545	0.08238933	FHL1
ENSG00000022267	136210930	0.0	0.0	0.0	0.0	0.0	TAACC	0.0014598012	0.002398455	0.0019582033	0.00351988095	0.0021723628	FHL1
ENSG00000022267	136210938	0.06382978723404255	0.06976744186046512	0.06666666666666667	0.07710011507479862	0.06779661016949153	AAACT	0.15898912	0.1558164	0.11545358	0.167409325	0.19536215	FHL1
ENSG00000022267	136210990	0.023255813953488372	0.022727272727272728	0.0	0.05971381397908641	0.018867924528301886	TGACA	0.066729285	0.09513537	0.04831644	0.171351135	0.019736338	FHL1
ENSG00000022267	136211006	0.11363636363636363	0.12790697674418605	0.1956521739130435	0.2124773960216998	0.10526315789473684	TGACT	0.37314668	0.37134942	0.35198432	0.4073742999999999	0.14449205	FHL1
ENSG00000022267	136211065	0.36363636363636365	0.19540229885057472	0.3023255813953488	0.27625570776255703	0.23214285714285715	GGACT	0.71947557	0.53987455	0.7834967	0.59950413	0.50911963	FHL1
ENSG00000022267	136211097	0.6086956521739131	0.27586206896551724	0.391304347826087	0.2074223245109321	0.2711864406779661	GGACT	0.9314677	0.641648	0.75441945	0.497889025	0.4734572	FHL1
ENSG00000022267	136211186	0.11627906976744186	0.04878048780487805	0.07317073170731707	0.09878787878787879	0.037037037037037035	TGACA	0.20295124	0.09520044	0.21582517	0.171200375	0.086384274	FHL1
ENSG00000022267	136211201	0.02702702702702703	0.039473684210526314	0.02702702702702703	0.014492753623188406	0.020833333333333332	AGACA	0.04889672	0.2302237	0.057624746	0.05704993	0.0989501	FHL1
ENSG00000022267	136211217	0.0	0.0	0.0	0.019230769230769232	0.0	AAACA	0.03807639	0.04528103	0.046597026	0.0480204065	0.018829012	FHL1
ENSG00000022267	136211227	0.02857142857142857	0.0375	0.0	0.006944444444444444	0.0	TGACA	0.044166267	0.09215651	0.029250752	0.0300673785	0.013208628	FHL1
ENSG00000022267	136211240	0.0	0.011363636363636364	0.021739130434782608	0.0	0.0	TAACA	0.02320602	0.044500005	0.07311584	0.026035565	0.02013563	FHL1
ENSG00000022277	56473335	0.11868686868686869	0.10082815734989647	0.2	0.09090909090909091	0.044444444444444446	GAACT	0.3136504	0.17600827	0.47764698	0.22700167	0.1507896	RTFDC1
ENSG00000022277	56473387	0.029411764705882353	0.05084033613445378	0.05	0.09090909090909091	0.022222222222222223	GAACT	0.10104092	0.259069375	0.10377039	0.17344585	0.22933647	RTFDC1
ENSG00000022277	56474686	0.0	0.0	0.0	0.0	0.0	TAACA	0.006107873	0.010085118	0.013559043	0.004756856	0.0058118463	RTFDC1
ENSG00000022277	56477040	0.0	0.0	0.0	0.0	0.0	AAACA	0.01286769525	0.01663212175	0.05979681	0.04646665	0.011057973	RTFDC1
ENSG00000022277	56477052	0.05974025974025974	0.20952380952380953	0.15	0.21212121212121213	0.10869565217391304	TGACA	0.353072465	0.465335075	0.6338294	0.44299442	0.273286	RTFDC1
ENSG00000022277	56513387	0.023809523809523808	0.034482758620689655	0.0	0.023809523809523808	0.041666666666666664	AGACA	0.1143591565	0.084241949	0.03710588	0.0786618885	0.069997874	RTFDC1
ENSG00000022277	56516938	0.0	0.0	0.0	0.013513513513513514	0.01020408163265306	AAACA	0.01802179835	0.0086269795	0.0038185834	0.026443934	0.019205409	RTFDC1
ENSG00000022277	56516973	0.0	0.0	0.0	0.0	0.0	AAACC	0.006699437	0.01445012675	0.011524761	0.0165403	0.010284508	RTFDC1
ENSG00000022277	56517132	0.1282051282051282	0.08923135464231355	0.23809523809523808	0.17142857142857143	0.1956521739130435	AGACA	0.28307688	0.19285313	0.3419519	0.23823678	0.26680484	RTFDC1
ENSG00000022277	56517177	0.0	0.0	0.0	0.01282051282051282	0.0	AAACC	0.0202387395	0.0281440075	0.010403919	0.0327015155	0.0125135	RTFDC1
ENSG00000022277	56518156	0.0	0.03377847604084839	0.0	0.030303030303030304	0.0	TGACA	0.0220307645	0.103780785	0.12258513	0.101477003	0.03792814	RTFDC1
ENSG00000022277	56518448	0.0945945945945946	0.09939544807965861	0.0	0.079923273657289	0.041666666666666664	GGACA	0.226250115	0.258345635	0.08628347	0.2908111125	0.094879605	RTFDC1
ENSG00000022277	56518562	0.0	0.0	0.0	0.0	0.0	TAACA	0.0209646875	0.031710523	0.039852906	0.025693525	0.0223807925	RTFDC1
ENSG00000022277	56518569	0.525987525987526	0.5226554267650159	0.2857142857142857	0.3035714285714286	0.12	AGACT	0.88958393	0.915704395	0.6754554	0.70867855	0.3818716	RTFDC1
ENSG00000022277	56518612	0.036585365853658534	0.03221997300944669	0.13043478260869565	0.07050528789659224	0.03425925925925926	TAACT	0.1683533095	0.081007565	0.23105665	0.17990971	0.1131145634999999	RTFDC1
ENSG00000022277	56518665	0.15473032714412024	0.09176349965823649	0.17391304347826086	0.15732265446224256	0.055	AAACT	0.538699015	0.25479596	0.45570987	0.28202092	0.243615415	RTFDC1
ENSG00000022840	120534433	0.09523809523809523	0.0	0.047619047619047616	0.0	0.0	AGACA	0.2581796	0.11421992	0.14370087	0.086972475	0.111443624	RNF10
ENSG00000022840	120534578	0.18181818181818182	0.09259259259259259	0.16666666666666666	0.06896551724137931	0.25	GGACT	0.25981015	0.39159536	0.3552633	0.15021181	0.42625958	RNF10
ENSG00000022840	120534629	0.0	0.0	0.0	0.0	0.0	TAACA	0.019311357	0.017264783	0.015505647	0.010786092	0.026186192	RNF10
ENSG00000022840	120534679	0.0	0.017241379310344827	0.0	0.037037037037037035	0.0	AAACA	0.017035604	0.064415015	0.027785515	0.05031998	0.054798353	RNF10
ENSG00000022840	120534710	0.38095238095238093	0.3076923076923077	0.32	0.2222222222222222	0.3225806451612903	GAACC	0.5183271	0.41938424	0.5529493	0.37902328	0.5525678	RNF10
ENSG00000022840	120534858	0.08695652173913043	0.125	0.08695652173913043	0.037037037037037035	0.0	GGACA	0.16780582	0.35005006	0.2048016	0.16604112	0.03789711	RNF10
ENSG00000022840	120534864	0.2857142857142857	0.22033898305084745	0.21739130434782608	0.06451612903225806	0.21212121212121213	GAACA	0.44275218	0.42663056	0.40350312	0.2491012	0.31000787	RNF10
ENSG00000022840	120534958	0.0	0.0	0.0	0.0	0.0	AAACC	0.030603755	0.006562197	0.010332453	0.015481901	0.010351419	RNF10
ENSG00000022840	120546414	0.10714285714285714	0.22580645161290322	0.18518518518518517	0.14285714285714285	0.21212121212121213	GAACT	0.47374564	0.5400175	0.38279217	0.23041005	0.43917283	RNF10
ENSG00000022840	120546451	0.32142857142857145	0.3389830508474576	0.21739130434782608	0.2857142857142857	0.4838709677419355	GAACT	0.6487556	0.66327333	0.5068445	0.43617648	0.5968977	RNF10
ENSG00000022840	120546480	0.0	0.0	0.0	0.0	0.0	TAACA	0.0029221654	0.0034680963	0.0038364888	0.0015735745	0.003484261	RNF10
ENSG00000022840	120546518	0.08695652173913043	0.05263157894736842	0.08695652173913043	0.0	0.09375	AGACT	0.34379393	0.10569464	0.4518897	0.059838258	0.28691518	RNF10
ENSG00000022840	120546525	0.0	0.0	0.0	0.0	0.0	TAACA	0.0026269793	0.0017360091	0.0038645982	0.007830178	0.0017811299	RNF10
ENSG00000022840	120546562	0.03125	0.03508771929824561	0.16	0.0	0.0	AAACT	0.06332793	0.13300046	0.46059164	0.03463565	0.05361234	RNF10
ENSG00000022840	120552566	0.03125	0.018518518518518517	0.041666666666666664	0.06666666666666667	0.12121212121212122	GAACC	0.15795992	0.15629604	0.21311073	0.27865842	0.19418596	RNF10
ENSG00000022840	120552591	0.21428571428571427	0.21153846153846154	0.34782608695652173	0.11538461538461539	0.12903225806451613	GAACC	0.4466854	0.42672223	0.57276356	0.3295056	0.35244673	RNF10
ENSG00000022840	120552627	0.13793103448275862	0.09090909090909091	0.28	0.03333333333333333	0.03333333333333333	GGACA	0.6511256	0.09854114	0.6975912	0.106115915	0.03483188	RNF10
ENSG00000022840	120552650	0.0	0.0	0.037037037037037035	0.03333333333333333	0.0	GAACA	0.04753678	0.045924354	0.05730319	0.10072477	0.03826803	RNF10
ENSG00000022840	120552660	0.058823529411764705	0.05660377358490566	0.12	0.0	0.06060606060606061	GGACA	0.45179805	0.41186625	0.22687232	0.04128362	0.16176726	RNF10
ENSG00000022840	120552674	0.0	0.0	0.0	0.0	0.0	TAACA	0.006209314	0.01293273	0.005665326	0.009619415	0.0069446205	RNF10
ENSG00000022840	120552681	0.1935483870967742	0.19642857142857142	0.28	0.16666666666666666	0.06060606060606061	GAACT	0.51647437	0.60891235	0.60562176	0.49220973	0.14976498	RNF10
ENSG00000022840	120554741	0.0	0.0	0.0	0.037037037037037035	0.0	AGACC	0.033696305	0.05355251	0.071507916	0.078390874	0.02991351	RNF10
ENSG00000022840	120554747	0.06451612903225806	0.08771929824561403	0.0	0.03125	0.06060606060606061	AGACT	0.12461249	0.13425301	0.07890095	0.09451677	0.15214306	RNF10
ENSG00000022840	120554786	0.125	0.22033898305084745	0.14285714285714285	0.3	0.08571428571428572	TAACT	0.30273262	0.46351567	0.43423024	0.41582403	0.29664835	RNF10
ENSG00000022840	120554792	0.1935483870967742	0.1724137931034483	0.25	0.16129032258064516	0.17142857142857143	GGACT	0.50582093	0.48068213	0.4129169	0.35568124	0.4052403	RNF10
ENSG00000022840	120554802	0.0	0.01694915254237288	0.06896551724137931	0.03125	0.027777777777777776	GAACA	0.043445814	0.09537846	0.12834308	0.14317447	0.05380845	RNF10
ENSG00000022840	120557348	0.0	0.0	0.0	0.0	0.0	TAACC	0.0009627342	0.0038305758	0.0027172565	0.006672728	0.0013044358	RNF10
ENSG00000022840	120557359	0.03333333333333333	0.05263157894736842	0.0	0.07142857142857142	0.09090909090909091	GGACA	0.15822783	0.120246865	0.11371647	0.2120708	0.14663436	RNF10
ENSG00000022840	120557662	0.029411764705882353	0.017543859649122806	0.034482758620689655	0.0	0.0	AGACC	0.1763722	0.08681782	0.095962204	0.09747921	0.04346745	RNF10
ENSG00000022840	120560730	0.24324324324324326	0.4098360655737705	0.21428571428571427	0.4	0.37142857142857144	GAACA	0.4497561	0.6715835	0.4249266	0.72369206	0.6904894	RNF10
ENSG00000022840	120562945	0.0625	0.08771929824561403	0.07142857142857142	0.0	0.0	AGACT	0.20215225	0.16296276	0.1064633	0.08339337	0.05064664	RNF10
ENSG00000022840	120563016	0.08	0.06521739130434782	0.1	0.08	0.07407407407407407	GAACA	0.18347695	0.21148042	0.22577551	0.22476253	0.25077644	RNF10
ENSG00000022840	120563383	0.0	0.0	0.0	0.0	0.0	AAACC	0.010266948	0.015300607	0.0076248287	0.006469214	0.0075361966	RNF10
ENSG00000022840	120563405	0.1111111111111111	0.20967741935483872	0.1	0.0	0.0625	GGACA	0.52608883	0.4691177	0.23342586	0.11897445	0.28005654	RNF10
ENSG00000022840	120563418	0.0	0.0	0.041666666666666664	0.041666666666666664	0.0	AGACC	0.0318231	0.06269238	0.15863279	0.07998741	0.09147682	RNF10
ENSG00000022840	120563463	0.3103448275862069	0.23809523809523808	0.2	0.125	0.21212121212121213	GAACC	0.69286966	0.56804943	0.4884242	0.37756622	0.40109858	RNF10
ENSG00000022840	120563498	0.08333333333333333	0.2857142857142857	0.2	0.11428571428571428	0.08333333333333333	TGACT	0.22739697	0.57330644	0.2806666	0.2577215	0.3066094	RNF10
ENSG00000022840	120563516	0.03125	0.03333333333333333	0.0	0.030303030303030304	0.0	TGACA	0.039673984	0.05959747	0.077529535	0.053240657	0.055048455	RNF10
ENSG00000022840	120563533	0.11764705882352941	0.13333333333333333	0.11538461538461539	0.1875	0.17142857142857143	GGACC	0.29128265	0.41658658	0.3994247	0.4121674	0.3756266	RNF10
ENSG00000022840	120563562	0.02857142857142857	0.047619047619047616	0.0	0.11428571428571428	0.0	GAACC	0.1814032	0.18770717	0.16640456	0.23353033	0.123855606	RNF10
ENSG00000022840	120563820	0.030303030303030304	0.08771929824561403	0.14814814814814814	0.1875	0.12121212121212122	GGACA	0.09757149	0.20476314	0.24456224	0.2047408	0.13512586	RNF10
ENSG00000022840	120565137	0.45	0.38095238095238093	0.3333333333333333	0.30303030303030304	0.4864864864864865	GAACT	0.773688	0.6253828	0.5441458	0.67927957	0.6866133	RNF10
ENSG00000022840	120565171	0.0	0.0	0.0	0.0	0.0	AAACC	0.0056867003	0.013560772	0.0073871613	0.02579404	0.02975713	RNF10
ENSG00000022840	120565431	0.0	0.03389830508474576	0.038461538461538464	0.0	0.0	TGACA	0.01906184	0.041249894	0.061184525	0.045461167	0.02069056	RNF10
ENSG00000022840	120565512	0.0	0.016129032258064516	0.0	0.0	0.0	GAACA	0.00077492	0.032150626	0.0048473952	0.03370911	0.012251901	RNF10
ENSG00000022840	120565519	0.0	0.015873015873015872	0.0	0.0	0.0	AAACA	0.016860355	0.037190545	0.023754144	0.04078387	0.0098307375	RNF10
ENSG00000022840	120571191	0.1111111111111111	0.08196721311475409	0.04	0.08823529411764706	0.08333333333333333	AGACT	0.26031765	0.19692452	0.32816672	0.21931052	0.1555971	RNF10
ENSG00000022840	120571202	0.05714285714285714	0.1016949152542373	0.04	0.06451612903225806	0.058823529411764705	TGACC	0.14228252	0.16041255	0.14887714	0.17801568	0.17966375	RNF10
ENSG00000022840	120571266	0.0	0.11290322580645161	0.037037037037037035	0.02857142857142857	0.10256410256410256	AGACT	0.018563818	0.22743759	0.07204845	0.057970703	0.2044086	RNF10
ENSG00000022840	120575673	0.10256410256410256	0.22727272727272727	0.13793103448275862	0.0	0.07894736842105263	AAACT	0.22421579	0.29998574	0.2055262	0.06780813	0.30675712	RNF10
ENSG00000022840	120575798	0.08108108108108109	0.21311475409836064	0.26666666666666666	0.05555555555555555	0.07692307692307693	GAACA	0.12281491	0.38114256	0.4059021	0.17277806	0.19448021	RNF10
ENSG00000022840	120575825	0.4230769230769231	0.3103448275862069	0.28	0.2857142857142857	0.23076923076923078	GGACA	0.7436175	0.6144374	0.511421	0.73295903	0.6310527	RNF10
ENSG00000022840	120575852	0.0	0.0	0.0	0.0967741935483871	0.0	AGACC	0.06664016	0.04009266	0.0626864	0.28333363	0.050772894	RNF10
ENSG00000022840	120575916	0.0967741935483871	0.07692307692307693	0.12	0.14285714285714285	0.05405405405405406	AAACT	0.207799	0.24387059	0.2630276	0.2547436	0.19992617	RNF10
ENSG00000022840	120575921	0.07407407407407407	0.1509433962264151	0.19230769230769232	0.06451612903225806	0.15384615384615385	GGACA	0.3138767	0.37105483	0.46434587	0.25308293	0.29582053	RNF10
ENSG00000022840	120576618	0.02702702702702703	0.0	0.0	0.0	0.0	AAACA	0.0348503	0.009021247	0.009346902	0.023572851	0.009932995	RNF10
ENSG00000022840	120576624	0.029411764705882353	0.0	0.0	0.0	0.0	AAACA	0.081002034	0.012075543	0.017263746	0.02224071	0.008811844	RNF10
ENSG00000022840	120576666	0.2857142857142857	0.4603174603174603	0.5161290322580645	0.5675675675675675	0.23529411764705882	TGACA	0.67156696	0.7390828	0.86629045	0.7999104	0.5304729	RNF10
ENSG00000022840	120576769	0.2413793103448276	0.1836734693877551	0.0	0.24242424242424243	0.13793103448275862	GAACA	0.3906824	0.30957207	0.15732571	0.2449042	0.3176061	RNF10
ENSG00000022840	120576814	0.027777777777777776	0.09836065573770492	0.16666666666666666	0.06060606060606061	0.03125	GAACC	0.12711315	0.2682821	0.24409623	0.12622863	0.17007272	RNF10
ENSG00000023572	193096713	0.1282051282051282	0.06896551724137931	0.1	0.11428571428571428	0.125	TGACA	0.26130304	0.16206233	0.25176042	0.38549665	0.1768821	GLRX2
ENSG00000023572	193097586	0.4166666666666667	0.27586206896551724	0.45	0.5	0.40476190476190477	GAACT	0.5772578	0.83498776	0.652014	0.7076396	0.6715189	GLRX2
ENSG00000023572	193097627	0.0	0.0	0.0	0.0	0.024390243902439025	AAACC	0.016433883	0.01766274	0.048632264	0.026242148	0.08661876	GLRX2
ENSG00000023572	193097645	0.05128205128205128	0.0	0.0	0.058823529411764705	0.024390243902439025	GGACC	0.18113016	0.065468825	0.08713479	0.1442421	0.18354091	GLRX2
ENSG00000023572	193097721	0.0	0.03571428571428571	0.05	0.029411764705882353	0.0	AAACA	0.026265467	0.110048555	0.12981573	0.12828283	0.055071615	GLRX2
ENSG00000023572	193097757	0.0	0.0	0.0	0.0	0.0	AAACA	0.008731532	0.0075948476	0.009865272	0.010601079	0.008904159	GLRX2
ENSG00000023572	193105309	0.0	0.0	0.0	0.0	0.0	TGACA	0.02045833	0.01712718	0.0074530244	0.048899017	0.03310225	GLRX2
ENSG00000023734	15882521	0.030303030303030304	0.04395604395604396	0.038461538461538464	0.05555555555555555	0.057971014492753624	AGACT	0.061570216	0.11814513	0.08741412	0.12891021	0.11445753	STRAP
ENSG00000023734	15882529	0.14666666666666667	0.14736842105263157	0.12962962962962962	0.14545454545454545	0.12307692307692308	TGACC	0.275786	0.40217838	0.43081027	0.29978108	0.2318429	STRAP
ENSG00000023734	15882551	0.0	0.0	0.0	0.0	0.0	TAACC	0.000871563	0.0020012378	0.003681159	0.0019583702	0.0011078	STRAP
ENSG00000023734	15882658	0.01282051282051282	0.008695652173913044	0.0	0.0	0.011494252873563218	AGACA	0.030688858	0.053537987	0.035194527	0.026935399	0.059765447	STRAP
ENSG00000023734	15882719	0.03529411764705882	0.05263157894736842	0.05084745762711865	0.04411764705882353	0.022727272727272728	AGACA	0.11987686	0.2073921	0.25889707	0.11892893	0.11591371	STRAP
ENSG00000023734	15883548	0.0	0.0	0.0	0.028169014084507043	0.0	AAACC	0.009732401	0.011477816	0.01801902	0.060567997	0.020787215	STRAP
ENSG00000023734	15883577	0.14285714285714285	0.1262135922330097	0.13793103448275862	0.13432835820895522	0.17582417582417584	AGACT	0.24927613	0.29002428	0.30341107	0.24654707	0.31019098	STRAP
ENSG00000023734	15883588	0.1797752808988764	0.15315315315315314	0.22950819672131148	0.2714285714285714	0.18823529411764706	GAACA	0.5379976	0.3799715	0.44460386	0.46390638	0.4889737	STRAP
ENSG00000023734	15889965	0.08045977011494253	0.06611570247933884	0.06153846153846154	0.07692307692307693	0.049019607843137254	TGACC	0.15439278	0.13834047	0.105086565	0.31838077	0.11132793	STRAP
ENSG00000023734	15889979	0.012345679012345678	0.0	0.0	0.0	0.0	AAACA	0.08604046	0.035786845	0.03985107	0.048478924	0.053178202	STRAP
ENSG00000023734	15889992	0.1411764705882353	0.12844036697247707	0.1111111111111111	0.12162162162162163	0.08791208791208792	AGACT	0.33588013	0.20444608	0.38250977	0.23204212	0.121256195	STRAP
ENSG00000023734	15890615	0.0	0.0	0.0	0.0	0.0	TAACC	0.00040357112	0.00055309536	0.00066455605	0.00058279035	0.00035760403	STRAP
ENSG00000023734	15890623	0.1875	0.13861386138613863	0.10909090909090909	0.16666666666666666	0.125	GGACA	0.47865662	0.40552077	0.24981079	0.28797218	0.20578167	STRAP
ENSG00000023734	15890632	0.04395604395604396	0.06451612903225806	0.07246376811594203	0.012345679012345678	0.0761904761904762	AAACT	0.18236342	0.16444337	0.15165417	0.1051113	0.18287492	STRAP
ENSG00000023734	15890649	0.06818181818181818	0.2066115702479339	0.2	0.23684210526315788	0.057692307692307696	TGACT	0.20518848	0.5090798	0.54592156	0.34660614	0.17831671	STRAP
ENSG00000023734	15890655	0.10256410256410256	0.1794871794871795	0.2923076923076923	0.16901408450704225	0.14942528735632185	GAACA	0.24789873	0.4398175	0.576694	0.3685462	0.34081385	STRAP
ENSG00000023734	15890659	0.0	0.0	0.0	0.0	0.0	AAACC	0.008076752	0.018223535	0.0074069737	0.009755492	0.008289325	STRAP
ENSG00000023734	15894048	0.06976744186046512	0.18253968253968253	0.13432835820895522	0.2	0.0761904761904762	GAACC	0.17307046	0.4401094	0.28265208	0.50316256	0.20034595	STRAP
ENSG00000023734	15894111	0.011627906976744186	0.0	0.0	0.0	0.0	AAACA	0.06251848	0.0140328165	0.0102791665	0.0118435975	0.009366882	STRAP
ENSG00000023734	15894131	0.01282051282051282	0.0297029702970297	0.015384615384615385	0.0136986301369863	0.0	TGACA	0.02776233	0.058082353	0.03917835	0.06952733	0.029672945	STRAP
ENSG00000023734	15894136	0.14606741573033707	0.19008264462809918	0.16176470588235295	0.15476190476190477	0.18518518518518517	AAACT	0.21526103	0.31091323	0.34209332	0.38962644	0.31368202	STRAP
ENSG00000023734	15895381	0.0	0.06666666666666667	0.05172413793103448	0.02631578947368421	0.0	TGACA	0.011277175	0.13740286	0.06352957	0.122171044	0.047614776	STRAP
ENSG00000023734	15895459	0.05263157894736842	0.1015625	0.014705882352941176	0.09411764705882353	0.00909090909090909	TAACT	0.09108218	0.3078068	0.1572772	0.30999073	0.12322445	STRAP
ENSG00000023734	15897887	0.20481927710843373	0.11607142857142858	0.14516129032258066	0.11538461538461539	0.22	GGACC	0.49357796	0.24646163	0.36616844	0.3085291	0.32278338	STRAP
ENSG00000023734	15897981	0.010416666666666666	0.04477611940298507	0.014925373134328358	0.033707865168539325	0.02654867256637168	AAACT	0.05405257	0.1479375	0.11476098	0.098435186	0.06222155	STRAP
ENSG00000023734	15899917	0.1276595744680851	0.10317460317460317	0.1	0.07954545454545454	0.06306306306306306	GGACA	0.37318358	0.3278841	0.289455	0.19659036	0.2021449	STRAP
ENSG00000023734	15899962	0.1276595744680851	0.125	0.2	0.14772727272727273	0.07207207207207207	GAACT	0.37991485	0.3970862	0.46418843	0.24524646	0.27177778	STRAP
ENSG00000023734	15899990	0.19718309859154928	0.11538461538461539	0.18032786885245902	0.16049382716049382	0.07216494845360824	GAACA	0.37454042	0.27644712	0.2951806	0.39114055	0.30328527	STRAP
ENSG00000023734	15899998	0.09	0.11764705882352941	0.04054054054054054	0.10344827586206896	0.07017543859649122	AGACT	0.1627889	0.28080568	0.092353955	0.16187482	0.17260166	STRAP
ENSG00000023734	15900008	0.20430107526881722	0.16793893129770993	0.22857142857142856	0.13636363636363635	0.26126126126126126	AAACT	0.33178335	0.32173988	0.39616567	0.2668722	0.5052845	STRAP
ENSG00000023734	15900994	0.0136986301369863	0.009900990099009901	0.041666666666666664	0.014492753623188406	0.0	AGACA	0.0955084	0.056226037	0.05711745	0.04083717	0.05471195	STRAP
ENSG00000023734	15903012	0.12359550561797752	0.23880597014925373	0.3484848484848485	0.32142857142857145	0.18867924528301888	TGACT	0.31879014	0.33210614	0.6342802	0.6215786	0.31722683	STRAP
ENSG00000023734	15903018	0.0	0.0	0.015151515151515152	0.011904761904761904	0.0	AAACA	0.0064963577	0.02210188	0.0311965	0.014051056	0.0073737977	STRAP
ENSG00000023734	15903075	0.05434782608695652	0.043478260869565216	0.047619047619047616	0.023255813953488372	0.037037037037037035	AAACA	0.10186672	0.05833298	0.10485343	0.1078403	0.10845548	STRAP
ENSG00000023734	15903119	0.031578947368421054	0.03007518796992481	0.04411764705882353	0.034482758620689655	0.00909090909090909	GAACA	0.08930322	0.12494638	0.11740285	0.12059249	0.08093753	STRAP
ENSG00000023734	15903126	0.0392156862745098	0.04195804195804196	0.04225352112676056	0.09782608695652174	0.075	TAACT	0.1381476	0.10624294	0.17216946	0.18021458	0.20361659	STRAP
ENSG00000023734	15903130	0.0392156862745098	0.09859154929577464	0.07042253521126761	0.08791208791208792	0.02459016393442623	TAACT	0.14561695	0.1832384	0.18307815	0.18664284	0.13664965	STRAP
ENSG00000023734	15903154	0.09090909090909091	0.07913669064748201	0.07246376811594203	0.08139534883720931	0.08333333333333333	AAACT	0.2702144	0.27736503	0.1805233	0.15180537	0.17157553	STRAP
ENSG00000023734	15903302	0.05102040816326531	0.07142857142857142	0.014084507042253521	0.11363636363636363	0.008695652173913044	AAACT	0.062229477	0.17286143	0.063878	0.24802199	0.0680241	STRAP
ENSG00000023734	15903393	0.11702127659574468	0.1037037037037037	0.08450704225352113	0.11363636363636363	0.17391304347826086	TAACT	0.29879823	0.2576191	0.22679809	0.25269967	0.34776792	STRAP
ENSG00000023734	15903431	0.043478260869565216	0.12698412698412698	0.171875	0.14457831325301204	0.04672897196261682	GAACA	0.1810383	0.25817323	0.45218793	0.42401162	0.096205615	STRAP
ENSG00000023902	150157401	0.05	0.25806451612903225	0.0	0.09375	0.0625	GGACA	0.15373772	0.47636992	0.11514334	0.3115368	0.22167782	PLEKHO1
ENSG00000023902	150157428	0.0	0.0	0.045454545454545456	0.03571428571428571	0.023809523809523808	AGACA	0.048105657	0.075890586	0.060846437	0.13685004	0.11429217	PLEKHO1
ENSG00000023902	150157471	0.15	0.2	0.19230769230769232	0.16129032258064516	0.2222222222222222	GGACA	0.37449136	0.37824258	0.24979596	0.40839928	0.39262843	PLEKHO1
ENSG00000023902	150159238	0.23809523809523808	0.3870967741935484	0.25	0.18181818181818182	0.2037037037037037	AAACT	0.6825163	0.465998	0.3821669	0.2885565	0.47523928	PLEKHO1
ENSG00000023902	150159435	0.3333333333333333	0.28	0.12	0.03225806451612903	0.09803921568627451	AGACC	0.5644792	0.5172542	0.32610005	0.20431423	0.17696333	PLEKHO1
ENSG00000023902	150159461	0.0	0.03333333333333333	0.07692307692307693	0.0	0.024390243902439025	AGACC	0.06947907	0.081732854	0.16265139	0.050004147	0.093160965	PLEKHO1
ENSG00000023902	150159543	0.2	0.3548387096774194	0.4642857142857143	0.6176470588235294	0.4716981132075472	GAACT	0.82553273	0.76183283	0.71928537	0.9494149	0.8109471	PLEKHO1
ENSG00000025770	50508399	0.3076923076923077	0.303030303030303	0.5	0.47023809523809523	0.3490322580645161	GAACT	0.7221397	0.5995862350000001	0.7062124	0.68231967	0.57313205	NCAPH2
ENSG00000025770	50516483	0.16	0.07749155405405406	0.0	0.14814814814814814	0.016666666666666666	AGACC	0.21643007	0.189293365	0.11630873	0.28250247	0.140249422	NCAPH2
ENSG00000025770	50516493	0.17857142857142858	0.23490338164251207	0.16521739130434782	0.3151515151515152	0.17261904761904762	GAACT	0.52937037	0.5239228899999999	0.5083393	0.56067292	0.338935405	NCAPH2
ENSG00000025770	50517766	0.2222222222222222	0.2727272727272727	0.2813852813852814	0.3730769230769231	0.25925925925925924	TGACT	0.5682231	0.46885803	0.570910315	0.4762069399999999	0.451548925	NCAPH2
ENSG00000025770	50517774	0.07692307692307693	0.13832658569500675	0.15	0.12878787878787878	0.04	GGACT	0.12992264	0.2943467899999999	0.32282662	0.400434065	0.14340576	NCAPH2
ENSG00000025770	50518034	0.0	0.034239130434782605	0.09318181818181817	0.035897435897435895	0.03398617511520737	GAACA	0.042850066	0.14911375	0.21648253	0.1300646	0.115098785	NCAPH2
ENSG00000025770	50518177	0.19230769230769232	0.2172034564021995	0.25869565217391305	0.24689655172413794	0.2074074074074074	GAACA	0.43489987	0.4427737149999999	0.55698563	0.4749919	0.43057728	NCAPH2
ENSG00000025770	50518241	0.03333333333333333	0.06469979296066253	0.14523809523809522	0.16498316498316498	0.09724137931034482	GAACC	0.21219143	0.218232945	0.356933185	0.3752432599999999	0.16779594	NCAPH2
ENSG00000025770	50518649	0.16666666666666666	0.13954703832752613	0.16666666666666666	0.1361607142857143	0.09479166666666666	GGACA	0.36272246	0.380978515	0.293449225	0.2506946949999999	0.2145273449999999	NCAPH2
ENSG00000025770	50518660	0.16666666666666666	0.17352941176470588	0.19047619047619047	0.23197115384615385	0.1489247311827957	GGACT	0.48902148	0.4955334099999999	0.40692464	0.4506381499999999	0.250315805	NCAPH2
ENSG00000025770	50521546	0.11088709677419355	0.08799028115237764	0.043478260869565216	0.09837728194726167	0.04698275862068965	AGACT	0.252900155	0.20622063	0.173301608	0.268211805	0.1369891449999999	NCAPH2
ENSG00000025770	50521553	0.02	0.014705882352941176	0.04772727272727273	0.016129032258064516	0.0	AGACC	0.0752364925	0.0512339349999999	0.113425188	0.0591096619999999	0.0391747525	NCAPH2
ENSG00000025770	50521571	0.04	0.09719142645971915	0.10869565217391304	0.06601731601731602	0.0901571546732837	GGACC	0.100076335	0.2374850599999999	0.28886879	0.187512145	0.17082924	NCAPH2
ENSG00000025770	50521580	0.056129032258064517	0.12530371398819853	0.24166666666666664	0.18500948766603414	0.06783536585365854	TGACT	0.13178148	0.324640485	0.51072164	0.34391001	0.122641382	NCAPH2
ENSG00000025770	50521784	0.10119047619047619	0.12115384615384615	0.18181818181818182	0.08658008658008658	0.024390243902439025	GGACA	0.318646712	0.2760710249999999	0.402759	0.265478585	0.220337599	NCAPH2
ENSG00000025770	50521822	0.4830917874396135	0.44362745098039214	0.5714285714285714	0.4115384615384615	0.35185185185185186	GGACT	0.813489645	0.59255487	0.78765726	0.632985	0.639277275	NCAPH2
ENSG00000025770	50521992	0.0	0.03571428571428571	0.07034632034632035	0.0	0.016666666666666666	AGACC	0.0581232065	0.1191625365	0.083833737	0.0385183915	0.0583502049999999	NCAPH2
ENSG00000025770	50522181	0.0	0.019151138716356108	0.025	0.0	0.0	AGACA	0.00818392045	0.057256872	0.1505587146999999	0.0057574209999999	0.00467196105	NCAPH2
ENSG00000025770	50522201	0.09340659340659341	0.08937455579246624	0.15869565217391304	0.05119047619047619	0.0710955710955711	GGACA	0.25020185	0.28983128	0.33768681	0.17153774	0.16244308	NCAPH2
ENSG00000025770	50522225	0.05555555555555555	0.04894133981256508	0.1158008658008658	0.06212121212121212	0.04027777777777777	AAACT	0.10369918	0.138861005	0.193903515	0.1096038025	0.095397372	NCAPH2
ENSG00000025770	50522377	0.11957730812013348	0.225	0.17885375494071146	0.13878676470588236	0.17724358974358972	GGACC	0.273292305	0.43740575	0.40560089	0.29844746	0.3938746199999999	NCAPH2
ENSG00000025770	50522401	0.08533653846153846	0.058959156785243744	0.023809523809523808	0.04740957966764418	0.06428571428571428	AGACC	0.24454746	0.15493889	0.10713302	0.1588039849999999	0.10304421	NCAPH2
ENSG00000025770	50522504	0.12222222222222222	0.28239484396200815	0.3333333333333333	0.1856060606060606	0.07761607761607761	TGACT	0.207218285	0.5497890249999999	0.5668046600000001	0.37887788	0.26274726	NCAPH2
ENSG00000025770	50522546	0.016666666666666666	0.03163265306122449	0.057692307692307696	0.045008912655971484	0.037004662004662	AGACC	0.10984085	0.1405715599999999	0.220180505	0.165732835	0.195582095	NCAPH2
ENSG00000025770	50522564	0.16856060606060608	0.263099396633852	0.25142857142857145	0.19696969696969696	0.1810810810810811	TGACC	0.27311984	0.49612481	0.46550119	0.367285655	0.313175965	NCAPH2
ENSG00000025770	50522860	0.07765151515151515	0.08290598290598292	0.09199134199134198	0.07745098039215687	0.0447354064375341	AGACA	0.18025823	0.199393125	0.19897923	0.179719765	0.16833733	NCAPH2
ENSG00000025770	50522885	0.3316532258064516	0.32291666666666663	0.32867132867132864	0.17604166666666665	0.3931788931788932	GGACT	0.5408753	0.500607485	0.6158596350000001	0.3978106799999999	0.5137997400000001	NCAPH2
ENSG00000025770	50522894	0.20391705069124422	0.145497311827957	0.0	0.17708333333333331	0.11768851303735026	GGACA	0.4286490699999999	0.4202233549999999	0.19063543	0.34524978	0.26492881	NCAPH2
ENSG00000025770	50523036	0.016129032258064516	0.01761642156862745	0.0	0.041666666666666664	0.024390243902439025	TGACA	0.043348127	0.051323515	0.0545649025	0.09679219	0.0345686434999999	NCAPH2
ENSG00000025770	50523054	0.14039408866995073	0.12227602905569007	0.14523809523809522	0.13333333333333333	0.06909722222222223	GGACC	0.22864095	0.26210498	0.27043147	0.328274955	0.171839393	NCAPH2
ENSG00000025770	50523242	0.04963427377220481	0.1111111111111111	0.15838509316770186	0.1590909090909091	0.09082338152105594	TGACT	0.13981352	0.27682103	0.4808835	0.357349355	0.201506185	NCAPH2
ENSG00000025770	50523259	0.0	0.0	0.0	0.0	0.0	TAACC	0.0056773124	0.0062255322999999	0.0043131412	0.00392704605	0.008666283	NCAPH2
ENSG00000025770	50523290	0.1216589861751152	0.1979720744680851	0.245	0.15151515151515152	0.09217171717171718	GGACA	0.447502805	0.503575385	0.45768788	0.36507283	0.23455016	NCAPH2
ENSG00000025770	50523306	0.35	0.33405797101449275	0.30434782608695654	0.16544117647058823	0.16169590643274853	AGACT	0.8583587749999999	0.8095975	0.825209	0.5288727	0.4608610549999999	NCAPH2
ENSG00000025770	50523343	0.05077658303464755	0.05497076023391813	0.09090909090909091	0.029411764705882353	0.0	AGACC	0.27091745	0.31945318	0.24428253	0.099737761	0.0634195915	NCAPH2
ENSG00000025772	44942353	0.12698412698412698	0.07272727272727272	0.13636363636363635	0.13636363636363635	0.14705882352941177	GGACT	0.30562434	0.2020895	0.20734851	0.43736085	0.3074432	TOMM34
ENSG00000025772	44942484	0.3548387096774194	0.49056603773584906	0.6	0.42857142857142855	0.2835820895522388	TGACT	0.53025126	0.80927753	0.8603345	0.839235	0.51610553	TOMM34
ENSG00000025772	44942505	0.06666666666666667	0.1320754716981132	0.0	0.15	0.0967741935483871	TGACC	0.1360468	0.207233	0.09215069	0.45287365	0.24424687	TOMM34
ENSG00000025772	44942673	0.0	0.0	0.045454545454545456	0.0	0.0	AAACC	0.034331203	0.015371239	0.052712	0.019069146	0.01647662	TOMM34
ENSG00000025772	44942714	0.109375	0.14814814814814814	0.09090909090909091	0.045454545454545456	0.07692307692307693	GAACA	0.32777995	0.3478291	0.24960761	0.15772913	0.32401824	TOMM34
ENSG00000025772	44942740	0.017241379310344827	0.0	0.0	0.1	0.0	AGACC	0.06140914	0.073590934	0.049616586	0.1108764	0.035515916	TOMM34
ENSG00000025772	44942937	0.03389830508474576	0.057692307692307696	0.09090909090909091	0.05	0.04918032786885246	AAACT	0.09958609	0.18313313	0.3877364	0.26114044	0.17112847	TOMM34
ENSG00000025772	44943076	0.05	0.09803921568627451	0.36363636363636365	0.3333333333333333	0.1875	TGACC	0.24300833	0.3039342	0.7454	0.7798961	0.46001607	TOMM34
ENSG00000025772	44943087	0.031746031746031744	0.03773584905660377	0.09090909090909091	0.0	0.08064516129032258	GAACC	0.12761578	0.13422795	0.15064555	0.11940012	0.15171851	TOMM34
ENSG00000025772	44943119	0.07936507936507936	0.2549019607843137	0.18181818181818182	0.05	0.16393442622950818	GAACC	0.2463421	0.38110223	0.38348535	0.24946721	0.3305226	TOMM34
ENSG00000025772	44943191	0.019230769230769232	0.10416666666666667	0.05	0.05	0.018867924528301886	AGACA	0.045214403	0.36815268	0.08927649	0.2329516	0.06478258	TOMM34
ENSG00000025772	44943532	0.21666666666666667	0.2708333333333333	0.15	0.2857142857142857	0.26785714285714285	GGACT	0.4001182	0.34517166	0.24820454	0.7009191	0.45492315	TOMM34
ENSG00000026025	17229516	0.12429724455269386	0.1594101531878496	0.1641358600343697	0.18564523716396755	0.06744773314540757	TGACT	0.2409010766666666	0.3511141266666667	0.35313091	0.3371486999999999	0.13181246	VIM
ENSG00000026025	17229667	0.28676720198459327	0.2869868164197363	0.238345523595326	0.18893090324766817	0.15465908396012965	GGACT	0.7718090000000001	0.64545752	0.5214893133333333	0.4674899533333334	0.3622545	VIM
ENSG00000026025	17229676	0.3448111908385881	0.24390986570235804	0.1379080725212565	0.10606627427507316	0.06932126644540186	GGACT	0.7534267	0.57477002	0.4147091033333334	0.3456688133333334	0.1751177966666667	VIM
ENSG00000026025	17229715	0.08113511416042553	0.15109065360154442	0.12088981469966421	0.12377667496951222	0.07274469657893508	GAACA	0.2495936	0.30607943	0.2458768966666666	0.27292194	0.20546491	VIM
ENSG00000026025	17229757	0.008827720432349773	0.03180296842169194	0.04105991262741835	0.027866998615527064	0.012282589205666128	TGACC	0.0620117199999999	0.1060419936666666	0.0800288733333333	0.0831933716666666	0.0702399173333333	VIM
ENSG00000026025	17229865	0.13832143179969267	0.14402659998550407	0.13752224536538263	0.13212434562429123	0.12519405658622174	GGACC	0.34638624	0.4076198566666666	0.3605501733333333	0.33223177	0.3169097866666666	VIM
ENSG00000026025	17229907	0.08660130718954247	0.09517586340176887	0.07537252899116746	0.08192346737291428	0.07804626319050839	GGACC	0.2111162133333333	0.2311475533333333	0.1346749466666666	0.2021184933333333	0.2307025433333333	VIM
ENSG00000026025	17229915	0.0	0.0	0.0	0.0	0.0	TAACC	0.0007954399	0.0013734738333333	0.0010144988766666	0.001026539	0.00106665688	VIM
ENSG00000026025	17229964	0.05752598278914068	0.038148919990238145	0.036874067212186716	0.03270772288662258	0.05661096549225187	GGACA	0.2224958633333333	0.1015744433333333	0.129261662	0.0811320856666666	0.1182125366666666	VIM
ENSG00000026025	17230688	0.0	0.015002554466367788	0.017096681373489353	0.014780950577882942	0.005014464802314368	AAACA	0.0252358823333333	0.066981978	0.1004943126666666	0.069336552	0.0320419986666666	VIM
ENSG00000026025	17230707	0.02816812439261419	0.02320027960152494	0.026566645211134405	0.01602603582698546	0.013747486173956762	AGACA	0.0654323323333333	0.0990149033333333	0.076722499	0.0492477829999999	0.0712880506666666	VIM
ENSG00000026025	17233594	0.007110383706128387	0.035258388300625006	0.022081277895231385	0.027769731674068616	0.015141732767632046	TGACA	0.040984651	0.0817468836666666	0.0645591373333333	0.0542724259999999	0.0466953229999999	VIM
ENSG00000026025	17233618	0.029601784405883902	0.07145986214720167	0.07723568929669013	0.0967860532847533	0.05741297283335253	TGACC	0.1153443066666666	0.1472160333333333	0.1934403166666667	0.1792741733333333	0.1077244733333333	VIM
ENSG00000026025	17233670	0.026248811464276014	0.03679492642710544	0.03968407952886302	0.04060083813683458	0.03660591117201428	AAACT	0.0991564446666666	0.0849767653333333	0.1083580633333333	0.103372284	0.12019812	VIM
ENSG00000026025	17233802	0.1715223926204192	0.17057470995906254	0.1734084388013113	0.1717249298165745	0.2000182989313424	GAACA	0.3792671566666667	0.3375783866666666	0.3621589133333334	0.2946890033333333	0.3645148733333332	VIM
ENSG00000026025	17233840	0.18245072557938055	0.2583023918296791	0.2600548198002605	0.2740959909832301	0.17350001108229715	TGACC	0.3132608533333333	0.5571354433333333	0.5072778633333334	0.5230970833333334	0.31319429	VIM
ENSG00000026025	17233897	0.03323737939122554	0.06468573630965094	0.09961197249995975	0.10033167495854063	0.05429975682926779	GAACC	0.0956048416666666	0.1665677733333333	0.29437433	0.30245275	0.15497522	VIM
ENSG00000026025	17234700	0.13892286089595507	0.18395295517996357	0.22080102639628882	0.22821855357262347	0.1850847218065117	TGACC	0.3483042833333333	0.3644157866666666	0.4660002299999999	0.4478933266666667	0.34603818	VIM
ENSG00000026025	17234724	0.0661522633744856	0.03610615802166151	0.029531230731286228	0.01545216696318038	0.03280786971190719	GAACA	0.1369844133333333	0.08991326	0.1444310766666666	0.0665950726666666	0.0927229916666666	VIM
ENSG00000026025	17234773	0.0067657569850552305	0.018132213036504616	0.00818846056941295	0.018898911333414686	0.0065323863565192345	AGACA	0.033240669	0.0463801369999999	0.081853028	0.0621385453333333	0.038294034	VIM
ENSG00000026025	17234816	0.0769130044241619	0.08605730427764326	0.08581489720637808	0.09984368934298733	0.058689538661468484	GAACC	0.1694066033333333	0.22556783	0.2286935866666667	0.2253400333333333	0.224233672	VIM
ENSG00000026025	17235209	0.15323254045297882	0.24723823820355473	0.27758435818332833	0.25826525584120114	0.1511888018217132	GAACT	0.2652616166666666	0.5147918266666667	0.5383404666666668	0.5805525666666668	0.32314839	VIM
ENSG00000026025	17235230	0.010867835300002274	0.02055231823843494	0.020213875847678666	0.03217253674310772	0.027612470375214773	TAACT	0.0669977143333333	0.0608681513333333	0.074889676	0.0616957676666666	0.066545793	VIM
ENSG00000026025	17235239	0.06960382475256617	0.07194211793268397	0.05796472435127897	0.04625822638446655	0.07161825997442435	AGACA	0.2754762566666666	0.1641416733333333	0.2204078166666666	0.1568535666666666	0.1623817266666666	VIM
ENSG00000026025	17235314	0.04132841443584053	0.05110463742314514	0.040222416976510106	0.04105168059909439	0.03938598781257879	AGACC	0.11085022	0.1436179333333333	0.1291324933333333	0.1434891633333333	0.11672629	VIM
ENSG00000026025	17235341	0.021606137812900345	0.07581196881399721	0.08908927624323824	0.0725550090930831	0.0093603744149766	TGACA	0.078450152	0.16242636	0.18326316	0.1698636999999999	0.0612609056666666	VIM
ENSG00000026025	17235866	0.07118123069342581	0.12381500718914361	0.13574223973540325	0.10815488332959523	0.09453481143804393	AAACT	0.2095478766666666	0.2914541166666666	0.2375053966666666	0.2304099666666667	0.1901477533333333	VIM
ENSG00000026025	17235881	0.08521099496709254	0.12869962131140075	0.10765449438202247	0.1271231987730793	0.039489417044824025	GAACC	0.2232776766666666	0.38519536	0.3531323633333333	0.40070468	0.1749081166666666	VIM
ENSG00000026025	17236296	0.02335799578245883	0.01633496102811666	0.02883833189817592	0.022004952575604753	0.013844291539245669	AAACT	0.0377881883333333	0.07434878	0.05851861	0.0739092036666666	0.0350455483333333	VIM
ENSG00000026025	17236341	0.15602496269162935	0.14350859955850226	0.15092441858741132	0.10373385698140526	0.13530086963421734	GGACA	0.3615996133333333	0.3386649266666666	0.3862352833333333	0.2984965975	0.3630637366666667	VIM
ENSG00000026025	17236365	0.061562797954407555	0.10802540559266911	0.15987747884299608	0.13748189733354646	0.11903846153846154	AAACT	0.12899272	0.2573382366666667	0.3130229499999999	0.2406099866666666	0.283606175	VIM
ENSG00000026025	17236376	0.06703006770211072	0.11972053423205585	0.08800892721717839	0.10744909092638415	0.06336391130157243	GGACA	0.1817305116666666	0.3232723899999999	0.1913130266666666	0.3282907666666666	0.22437532	VIM
ENSG00000026025	17237242	0.04718790694400451	0.0489101447581002	0.09087111861873186	0.06713758524743979	0.056417243779590454	AAACT	0.12369804	0.1431246566666666	0.1962822433333333	0.1683839266666666	0.14238461	VIM
ENSG00000026025	17237261	0.06552495697074011	0.12095808715893215	0.10100657520902671	0.11198968926553672	0.09705373270874597	TGACC	0.21352949	0.2597113266666667	0.2268737533333333	0.2762542266666666	0.236453075	VIM
ENSG00000026025	17237341	0.007832858150157884	0.011638639559226602	0.013700311824448646	0.017451482253240596	0.006581959706959707	AAACA	0.051082695	0.0664208273333333	0.0803716266666666	0.0573447926666666	0.0498679755	VIM
ENSG00000026025	17237417	0.0005973715651135006	0.0032950045022431527	0.0	0.0	0.0	TAACA	0.0059342104333333	0.0209509415	0.0157700783333333	0.0109343726666666	0.00850950165	VIM
ENSG00000026025	17237525	0.16066659442423914	0.21247517339035848	0.20951940646808884	0.19207891117914797	0.12040790829075258	AAACT	0.3987549566666666	0.4766912866666666	0.4194798666666666	0.3636992166666666	0.2503267475	VIM
ENSG00000029993	150985613	0.0	0.08333333333333333	0.043478260869565216	0.11538461538461539	0.12698412698412698	TGACC	0.052051865	0.19622426	0.13811788	0.23975325	0.24470386	HMGB3
ENSG00000029993	150985623	0.0	0.0	0.0	0.0	0.0	AAACC	0.0058989166	0.015117335	0.007617855	0.015108442	0.009562361	HMGB3
ENSG00000029993	150985663	0.0	0.020833333333333332	0.0	0.0	0.0	AGACA	0.021566033	0.0924039	0.021472145	0.020310795	0.027282108	HMGB3
ENSG00000029993	150985677	0.07142857142857142	0.23076923076923078	0.08695652173913043	0.17857142857142858	0.14705882352941177	GAACA	0.16894731	0.2866995	0.16971754	0.2661737	0.33471352	HMGB3
ENSG00000029993	150985691	0.0	0.0	0.0	0.0	0.0	AAACC	0.016836215	0.017776037	0.029356932	0.015369261	0.0131400945	HMGB3
ENSG00000029993	150986137	0.03333333333333333	0.12	0.05	0.0	0.04411764705882353	GGACC	0.225741	0.34133092	0.27536112	0.08448968	0.14528611	HMGB3
ENSG00000029993	150987181	0.0	0.0	0.0	0.0	0.0	AAACC	0.023975646	0.033138134	0.017571056	0.017781269	0.018115306	HMGB3
ENSG00000029993	150987244	0.0	0.017857142857142856	0.08	0.0	0.013513513513513514	TGACA	0.011861861	0.059810184	0.18997441	0.03972311	0.13620532	HMGB3
ENSG00000029993	150987787	0.05714285714285714	0.1724137931034483	0.12	0.17647058823529413	0.06172839506172839	TGACT	0.13536006	0.39405137	0.34064832	0.37266064	0.14093038	HMGB3
ENSG00000030582	44345316	0.047619047619047616	0.058823529411764705	0.1	0.1	0.07407407407407407	GGACC	0.100466475	0.30184007	0.16196077	0.34597653	0.16817717	GRN
ENSG00000030582	44349162	0.0	0.015503875968992248	0.020833333333333332	0.03529411764705882	0.031746031746031744	AGACC	0.077791736	0.07785392	0.04108591	0.18950747	0.08365395	GRN
ENSG00000030582	44349171	0.14754098360655737	0.14960629921259844	0.08	0.16455696202531644	0.09090909090909091	GGACC	0.3345209	0.32460645	0.19048953	0.30890948	0.28885037	GRN
ENSG00000030582	44349195	0.0	0.0	0.0	0.0	0.007194244604316547	TAACA	0.01791972	0.031794287	0.018768668	0.027008569	0.029926479	GRN
ENSG00000030582	44349262	0.25	0.15671641791044777	0.07272727272727272	0.1276595744680851	0.09090909090909091	GGACC	0.30685598	0.32749334	0.17204991	0.28110656	0.3380429	GRN
ENSG00000030582	44349427	0.015151515151515152	0.007462686567164179	0.0	0.012195121951219513	0.041666666666666664	GGACA	0.051597822	0.06770395	0.061565913	0.05643934	0.118584774	GRN
ENSG00000030582	44349525	0.3064516129032258	0.15942028985507245	0.14583333333333334	0.1951219512195122	0.20491803278688525	GGACT	0.50072515	0.32120457	0.3001024	0.34904796	0.39968652	GRN
ENSG00000030582	44350231	0.03125	0.02	0.06896551724137931	0.030927835051546393	0.02158273381294964	TAACA	0.08655648	0.058208108	0.04472326	0.13661245	0.06739475	GRN
ENSG00000030582	44350282	0.05454545454545454	0.109375	0.044444444444444446	0.09523809523809523	0.14545454545454545	GGACT	0.18959612	0.4040389	0.10918975	0.2494175	0.31165993	GRN
ENSG00000030582	44350458	0.028985507246376812	0.014814814814814815	0.03636363636363636	0.01098901098901099	0.03816793893129771	AGACA	0.093865536	0.058972657	0.06984772	0.09649141	0.10136072	GRN
ENSG00000030582	44350565	0.09859154929577464	0.14864864864864866	0.05084745762711865	0.14018691588785046	0.1836734693877551	GGACT	0.30834013	0.506969	0.13525249	0.4017504	0.42062378	GRN
ENSG00000030582	44350569	0.0	0.0	0.01694915254237288	0.0	0.0	TAACA	0.016551232	0.03221674	0.021961832	0.031333696	0.007303691	GRN
ENSG00000030582	44351077	0.10294117647058823	0.06944444444444445	0.06666666666666667	0.08823529411764706	0.06206896551724138	AGACA	0.18134925	0.19782867	0.14682382	0.24460988	0.123509064	GRN
ENSG00000030582	44351089	0.13513513513513514	0.17880794701986755	0.18333333333333332	0.2727272727272727	0.09740259740259741	TGACC	0.25368348	0.45846778	0.40460998	0.592414	0.27409077	GRN
ENSG00000030582	44351134	0.1724137931034483	0.1259259259259259	0.1875	0.21839080459770116	0.19402985074626866	GGACC	0.33072343	0.30922565	0.29718852	0.3532382	0.3234559	GRN
ENSG00000030582	44351381	0.012345679012345678	0.038461538461538464	0.08196721311475409	0.07339449541284404	0.024691358024691357	TGACA	0.07228597	0.1339394	0.1563115	0.19230881	0.106735565	GRN
ENSG00000030582	44351566	0.15584415584415584	0.1793103448275862	0.12962962962962962	0.12244897959183673	0.15753424657534246	GGACC	0.30982223	0.4251272	0.33430725	0.31793207	0.29698992	GRN
ENSG00000030582	44351602	0.12222222222222222	0.24358974358974358	0.3870967741935484	0.3644859813084112	0.1497005988023952	TGACA	0.2723446	0.5478052	0.74005705	0.49546146	0.296794	GRN
ENSG00000030582	44351624	0.07142857142857142	0.044585987261146494	0.047619047619047616	0.05714285714285714	0.03048780487804878	GAACA	0.15030305	0.110662065	0.091504656	0.1850352	0.09644456	GRN
ENSG00000030582	44351683	0.058823529411764705	0.06578947368421052	0.07142857142857142	0.061224489795918366	0.02112676056338028	AGACC	0.243331	0.22994085	0.2223392	0.29683658	0.11447408	GRN
ENSG00000030582	44352031	0.17333333333333334	0.1875	0.1896551724137931	0.16304347826086957	0.20253164556962025	GGACC	0.34555608	0.40182757	0.4331112	0.3379127	0.42429313	GRN
ENSG00000030582	44352110	0.5617977528089888	0.535483870967742	0.6166666666666667	0.5849056603773585	0.5747126436781609	GGACT	0.7763565	0.7502606	0.8747519	0.81183386	0.8103281	GRN
ENSG00000030582	44352157	0.024390243902439025	0.04195804195804196	0.015873015873015872	0.009345794392523364	0.006134969325153374	AGACA	0.19153869	0.18120304	0.028433632	0.053557493	0.026441503	GRN
ENSG00000030582	44352169	0.0625	0.13071895424836602	0.11290322580645161	0.15315315315315314	0.0872093023255814	TGACC	0.1772258	0.35706776	0.20238438	0.29476377	0.21220107	GRN
ENSG00000030582	44352198	0.0	0.012738853503184714	0.03278688524590164	0.01834862385321101	0.0	AGACC	0.026630843	0.02399565	0.08518807	0.040236164	0.040694725	GRN
ENSG00000030582	44352499	0.14814814814814814	0.12650602409638553	0.06060606060606061	0.11304347826086956	0.1111111111111111	GGACA	0.2746914	0.38044786	0.21010104	0.31201258	0.38844758	GRN
ENSG00000030582	44352516	0.0	0.00641025641025641	0.0	0.0	0.0	TAACC	0.0017732143	0.0090208175	0.029582787	0.020256232	0.0030666352	GRN
ENSG00000030582	44352521	0.009433962264150943	0.01935483870967742	0.04838709677419355	0.05660377358490566	0.0111731843575419	AGACC	0.076596186	0.10865937	0.10206212	0.17674641	0.058505856	GRN
ENSG00000030582	44352534	0.022222222222222223	0.020134228187919462	0.03508771929824561	0.018018018018018018	0.03636363636363636	AGACA	0.095166996	0.06281779	0.08474902	0.054041885	0.10978898	GRN
ENSG00000030582	44352773	0.19444444444444445	0.23636363636363636	0.26229508196721313	0.20168067226890757	0.20418848167539266	GGACC	0.4812345	0.3360527	0.32670844	0.37657872	0.44616145	GRN
ENSG00000030582	44352786	0.022988505747126436	0.1048951048951049	0.09615384615384616	0.06796116504854369	0.026490066225165563	AGACA	0.13010564	0.1542077	0.15544966	0.11562246	0.09702144	GRN
ENSG00000030582	44352802	0.3173076923076923	0.2883435582822086	0.390625	0.18487394957983194	0.2268041237113402	GGACA	0.75732356	0.7914209	0.64340806	0.41594228	0.50544137	GRN
ENSG00000030582	44352814	0.14285714285714285	0.09146341463414634	0.03225806451612903	0.1206896551724138	0.07253886010362694	AGACT	0.48069772	0.53561056	0.1877064	0.36136404	0.19287354	GRN
ENSG00000030582	44352831	0.19767441860465115	0.14093959731543623	0.14285714285714285	0.15789473684210525	0.16352201257861634	GGACC	0.38507295	0.28293028	0.26145843	0.26741588	0.34307915	GRN
ENSG00000030582	44352882	0.0	0.0	0.0	0.0	0.0	TAACC	0.0010133386	0.0027568103	0.0015639424	0.002363944	0.0015182734	GRN
ENSG00000030582	44352898	0.18556701030927836	0.08125	0.03225806451612903	0.11009174311926606	0.1590909090909091	GGACC	0.40521303	0.18287846	0.18991509	0.22811103	0.37508994	GRN
ENSG00000030582	44353019	0.2692307692307692	0.19117647058823528	0.3442622950819672	0.23	0.22602739726027396	GGACC	0.6325353	0.48827726	0.7111162	0.48019323	0.47628826	GRN
ENSG00000031698	109214036	0.40227106227106224	0.3241388354607449	0.3801242236024845	0.32177838996020813	0.3887368572663114	GGACC	0.625572235	0.64279658	0.56461365	0.55144924	0.63990772	SARS
ENSG00000031698	109214078	0.09076607387140903	0.06197320557182149	0.0732142857142857	0.08487394957983194	0.09852430555555555	GGACC	0.2146427249999999	0.17048708	0.180497705	0.17380918	0.21246398	SARS
ENSG00000031698	109214085	0.17786561264822134	0.13552395879982088	0.16468253968253968	0.12637362637362637	0.13750385208012328	GGACT	0.43184163	0.26683663	0.38112223	0.280391285	0.227356475	SARS
ENSG00000031698	109214093	0.1512820512820513	0.08342878961435662	0.08846153846153847	0.09883935151068533	0.08991596638655462	GGACC	0.32691807	0.2382917	0.1760879699999999	0.248728145	0.257600175	SARS
ENSG00000031698	109214111	0.011049723756906077	0.059736958443854994	0.02943592552026287	0.027609666513627448	0.014210712302488767	AGACA	0.029928726	0.18602969	0.113634968	0.146573125	0.0430827735	SARS
ENSG00000031698	109223993	0.007042253521126761	0.0118105126541207	0.01968503937007874	0.035498903508771926	0.0	AGACA	0.0325763215	0.085593105	0.028487474	0.084150902	0.0360197605	SARS
ENSG00000031698	109224002	0.15438634399308557	0.1533561979421852	0.20638297872340428	0.16258064516129034	0.14169787765293385	GAACA	0.284834045	0.39624993	0.4087199649999999	0.29128708	0.304972785	SARS
ENSG00000031698	109224014	0.165365430492301	0.2436947327950788	0.32067627494456763	0.2565953210552514	0.17155223880597015	GAACC	0.3327122	0.5374686399999999	0.53897973	0.58585553	0.33646241	SARS
ENSG00000031698	109224028	0.05924198947871832	0.10413311862587224	0.08414918414918415	0.08828828828828829	0.045573294629898405	AGACA	0.21857679	0.2014951999999999	0.156226555	0.311071005	0.153857372	SARS
ENSG00000031698	109228410	0.07026194144838213	0.13164149888143178	0.11	0.10310679611650486	0.0859500805152979	TGACC	0.192395255	0.305615185	0.22189153	0.1744507149999999	0.231872955	SARS
ENSG00000031698	109229415	0.0	0.0	0.0	0.0	0.0	TAACC	0.0011376022999999	0.0019896507	0.0018863738	0.00209564565	0.00137403605	SARS
ENSG00000031698	109229517	0.016666666666666666	0.08687612502045491	0.10600375234521577	0.08331582633053222	0.049966923013313486	GAACC	0.1304250535	0.297170235	0.40773117	0.2265786	0.10483276	SARS
ENSG00000031698	109229535	0.014496314496314496	0.059498185843429065	0.06730769230769232	0.06110491071428571	0.026114510489510488	GAACC	0.103502872	0.234525395	0.2466680249999999	0.203978525	0.14080526	SARS
ENSG00000031698	109230885	0.10595238095238095	0.08508098006644518	0.11259288747346072	0.0635975135975136	0.10902503293807642	GGACA	0.229615465	0.24412591	0.30491996	0.129068395	0.35014741	SARS
ENSG00000031698	109230945	0.11380888010814183	0.09601696198697562	0.061274509803921566	0.04152263901335723	0.0832614115841964	GGACC	0.30745848	0.283333375	0.21633757	0.17083231	0.219620725	SARS
ENSG00000031698	109231651	0.10420057351003642	0.1747796832201977	0.16682519551891778	0.14606168328889768	0.09638047138047137	GAACA	0.234738575	0.35593565	0.30778162	0.277318375	0.201232195	SARS
ENSG00000031698	109231777	0.1016695205479452	0.12737771739130435	0.15865432967917126	0.16440688857473335	0.08192582531152189	GAACT	0.229317255	0.264517085	0.403170515	0.4150496	0.277038635	SARS
ENSG00000031698	109235241	0.01990314769975787	0.021684350132625995	0.03091368328574566	0.02824410163339383	0.03606874848704914	TGACA	0.095329047	0.0643702275	0.076707624	0.0795977049999999	0.1598257049999999	SARS
ENSG00000031698	109235328	0.17213868003341687	0.24035714285714288	0.1947391210218662	0.1970310391363023	0.16920620134406814	GGACC	0.35834148	0.51448287	0.414624495	0.439591315	0.4106805799999999	SARS
ENSG00000031698	109235394	0.1752479924421351	0.31197004394380146	0.3074033804487496	0.3124416121713599	0.15453542872897713	TGACA	0.28885022	0.55812175	0.56931552	0.55362635	0.323413045	SARS
ENSG00000031698	109235982	0.10281443576622677	0.1176313825818143	0.11472715318869164	0.13386243386243385	0.11959093538040906	GAACA	0.28754377	0.26066684	0.28242985	0.314659775	0.30416756	SARS
ENSG00000031698	109236008	0.013513513513513514	0.0743539069626026	0.09959778783308196	0.08530311457174639	0.024545341563445046	TGACA	0.017799407	0.137017742	0.162547165	0.172786415	0.0769578525	SARS
ENSG00000031698	109236424	0.07498924334624132	0.1430084745762712	0.1527439280611816	0.16356749311294766	0.08781125433555936	TGACC	0.189397615	0.33278468	0.3527792549999999	0.284693405	0.1615199299999999	SARS
ENSG00000031698	109236528	0.0027472527472527475	0.0	0.0	0.0038461538461538464	0.0	AAACC	0.0324743865	0.018851119	0.0227185665	0.0323156585	0.0245016285	SARS
ENSG00000031698	109236544	0.016853932584269662	0.06761565836298933	0.06040268456375839	0.06018518518518518	0.04230769230769231	GGACA	0.051616598	0.14935347	0.18139124	0.11492431	0.12576905	SARS
ENSG00000031698	109237314	0.06892957030256802	0.06625095565749235	0.09429039952295766	0.11164383561643836	0.09738562091503268	GAACT	0.24975026	0.12595543	0.19608276	0.30611326	0.300716215	SARS
ENSG00000031698	109237322	0.0029069767441860465	0.019614079728583544	0.01839759535655058	0.028319721718088324	0.014381720430107527	AGACA	0.01489411015	0.063805715	0.036457489	0.055474661	0.096723855	SARS
ENSG00000031698	109237732	0.29368562734082393	0.2976050156739812	0.25125125125125125	0.2794515369180213	0.25851732013703843	GGACT	0.6001099	0.5480283349999999	0.558808515	0.671898385	0.4261642599999999	SARS
ENSG00000031698	109237741	0.10874587458745874	0.13450549450549448	0.1089929214929215	0.17358564510259494	0.08760037789324515	GAACT	0.28484501	0.3232264999999999	0.215580925	0.33598381	0.212233675	SARS
ENSG00000031698	109237854	0.04175824175824176	0.018772421249201435	0.027526395173453996	0.023914465265732078	0.020362198933627507	AAACA	0.115489485	0.068663815	0.084292628	0.097113455	0.103855205	SARS
ENSG00000031698	109237866	0.17291126102750387	0.20406555310431768	0.23515370705244124	0.19210674383088178	0.1321024789959548	GAACA	0.34142776	0.42582083	0.425514655	0.381675705	0.36229596	SARS
ENSG00000031698	109237889	0.19710334623264283	0.2532847559565117	0.2866748635979405	0.2540229885057471	0.11326074053782587	GAACA	0.4511913349999999	0.50907158	0.4851451499999999	0.40916026	0.345179125	SARS
ENSG00000031698	109237998	0.4086801752464403	0.4749890182297386	0.40811135775064744	0.35294495884773663	0.25886367419408535	TGACT	0.85296027	0.8496858	0.6840071299999999	0.665345085	0.47982871	SARS
ENSG00000031698	109238018	0.14014146772767463	0.18318122555410693	0.24357863220926568	0.2130119413385702	0.1517070621609516	GAACA	0.228592625	0.34524314	0.4309705649999999	0.3313546149999999	0.24985362	SARS
ENSG00000031698	109238069	0.25115384615384617	0.28430859024244237	0.3359344262295082	0.289293560926145	0.22767557190849463	GGACC	0.62072465	0.60199985	0.70552428	0.707786225	0.479679195	SARS
ENSG00000031698	109238083	0.4647887323943662	0.516905737704918	0.41486902927580893	0.4328704835476458	0.18877338877338878	TGACT	0.9293282	0.9599089	0.891643925	0.8202571000000001	0.452263505	SARS
ENSG00000031698	109238092	0.0	0.011416709911779968	0.009615384615384616	0.002688172043010753	0.0022026431718061676	AAACC	0.015214932	0.046992027	0.0230515585	0.0369700085	0.015018123	SARS
ENSG00000031698	109238127	0.19230769230769232	0.3728813559322034	0.23529411764705882	0.2033898305084746	0.10909090909090909	GGACT	0.39785844	0.8594038	0.50148326	0.54482573	0.28597912	SARS
ENSG00000031823	5917414	0.0	0.022727272727272728	0.1	0.037037037037037035	0.0	AGACC	0.033712685	0.07715287	0.18703839	0.08809914	0.056889832	RANBP3
ENSG00000031823	5917421	0.8	0.49019607843137253	0.42857142857142855	0.36666666666666664	0.16666666666666666	GGACA	0.9994402	0.91011095	0.7469071	0.7512645	0.71646464	RANBP3
ENSG00000031823	5917442	0.39285714285714285	0.34	0.38095238095238093	0.3333333333333333	0.43243243243243246	GAACT	0.9088459	0.8375144	0.717219	0.6353114	0.69708186	RANBP3
ENSG00000031823	5917450	0.32142857142857145	0.3409090909090909	0.15	0.12	0.2647058823529412	AGACT	0.6811541	0.72395265	0.59053886	0.36307272	0.34602174	RANBP3
ENSG00000031823	5917508	0.1	0.11320754716981132	0.09523809523809523	0.2	0.05555555555555555	GAACC	0.26512304	0.33376473	0.23852572	0.3722772	0.13176635	RANBP3
ENSG00000031823	5917967	0.03571428571428571	0.26666666666666666	0.23809523809523808	0.3793103448275862	0.10714285714285714	GGACA	0.15266986	0.5627068	0.4284008	0.82836133	0.30835286	RANBP3
ENSG00000031823	5918524	0.14285714285714285	0.14	0.23809523809523808	0.07692307692307693	0.08823529411764706	GGACC	0.26452765	0.5172984	0.31962556	0.2206674	0.6140159	RANBP3
ENSG00000031823	5918533	0.09090909090909091	0.18181818181818182	0.1	0.07407407407407407	0.2727272727272727	GGACA	0.2942192	0.39557967	0.41518545	0.24126151	0.52388316	RANBP3
ENSG00000031823	5918630	0.5416666666666666	0.2708333333333333	0.3	0.24	0.30303030303030304	GGACC	0.7915233	0.59234583	0.5700132	0.4659213	0.6970514	RANBP3
ENSG00000031823	5921242	0.037037037037037035	0.02040816326530612	0.045454545454545456	0.06666666666666667	0.0	TGACA	0.10622604	0.102032244	0.08358623	0.096340634	0.027854193	RANBP3
ENSG00000031823	5921250	0.12	0.061224489795918366	0.045454545454545456	0.10344827586206896	0.0	AGACT	0.16358943	0.19984755	0.07018445	0.2042836	0.058566988	RANBP3
ENSG00000031823	5924846	0.12	0.19607843137254902	0.15	0.18518518518518517	0.3225806451612903	GAACA	0.3390584	0.46917924	0.41224995	0.39872825	0.5004977	RANBP3
ENSG00000031823	5925661	0.25	0.25	0.3	0.3333333333333333	0.1935483870967742	GAACT	0.48155355	0.65719604	0.5864967	0.65652025	0.57775927	RANBP3
ENSG00000031823	5928023	0.0	0.041666666666666664	0.0	0.038461538461538464	0.0	AGACC	0.0406515	0.049580824	0.038008224	0.14119017	0.040088426	RANBP3
ENSG00000031823	5931492	0.34782608695652173	0.06521739130434782	0.14285714285714285	0.08333333333333333	0.3	AGACT	0.7712499	0.30443797	0.52860105	0.6468113	0.4156837	RANBP3
ENSG00000031823	5932455	0.05	0.1276595744680851	0.2	0.21739130434782608	0.041666666666666664	AGACT	0.15665504	0.2255441	0.3637331	0.29898587	0.18357526	RANBP3
ENSG00000033011	5072039	0.0	0.08888888888888889	0.1	0.09090909090909091	0.06666666666666667	TGACC	0.11145636	0.26421553	0.32595935	0.25081682	0.14815998	ALG1
ENSG00000033011	5073012	0.15384615384615385	0.2765957446808511	0.2	0.23529411764705882	0.14583333333333334	GAACT	0.61960727	0.5456022	0.3474605	0.35480878	0.21850543	ALG1
ENSG00000033011	5077480	0.047619047619047616	0.2127659574468085	0.15	0.21875	0.022727272727272728	GAACC	0.15013857	0.38180667	0.34930652	0.3541062	0.13992387	ALG1
ENSG00000033011	5077960	0.13043478260869565	0.15	0.05	0.1724137931034483	0.09090909090909091	GGACC	0.24066386	0.26036134	0.10565702	0.32979387	0.16691144	ALG1
ENSG00000033011	5078763	0.0	0.10869565217391304	0.2727272727272727	0.14705882352941177	0.019230769230769232	GAACC	0.08150933	0.38365445	0.73926145	0.2552908	0.09329555	ALG1
ENSG00000033011	5078771	0.11538461538461539	0.075	0.13636363636363635	0.2413793103448276	0.14893617021276595	GGACC	0.37514767	0.4601524	0.21861537	0.37710363	0.48134637	ALG1
ENSG00000033011	5078875	0.0	0.025	0.0	0.03225806451612903	0.0392156862745098	GGACA	0.022848392	0.061970852	0.01471057	0.14564304	0.082581595	ALG1
ENSG00000033011	5079073	0.043478260869565216	0.0	0.09523809523809523	0.03125	0.10416666666666667	AGACT	0.18704748	0.016706312	0.17023455	0.12856825	0.16847162	ALG1
ENSG00000033011	5079755	0.08	0.13043478260869565	0.047619047619047616	0.09375	0.03773584905660377	GAACA	0.19876572	0.30963293	0.16200078	0.32913107	0.15815824	ALG1
ENSG00000033011	5079762	0.4	0.36363636363636365	0.25	0.25806451612903225	0.32727272727272727	TGACT	0.49186367	0.5795884	0.7921898	0.46754187	0.6255592	ALG1
ENSG00000033011	5079804	0.0	0.0	0.0	0.0	0.0	TAACA	0.00090638397	0.003638363	0.005518508	0.003840983	0.006265485	ALG1
ENSG00000033011	5081039	0.18181818181818182	0.09090909090909091	0.09523809523809523	0.13333333333333333	0.05555555555555555	GGACT	0.2974962	0.40534154	0.34643635	0.41135406	0.09094743	ALG1
ENSG00000033011	5082628	0.0	0.075	0.04	0.08571428571428572	0.07017543859649122	GGACA	0.040782034	0.2548464	0.24952288	0.11687113	0.20385365	ALG1
ENSG00000033011	5082664	0.2857142857142857	0.41304347826086957	0.52	0.35294117647058826	0.25	GAACT	0.50346553	0.5701798	0.5539832	0.62331086	0.49466053	ALG1
ENSG00000033011	5083700	0.07692307692307693	0.044444444444444446	0.0	0.06060606060606061	0.03278688524590164	AAACA	0.09468325	0.055555414	0.034947254	0.06753044	0.07944478	ALG1
ENSG00000033011	5083729	0.11538461538461539	0.1276595744680851	0.12	0.15625	0.11666666666666667	GGACT	0.1353624	0.3439792	0.25668645	0.49101648	0.23960975	ALG1
ENSG00000033011	5083739	0.07407407407407407	0.2	0.24	0.029411764705882353	0.109375	GAACT	0.1897001	0.3738157	0.3046896	0.1940874	0.25875774	ALG1
ENSG00000033011	5084763	0.08	0.02040816326530612	0.041666666666666664	0.08823529411764706	0.017857142857142856	AAACT	0.13037081	0.11152995	0.124196686	0.13984841	0.07481482	ALG1
ENSG00000033011	5084790	0.0	0.0	0.0	0.0	0.0	AAACC	0.013502359	0.01559571	0.0232337	0.013341474	0.011460054	ALG1
ENSG00000033011	5084805	0.09523809523809523	0.06666666666666667	0.09090909090909091	0.07407407407407407	0.04	GAACC	0.18603906	0.28837585	0.24197455	0.18929538	0.09885198	ALG1
ENSG00000033011	5084852	0.14285714285714285	0.175	0.043478260869565216	0.0	0.09090909090909091	AGACT	0.43799344	0.35061362	0.14544901	0.056173217	0.1512424	ALG1
ENSG00000033011	5084881	0.07407407407407407	0.14583333333333334	0.12	0.11428571428571428	0.03076923076923077	TAACT	0.18446533	0.25607887	0.23225884	0.24260445	0.17392142	ALG1
ENSG00000033011	5084902	0.0	0.08695652173913043	0.12	0.08571428571428572	0.04838709677419355	AAACC	0.022368586	0.14032993	0.24730441	0.12962005	0.07216398	ALG1
ENSG00000033011	5084910	0.041666666666666664	0.10416666666666667	0.08695652173913043	0.05714285714285714	0.08620689655172414	GGACC	0.17951307	0.23667178	0.4577648	0.2564807	0.18551031	ALG1
ENSG00000033011	5084956	0.0	0.0	0.043478260869565216	0.0	0.017241379310344827	AAACC	0.0046261074	0.016357398	0.046809413	0.014935506	0.060073137	ALG1
ENSG00000033011	5084998	0.0	0.11363636363636363	0.12	0.06060606060606061	0.03225806451612903	TGACA	0.019266307	0.22616263	0.34191456	0.28513223	0.04409473	ALG1
ENSG00000033050	151213546	0.05970149253731343	0.12	0.12727272727272726	0.16216216216216217	0.060240963855421686	TGACA	0.05413728	0.35322493	0.39695102	0.43840942	0.16816619	ABCF2
ENSG00000033050	151213555	0.02666666666666667	0.11818181818181818	0.05084745762711865	0.04938271604938271	0.010869565217391304	AGACC	0.061057232	0.32184044	0.15868622	0.19684151	0.06993691	ABCF2
ENSG00000033050	151213563	0.10975609756097561	0.21138211382113822	0.21052631578947367	0.11627906976744186	0.06	TAACT	0.27355224	0.5673336	0.40272242	0.27206045	0.14821737	ABCF2
ENSG00000033050	151213606	0.1780821917808219	0.15384615384615385	0.2033898305084746	0.1744186046511628	0.15789473684210525	GGACC	0.5188668	0.54699475	0.45549497	0.34405786	0.26261765	ABCF2
ENSG00000033050	151213612	0.02857142857142857	0.0	0.0	0.014285714285714285	0.0	GGACC	0.07366212	0.020376826	0.025294792	0.068711	0.02471428	ABCF2
ENSG00000033050	151213825	0.9210526315789473	0.8583333333333333	0.6507936507936508	0.5853658536585366	0.4639175257731959	GGACT	0.9966358	0.98892415	0.96422577	0.8785304	0.8294608	ABCF2
ENSG00000033050	151213976	0.696969696969697	0.5619834710743802	0.3728813559322034	0.2976190476190476	0.13978494623655913	GGACC	0.98824996	0.92491025	0.84837663	0.744923	0.43573612	ABCF2
ENSG00000033050	151213981	0.40625	0.2605042016806723	0.16071428571428573	0.1527777777777778	0.07407407407407407	GGACA	0.93417996	0.76134837	0.39398134	0.75639474	0.20489891	ABCF2
ENSG00000033050	151213995	0.14285714285714285	0.23853211009174313	0.20689655172413793	0.28378378378378377	0.10843373493975904	TGACC	0.27189508	0.5082415	0.47642618	0.5244581	0.26982108	ABCF2
ENSG00000033050	151214000	0.0	0.0	0.0	0.0	0.0	TAACC	0.0012316704	0.0017209292	0.0023407459	0.0020815253	0.0012325287	ABCF2
ENSG00000033050	151214010	0.0	0.007751937984496124	0.0	0.011494252873563218	0.0	TAACA	0.057632934	0.04899762	0.042868815	0.0388901	0.037257206	ABCF2
ENSG00000033050	151214014	0.3717948717948718	0.376	0.4426229508196721	0.3793103448275862	0.22105263157894736	GAACT	0.7258338	0.74857724	0.8074196	0.7797166	0.48824745	ABCF2
ENSG00000033050	151214068	0.3333333333333333	0.2627118644067797	0.17543859649122806	0.2948717948717949	0.37362637362637363	GGACC	0.7208145	0.5957052	0.38307387	0.6156487	0.5740103	ABCF2
ENSG00000033050	151214136	0.10144927536231885	0.05555555555555555	0.05263157894736842	0.09195402298850575	0.10869565217391304	AGACA	0.18272796	0.11681463	0.13921846	0.15569405	0.21880206	ABCF2
ENSG00000033050	151214158	0.014705882352941176	0.0	0.0	0.0136986301369863	0.0	AGACA	0.018334603	0.0184919	0.011559809	0.029157698	0.009389269	ABCF2
ENSG00000033050	151214891	0.273972602739726	0.20930232558139536	0.22413793103448276	0.2235294117647059	0.18085106382978725	AGACT	0.50983036	0.38817447	0.42159206	0.52529776	0.37467605	ABCF2
ENSG00000033050	151214898	0.028169014084507043	0.15517241379310345	0.2727272727272727	0.14102564102564102	0.056179775280898875	TGACT	0.11568494	0.39526543	0.6370014	0.29852456	0.07309009	ABCF2
ENSG00000033050	151214962	0.02040816326530612	0.010101010101010102	0.09090909090909091	0.09090909090909091	0.05714285714285714	AGACC	0.13374774	0.11897905	0.18929699	0.15089944	0.17370489	ABCF2
ENSG00000033050	151214987	0.26229508196721313	0.17796610169491525	0.25	0.22666666666666666	0.14634146341463414	GAACC	0.3777673	0.32445893	0.3268497	0.36276218	0.3587603	ABCF2
ENSG00000033050	151215012	0.0	0.048	0.01818181818181818	0.023809523809523808	0.022222222222222223	GAACC	0.09493257	0.111050025	0.14087597	0.13751766	0.14838189	ABCF2
ENSG00000033050	151215066	0.22033898305084745	0.1721311475409836	0.18867924528301888	0.14102564102564102	0.20253164556962025	GAACT	0.49352676	0.38569802	0.37843716	0.25622964	0.5490094	ABCF2
ENSG00000033050	151215610	0.0	0.0	0.0	0.0	0.0	AAACA	0.005330765	0.0139435055	0.013892507	0.017177045	0.0073184846	ABCF2
ENSG00000033050	151215713	0.1774193548387097	0.13333333333333333	0.038461538461538464	0.0379746835443038	0.1728395061728395	GGACT	0.3910981	0.2699555	0.15015575	0.10807034	0.30016083	ABCF2
ENSG00000033050	151216000	0.0	0.007936507936507936	0.0	0.0	0.012048192771084338	AAACA	0.020731067	0.05213511	0.051970016	0.038147222	0.118750826	ABCF2
ENSG00000033050	151218089	0.1111111111111111	0.08943089430894309	0.17307692307692307	0.08641975308641975	0.11904761904761904	TAACT	0.2450099	0.3220983	0.2633899	0.20343414	0.2675943	ABCF2
ENSG00000033050	151218151	0.0	0.06837606837606838	0.057692307692307696	0.08536585365853659	0.0	TGACA	0.054516517	0.1695793	0.1289469	0.21017961	0.0596702	ABCF2
ENSG00000033050	151218157	0.04918032786885246	0.04201680672268908	0.09615384615384616	0.12	0.03896103896103896	TGACC	0.12873997	0.16552652	0.2455728	0.35169077	0.17371514	ABCF2
ENSG00000033050	151218650	0.08333333333333333	0.06837606837606838	0.11764705882352941	0.14285714285714285	0.14473684210526316	AGACA	0.23743448	0.22008523	0.18427095	0.24178787	0.3452707	ABCF2
ENSG00000033050	151218777	0.0	0.017241379310344827	0.0	0.025	0.013888888888888888	TGACA	0.0215456	0.07007489	0.06235261	0.11077026	0.029187823	ABCF2
ENSG00000033050	151218781	0.25396825396825395	0.23931623931623933	0.16981132075471697	0.189873417721519	0.22666666666666666	GGACT	0.5178751	0.6279896	0.306647	0.34726086	0.44278675	ABCF2
ENSG00000033050	151218872	0.2542372881355932	0.23684210526315788	0.2830188679245283	0.28	0.2	GAACT	0.52144676	0.6082848	0.6471105	0.48599052	0.5501612	ABCF2
ENSG00000033050	151219113	0.04918032786885246	0.07758620689655173	0.0196078431372549	0.06756756756756757	0.0	GAACC	0.09078646	0.14859316	0.12018518	0.16118485	0.079211846	ABCF2
ENSG00000033050	151221593	0.12	0.13513513513513514	0.1	0.09722222222222222	0.14516129032258066	AAACT	0.22304273	0.30325156	0.21689662	0.29055828	0.4409998	ABCF2
ENSG00000033050	151222522	0.08620689655172414	0.07692307692307693	0.08	0.06944444444444445	0.08823529411764706	AAACT	0.28544363	0.17591473	0.2571233	0.2625521	0.1470406	ABCF2
ENSG00000033050	151222529	0.08620689655172414	0.1440677966101695	0.16	0.08571428571428572	0.0625	GAACT	0.22441456	0.214416	0.33183447	0.18958625	0.13892882	ABCF2
ENSG00000033050	151222560	0.2692307692307692	0.1792452830188679	0.10416666666666667	0.19696969696969696	0.22413793103448276	GGACC	0.48054725	0.36393768	0.3164203	0.39139166	0.551532	ABCF2
ENSG00000033050	151223717	0.15384615384615385	0.2	0.11764705882352941	0.023255813953488372	0.08163265306122448	AGACT	0.36540458	0.44459358	0.3704743	0.1291543	0.3099175	ABCF2
ENSG00000033050	151223758	0.5918367346938775	0.6090909090909091	0.5918367346938775	0.48484848484848486	0.7241379310344828	GGACT	0.8215331	0.8202009	0.8464422	0.69338	0.8737443	ABCF2
ENSG00000033050	151224013	0.0625	0.0196078431372549	0.047619047619047616	0.03333333333333333	0.061224489795918366	AGACA	0.16697483	0.08949046	0.11130575	0.11069183	0.19520473	ABCF2
ENSG00000033050	151224018	0.019230769230769232	0.12727272727272726	0.043478260869565216	0.12698412698412698	0.058823529411764705	TGACA	0.12573138	0.37227908	0.14992195	0.23159666	0.22950825	ABCF2
ENSG00000033050	151224040	0.28	0.26548672566371684	0.26666666666666666	0.3333333333333333	0.26	TGACT	0.42729682	0.42926073	0.42385712	0.59589535	0.3623047	ABCF2
ENSG00000033050	151224817	0.023255813953488372	0.13274336283185842	0.047619047619047616	0.046875	0.020833333333333332	AAACT	0.07750247	0.3803471	0.17774984	0.1317542	0.073080644	ABCF2
ENSG00000033050	151224828	0.13043478260869565	0.21621621621621623	0.2857142857142857	0.2903225806451613	0.16	AAACT	0.21992838	0.4645012	0.5673289	0.5426452	0.26714212	ABCF2
ENSG00000033050	151224835	0.2608695652173913	0.2830188679245283	0.3783783783783784	0.29310344827586204	0.11627906976744186	TGACA	0.4153679	0.519444	0.70331687	0.61573184	0.24220078	ABCF2
ENSG00000033050	151224958	0.125	0.21428571428571427	0.2682926829268293	0.2033898305084746	0.22916666666666666	GGACT	0.3267185	0.33147013	0.45566565	0.3827836	0.5445205	ABCF2
ENSG00000033050	151224974	0.10869565217391304	0.13636363636363635	0.14285714285714285	0.13559322033898305	0.13636363636363635	TGACC	0.19571532	0.32464305	0.33034977	0.33223572	0.23899655	ABCF2
ENSG00000033050	151226311	0.041666666666666664	0.0	0.0	0.0	0.0	AGACC	0.06553863	0.0249995	0.021845996	0.018295657	0.033143662	ABCF2
ENSG00000033050	151226351	0.0	0.05454545454545454	0.06976744186046512	0.05084745762711865	0.0	GAACC	0.052800238	0.23866458	0.19581184	0.1925638	0.041929137	ABCF2
ENSG00000033050	151226381	0.2558139534883721	0.046296296296296294	0.11904761904761904	0.05172413793103448	0.1276595744680851	GGACA	0.28752744	0.15774763	0.19348249	0.13260792	0.3053915	ABCF2
ENSG00000033050	151226481	0.0	0.0	0.0	0.0	0.0	TAACC	0.0009744406	0.000869	0.0010684729	0.0013890981	0.00055861473	ABCF2
ENSG00000033050	151226490	0.0	0.0	0.0	0.0	0.0	AAACA	0.0126770735	0.017153418	0.007007599	0.0068992376	0.01522994	ABCF2
ENSG00000034510	84905711	0.31716417910447764	0.19492656875834447	0.1518624641833811	0.15	0.3180722891566265	AGACT	0.71534353	0.45700234	0.4023868	0.3739031	0.5065135	TMSB10
ENSG00000034510	84906025	0.007281553398058253	0.009819967266775777	0.007042253521126761	0.016203703703703703	0.01740506329113924	AGACA	0.047817267	0.067270026	0.013314831	0.044739567	0.04058535	TMSB10
ENSG00000034510	84906029	0.0	0.002607561929595828	0.002793296089385475	0.0019120458891013384	0.0	AAACC	0.0095512625	0.0105718495	0.0072416426	0.010645723	0.010104668	TMSB10
ENSG00000034510	84906034	0.026804123711340205	0.08688783570300158	0.08461538461538462	0.08483290488431877	0.02313624678663239	AGACA	0.011240482	0.15990818	0.20326099	0.20440522	0.079220414	TMSB10
ENSG00000034510	84906097	0.10966542750929369	0.1800518134715026	0.17094017094017094	0.150390625	0.09382422802850356	GAACA	0.19475554	0.31323513	0.31822872	0.38951695	0.27869835	TMSB10
ENSG00000034510	84906117	0.009505703422053232	0.007042253521126761	0.0030211480362537764	0.00423728813559322	0.006211180124223602	AGACC	0.038014613	0.04547901	0.03129053	0.03995087	0.023206675	TMSB10
ENSG00000034510	84906460	0.012244897959183673	0.015193370165745856	0.008797653958944282	0.008048289738430584	0.01699346405228758	AGACC	0.07821928	0.060345195	0.05417657	0.06563274	0.08066914	TMSB10
ENSG00000034510	84906501	0.04700854700854701	0.05730659025787966	0.0626865671641791	0.03917525773195876	0.047954866008462625	GGACA	0.20644064	0.21438375	0.23088129	0.21643288	0.0957068	TMSB10
ENSG00000034510	84906526	0.3828264758497317	0.46838709677419355	0.4666666666666667	0.4896030245746692	0.3748558246828143	GAACC	0.66184866	0.7955138	0.81715775	0.84185296	0.8203417	TMSB10
ENSG00000034510	84906574	0.18579234972677597	0.15315315315315314	0.16981132075471697	0.11742424242424243	0.1797884841363102	GGACC	0.34079653	0.27008262	0.32804197	0.21429214	0.3171321	TMSB10
ENSG00000034510	84906590	0.48131868131868133	0.3989071038251366	0.4521452145214521	0.30181086519114686	0.28383705650459923	GGACT	0.8406838	0.8038004	0.86429965	0.49522263	0.5127789	TMSB10
ENSG00000034510	84906657	0.05223880597014925	0.034934497816593885	0.017543859649122806	0.0625	0.02564102564102564	AAACA	0.21265726	0.09485273	0.0969362	0.081211664	0.13939716	TMSB10
ENSG00000034713	75566509	0.09433962264150944	0.07377049180327869	0.06557377049180328	0.08433734939759036	0.10317460317460317	GGACC	0.16340068	0.20801476	0.3277975	0.1724082	0.1694096	GABARAPL2
ENSG00000034713	75566853	0.020618556701030927	0.02654867256637168	0.034482758620689655	0.06329113924050633	0.017543859649122806	GAACA	0.14633438	0.17508677	0.18563083	0.20436409	0.108054675	GABARAPL2
ENSG00000034713	75568074	0.0	0.008547008547008548	0.0	0.024390243902439025	0.0	TGACA	0.014883637	0.011444544	0.012612271	0.030017447	0.015340149	GABARAPL2
ENSG00000034713	75568080	0.009615384615384616	0.048	0.0847457627118644	0.011764705882352941	0.024	TGACA	0.02745769	0.09043151	0.15943597	0.080508426	0.04814905	GABARAPL2
ENSG00000034713	75568193	0.3888888888888889	0.3879310344827586	0.3275862068965517	0.4375	0.29508196721311475	AGACA	0.72837055	0.64686984	0.71272767	0.7261075	0.72149485	GABARAPL2
ENSG00000034713	75577283	0.02654867256637168	0.023076923076923078	0.0	0.0	0.0	TAACT	0.074625775	0.05569551	0.032911576	0.02501061	0.01780064	GABARAPL2
ENSG00000034713	75577291	0.2	0.16260162601626016	0.13114754098360656	0.1724137931034483	0.175	GGACA	0.7337525	0.44456786	0.36119047	0.4415098	0.46323395	GABARAPL2
ENSG00000034713	75577353	0.25	0.23484848484848486	0.22727272727272727	0.1827956989247312	0.2318840579710145	GAACA	0.5429524	0.42641315	0.47718987	0.37135783	0.43962756	GABARAPL2
ENSG00000034713	75577398	0.12280701754385964	0.12781954887218044	0.078125	0.15217391304347827	0.11428571428571428	TAACT	0.30746847	0.34983778	0.19195725	0.26087224	0.3124219	GABARAPL2
ENSG00000034713	75577449	0.05504587155963303	0.11811023622047244	0.0967741935483871	0.1978021978021978	0.05970149253731343	GAACC	0.11980732	0.24799106	0.28583163	0.36761707	0.14524086	GABARAPL2
ENSG00000034713	75577463	0.020833333333333332	0.03389830508474576	0.05263157894736842	0.011764705882352941	0.016260162601626018	AGACC	0.1594043	0.029549276	0.25291285	0.06301582	0.044041358	GABARAPL2
ENSG00000034713	75577482	0.16379310344827586	0.13953488372093023	0.1724137931034483	0.11235955056179775	0.22058823529411764	TAACT	0.28310925	0.2739789	0.36095208	0.30274758	0.44210076	GABARAPL2
ENSG00000034713	75577526	0.057692307692307696	0.0423728813559322	0.0	0.022727272727272728	0.016129032258064516	AGACT	0.19229093	0.11638329	0.047706127	0.09374945	0.05808451	GABARAPL2
ENSG00000034713	75577604	0.0	0.0	0.0	0.013333333333333334	0.0	AAACT	0.041055858	0.02725513	0.015133369	0.042083822	0.021136558	GABARAPL2
ENSG00000034713	75577766	0.21649484536082475	0.2661290322580645	0.3220338983050847	0.25287356321839083	0.14049586776859505	GAACA	0.49977797	0.56919307	0.6010801	0.62707317	0.43096152	GABARAPL2
ENSG00000034713	75577808	0.42857142857142855	0.32456140350877194	0.46	0.2891566265060241	0.3333333333333333	GGACT	0.5942504	0.69589174	0.72581863	0.6817777	0.55509186	GABARAPL2
ENSG00000034713	75577836	0.010526315789473684	0.009615384615384616	0.0	0.06329113924050633	0.035398230088495575	AAACT	0.06704618	0.049079753	0.041863002	0.110929	0.083419666	GABARAPL2
ENSG00000034713	75577856	0.0	0.0	0.0	0.0	0.0	TAACA	0.008685839	0.015362406	0.0043413877	0.007762158	0.007878018	GABARAPL2
ENSG00000035141	70296197	0.6521739130434783	0.6744186046511628	0.5416666666666666	0.625	0.8043478260869565	AGACA	0.74481475	0.74483526	0.79454863	0.8333346	0.86903274	FAM136A
ENSG00000035141	70296219	0.034482758620689655	0.02040816326530612	0.037037037037037035	0.0851063829787234	0.1111111111111111	TGACT	0.09168728	0.06029886	0.15950021	0.25915962	0.19104996	FAM136A
ENSG00000035141	70296279	0.0	0.0	0.0	0.0	0.0	AAACC	0.0060025332	0.012339103	0.0069888234	0.011863733	0.018337632	FAM136A
ENSG00000035141	70296283	0.0	0.022222222222222223	0.0	0.025	0.0	AGACA	0.011598861	0.09088223	0.034282826	0.048687804	0.034857202	FAM136A
ENSG00000035141	70296299	0.0	0.0	0.0	0.0	0.0	TAACA	0.005625367	0.012191689	0.006642163	0.0093769785	0.011467064	FAM136A
ENSG00000035141	70296352	0.07142857142857142	0.09803921568627451	0.0	0.08163265306122448	0.09615384615384616	GAACA	0.19286665	0.24487336	0.14287393	0.2600731	0.25494713	FAM136A
ENSG00000035141	70296368	0.0	0.0	0.0	0.022727272727272728	0.0	AAACC	0.006706178	0.010155499	0.010713267	0.023660148	0.008081066	FAM136A
ENSG00000035141	70296434	0.26666666666666666	0.11764705882352941	0.04	0.20833333333333334	0.13725490196078433	GAACA	0.4925	0.28216195	0.17235725	0.3354507	0.33911458	FAM136A
ENSG00000035141	70296495	0.0	0.0	0.0	0.0	0.0	TAACA	0.048083745	0.035348773	0.024711896	0.054767072	0.056975592	FAM136A
ENSG00000035141	70296509	0.28	0.27906976744186046	0.15384615384615385	0.18181818181818182	0.2222222222222222	GGACA	0.9430483	0.67164314	0.33182448	0.38127056	0.36533818	FAM136A
ENSG00000035141	70296514	0.0	0.023255813953488372	0.09523809523809523	0.020833333333333332	0.023809523809523808	TGACA	0.007489443	0.0711119	0.21027307	0.068374895	0.042751215	FAM136A
ENSG00000035141	70296522	0.0	0.0	0.0	0.0	0.0	TAACA	0.015137005	0.0130030755	0.01914693	0.009001518	0.016390633	FAM136A
ENSG00000035141	70296578	0.0	0.09615384615384616	0.08695652173913043	0.06521739130434782	0.0	TGACA	0.031593572	0.29827157	0.14456654	0.10786964	0.047517728	FAM136A
ENSG00000035141	70296593	0.0	0.0	0.0	0.0	0.0	AAACA	0.018574465	0.022037495	0.052036487	0.03422793	0.015750647	FAM136A
ENSG00000035141	70296604	0.391304347826087	0.24489795918367346	0.13043478260869565	0.047619047619047616	0.10416666666666667	AGACT	0.92366964	0.8302083	0.46483022	0.16455151	0.32103553	FAM136A
ENSG00000035141	70296700	0.21428571428571427	0.12	0.08333333333333333	0.20454545454545456	0.09803921568627451	GAACT	0.74094623	0.4280823	0.44727844	0.62357986	0.26097065	FAM136A
ENSG00000035141	70296716	0.0	0.0	0.04	0.046511627906976744	0.02127659574468085	AGACT	0.03839419	0.06377685	0.078315064	0.15689492	0.065923356	FAM136A
ENSG00000035141	70296728	0.4074074074074074	0.391304347826087	0.5217391304347826	0.6	0.46511627906976744	GAACT	0.74991065	0.74989164	0.8242823	0.87853324	0.70908654	FAM136A
ENSG00000035141	70296819	0.0	0.16	0.11538461538461539	0.06521739130434782	0.0425531914893617	TAACT	0.12518767	0.4129657	0.25415426	0.21663134	0.16689786	FAM136A
ENSG00000035141	70296840	0.0	0.0	0.0	0.0	0.022222222222222223	AAACA	0.0071554543	0.019475793	0.025797296	0.011220324	0.033995174	FAM136A
ENSG00000035141	70296949	0.0	0.02	0.0	0.021739130434782608	0.0	TAACA	0.019558191	0.060091805	0.033428777	0.12428336	0.02608571	FAM136A
ENSG00000035141	70296973	0.2	0.1111111111111111	0.09090909090909091	0.075	0.06818181818181818	AGACT	0.6212506	0.41323027	0.26606792	0.40116924	0.23666024	FAM136A
ENSG00000035141	70297000	0.0	0.0	0.0	0.0	0.0	TAACA	0.018173385	0.010084188	0.01228478	0.0072831153	0.015038264	FAM136A
ENSG00000035141	70297330	0.034482758620689655	0.13333333333333333	0.19230769230769232	0.14583333333333334	0.09090909090909091	TGACC	0.1941343	0.28389272	0.49449372	0.2712246	0.19674632	FAM136A
ENSG00000035141	70297356	0.0	0.078125	0.043478260869565216	0.10869565217391304	0.022222222222222223	TGACC	0.100553	0.25679556	0.068596244	0.25281984	0.07271607	FAM136A
ENSG00000035141	70297372	0.0	0.09836065573770492	0.041666666666666664	0.11363636363636363	0.09302325581395349	TGACC	0.033748485	0.17181975	0.11249212	0.41159105	0.2079854	FAM136A
ENSG00000035141	70297383	0.4166666666666667	0.3333333333333333	0.08695652173913043	0.16666666666666666	0.21052631578947367	GGACA	0.92714626	0.76562226	0.2788183	0.4996922	0.55554247	FAM136A
ENSG00000035141	70297476	0.12903225806451613	0.13846153846153847	0.09090909090909091	0.10869565217391304	0.08333333333333333	GGACC	0.2827809	0.28264982	0.18450348	0.4323744	0.19443712	FAM136A
ENSG00000035141	70300943	0.06666666666666667	0.11290322580645161	0.18181818181818182	0.16279069767441862	0.21428571428571427	GGACA	0.29469195	0.35440373	0.60517824	0.49126816	0.6218232	FAM136A
ENSG00000035141	70301941	0.0	0.22727272727272727	0.15384615384615385	0.32558139534883723	0.0975609756097561	GAACA	0.096480295	0.43799013	0.30691484	0.55995244	0.16983178	FAM136A
ENSG00000037241	172959902	0.14457831325301204	0.08641975308641975	0.06451612903225806	0.0967741935483871	0.09	GGACC	0.25015092	0.3570506	0.13242109	0.2920404	0.21497574	RPL26L1
ENSG00000037241	172959914	0.0	0.025	0.0	0.0	0.0	AAACC	0.00925965275	0.0261171815	0.021527123	0.008547413	0.016773224	RPL26L1
ENSG00000037241	172968470	0.07034632034632035	0.05159574468085107	0.14285714285714285	0.02564102564102564	0.06299212598425197	GGACA	0.1326951125	0.125002405	0.37366444	0.1627949	0.24959354	RPL26L1
ENSG00000037241	172969433	0.1606586559857588	0.18036311514572384	0.2702702702702703	0.15	0.208955223880597	AAACT	0.50973187	0.3310996	0.41820496	0.3197814	0.51540107	RPL26L1
ENSG00000037241	172969438	0.0379746835443038	0.0125	0.03225806451612903	0.029411764705882353	0.029411764705882353	GGACA	0.04470886	0.04891672	0.06484755	0.08110945	0.10824927	RPL26L1
ENSG00000037241	172969517	0.11764705882352941	0.19770114942528738	0.09375	0.24242424242424243	0.1388888888888889	GAACT	0.3733569	0.3488373999999999	0.27235243	0.4613449	0.6975066	RPL26L1
ENSG00000037241	172969547	0.039351851851851846	0.1746894409937888	0.17647058823529413	0.13513513513513514	0.07377049180327869	GAACC	0.1818872349999999	0.53131206	0.5062696	0.59676665	0.28230384	RPL26L1
ENSG00000037241	172969570	0.0	0.0	0.0	0.0	0.0	TAACC	0.00154776575	0.00226618645	0.00094815495	0.0014886499	0.0027328134	RPL26L1
ENSG00000037241	172969606	0.32784958871915393	0.3633867276887872	0.34210526315789475	0.375	0.37777777777777777	GAACT	0.61548373	0.6133392	0.73962295	0.68751353	0.684944	RPL26L1
ENSG00000037241	172969625	0.0392156862745098	0.17675983436853002	0.0967741935483871	0.02564102564102564	0.04838709677419355	GAACA	0.16931901	0.287898195	0.20180106	0.16426525	0.12816814	RPL26L1
ENSG00000037757	13773880	0.058823529411764705	0.1875	0.2857142857142857	0.17142857142857143	0.041666666666666664	TGACC	0.1723182	0.37937322	0.44182354	0.39140025	0.17883816	MRI1
ENSG00000037757	13773976	0.02857142857142857	0.1388888888888889	0.2	0.08571428571428572	0.10810810810810811	GAACC	0.13773628	0.3010735	0.29389665	0.35103804	0.24568227	MRI1
ENSG00000037757	13774029	0.08333333333333333	0.1388888888888889	0.09523809523809523	0.07894736842105263	0.02531645569620253	AAACT	0.20972478	0.24786678	0.2631642	0.15338068	0.06730493	MRI1
ENSG00000037757	13774074	0.0	0.0	0.0	0.0	0.0	TAACA	0.0012288928	0.004973173	0.0074864267	0.004259062	0.0023407817	MRI1
ENSG00000041357	78540510	0.010752688172043012	0.05	0.08333333333333333	0.06	0.03821656050955414	GGACA	0.056736518	0.102539144	0.3292377	0.12723513	0.16098997	PSMA4
ENSG00000041357	78541907	0.16981132075471697	0.2	0.15	0.37777777777777777	0.21264367816091953	GAACT	0.35137466	0.5433094	0.45740524	0.7629584	0.49095565	PSMA4
ENSG00000041357	78541926	0.0	0.0	0.0	0.019230769230769232	0.0	AAACA	0.03128041	0.051807977	0.042014707	0.090301774	0.01976416	PSMA4
ENSG00000041357	78542190	0.12962962962962962	0.25555555555555554	0.25	0.22641509433962265	0.15789473684210525	TGACT	0.28323427	0.57090074	0.47212106	0.48605895	0.5067667	PSMA4
ENSG00000041357	78542198	0.12612612612612611	0.08433734939759036	0.1	0.1875	0.10240963855421686	GGACC	0.37028807	0.2744721	0.26426238	0.24318404	0.22846666	PSMA4
ENSG00000041357	78542523	0.028037383177570093	0.0	0.0425531914893617	0.02127659574468085	0.020134228187919462	GGACA	0.08790833	0.035021175	0.043029297	0.16663094	0.01483165	PSMA4
ENSG00000041357	78542637	0.018691588785046728	0.023529411764705882	0.0851063829787234	0.0	0.03550295857988166	AAACT	0.11281274	0.07545121	0.16901648	0.033835627	0.07996404	PSMA4
ENSG00000041357	78544192	0.026785714285714284	0.06097560975609756	0.02127659574468085	0.07272727272727272	0.034482758620689655	GGACA	0.040296722	0.15207836	0.06909554	0.1858191	0.10538614	PSMA4
ENSG00000041357	78544218	0.034782608695652174	0.03260869565217391	0.0	0.08620689655172414	0.047619047619047616	TAACT	0.17325768	0.17681137	0.1231253	0.21471901	0.2129875	PSMA4
ENSG00000041357	78544239	0.08771929824561403	0.1744186046511628	0.18867924528301888	0.1896551724137931	0.06896551724137931	TGACT	0.22580604	0.52012986	0.36021313	0.33054948	0.14363047	PSMA4
ENSG00000041357	78544247	0.1891891891891892	0.12087912087912088	0.19607843137254902	0.18518518518518517	0.16393442622950818	GAACT	0.35896993	0.23763509	0.38041574	0.4347036	0.47482434	PSMA4
ENSG00000041357	78544935	0.008771929824561403	0.03260869565217391	0.018518518518518517	0.017857142857142856	0.0	AAACA	0.05532161	0.08970511	0.05433942	0.0832694	0.044831492	PSMA4
ENSG00000041357	78545709	0.07272727272727272	0.06382978723404255	0.09615384615384616	0.1346153846153846	0.0847457627118644	TGACC	0.2019299	0.18990612	0.20569548	0.20923784	0.16079178	PSMA4
ENSG00000041357	78546595	0.0	0.0	0.0	0.0	0.0	AAACA	0.001837945	0.0016373635	0.002564609	0.0037801147	0.003365326	PSMA4
ENSG00000041357	78546600	0.2631578947368421	0.17073170731707318	0.1509433962264151	0.3269230769230769	0.20441988950276244	AGACT	0.51676977	0.36597762	0.35280034	0.5885196	0.508794	PSMA4
ENSG00000041357	78546620	0.02727272727272727	0.0989010989010989	0.05454545454545454	0.019230769230769232	0.01639344262295082	TGACC	0.051319588	0.16616568	0.15609014	0.08751287	0.05553211	PSMA4
ENSG00000041357	78546665	0.125	0.11904761904761904	0.0784313725490196	0.07407407407407407	0.1340782122905028	AGACC	0.26486087	0.23195858	0.1952105	0.19861166	0.29740176	PSMA4
ENSG00000041357	78546682	0.02564102564102564	0.044444444444444446	0.017857142857142856	0.034482758620689655	0.020942408376963352	AAACT	0.06745665	0.086463235	0.07358726	0.22835667	0.06772341	PSMA4
ENSG00000041357	78548807	0.0	0.0	0.0	0.0	0.0	TAACA	0.015460586	0.008330989	0.008289754	0.00849632	0.0062375427	PSMA4
ENSG00000041357	78548825	0.07142857142857142	0.15217391304347827	0.03773584905660377	0.15517241379310345	0.045454545454545456	AGACA	0.12343166	0.23248854	0.17960475	0.25956425	0.106674746	PSMA4
ENSG00000041357	78548845	0.0	0.0	0.0	0.03389830508474576	0.0	AAACA	0.021528017	0.032022834	0.03724574	0.06348084	0.03071543	PSMA4
ENSG00000041357	78548875	0.0	0.030927835051546393	0.05555555555555555	0.017241379310344827	0.015625	AAACA	0.02539531	0.061143436	0.1994132	0.06504069	0.11525246	PSMA4
ENSG00000041357	78548923	0.04716981132075472	0.11904761904761904	0.037037037037037035	0.07407407407407407	0.07471264367816093	GAACA	0.28328198	0.15317409	0.1428956	0.16050598	0.21248087	PSMA4
ENSG00000041357	78549033	0.2	0.21649484536082475	0.22807017543859648	0.2033898305084746	0.12631578947368421	TAACT	0.3305246	0.3689975	0.49901432	0.3587901	0.28247446	PSMA4
ENSG00000041357	78549055	0.22522522522522523	0.25	0.15789473684210525	0.08771929824561403	0.1092896174863388	GGACA	0.5720326	0.63482076	0.5412098	0.50749665	0.17940566	PSMA4
ENSG00000042753	46838185	0.008403361344537815	0.09583333333333334	0.06521739130434782	0.0661764705882353	0.003472222222222222	AAACC	0.025072802	0.2752586	0.1649954	0.07311902	0.009597123	AP2S1
ENSG00000042753	46838239	0.0	0.0	0.0	0.0	0.0	TAACC	0.0018422365	0.00166627765	0.0017785073	0.0037100674	0.0011783758666666	AP2S1
ENSG00000042753	46838301	0.2	0.10848611838658984	0.06435643564356436	0.0611353711790393	0.10393316728933166	AGACT	0.47936997	0.350798475	0.22943929	0.3136271	0.2524814999999999	AP2S1
ENSG00000042753	46838332	0.19254658385093168	0.16865244296665743	0.14356435643564355	0.1872146118721461	0.20617681237150265	GGACC	0.38678685	0.5542754000000001	0.3770055	0.47372252	0.3465428933333334	AP2S1
ENSG00000042753	46838408	0.2953846153846154	0.2593917274939173	0.205	0.17105263157894737	0.12808384812626594	GGACT	0.6116548	0.6079618800000001	0.59338665	0.57344866	0.2747613833333333	AP2S1
ENSG00000042753	46838477	0.005649717514124294	0.001557632398753894	0.0	0.0	0.0	AAACA	0.019269597	0.019078148	0.023062754	0.019146765	0.0241168456666666	AP2S1
ENSG00000042753	46838500	0.006024096385542169	0.0016420361247947454	0.010256410256410256	0.004608294930875576	0.001792114695340502	AGACC	0.037851382	0.04320583	0.057576705	0.053402938	0.040333605	AP2S1
ENSG00000042753	46838762	0.06962025316455696	0.05920263788968824	0.035	0.05909090909090909	0.11678571428571428	GGACC	0.18261954	0.173632435	0.13419408	0.21818753	0.256676505	AP2S1
ENSG00000042753	46838767	0.6114649681528662	0.5374597903912006	0.6990291262135923	0.6455696202531646	0.608679593721145	GAACT	0.88579166	0.9379481	0.9661762	0.9241417	0.96043584	AP2S1
ENSG00000042753	46839508	0.008849557522123894	0.0035211267605633804	0.0049261083743842365	0.004291845493562232	0.04618828796983622	TGACA	0.018139064	0.0383409855	0.016402017	0.010731352	0.088503948	AP2S1
ENSG00000042753	46839571	0.19705882352941176	0.2261467889908257	0.3157894736842105	0.23109243697478993	0.1761804087385483	GAACT	0.5335556	0.419550095	0.50804174	0.5147154	0.3205314	AP2S1
ENSG00000042753	46846011	0.03353658536585366	0.05618362452894827	0.04145077720207254	0.04524886877828054	0.006868131868131868	AAACA	0.08820192	0.15667353	0.12142642	0.11304653	0.07566083	AP2S1
ENSG00000042753	46846062	0.02158273381294964	0.05190522716170005	0.012195121951219513	0.005235602094240838	0.006289308176100629	AAACA	0.032128334	0.097565388	0.056875277	0.03444332	0.036400508	AP2S1
ENSG00000042753	46846120	0.2727272727272727	0.3178743961352657	0.3711340206185567	0.34977578475336324	0.24929971988795518	GAACC	0.41913357	0.508725825	0.5261334	0.5500798	0.44959608	AP2S1
ENSG00000042753	46850799	0.20297029702970298	0.188	0.17699115044247787	0.18803418803418803	0.2714285714285714	GGACC	0.4140812	0.30984408	0.29355454	0.34664625	0.3187279	AP2S1
ENSG00000043355	99985629	0.11428571428571428	0.10416666666666667	0.21875	0.06521739130434782	0.07017543859649122	GGACA	0.1984989	0.42102528	0.48911482	0.36817652	0.18555813	ZIC2
ENSG00000043355	99985918	0.0	0.0	0.0	0.017543859649122806	0.014084507042253521	AAACA	0.0122334715	0.023875212	0.011096537	0.042580307	0.023580562	ZIC2
ENSG00000043355	99985943	0.0	0.0196078431372549	0.02564102564102564	0.05263157894736842	0.0	AAACC	0.03039794	0.060935996	0.14379828	0.118652984	0.04453484	ZIC2
ENSG00000043355	99985960	0.1702127659574468	0.22807017543859648	0.21052631578947367	0.26785714285714285	0.208955223880597	GAACC	0.327524	0.4237442	0.33908984	0.54708207	0.36852628	ZIC2
ENSG00000043355	99985965	0.0	0.0	0.0	0.0	0.0	AAACC	0.02203325	0.04501165	0.079385474	0.049571097	0.038747944	ZIC2
ENSG00000043355	99986021	0.043478260869565216	0.0784313725490196	0.08108108108108109	0.02	0.07142857142857142	TGACA	0.12152286	0.15279654	0.29808775	0.083195426	0.103477195	ZIC2
ENSG00000043355	99986025	0.30612244897959184	0.3050847457627119	0.1951219512195122	0.19672131147540983	0.16	AAACT	0.66711926	0.70182383	0.4557057	0.36890817	0.36517757	ZIC2
ENSG00000043355	99986041	0.5581395348837209	0.4339622641509434	0.23809523809523808	0.23076923076923078	0.24615384615384617	GGACT	0.9381838	0.8687498	0.51734895	0.6496732	0.6120512	ZIC2
ENSG00000043355	99986109	0.14	0.25925925925925924	0.19047619047619047	0.27419354838709675	0.14666666666666667	AAACT	0.26211697	0.54626244	0.36032802	0.46063572	0.27727002	ZIC2
ENSG00000043355	99986285	0.0	0.0967741935483871	0.09090909090909091	0.08823529411764706	0.025	AAACT	0.0420457	0.31846797	0.29582804	0.17935604	0.08703194	ZIC2
ENSG00000043355	99986295	0.0196078431372549	0.015625	0.0	0.015384615384615385	0.025	TAACT	0.08749913	0.06815175	0.019407045	0.037142657	0.06415741	ZIC2
ENSG00000043355	99986302	0.34	0.288135593220339	0.16666666666666666	0.06896551724137931	0.06756756756756757	AGACT	0.78431034	0.68350154	0.4605225	0.21282172	0.16237289	ZIC2
ENSG00000043355	99986355	0.08695652173913043	0.09433962264150944	0.0	0.10909090909090909	0.08771929824561403	TGACC	0.16592827	0.29352704	0.060086228	0.25759786	0.06528415	ZIC2
ENSG00000043355	99986526	0.0	0.0	0.0	0.0	0.01282051282051282	TAACA	0.019244563	0.039437793	0.025540698	0.024669766	0.027650654	ZIC2
ENSG00000043355	99986590	0.0	0.0	0.0	0.04838709677419355	0.0	TAACT	0.024617935	0.030325234	0.021641696	0.14410163	0.036826324	ZIC2
ENSG00000043355	99986606	0.0	0.0	0.0	0.0	0.0	AAACA	0.008459079	0.008505762	0.009220695	0.010349226	0.0074218633	ZIC2
ENSG00000043355	99986632	0.03508771929824561	0.03125	0.045454545454545456	0.0	0.024096385542168676	TAACT	0.081286706	0.099300876	0.11689483	0.05994594	0.054960094	ZIC2
ENSG00000043355	99986661	0.3695652173913043	0.13793103448275862	0.3170731707317073	0.25396825396825395	0.19718309859154928	AAACT	0.6856055	0.33536497	0.50319064	0.46689302	0.3266204	ZIC2
ENSG00000044574	125236270	0.2986111111111111	0.4901098901098901	0.5	0.5656108597285068	0.34534534534534533	TGACA	0.6239411	0.89527404	0.81426513	0.91142064	0.6749317	HSPA5
ENSG00000044574	125236320	0.0	0.0	0.0	0.0	0.0	TAACA	0.0045170067	0.005724096	0.006591463	0.00578655	0.002846086	HSPA5
ENSG00000044574	125236363	0.017892644135188866	0.00510204081632653	0.012605042016806723	0.003367003367003367	0.00909090909090909	AAACC	0.09123071	0.027056288	0.034951806	0.022033691	0.06078317	HSPA5
ENSG00000044574	125236470	0.4819672131147541	0.38922155688622756	0.3655913978494624	0.21005917159763313	0.08414239482200647	AAACT	0.7196423	0.7728273	0.78786445	0.48212585	0.2455223	HSPA5
ENSG00000044574	125236519	0.6785109983079526	0.6096822995461422	0.5904059040590406	0.438871473354232	0.313915857605178	GAACT	0.9950574	0.98661786	0.9908293	0.9211143	0.7194387	HSPA5
ENSG00000044574	125236545	0.5008547008547009	0.4393491124260355	0.4904214559386973	0.39104477611940297	0.4034151547491996	GAACT	0.9513853	0.880219	0.976315	0.8852747	0.76122344	HSPA5
ENSG00000044574	125236553	0.9538834951456311	0.9014869888475836	0.8222222222222222	0.6354166666666666	0.4576923076923077	GGACT	0.9968566	0.9782342	0.99129915	0.955653	0.8438551	HSPA5
ENSG00000044574	125236591	0.32679738562091504	0.3228228228228228	0.2846715328467153	0.1345565749235474	0.05353319057815846	AGACA	0.7224506	0.7912056	0.8454545	0.33116135	0.16904864	HSPA5
ENSG00000044574	125236658	0.17537942664418213	0.20919881305637983	0.14338235294117646	0.11246200607902736	0.042116630669546434	AAACT	0.54412895	0.42808133	0.3749042	0.25063658	0.10630669	HSPA5
ENSG00000044574	125236691	0.4912	0.4680232558139535	0.4876325088339223	0.46607669616519176	0.40370751802265703	GAACT	0.8321077	0.84918433	0.7931087	0.7451272	0.6405004	HSPA5
ENSG00000044574	125236713	0.18584070796460178	0.13734567901234568	0.12878787878787878	0.11006289308176101	0.09255079006772009	AGACT	0.479062	0.40223426	0.47253376	0.16418508	0.122180834	HSPA5
ENSG00000044574	125236722	0.03484320557491289	0.03139717425431711	0.03018867924528302	0.03481012658227848	0.018038331454340473	TGACA	0.051845837	0.094470546	0.0651782	0.06710769	0.061197113	HSPA5
ENSG00000044574	125236780	0.02891156462585034	0.048286604361370715	0.03076923076923077	0.024539877300613498	0.023127753303964757	AGACC	0.24450314	0.15306178	0.11852483	0.08795792	0.10469975	HSPA5
ENSG00000044574	125236802	0.06713780918727916	0.08823529411764706	0.0933852140077821	0.07547169811320754	0.05221339387060159	AAACT	0.15866393	0.20261672	0.29487625	0.24667244	0.12148438	HSPA5
ENSG00000044574	125236902	0.06028368794326241	0.04304635761589404	0.050387596899224806	0.029315960912052116	0.02527075812274368	AGACA	0.27669466	0.17884217	0.119741715	0.09025735	0.11194364	HSPA5
ENSG00000044574	125236957	0.04158004158004158	0.0681063122923588	0.08870967741935484	0.06329113924050633	0.02099737532808399	TGACA	0.078475736	0.19162412	0.15659013	0.12987301	0.08800224	HSPA5
ENSG00000044574	125236971	0.05656565656565657	0.1198501872659176	0.1318181818181818	0.11272727272727273	0.05583756345177665	TGACC	0.1365594	0.2842692	0.21151237	0.3166004	0.08604878	HSPA5
ENSG00000044574	125236998	0.01	0.018292682926829267	0.007380073800738007	0.0030864197530864196	0.006237006237006237	GAACA	0.05069671	0.04407543	0.047392298	0.061649144	0.044169746	HSPA5
ENSG00000044574	125237013	0.07662082514734773	0.12479201331114809	0.14	0.14	0.07885304659498207	AGACA	0.19785592	0.36392686	0.31152138	0.32740697	0.20699492	HSPA5
ENSG00000044574	125237023	0.061930783242258654	0.1072	0.0916030534351145	0.13968253968253969	0.04439511653718091	TGACA	0.31542832	0.27681983	0.29067817	0.34252605	0.1364713	HSPA5
ENSG00000044574	125237104	0.2980251346499102	0.41680672268907565	0.4247104247104247	0.37333333333333335	0.23723041997729852	TGACT	0.7115248	0.8269237	0.7436756	0.7576938	0.4018177	HSPA5
ENSG00000044574	125237133	0.09056603773584905	0.0777027027027027	0.11428571428571428	0.06756756756756757	0.03651354534746761	AGACA	0.23684135	0.27125636	0.33601707	0.11366151	0.122651204	HSPA5
ENSG00000044574	125237140	0.02524271844660194	0.06735751295336788	0.09090909090909091	0.10135135135135136	0.01951219512195122	TGACA	0.054918922	0.11459808	0.20865512	0.32632926	0.048356604	HSPA5
ENSG00000044574	125237147	0.010398613518197574	0.01948051948051948	0.00749063670411985	0.047021943573667714	0.016181229773462782	AGACC	0.057767846	0.11266042	0.06124506	0.09578041	0.0818152	HSPA5
ENSG00000044574	125238224	0.08422939068100359	0.1444805194805195	0.11787072243346007	0.14423076923076922	0.08493771234428087	GAACA	0.22701344	0.31842417	0.40801463	0.27666742	0.27525538	HSPA5
ENSG00000044574	125238238	0.1278409090909091	0.23015873015873015	0.3246753246753247	0.28044280442804426	0.1048252911813644	AAACT	0.32086498	0.4091134	0.6005691	0.6481403	0.21507248	HSPA5
ENSG00000044574	125238243	0.0693950177935943	0.17609046849757673	0.21011673151750973	0.1779935275080906	0.07829977628635347	TGACC	0.20536637	0.40330783	0.46119156	0.44943905	0.22821732	HSPA5
ENSG00000044574	125238261	0.19600725952813067	0.2272	0.2126865671641791	0.17445482866043613	0.15621436716077536	AAACT	0.35793608	0.5313233	0.48791355	0.483504	0.34561267	HSPA5
ENSG00000044574	125238305	0.048561151079136694	0.08441558441558442	0.0694980694980695	0.0926517571884984	0.0515695067264574	TGACC	0.11171907	0.2528358	0.14592418	0.2643185	0.174592	HSPA5
ENSG00000044574	125238658	0.0	0.0018148820326678765	0.0	0.007326007326007326	0.0	AAACC	0.006705177	0.01868534	0.013291049	0.034444142	0.011028576	HSPA5
ENSG00000044574	125238675	0.09369024856596558	0.09421487603305785	0.10756972111553785	0.10714285714285714	0.09027777777777778	GAACC	0.19160406	0.17840023	0.23381834	0.2736618	0.2641515	HSPA5
ENSG00000044574	125238970	0.22023809523809523	0.3739565943238731	0.3176470588235294	0.31596091205211724	0.2234567901234568	TGACT	0.3883526	0.57182276	0.62671834	0.60942	0.41837454	HSPA5
ENSG00000044574	125238976	0.022494887525562373	0.03993055555555555	0.05394190871369295	0.03125	0.02557544757033248	AGACC	0.106268786	0.1277982	0.16216442	0.106138304	0.100579426	HSPA5
ENSG00000044574	125238987	0.062381852551984876	0.07049180327868852	0.04669260700389105	0.03205128205128205	0.03819444444444445	AGACT	0.18739977	0.2488397	0.06212945	0.109037	0.09957107	HSPA5
ENSG00000044574	125239076	0.036170212765957444	0.020761245674740483	0.03333333333333333	0.017006802721088437	0.01287001287001287	AAACT	0.09904043	0.12873499	0.11049022	0.05364859	0.03254813	HSPA5
ENSG00000044574	125239095	0.13320079522862824	0.07118055555555555	0.05220883534136546	0.03666666666666667	0.015531660692951015	AGACA	0.20098639	0.2459288	0.26438516	0.04436227	0.086443104	HSPA5
ENSG00000044574	125239133	0.3143459915611814	0.23601398601398602	0.24803149606299213	0.22	0.15019255455712452	AAACT	0.7542287	0.70727044	0.6556728	0.5706774	0.38894004	HSPA5
ENSG00000044574	125239145	0.1315240083507307	0.22013651877133106	0.2612244897959184	0.2348993288590604	0.09266409266409266	GAACA	0.33484617	0.38335115	0.5611944	0.43535787	0.26367038	HSPA5
ENSG00000044574	125239161	0.05765407554671968	0.08492201039861352	0.1487603305785124	0.12091503267973856	0.057247259439707675	TGACC	0.1297317	0.19999991	0.26155502	0.25529236	0.12399332	HSPA5
ENSG00000044574	125239167	0.09606986899563319	0.07334525939177101	0.06722689075630252	0.028169014084507043	0.022457067371202115	AGACT	0.2806722	0.29211298	0.25681013	0.050004482	0.14476116	HSPA5
ENSG00000044574	125239224	0.024719101123595506	0.06028368794326241	0.08849557522123894	0.08896797153024912	0.04309063893016345	TGACA	0.026007652	0.07459773	0.15980338	0.19387339	0.09585585	HSPA5
ENSG00000044574	125239252	0.060542797494780795	0.1273996509598604	0.18106995884773663	0.11920529801324503	0.06797385620915032	GAACC	0.16998705	0.271733	0.43427053	0.35301557	0.17950408	HSPA5
ENSG00000044574	125239266	0.1073558648111332	0.13941480206540446	0.17142857142857143	0.13310580204778158	0.09768009768009768	TGACC	0.24002662	0.26390964	0.43084413	0.32554922	0.20343065	HSPA5
ENSG00000044574	125239281	0.029013539651837523	0.08319467554076539	0.13095238095238096	0.10256410256410256	0.039951573849878935	GAACA	0.15003546	0.17982441	0.28083032	0.25419784	0.12435587	HSPA5
ENSG00000044574	125239461	0.22626262626262628	0.21150592216582065	0.30522088353413657	0.26143790849673204	0.22012578616352202	GAACT	0.324927	0.4945143	0.5694599	0.48582372	0.45390072	HSPA5
ENSG00000044574	125240198	0.002127659574468085	0.0017730496453900709	0.0	0.0	0.0	AAACC	0.014486683	0.029592622	0.013868523	0.017931724	0.01573286	HSPA5
ENSG00000044574	125240249	0.018711018711018712	0.012455516014234875	0.02127659574468085	0.01730103806228374	0.009497964721845319	AGACA	0.041772414	0.09852578	0.11596217	0.059103955	0.08690175	HSPA5
ENSG00000044574	125240255	0.0019646365422396855	0.0137221269296741	0.0040650406504065045	0.013422818791946308	0.005063291139240506	AAACA	0.018110443	0.056010593	0.05782211	0.042655505	0.021696663	HSPA5
ENSG00000044574	125240289	0.004	0.007079646017699115	0.01702127659574468	0.013559322033898305	0.008985879332477536	AAACC	0.02752763	0.015203166	0.028668582	0.035658944	0.02394352	HSPA5
ENSG00000044574	125240294	0.022448979591836733	0.028268551236749116	0.04310344827586207	0.06779661016949153	0.02564102564102564	AAACT	0.034594476	0.14055265	0.07914984	0.30349794	0.09475094	HSPA5
ENSG00000044574	125240698	0.1111111111111111	0.09724770642201835	0.09130434782608696	0.07829181494661921	0.09636871508379888	GGACA	0.27192044	0.2480946	0.20020895	0.25546256	0.25509888	HSPA5
ENSG00000044574	125240716	0.022779043280182234	0.03838771593090211	0.004484304932735426	0.04428044280442804	0.03422619047619048	TGACC	0.10152234	0.15240231	0.07359747	0.14268294	0.04958911	HSPA5
ENSG00000044574	125240761	0.12240184757505773	0.21102661596958175	0.2631578947368421	0.20300751879699247	0.1323529411764706	GAACA	0.33729354	0.34306547	0.49603328	0.31644616	0.30026382	HSPA5
ENSG00000044574	125240785	0.2314410480349345	0.23861566484517305	0.20087336244541484	0.24822695035460993	0.22845417236662108	GAACC	0.7120808	0.5524246	0.5005208	0.5334792	0.51939666	HSPA5
ENSG00000044574	125241018	0.03547671840354767	0.06627680311890838	0.05194805194805195	0.06405693950177936	0.06285714285714286	GGACC	0.22498512	0.16702512	0.16456583	0.118790284	0.29731542	HSPA5
ENSG00000044574	125241062	0.03695150115473441	0.04597701149425287	0.05240174672489083	0.03717472118959108	0.04552352048558422	GGACA	0.13441035	0.12923107	0.2104413	0.15289734	0.1408071	HSPA5
ENSG00000044574	125241157	0.5442477876106194	0.5512572533849129	0.51931330472103	0.5075757575757576	0.47183098591549294	GGACT	0.80520976	0.8038019	0.77856076	0.71284944	0.74033225	HSPA5
ENSG00000044574	125241224	0.13921113689095127	0.16699801192842942	0.12663755458515283	0.13059701492537312	0.11951588502269289	TGACC	0.3021923	0.24822125	0.33800092	0.23419337	0.4327301	HSPA5
ENSG00000044574	125241257	0.0427807486631016	0.04835164835164835	0.025252525252525252	0.052845528455284556	0.024875621890547265	AGACC	0.10521598	0.07494153	0.15989605	0.21291184	0.13276455	HSPA5
ENSG00000044574	125241313	0.03676470588235294	0.053497942386831275	0.06046511627906977	0.1183206106870229	0.033386327503974564	TGACC	0.13758692	0.16590013	0.1369606	0.14801702	0.080979146	HSPA5
ENSG00000044574	125241321	0.02304147465437788	0.006042296072507553	0.023076923076923078	0.006211180124223602	0.01634877384196185	AGACA	0.06707492	0.09650618	0.044918574	0.05435004	0.19022512	HSPA5
ENSG00000048162	176384064	0.6363636363636364	0.5555555555555556	0.6	0.38095238095238093	0.44329896907216493	GAACT	0.9340857	0.8542393	0.9434781	0.62499464	0.7092908	NOP16
ENSG00000048162	176384188	0.17073170731707318	0.1590909090909091	0.08	0.0975609756097561	0.14705882352941177	GGACC	0.31165868	0.27749133	0.17840819	0.25366548	0.23901434	NOP16
ENSG00000048162	176384231	0.2857142857142857	0.43478260869565216	0.24	0.37209302325581395	0.20388349514563106	TGACT	0.5897391	0.8070501	0.52827144	0.6930841	0.50604343	NOP16
ENSG00000048162	176384274	0.06666666666666667	0.08888888888888889	0.14285714285714285	0.02564102564102564	0.07291666666666667	AGACT	0.1480836	0.2290957	0.36466774	0.15972754	0.19021568	NOP16
ENSG00000048162	176385228	0.1038961038961039	0.19318181818181818	0.11538461538461539	0.1388888888888889	0.08080808080808081	GGACT	0.37767428	0.35945636	0.55820274	0.42829865	0.15412302	NOP16
ENSG00000048162	176385240	0.12195121951219512	0.07692307692307693	0.11538461538461539	0.09523809523809523	0.04807692307692308	GAACC	0.20481484	0.15002969	0.25416312	0.17211184	0.09361972	NOP16
ENSG00000048162	176385264	0.15294117647058825	0.10752688172043011	0.10714285714285714	0.16666666666666666	0.05660377358490566	TGACT	0.2663319	0.21957377	0.31525508	0.229144	0.13751402	NOP16
ENSG00000048162	176385273	0.17391304347826086	0.16279069767441862	0.15384615384615385	0.029411764705882353	0.060240963855421686	GGACC	0.40458077	0.47914997	0.4080519	0.1418611	0.17652088	NOP16
ENSG00000048162	176385327	0.0375	0.08888888888888889	0.21739130434782608	0.025	0.04081632653061224	TGACC	0.12144101	0.25546712	0.26137835	0.16272692	0.13864718	NOP16
ENSG00000048162	176386890	0.125	0.036585365853658534	0.041666666666666664	0.08571428571428572	0.06741573033707865	GGACA	0.1358219	0.053005494	0.18251207	0.10175695	0.1823336	NOP16
ENSG00000048162	176388269	0.15789473684210525	0.12359550561797752	0.08	0.08108108108108109	0.05154639175257732	GGACC	0.4573075	0.26299766	0.2092406	0.16935144	0.14738393	NOP16
ENSG00000048162	176388296	0.45588235294117646	0.5128205128205128	0.3181818181818182	0.47368421052631576	0.3645833333333333	GAACC	0.8139332	0.8413216	0.55238664	0.71548605	0.77566993	NOP16
ENSG00000048162	176388320	0.0547945205479452	0.03614457831325301	0.0	0.05128205128205128	0.043010752688172046	GGACC	0.17742707	0.11203234	0.07008209	0.07524679	0.11545807	NOP16
ENSG00000048162	176388472	0.13924050632911392	0.25882352941176473	0.48	0.2564102564102564	0.17045454545454544	GAACC	0.29764304	0.34973592	0.6199366	0.4594945	0.40472564	NOP16
ENSG00000048162	176388518	0.0	0.012048192771084338	0.0	0.0	0.0	AAACC	0.0077988626	0.015505719	0.005572772	0.009550368	0.0037073374	NOP16
ENSG00000049245	7773481	0.07407407407407407	0.027777777777777776	0.15384615384615385	0.12	0.044444444444444446	AGACT	0.40836936	0.096310474	0.28772944	0.2649324	0.11127851	VAMP3
ENSG00000049245	7773491	0.15384615384615385	0.03125	0.045454545454545456	0.12	0.023255813953488372	AGACA	0.19295865	0.14571655	0.07418668	0.34472242	0.121233486	VAMP3
ENSG00000049245	7777167	0.0	0.05405405405405406	0.14285714285714285	0.08333333333333333	0.02564102564102564	GGACA	0.041468263	0.089440726	0.24698825	0.25878915	0.048742257	VAMP3
ENSG00000049245	7777188	0.038461538461538464	0.05555555555555555	0.12	0.08695652173913043	0.022222222222222223	GGACA	0.10245093	0.06458751	0.1293402	0.19202802	0.14833213	VAMP3
ENSG00000049245	7777206	0.0	0.02702702702702703	0.08333333333333333	0.0	0.0	AGACC	0.031439234	0.12142569	0.11794337	0.055380214	0.06016785	VAMP3
ENSG00000049245	7779649	0.03333333333333333	0.07692307692307693	0.03571428571428571	0.038461538461538464	0.0625	GAACC	0.14838189	0.1483241	0.17279314	0.09999372	0.4460497	VAMP3
ENSG00000049245	7779658	0.25	0.3157894736842105	0.46153846153846156	0.35714285714285715	0.4166666666666667	GAACT	0.6379184	0.74596846	0.79453915	0.5731796	0.6924515	VAMP3
ENSG00000049245	7779665	0.0	0.20512820512820512	0.2222222222222222	0.06896551724137931	0.11764705882352941	AAACT	0.098480105	0.5407799	0.24970655	0.31081778	0.27424574	VAMP3
ENSG00000049245	7779680	0.0	0.0	0.0	0.0	0.0	AAACC	0.011567498	0.0081759095	0.018431509	0.014292061	0.0070794225	VAMP3
ENSG00000049245	7779691	0.037037037037037035	0.05555555555555555	0.07407407407407407	0.034482758620689655	0.022727272727272728	AGACT	0.10609944	0.16382171	0.46149835	0.099934064	0.12147163	VAMP3
ENSG00000049245	7779698	0.038461538461538464	0.3611111111111111	0.3181818181818182	0.10714285714285714	0.06976744186046512	TGACT	0.16856718	0.6566928	0.59118307	0.28514567	0.1408194	VAMP3
ENSG00000049245	7779705	0.15384615384615385	0.2702702702702703	0.34615384615384615	0.3448275862068966	0.1875	GAACC	0.38778377	0.5969057	0.645419	0.48323125	0.25338793	VAMP3
ENSG00000049245	7779987	0.1111111111111111	0.08108108108108109	0.0	0.13333333333333333	0.02	GAACC	0.37971622	0.4264378	0.09891589	0.601513	0.07955897	VAMP3
ENSG00000049245	7779999	0.0	0.0	0.0	0.0	0.020833333333333332	AAACC	0.011167562	0.009048116	0.054033697	0.011875963	0.015763437	VAMP3
ENSG00000049245	7780043	0.0	0.0	0.03571428571428571	0.0	0.0196078431372549	AAACA	0.036581315	0.056461632	0.13963336	0.042618237	0.07746814	VAMP3
ENSG00000049245	7780056	0.0	0.0	0.0	0.034482758620689655	0.0	TAACA	0.03804189	0.08863275	0.0656518	0.23942609	0.04276979	VAMP3
ENSG00000049245	7780072	0.0	0.0	0.0	0.0	0.0	TAACA	0.0019579649	0.027622748	0.011292303	0.001965499	0.012473619	VAMP3
ENSG00000049245	7780121	0.14285714285714285	0.11428571428571428	0.15384615384615385	0.15625	0.10869565217391304	GAACC	0.2434797	0.36472946	0.41855735	0.27024186	0.26145482	VAMP3
ENSG00000049245	7780148	0.06896551724137931	0.16666666666666666	0.2857142857142857	0.21875	0.17647058823529413	TGACT	0.119901754	0.2829329	0.38773972	0.47074682	0.4024313	VAMP3
ENSG00000049245	7780268	0.0	0.0	0.0	0.0	0.0	TAACC	0.0029756546	0.0038017512	0.0056494353	0.004129052	0.0017233968	VAMP3
ENSG00000049245	7780293	0.0	0.12121212121212122	0.21739130434782608	0.0967741935483871	0.0784313725490196	GAACT	0.10125258	0.12648754	0.5503715	0.18975942	0.18888159	VAMP3
ENSG00000049245	7780305	0.23076923076923078	0.2	0.25	0.2	0.0851063829787234	TGACC	0.41006064	0.4375823	0.41586772	0.36130056	0.26589575	VAMP3
ENSG00000049245	7780367	0.0	0.02857142857142857	0.04	0.15625	0.038461538461538464	TGACA	0.046595074	0.15569672	0.16535155	0.21088786	0.055953346	VAMP3
ENSG00000049245	7780397	0.24	0.36363636363636365	0.45454545454545453	0.3125	0.29411764705882354	GAACT	0.49253416	0.6550144	0.7543229	0.6362901	0.6146297	VAMP3
ENSG00000049245	7780442	0.08	0.16129032258064516	0.0	0.09375	0.0	GAACC	0.22382888	0.33871007	0.13539515	0.49367303	0.08813758	VAMP3
ENSG00000049245	7780488	0.07142857142857142	0.0	0.041666666666666664	0.06060606060606061	0.06	AGACA	0.14014284	0.08281811	0.103082076	0.1358068	0.2632231	VAMP3
ENSG00000049245	7780549	0.0	0.02857142857142857	0.04	0.02857142857142857	0.03636363636363636	AGACT	0.051486276	0.110688105	0.12952758	0.13820681	0.099120036	VAMP3
ENSG00000049245	7780555	0.11538461538461539	0.05714285714285714	0.13043478260869565	0.027777777777777776	0.017857142857142856	TGACC	0.32469997	0.16701391	0.18307717	0.13229081	0.07919294	VAMP3
ENSG00000049245	7780606	0.34782608695652173	0.3	0.13636363636363635	0.14285714285714285	0.19047619047619047	GGACT	0.8346718	0.61395586	0.2931327	0.30706844	0.39765948	VAMP3
ENSG00000049245	7780661	0.1724137931034483	0.23333333333333334	0.25925925925925924	0.16666666666666666	0.05555555555555555	AGACC	0.2741546	0.3794559	0.32059294	0.3024478	0.19046184	VAMP3
ENSG00000049245	7780672	0.17857142857142858	0.11764705882352941	0.23076923076923078	0.28205128205128205	0.15	GAACT	0.5162668	0.33708376	0.61218727	0.55504525	0.5036167	VAMP3
ENSG00000049245	7780706	0.0	0.0	0.041666666666666664	0.0	0.037037037037037035	AAACT	0.017179787	0.031699907	0.04110167	0.013274717	0.100956514	VAMP3
ENSG00000049245	7780712	0.06896551724137931	0.09090909090909091	0.14814814814814814	0.13157894736842105	0.031746031746031744	TAACT	0.19724308	0.24490038	0.27541006	0.26777506	0.126643	VAMP3
ENSG00000049245	7780837	0.0967741935483871	0.14285714285714285	0.047619047619047616	0.16129032258064516	0.09803921568627451	AGACC	0.28940573	0.39159626	0.21287175	0.24966805	0.20077309	VAMP3
ENSG00000049245	7780898	0.03125	0.05714285714285714	0.038461538461538464	0.0	0.0	AAACT	0.08276538	0.19699752	0.060077168	0.043028034	0.043242563	VAMP3
ENSG00000049245	7780915	0.14814814814814814	0.029411764705882353	0.125	0.02702702702702703	0.017543859649122806	AAACT	0.6324574	0.40439177	0.54116935	0.05371988	0.031761505	VAMP3
ENSG00000049245	7780935	0.14814814814814814	0.2647058823529412	0.12	0.18421052631578946	0.12280701754385964	AGACT	0.3414198	0.4600312	0.2640329	0.33299717	0.35318208	VAMP3
ENSG00000049245	7780987	0.06451612903225806	0.0	0.0	0.04878048780487805	0.0	AAACA	0.09594915	0.019846464	0.068348065	0.09914029	0.03402289	VAMP3
ENSG00000049245	7781015	0.03333333333333333	0.027777777777777776	0.06896551724137931	0.02631578947368421	0.0	AGACA	0.1099831	0.15530698	0.14170733	0.06955252	0.06794862	VAMP3
ENSG00000049245	7781021	0.1	0.05714285714285714	0.07692307692307693	0.02564102564102564	0.0	AGACT	0.1483032	0.12342358	0.13627541	0.031131137	0.01267376	VAMP3
ENSG00000049245	7781063	0.21875	0.2	0.10714285714285714	0.1	0.07936507936507936	AAACT	0.6164105	0.349638	0.24994373	0.19964539	0.25158054	VAMP3
ENSG00000049245	7781086	0.25806451612903225	0.1875	0.16666666666666666	0.13157894736842105	0.017857142857142856	TGACT	0.66285604	0.4639298	0.45935526	0.27523	0.1083812	VAMP3
ENSG00000049245	7781120	0.32142857142857145	0.4827586206896552	0.44	0.41935483870967744	0.36538461538461536	GGACA	0.7058235	0.9110977	0.90402967	0.6779517	0.5799756	VAMP3
ENSG00000049245	7781155	0.0	0.0	0.0	0.0	0.0	TAACA	0.011804581	0.021403681	0.022836745	0.024564493	0.01103431	VAMP3
ENSG00000049245	7781236	0.20689655172413793	0.09090909090909091	0.06896551724137931	0.07317073170731707	0.0	GGACA	0.30382663	0.20825258	0.20377287	0.0946189	0.033714782	VAMP3
ENSG00000049245	7781277	0.1724137931034483	0.15625	0.10344827586206896	0.3	0.16393442622950818	TGACT	0.6928118	0.39180917	0.32890064	0.46145257	0.45013255	VAMP3
ENSG00000049245	7781285	0.0	0.0	0.0	0.02631578947368421	0.0	AAACC	0.011449551	0.010387957	0.020773863	0.05288248	0.0074867606	VAMP3
ENSG00000049245	7781319	0.03571428571428571	0.03125	0.07692307692307693	0.05263157894736842	0.03333333333333333	AGACC	0.0927024	0.07109556	0.15435714	0.1569266	0.13346387	VAMP3
ENSG00000049245	7781328	0.0	0.0	0.0	0.0	0.0	TAACC	0.0008972287	0.0019937516	0.0016582131	0.0041448474	0.00075763464	VAMP3
ENSG00000049245	7781348	0.0	0.0	0.0	0.0	0.0	TAACC	0.00031027794	0.00055832864	0.0009579778	0.0011406183	0.00050685403	VAMP3
ENSG00000049449	32091399	0.09090909090909091	0.19298245614035087	0.16666666666666666	0.18181818181818182	0.1	GGACT	0.61412525	0.45909184	0.422041	0.33082017	0.25023344	RCN1
ENSG00000049449	32091407	0.09090909090909091	0.08064516129032258	0.10256410256410256	0.2	0.07368421052631578	AGACC	0.19057551	0.20673776	0.26664478	0.2702295	0.19758609	RCN1
ENSG00000049449	32097205	0.0	0.0	0.0	0.018518518518518517	0.021052631578947368	AAACC	0.0050741434	0.018737758	0.020080864	0.026740754	0.036315106	RCN1
ENSG00000049449	32097278	0.0	0.03773584905660377	0.075	0.05555555555555555	0.08602150537634409	GGACA	0.06848816	0.18514755	0.14260367	0.1787535	0.15938292	RCN1
ENSG00000049449	32097312	0.0	0.015625	0.023809523809523808	0.016129032258064516	0.0	AAACA	0.01891526	0.026322365	0.042805266	0.029699445	0.046230376	RCN1
ENSG00000049449	32098437	0.2	0.1320754716981132	0.05263157894736842	0.07547169811320754	0.06593406593406594	AGACC	0.29131588	0.34934288	0.11927207	0.22971125	0.1825725	RCN1
ENSG00000049449	32098449	0.045454545454545456	0.08771929824561403	0.024390243902439025	0.11666666666666667	0.020833333333333332	TGACC	0.15547958	0.21821114	0.12837178	0.17634395	0.075821735	RCN1
ENSG00000049449	32098454	0.047619047619047616	0.0	0.0	0.017241379310344827	0.0	TGACA	0.05997293	0.032202195	0.03549596	0.1737185	0.020987248	RCN1
ENSG00000049449	32098504	0.18181818181818182	0.15	0.3170731707317073	0.1864406779661017	0.1	GAACA	0.31492132	0.32536584	0.43754235	0.34575438	0.26091424	RCN1
ENSG00000049449	32100551	0.0	0.015625	0.04878048780487805	0.01694915254237288	0.0	AAACC	0.017248774	0.02926072	0.08683662	0.023841918	0.011005903	RCN1
ENSG00000049449	32100561	0.043478260869565216	0.047619047619047616	0.04878048780487805	0.08064516129032258	0.031578947368421054	GGACA	0.13679716	0.09417254	0.087083	0.1243004	0.10758118	RCN1
ENSG00000049449	32103386	0.045454545454545456	0.0	0.0	0.0	0.01020408163265306	AGACA	0.120756045	0.034182955	0.043053936	0.060566176	0.029867804	RCN1
ENSG00000049449	32103470	0.0	0.05660377358490566	0.10526315789473684	0.03636363636363636	0.06818181818181818	AGACA	0.063017905	0.17463249	0.13023582	0.14003035	0.093372986	RCN1
ENSG00000049449	32103476	0.0	0.0	0.0	0.017241379310344827	0.0	AAACA	0.015711188	0.0076288106	0.019443309	0.023400139	0.01059624	RCN1
ENSG00000049449	32104377	0.0	0.015151515151515152	0.022727272727272728	0.015873015873015872	0.0	TAACT	0.01849631	0.041442476	0.043447018	0.028467571	0.035750367	RCN1
ENSG00000049449	32104399	0.2916666666666667	0.36363636363636365	0.3	0.25396825396825395	0.27722772277227725	GAACT	0.5987427	0.6153836	0.49852267	0.6536895	0.536705	RCN1
ENSG00000049449	32104405	0.09523809523809523	0.12698412698412698	0.3409090909090909	0.22950819672131148	0.1702127659574468	GAACA	0.1968219	0.27141672	0.51348245	0.40455765	0.3296054	RCN1
ENSG00000049449	32104476	0.42857142857142855	0.423728813559322	0.3076923076923077	0.2	0.07865168539325842	AGACA	0.9561652	0.96359557	0.6322166	0.608383	0.3984461	RCN1
ENSG00000049449	32104673	0.0	0.0625	0.023809523809523808	0.015625	0.0	AAACA	0.033639215	0.10127524	0.06846286	0.055658687	0.026049186	RCN1
ENSG00000049449	32104683	0.0	0.0	0.0	0.0	0.0	AAACC	0.030720294	0.028155673	0.058209337	0.015841246	0.027532017	RCN1
ENSG00000049449	32104730	0.2608695652173913	0.3898305084745763	0.5	0.3392857142857143	0.17647058823529413	TGACT	0.42187747	0.68040097	0.67530274	0.7201823	0.41470298	RCN1
ENSG00000049449	32104737	0.125	0.11764705882352941	0.14634146341463414	0.09523809523809523	0.03125	AAACT	0.46930608	0.25600865	0.23512776	0.25854924	0.15375672	RCN1
ENSG00000049449	32104757	0.041666666666666664	0.046875	0.075	0.07142857142857142	0.024096385542168676	AAACT	0.14232895	0.11847453	0.19174398	0.19245651	0.06119448	RCN1
ENSG00000049449	32104769	0.041666666666666664	0.08695652173913043	0.047619047619047616	0.047619047619047616	0.03125	GAACA	0.09282924	0.2062141	0.14636338	0.17250453	0.12184082	RCN1
ENSG00000049449	32104774	0.08	0.014925373134328358	0.023255813953488372	0.07936507936507936	0.021505376344086023	AAACT	0.14171445	0.105734125	0.18301277	0.15975873	0.101147875	RCN1
ENSG00000049449	32104835	0.43478260869565216	0.43333333333333335	0.45	0.42857142857142855	0.34444444444444444	TGACT	0.70049536	0.7159964	0.7484027	0.82733977	0.4624316	RCN1
ENSG00000049449	32104851	0.125	0.07462686567164178	0.06666666666666667	0.1323529411764706	0.12903225806451613	TAACT	0.20167287	0.20844722	0.17572692	0.17466871	0.21898445	RCN1
ENSG00000049449	32104948	0.08695652173913043	0.11940298507462686	0.07317073170731707	0.04477611940298507	0.06666666666666667	GAACA	0.18879324	0.23994415	0.23009372	0.18728276	0.17926614	RCN1
ENSG00000049449	32105025	0.0	0.014705882352941176	0.0	0.0	0.0	AAACC	0.004560125	0.019501913	0.007751167	0.011153614	0.006351447	RCN1
ENSG00000049449	32105165	0.041666666666666664	0.046153846153846156	0.09090909090909091	0.07936507936507936	0.0	AGACA	0.1111421	0.1737598	0.28312624	0.2000461	0.09049533	RCN1
ENSG00000049449	32105176	0.12	0.09090909090909091	0.09090909090909091	0.1044776119402985	0.050505050505050504	GAACT	0.2637809	0.15331832	0.19987704	0.22044773	0.18295704	RCN1
ENSG00000049449	32105194	0.04	0.0	0.047619047619047616	0.06060606060606061	0.0	AAACA	0.092562616	0.06745217	0.07734684	0.1358931	0.047861896	RCN1
ENSG00000049449	32105215	0.09523809523809523	0.09523809523809523	0.02564102564102564	0.015384615384615385	0.021505376344086023	AAACT	0.34653744	0.23305476	0.12418703	0.036198415	0.11510159	RCN1
ENSG00000049449	32105425	0.18181818181818182	0.15254237288135594	0.05	0.12903225806451613	0.14634146341463414	GGACA	0.68804365	0.6182813	0.09783004	0.45648187	0.40434402	RCN1
ENSG00000049449	32105454	0.5769230769230769	0.582089552238806	0.5476190476190477	0.6617647058823529	0.6704545454545454	GAACT	0.9198783	0.9054512	0.87069654	0.9454365	0.92870843	RCN1
ENSG00000049541	74231679	0.2558139534883721	0.13513513513513514	0.1	0.15625	0.18518518518518517	AAACT	0.3863594	0.3349524	0.4453226	0.31139857	0.3841365	RFC2
ENSG00000049541	74231776	0.13846153846153847	0.1297709923664122	0.11538461538461539	0.11320754716981132	0.12658227848101267	GAACC	0.32395896	0.31872553	0.27007413	0.2227718	0.32620496	RFC2
ENSG00000049541	74231873	0.0	0.0	0.0	0.0	0.0	AAACC	0.028202582	0.015302491	0.025736678	0.024799515	0.017882299	RFC2
ENSG00000049541	74231896	0.04285714285714286	0.05555555555555555	0.018518518518518517	0.07936507936507936	0.022988505747126436	AGACC	0.113203906	0.16166815	0.098248556	0.16024324	0.12084961	RFC2
ENSG00000049541	74231991	0.038461538461538464	0.05333333333333334	0.06557377049180328	0.045454545454545456	0.022222222222222223	AAACT	0.10126494	0.15458892	0.10929443	0.18667608	0.10615261	RFC2
ENSG00000049541	74232003	0.4868421052631579	0.5251798561151079	0.543859649122807	0.4603174603174603	0.22826086956521738	TGACT	0.92991334	0.96132565	0.9553043	0.7291701	0.5719614	RFC2
ENSG00000049541	74232085	0.45714285714285713	0.5373134328358209	0.5087719298245614	0.5	0.34146341463414637	TGACT	0.7367638	0.88955146	0.7997449	0.8499978	0.6707504	RFC2
ENSG00000049541	74232089	0.3466666666666667	0.46153846153846156	0.43548387096774194	0.423728813559322	0.34065934065934067	TGACT	0.7837542	0.8606723	0.77412903	0.6433798	0.7036526	RFC2
ENSG00000049541	74232098	0.5774647887323944	0.425531914893617	0.3559322033898305	0.3333333333333333	0.36470588235294116	AGACT	0.8545329	0.760173	0.67735565	0.5089967	0.5267802	RFC2
ENSG00000049541	74232129	0.0	0.0	0.021739130434782608	0.03636363636363636	0.04411764705882353	AGACA	0.02833575	0.028982747	0.009890961	0.04620292	0.057552777	RFC2
ENSG00000049541	74232176	0.175	0.22	0.14754098360655737	0.15151515151515152	0.10752688172043011	GAACT	0.38378873	0.49801368	0.4488229	0.46025506	0.30314454	RFC2
ENSG00000049541	74235547	0.05555555555555555	0.0851063829787234	0.06779661016949153	0.15625	0.022222222222222223	AAACT	0.22422251	0.15889962	0.17281546	0.24771896	0.09763364	RFC2
ENSG00000049541	74235573	0.03896103896103896	0.06756756756756757	0.08196721311475409	0.06153846153846154	0.05555555555555555	AAACT	0.30446428	0.19280842	0.149302	0.2932686	0.114230655	RFC2
ENSG00000049541	74238942	0.0	0.0	0.0	0.0	0.0	TAACA	0.0033511042	0.0149350045	0.016351497	0.013208938	0.0071137547	RFC2
ENSG00000049541	74238981	0.16	0.1875	0.20689655172413793	0.24193548387096775	0.11363636363636363	GAACA	0.38549763	0.42190608	0.37626833	0.48985767	0.31649354	RFC2
ENSG00000049541	74239948	0.0273972602739726	0.014084507042253521	0.0	0.0	0.011494252873563218	AGACA	0.12401787	0.0756982	0.035157524	0.037691854	0.04008937	RFC2
ENSG00000049541	74240051	0.07246376811594203	0.11627906976744186	0.05357142857142857	0.09803921568627451	0.12195121951219512	TGACC	0.14001584	0.33544227	0.15526749	0.25142127	0.26614365	RFC2
ENSG00000049541	74243191	0.0	0.0	0.0	0.0	0.0	AAACC	0.018073034	0.012489664	0.023203457	0.014243865	0.017741788	RFC2
ENSG00000049541	74243212	0.04	0.04964539007092199	0.01694915254237288	0.03225806451612903	0.0	GAACC	0.078236476	0.12822576	0.17824867	0.11349151	0.0635157	RFC2
ENSG00000049541	74243242	0.0684931506849315	0.08333333333333333	0.03636363636363636	0.034482758620689655	0.011764705882352941	TGACC	0.13496876	0.30847687	0.09869584	0.12662555	0.07287314	RFC2
ENSG00000049541	74246665	0.018518518518518517	0.01834862385321101	0.0	0.0	0.03571428571428571	AGACA	0.02718537	0.05402478	0.03359864	0.05300516	0.058416963	RFC2
ENSG00000049541	74249015	0.029411764705882353	0.037037037037037035	0.0392156862745098	0.0784313725490196	0.04225352112676056	TGACA	0.06384597	0.058462583	0.07384934	0.20686905	0.032294355	RFC2
ENSG00000049541	74249032	0.11940298507462686	0.2647058823529412	0.29411764705882354	0.3898305084745763	0.09210526315789473	GAACT	0.2695784	0.6135789	0.72938764	0.76706016	0.31490165	RFC2
ENSG00000049541	74249097	0.1267605633802817	0.1267605633802817	0.09803921568627451	0.1724137931034483	0.07407407407407407	AGACC	0.24181113	0.24327502	0.23365636	0.2925424	0.22617058	RFC2
ENSG00000049541	74249106	0.40540540540540543	0.48226950354609927	0.5636363636363636	0.3548387096774194	0.4457831325301205	GAACC	0.7234955	0.64982665	0.71820414	0.53505564	0.6635021	RFC2
ENSG00000049541	74252448	0.045454545454545456	0.16176470588235295	0.09615384615384616	0.15789473684210525	0.06756756756756757	AGACA	0.16997766	0.35787997	0.17816983	0.24344158	0.1668803	RFC2
ENSG00000049541	74254279	0.4	0.43661971830985913	0.4482758620689655	0.3620689655172414	0.4444444444444444	GAACT	0.8796862	0.80688953	0.86839855	0.7293205	0.86382926	RFC2
ENSG00000049541	74254328	0.0967741935483871	0.1953125	0.21568627450980393	0.17647058823529413	0.09722222222222222	TGACC	0.2640405	0.39183363	0.37813044	0.2702389	0.16856185	RFC2
ENSG00000049541	74254334	0.273972602739726	0.32142857142857145	0.1724137931034483	0.3157894736842105	0.3176470588235294	GGACT	0.5038333	0.5936875	0.4610603	0.5671958	0.67362994	RFC2
ENSG00000049656	1317966	0.9897959183673469	0.8391608391608392	0.7894736842105263	0.7857142857142857	0.704	GGACT	0.99714375	0.9940101	0.9763299	0.9779347	0.98338526	CLPTM1L
ENSG00000049656	1317992	0.01818181818181818	0.017241379310344827	0.014925373134328358	0.043010752688172046	0.012195121951219513	AAACA	0.10400933	0.08261367	0.08195798	0.13323632	0.04725971	CLPTM1L
ENSG00000049656	1318176	0.2982456140350877	0.34269662921348315	0.3142857142857143	0.30851063829787234	0.23417721518987342	GAACA	0.5612449	0.71482986	0.64840645	0.57177514	0.38150758	CLPTM1L
ENSG00000049656	1318242	0.08080808080808081	0.08917197452229299	0.06666666666666667	0.04819277108433735	0.03496503496503497	AGACA	0.37562978	0.12677924	0.26652655	0.10230354	0.1762592	CLPTM1L
ENSG00000049656	1318253	0.9010989010989011	0.7986111111111112	0.6666666666666666	0.5	0.4186046511627907	GGACA	0.99404943	0.97249365	0.9701952	0.8674121	0.8711028	CLPTM1L
ENSG00000049656	1318288	0.375	0.2631578947368421	0.2	0.0989010989010989	0.019230769230769232	AGACA	0.79914314	0.7156404	0.43536368	0.2514608	0.034437835	CLPTM1L
ENSG00000049656	1318373	0.5980392156862745	0.5472972972972973	0.46774193548387094	0.5113636363636364	0.39849624060150374	GGACT	0.9644619	0.9085182	0.8954934	0.8233282	0.7345686	CLPTM1L
ENSG00000049656	1321771	0.045871559633027525	0.05056179775280899	0.12307692307692308	0.0898876404494382	0.09090909090909091	GAACT	0.13916923	0.17403038	0.17250729	0.29296398	0.24850154	CLPTM1L
ENSG00000049656	1324783	0.0	0.005813953488372093	0.015873015873015872	0.012195121951219513	0.0	AAACC	0.03635632	0.03175801	0.082482025	0.025659716	0.02272265	CLPTM1L
ENSG00000049656	1325786	0.009615384615384616	0.047058823529411764	0.08064516129032258	0.08536585365853659	0.036231884057971016	TGACT	0.039677966	0.1289028	0.27269047	0.21879041	0.06682374	CLPTM1L
ENSG00000049656	1331852	0.0	0.06134969325153374	0.06153846153846154	0.03571428571428571	0.03007518796992481	TGACA	0.026924646	0.11797116	0.19116609	0.15838629	0.080867074	CLPTM1L
ENSG00000049656	1334312	0.1348314606741573	0.10625	0.15625	0.1125	0.08943089430894309	TGACC	0.17817906	0.19914593	0.28696838	0.21616825	0.20482624	CLPTM1L
ENSG00000049656	1335167	0.0	0.0	0.0	0.0	0.0	AAACC	0.021520471	0.03016448	0.031014705	0.035628237	0.018341875	CLPTM1L
ENSG00000049656	1337911	0.12871287128712872	0.12804878048780488	0.140625	0.075	0.11363636363636363	GGACC	0.38241297	0.23880062	0.29074654	0.15556566	0.28510794	CLPTM1L
ENSG00000049656	1337966	0.0	0.0	0.0	0.0	0.008403361344537815	AAACC	0.041693747	0.03732892	0.040276337	0.047834266	0.03323139	CLPTM1L
ENSG00000049656	1338917	0.08333333333333333	0.058394160583941604	0.0	0.05405405405405406	0.05128205128205128	GGACA	0.157792	0.10665504	0.036816347	0.09633899	0.17041332	CLPTM1L
ENSG00000049656	1341733	0.12941176470588237	0.19310344827586207	0.2222222222222222	0.17142857142857143	0.10576923076923077	TGACC	0.22110419	0.3179595	0.32463402	0.21157642	0.21236634	CLPTM1L
ENSG00000049656	1341825	0.0	0.0	0.017241379310344827	0.0	0.0	AAACA	0.016714597	0.016590143	0.030222809	0.009917319	0.013511896	CLPTM1L
ENSG00000049656	1341859	0.16470588235294117	0.13333333333333333	0.07017543859649122	0.1643835616438356	0.15315315315315314	GGACA	0.49658975	0.37041956	0.37068084	0.2491301	0.24983445	CLPTM1L
ENSG00000049656	1344378	0.044444444444444446	0.050314465408805034	0.02	0.06329113924050633	0.06140350877192982	AGACT	0.12952058	0.1433979	0.03146602	0.09240488	0.074223675	CLPTM1L
ENSG00000049656	1344408	0.06896551724137931	0.05128205128205128	0.03571428571428571	0.06329113924050633	0.075	GAACA	0.12340306	0.15767425	0.13368917	0.12477181	0.23383836	CLPTM1L
ENSG00000049860	74715519	0.0	0.019230769230769232	0.0	0.038461538461538464	0.0	AGACC	0.0367017	0.07214813	0.04996469	0.1177092	0.06695588	HEXB
ENSG00000049860	74715576	0.0	0.0	0.0	0.034482758620689655	0.0	AAACC	0.017680014	0.018987764	0.015351939	0.100828156	0.020360684	HEXB
ENSG00000049860	74716650	0.0	0.0	0.05	0.0	0.0	AAACT	0.020160686	0.014059889	0.173084	0.020734202	0.028514743	HEXB
ENSG00000049860	74718831	0.0	0.03773584905660377	0.05	0.03571428571428571	0.1	AGACA	0.04209151	0.09342891	0.1223016	0.050837003	0.1416032	HEXB
ENSG00000049860	74718850	0.13043478260869565	0.2857142857142857	0.14285714285714285	0.26666666666666666	0.21739130434782608	GAACT	0.30572987	0.5776252	0.2806147	0.6614725	0.565389	HEXB
ENSG00000049860	74720500	0.0	0.0	0.0	0.0	0.0	TAACC	0.00088163617	0.0013002276	0.0043788673	0.0016028642	0.0014967441	HEXB
ENSG00000050426	51056419	0.0	0.08974358974358974	0.08084239130434782	0.06408859840232389	0.07736943907156674	AGACT	0.05430453	0.22642179	0.145797795	0.127888816	0.096110275	LETMD1
ENSG00000050426	51058086	0.15	0.43037974683544306	0.4070464767616192	0.40240641711229946	0.28125	GAACT	0.599572	0.6987712	0.7894614	0.7077449250000001	0.427665225	LETMD1
ENSG00000050426	51059436	0.045454545454545456	0.09210526315789473	0.11150793650793651	0.12525987525987525	0.06719367588932806	GAACC	0.11661358	0.21475406	0.341505165	0.2963134	0.207500025	LETMD1
ENSG00000050426	51059488	0.043478260869565216	0.04878048780487805	0.06875	0.04327837666455295	0.07166666666666666	GAACA	0.1524219	0.1381879	0.19357249	0.121997575	0.105116873	LETMD1
ENSG00000050426	51059492	0.1	0.012048192771084338	0.05921985815602837	0.06467977171845275	0.02040816326530612	AAACA	0.16238187	0.07713673	0.1483194199999999	0.120762125	0.1065053119999999	LETMD1
ENSG00000050426	51059591	0.55	0.4691358024691358	0.45	0.42857142857142855	0.5858070500927643	GAACT	0.94228685	0.8766403	0.7373148300000001	0.79079755	0.719025775	LETMD1
ENSG00000050426	51059598	0.0	0.05684931506849315	0.0	0.006329113924050633	0.0	AGACA	0.023239482	0.186299705	0.041421717	0.0436450245	0.0248471385	LETMD1
ENSG00000050426	51059624	0.0	0.0	0.0	0.0	0.0	AAACA	0.013526154	0.0132666825	0.010668641	0.00951480265	0.01054279815	LETMD1
ENSG00000050426	51059628	0.0	0.0	0.0	0.0	0.0	AAACC	0.023058975	0.0236809009999999	0.015405201	0.014158744	0.0125935615	LETMD1
ENSG00000050426	51059695	0.2	0.358974358974359	0.3071236559139785	0.30685510071474986	0.2820910973084886	GAACT	0.6465185	0.67961884	0.565604215	0.6134501	0.5568223	LETMD1
ENSG00000050426	51059794	0.19047619047619047	0.3614457831325301	0.293470286133529	0.3492527615334633	0.347723704866562	GGACT	0.6640261	0.6694108	0.6206652500000001	0.688736645	0.691696815	LETMD1
ENSG00000050426	51059867	0.0	0.0	0.0	0.02638888888888889	0.0	AAACA	0.030615915	0.024536967	0.0358512875	0.0508418754999999	0.0306585009999999	LETMD1
ENSG00000050426	51059940	0.18181818181818182	0.16901408450704225	0.20454545454545453	0.14702380952380953	0.08333333333333333	TGACC	0.2949102	0.4696355	0.3734348349999999	0.30921448	0.18319867	LETMD1
ENSG00000050426	51059990	0.0	0.0	0.0	0.0	0.0	TAACC	0.00011661053	0.00044995545	0.000536501415	0.00060153007	0.0005394160799999	LETMD1
ENSG00000050426	51060006	0.05	0.01639344262295082	0.0	0.006666666666666667	0.0	AAACC	0.073166505	0.05330684	0.02606872225	0.0381612365	0.019846201	LETMD1
ENSG00000050426	51060015	0.09523809523809523	0.34210526315789475	0.32727272727272727	0.3376667807047554	0.2860310421286031	GAACA	0.18520439	0.55355835	0.5232618800000001	0.5660639999999999	0.4733612349999999	LETMD1
ENSG00000050426	51060035	0.09090909090909091	0.2402439024390244	0.278175313059034	0.23990963855421688	0.16163265306122448	TAACT	0.241569	0.575487555	0.5445417699999999	0.5059677650000001	0.32910547	LETMD1
ENSG00000050426	51060065	0.0	0.0	0.0	0.0	0.0	TAACA	0.010831702	0.0070075275	0.00719661085	0.0091741322	0.00329571365	LETMD1
ENSG00000050426	51060088	0.0	0.018072289156626505	0.031914893617021274	0.029411764705882353	0.01	TGACC	0.040349282	0.0739411425	0.070065798	0.0712847575	0.0681230285	LETMD1
ENSG00000050426	51060204	0.22727272727272727	0.13392857142857142	0.06107171000788022	0.11011904761904762	0.14540816326530612	TAACT	0.456142	0.2856086	0.18102361	0.247034715	0.257452485	LETMD1
ENSG00000050426	51060208	0.05	0.00641025641025641	0.0	0.03274306715669896	0.03285024154589372	TGACA	0.10191609	0.07050705	0.0897038149999999	0.122280737	0.08889917	LETMD1
ENSG00000050426	51060334	0.13043478260869565	0.26878944348823863	0.20779220779220778	0.2760551248923342	0.07478632478632478	TGACT	0.25246763	0.39550445	0.449108485	0.4659103249999999	0.18117749	LETMD1
ENSG00000050426	51060352	0.0	0.07289002557544758	0.05057471264367816	0.06458391706360325	0.04613095238095238	TAACT	0.04494269	0.14715216	0.1776589174999999	0.133846025	0.099103605	LETMD1
ENSG00000051108	56932257	0.012658227848101266	0.033403361344537814	0.0	0.02	0.0	AGACC	0.040910369	0.081491775	0.059038304	0.054544996	0.025058175	HERPUD1
ENSG00000051108	56932262	0.12984261501210653	0.1451990632318501	0.18181818181818182	0.125	0.2037037037037037	GAACC	0.24390602	0.34013244	0.29475302	0.29231158	0.32020694	HERPUD1
ENSG00000051108	56935245	0.12930663221360894	0.10241935483870968	0.13559322033898305	0.1509433962264151	0.11926605504587157	GGACC	0.28818937	0.24502794	0.23532376	0.26522335	0.31074122	HERPUD1
ENSG00000051108	56935299	0.10807166249277596	0.04318936877076412	0.10344827586206896	0.07017543859649122	0.09243697478991597	GGACT	0.24820704	0.17816246	0.568507	0.15297	0.1534398	HERPUD1
ENSG00000051108	56936728	0.17174959871589085	0.07311486962649753	0.14285714285714285	0.19642857142857142	0.07563025210084033	GGACA	0.244730175	0.199796125	0.41305345	0.22453985	0.16464749	HERPUD1
ENSG00000051108	56936784	0.03763567720622936	0.03488372093023256	0.03636363636363636	0.01818181818181818	0.018018018018018018	GAACC	0.2120250349999999	0.1553461649999999	0.11779656	0.10921256	0.12397055	HERPUD1
ENSG00000051108	56936808	0.0	0.0	0.017241379310344827	0.0	0.0	AAACA	0.015648102	0.0401846225	0.08187608	0.045618095	0.015017295	HERPUD1
ENSG00000051108	56940008	0.02086919104991394	0.008547008547008548	0.017857142857142856	0.018518518518518517	0.0	AAACC	0.046141505	0.029242218	0.04162215	0.034715284	0.01679952	HERPUD1
ENSG00000051108	56940142	0.23607427055702918	0.19523099850968703	0.16071428571428573	0.10526315789473684	0.14035087719298245	GGACC	0.68450475	0.72555987	0.37620908	0.52929336	0.37570772	HERPUD1
ENSG00000051108	56942159	0.04878769958604376	0.012096774193548387	0.016666666666666666	0.0	0.05042016806722689	AGACC	0.128599305	0.081645605	0.12651001	0.062685266	0.09481255	HERPUD1
ENSG00000051108	56942176	0.20219412961348446	0.3040482342807924	0.2413793103448276	0.3508771929824561	0.2815573770491803	GAACT	0.499826495	0.774841	0.69017386	0.6772734	0.669373	HERPUD1
ENSG00000051108	56942218	0.13315009925179416	0.10539067231980619	0.1	0.08928571428571429	0.12612612612612611	GGACC	0.421626045	0.32044944	0.29145613	0.24914202	0.2767075	HERPUD1
ENSG00000051108	56942230	0.07671629445822994	0.11851851851851852	0.15254237288135594	0.16363636363636364	0.10223577235772358	TAACT	0.24712135	0.235095867	0.35067233	0.5083669	0.296415955	HERPUD1
ENSG00000051108	56943144	0.07913322632423755	0.1389040348964013	0.22413793103448276	0.05357142857142857	0.11666666666666667	AAACT	0.20476468	0.34664952	0.34436744	0.15954657	0.2632187	HERPUD1
ENSG00000051108	56943151	0.02358162199791159	0.032388663967611336	0.0196078431372549	0.018867924528301886	0.020833333333333332	AGACC	0.08685108	0.24845892	0.12941046	0.040192306	0.10253455	HERPUD1
ENSG00000051108	56943172	0.002976190476190476	0.05471014492753623	0.037037037037037035	0.0	0.00909090909090909	AGACA	0.0108479675	0.0714846165	0.119828425	0.018323516	0.05760317	HERPUD1
ENSG00000051108	56943198	0.36502574002574006	0.2143361581920904	0.2765957446808511	0.3333333333333333	0.2692307692307692	AGACC	0.53135665	0.565331185	0.45777363	0.63329816	0.65265214	HERPUD1
ENSG00000051108	56943240	0.3982498982498982	0.35626566416040095	0.2033898305084746	0.1724137931034483	0.1440677966101695	AGACT	0.725510125	0.66110807	0.47035995	0.40632343	0.38959488	HERPUD1
ENSG00000051108	56943286	0.18856787822305066	0.14089439655172414	0.21052631578947367	0.19298245614035087	0.1206896551724138	AAACT	0.5716346800000001	0.43255232	0.4703361	0.34087068	0.27546838	HERPUD1
[truncated: 51,013 more rows]
